# Supplementary material for: Improved Genome Assembly and Annotation for the Rock Pigeon (Columba livia)
Source: G3 (Bethesda). 2018 Mar 8;8(5):1391–8. doi: 10.1534/g3.117.300443 (PMC5940132; doi:10.1534/g3.117.300443)
Supplement: Supplementary file 1 [file 1391FileS1.xlsx]

## Sheet: Table S1
Table S1. Positions of Cliv_1.0 scaffolds in the Cliv_2.1 scaffolds
Hirise_scaf_id	input_scaf_id	input_start	input_end	strand	hirise_start	hirise_end
ScoHet5_700	scaffold3290	0	1107	-	0	1107
ScoHet5_3568	scaffold658	0	27402	-	0	27402
ScoHet5_1084	C16996211	0	2061	-	0	2061
ScoHet5_1126	scaffold262	3410715	3416597	-	0	5883
ScoHet5_1126	scaffold262	3410342	3410715	+	5983	6357
ScoHet5_1126	scaffold262	3409106	3410342	-	6457	7694
ScoHet5_3687	C16759628	0	1065	+	0	1065
ScoHet5_36	C16873081	0	1460	-	0	1460
ScoHet5_2793	scaffold952	0	2939	+	0	2939
ScoHet5_1290	scaffold3074	0	2330	+	0	2330
ScoHet5_2944	scaffold902	0	230567	+	0	230567
ScoHet5_662	C16846477	0	1356	-	0	1356
ScoHet5_532	scaffold4499	0	1531	-	0	1531
ScoHet5_1107	C16986837	0	2006	-	0	2006
ScoHet5_821	scaffold2015	0	2118	-	0	2118
ScoHet5_821	scaffold2431	0	1266	+	2218	3484
ScoHet5_3065	scaffold3717	0	1802	+	0	1802
ScoHet5_3383	C16816103	0	1246	-	0	1246
ScoHet5_914	scaffold1741	0	1167	+	0	1167
ScoHet5_3703	scaffold2388	0	1189	-	0	1189
ScoHet5_1145	scaffold94	3048603	3055442	+	0	6840
ScoHet5_3572	C16801586	0	1198	+	0	1198
ScoHet5_1234	scaffold3112	0	5926	-	0	5926
ScoHet5_2995	scaffold497	297860	1204496	-	0	906637
ScoHet5_842	scaffold4479	0	1858	+	0	1858
ScoHet5_3650	scaffold2937	0	6229	-	0	6229
ScoHet5_3337	scaffold114	3868661	3870458	+	0	1798
ScoHet5_2180	scaffold4211	0	1278	-	0	1278
ScoHet5_2536	scaffold735	52629	65525	-	0	12897
ScoHet5_42	scaffold32	1054622	1058294	-	0	3673
ScoHet5_42	scaffold32	0	1054622	-	3723	1058295
ScoHet5_42	scaffold523	0	553643	+	1058315	1611907
ScoHet5_42	C16887515	0	1519	+	1612007	1613526
ScoHet5_42	scaffold717	0	198927	+	1613626	1812553
ScoHet5_42	scaffold773	0	567834	+	1812573	2380356
ScoHet5_42	scaffold603	0	2860739	-	2380376	5241064
ScoHet5_42	scaffold179	0	2846682	+	5241084	8087715
ScoHet5_42	scaffold764	0	97833	+	8087815	8185648
ScoHet5_42	scaffold328	0	75122	-	8185727	8260798
ScoHet5_42	scaffold327	0	4155145	+	8260847	12415941
ScoHet5_42	scaffold168	0	922330	+	12416010	13338289
ScoHet5_42	scaffold27	0	3150089	+	13338389	16488478
ScoHet5_706	scaffold2281	0	2257	+	0	2257
ScoHet5_812	C17285850	0	7746	+	0	7746
ScoHet5_55	scaffold1230	0	4583	+	0	4583
ScoHet5_2949	scaffold2097	0	2824	+	0	2824
ScoHet5_3313	C16745766	0	1023	-	0	1023
ScoHet5_3378	scaffold3109	0	1010	-	0	1010
ScoHet5_2301	scaffold1720	0	9764	+	0	9764
ScoHet5_236.1	scaffold32	1464461	1467360	-	0	2900
ScoHet5_236.1	scaffold32	1464459	1464461	+	3000	3003
ScoHet5_236.1	scaffold32	1400440	1464459	-	3103	67123
ScoHet5_236.1	scaffold32	1396178	1400440	-	67173	71385
ScoHet5_236.1	scaffold32	1390703	1396178	-	71435	76860
ScoHet5_3282	C16863761	0	1423	-	0	1423
ScoHet5_2762	scaffold2336	0	24516	+	0	24516
ScoHet5_2258	scaffold36	1120957	8182055	+	0	7061098
ScoHet5_1454	scaffold2119	0	3706	+	0	3706
ScoHet5_88.1	scaffold698	2040779	2044132	-	0	3354
ScoHet5_88.1	scaffold698	2038234	2040779	-	3404	5899
ScoHet5_1724	scaffold3565	0	1512	-	0	1512
ScoHet5_224	scaffold2219	0	5224	+	0	5224
ScoHet5_224	scaffold2686	0	2603	+	5324	7927
ScoHet5_481	scaffold4010	0	2452	-	0	2452
ScoHet5_2315	scaffold282	730114	736247	-	0	6134
ScoHet5_2315	scaffold282	727292	730114	-	6184	8956
ScoHet5_3399	C16758918	0	1063	-	0	1063
ScoHet5_2063	C16853749	0	1383	-	0	1383
ScoHet5_1226	scaffold1016	0	6681	-	0	6682
ScoHet5_2303	scaffold4793	0	2856	-	0	2856
ScoHet5_3449	scaffold1411	0	1422	+	0	1422
ScoHet5_3255	scaffold4830	0	1289	-	0	1289
ScoHet5_2139	scaffold1563	118672	120569	-	0	1898
ScoHet5_349	C16863407	0	1421	-	0	1421
ScoHet5_494	scaffold1725	0	2409	-	0	2409
ScoHet5_494	scaffold4849	0	260	-	2509	2770
ScoHet5_494	scaffold4849	260	1668	+	2870	4278
ScoHet5_1636	scaffold194	1405434	1407482	-	0	2049
ScoHet5_1839	scaffold874	0	10287	-	0	10287
ScoHet5_1355	scaffold3308	0	2216	-	0	2216
ScoHet5_1840	scaffold123	5688945	5696565	+	0	7621
ScoHet5_210	scaffold2921	0	5696	-	0	5696
ScoHet5_910	scaffold4215	0	1065	-	0	1065
ScoHet5_88.2	scaffold698	2044132	2045506	-	0	1375
ScoHet5_912	scaffold2105	0	2203	+	0	2203
ScoHet5_3037	C16826359	0	1282	-	0	1282
ScoHet5_2651	scaffold521	0	54959	-	0	54959
ScoHet5_3495	scaffold3712	0	1123	-	0	1123
ScoHet5_87	scaffold2713	0	2001	+	0	2001
ScoHet5_2181	scaffold2128	0	1108	+	0	1108
ScoHet5_3031	scaffold946	0	27128	-	0	27128
ScoHet5_2477	scaffold1115	0	1376	+	0	1376
ScoHet5_1952	scaffold209	207035	213833	+	0	6799
ScoHet5_1952	scaffold209	213833	218183	+	6849	11149
ScoHet5_112	C16742758	0	1015	-	0	1015
ScoHet5_2702	C16797864	0	1185	-	0	1185
ScoHet5_1623	scaffold1161	0	1032	+	0	1032
ScoHet5_2640	C16903957	0	1589	-	0	1589
ScoHet5_3347	scaffold506	3235501	3248184	-	0	12684
ScoHet5_1545	C17246448	0	5516	+	0	5516
ScoHet5_2673	scaffold595	451763	452735	-	0	973
ScoHet5_1094	scaffold39	0	161263	-	0	161263
ScoHet5_3744	C16751734	0	1041	-	0	1041
ScoHet5_2138	scaffold1137	0	3967	-	0	3967
ScoHet5_1601	scaffold3177	0	4730	-	0	4730
ScoHet5_796	C16807517	0	1217	+	0	1217
ScoHet5_3710	scaffold519	94141	98338	+	0	4198
ScoHet5_2588	scaffold7	10044346	10048508	-	0	4163
ScoHet5_429	scaffold396	0	1569	+	0	1569
ScoHet5_1463	scaffold244	3253041	3256516	-	0	3476
ScoHet5_3206	C16792588	0	1168	-	0	1168
ScoHet5_57	scaffold3911	0	2030	-	0	2030
ScoHet5_309	scaffold1334	0	41872	-	0	41872
ScoHet5_2326	scaffold3489	0	1652	-	0	1652
ScoHet5_3130	scaffold1939	0	10863	-	0	10864
ScoHet5_1471.1	scaffold393	305464	310529	+	0	5066
ScoHet5_3577	scaffold3424	0	2041	-	0	2041
ScoHet5_2542	C16741004	0	1010	+	0	1010
ScoHet5_793	C16741282	0	1011	+	0	1011
ScoHet5_44	scaffold4319	0	2632	-	0	2632
ScoHet5_2368	scaffold1286	0	81871	-	0	81872
ScoHet5_3625	scaffold32	1132967	1135696	-	0	2730
ScoHet5_818	C16850569	0	1371	-	0	1371
ScoHet5_1561	C16858497	0	1402	-	0	1402
ScoHet5_3011	scaffold1357	0	8097	+	0	8097
ScoHet5_3057	C16824461	0	1275	-	0	1275
ScoHet5_994.1	scaffold704	0	24687	-	0	24688
ScoHet5_297.1	scaffold1020	277917	280018	+	0	2102
ScoHet5_297.1	scaffold1020	280018	281350	+	2152	3434
ScoHet5_2456	C16935181	0	1734	-	0	1734
ScoHet5_1861	C16766040	0	1084	+	0	1084
ScoHet5_567.6	scaffold7	10042876	10044346	-	0	1471
ScoHet5_567.6	scaffold7	10041682	10042876	-	1521	2665
ScoHet5_3172	scaffold554	0	44792	-	0	44792
ScoHet5_1205	scaffold331	519948	530901	+	0	10954
ScoHet5_38.1	scaffold95	1400081	1404423	-	0	4343
ScoHet5_3504	scaffold3823	0	4836	+	0	4836
ScoHet5_1407	scaffold741	47501	51554	+	0	4054
ScoHet5_118	scaffold636	0	1705299	-	0	1705299
ScoHet5_118	scaffold395	1045988	1064891	-	1705319	1724171
ScoHet5_118	scaffold395	1045469	1045988	-	1724221	1724690
ScoHet5_118	scaffold395	1043566	1045469	-	1724740	1726593
ScoHet5_2084	C16782696	0	1135	+	0	1135
ScoHet5_1715	scaffold639	0	12138	+	0	12138
ScoHet5_266	C16997319	0	2067	-	0	2067
ScoHet5_1386	scaffold149	0	1112	+	0	1112
ScoHet5_3293	C16830359	0	1296	+	0	1296
ScoHet5_768	scaffold2341	0	7784	+	0	7784
ScoHet5_2003	C17000991	0	2089	+	0	2089
ScoHet5_1223	C16761742	0	1071	+	0	1071
ScoHet5_1223	scaffold187	0	261710	+	1171	262882
ScoHet5_1223	C17095888	0	2817	+	262982	265799
ScoHet5_1223	C16911499	0	1623	+	265899	267522
ScoHet5_3776	scaffold3157	0	1825	+	0	1825
ScoHet5_711	scaffold121	1860172	1862243	+	0	2072
ScoHet5_1547	C16878937	0	1483	+	0	1483
ScoHet5_771	scaffold928	0	4852	-	0	4852
ScoHet5_2202	scaffold262	2368186	2371940	-	0	3755
ScoHet5_1609	scaffold4529	0	1178	-	0	1178
ScoHet5_2380	scaffold1020	292721	294631	-	0	1911
ScoHet5_2380	scaffold1020	290772	292721	-	1961	3860
ScoHet5_3494	scaffold1245	0	4959	-	0	4959
ScoHet5_3069	C16787264	0	1150	-	0	1150
ScoHet5_480	C17200146	0	4260	-	0	4260
ScoHet5_1391.2	scaffold395	922162	983813	+	0	61652
ScoHet5_2626	scaffold1766	0	4109	+	0	4109
ScoHet5_2715	C16808685	0	1221	+	0	1221
ScoHet5_782	scaffold79	883517	892289	-	0	8773
ScoHet5_782	scaffold79	876946	883517	-	8823	15344
ScoHet5_782	scaffold79	876043	876946	-	15444	16348
ScoHet5_483	C16782408	0	1135	-	0	1135
ScoHet5_2987	scaffold4600	0	1233	-	0	1233
ScoHet5_2336	scaffold606	0	98097	-	0	98097
ScoHet5_2336	scaffold2578	0	5289	+	98197	103486
ScoHet5_2535	scaffold2245	0	1473	-	0	1473
ScoHet5_1316.1	scaffold79	816000	819112	-	0	3113
ScoHet5_2120	C16892875	0	1541	-	0	1541
ScoHet5_1991	scaffold372	135735	137478	-	0	1744
ScoHet5_739	C16820033	0	1260	+	0	1260
ScoHet5_1662	scaffold367	1716503	1719349	+	0	2847
ScoHet5_1662	scaffold367	1719349	2320313	+	2897	603810
ScoHet5_1662	scaffold455	0	602996	+	603893	1206838
ScoHet5_1662	scaffold338	0	803217	+	1206937	2010103
ScoHet5_1662	scaffold77	1870949	2204076	-	2010203	2343330
ScoHet5_690	scaffold1260	0	3533	-	0	3533
ScoHet5_2440	scaffold807	8897	16380	-	0	7484
ScoHet5_1813	scaffold32	1581286	1592502	+	0	11217
ScoHet5_977	scaffold282	225331	230447	+	0	5117
ScoHet5_2261	scaffold740	1590558	1592973	-	0	2416
ScoHet5_2939	scaffold1873	0	3421	+	0	3421
ScoHet5_3026	scaffold123	5672837	5673907	+	0	1071
ScoHet5_98	C16792420	0	1167	-	0	1167
ScoHet5_98	scaffold975	0	192564	+	1267	193831
ScoHet5_1747	scaffold4224	0	19185	+	0	19185
ScoHet5_2891	scaffold4340	0	1349	-	0	1349
ScoHet5_962	scaffold1587	0	20859	+	0	20859
ScoHet5_186	scaffold298	0	68928	-	0	68928
ScoHet5_2782	scaffold2854	0	1605	-	0	1605
ScoHet5_3417	scaffold741	135266	181310	+	0	46045
ScoHet5_3511	scaffold1174	0	1070	-	0	1070
ScoHet5_2418	scaffold2649	0	2457	+	0	2457
ScoHet5_3083	C16781024	0	1130	+	0	1130
ScoHet5_658	scaffold4829	0	1230	-	0	1230
ScoHet5_1057	scaffold497	231634	235071	+	0	3438
ScoHet5_1057	scaffold497	235071	238592	+	3488	6959
ScoHet5_1057	scaffold497	238592	244484	+	7059	12952
ScoHet5_2754	scaffold882	153441	159389	-	0	5949
ScoHet5_3652	scaffold1949	0	2849	-	0	2849
ScoHet5_1968	C16818423	0	1254	+	0	1254
ScoHet5_2299	scaffold4553	0	1130	+	0	1130
ScoHet5_1560	scaffold768	0	455321	+	0	455322
ScoHet5_1702	scaffold2085	0	16291	-	0	16291
ScoHet5_2586	scaffold862	0	5018	-	0	5019
ScoHet5_3055	C16979765	0	1965	-	0	1965
ScoHet5_877	scaffold1549	0	1727	+	0	1727
ScoHet5_1829	C16744306	0	1019	-	0	1019
ScoHet5_3529	scaffold1301	0	2341	-	0	2341
ScoHet5_2940	scaffold2641	0	2869	-	0	2869
ScoHet5_3138	scaffold2185	0	5562	+	0	5562
ScoHet5_2350	scaffold2658	0	8773	-	0	8773
ScoHet5_2163	scaffold3868	0	1227	+	0	1227
ScoHet5_2758	scaffold3494	0	1114	-	0	1114
ScoHet5_2262	scaffold897	107217	109522	+	0	2306
ScoHet5_2611	C17067239	0	2562	+	0	2562
ScoHet5_689	scaffold698	2800860	2808152	-	0	7293
ScoHet5_817	scaffold2555	0	8274	+	0	8274
ScoHet5_3790	scaffold2438	0	33200	+	0	33200
ScoHet5_1872	scaffold2133	0	1128	-	0	1128
ScoHet5_1159	scaffold36	1001666	1002753	+	0	1088
ScoHet5_1159	scaffold36	1002753	1004051	+	1138	2386
ScoHet5_1159	scaffold36	1004051	1006157	-	2486	4593
ScoHet5_2517	scaffold2935	0	1151	-	0	1151
ScoHet5_625	scaffold572	0	1875	+	0	1875
ScoHet5_625	scaffold3030	1731	4187	-	1975	4431
ScoHet5_625	scaffold3030	0	1731	-	4481	6162
ScoHet5_2767	C17253086	0	5770	-	0	5770
ScoHet5_460	C16792190	0	1166	+	0	1166
ScoHet5_104	scaffold319	591127	595531	-	0	4405
ScoHet5_2398	scaffold1709	0	1189	+	0	1189
ScoHet5_2398	scaffold252	0	4934	+	1289	6223
ScoHet5_745	scaffold87	3562466	3565645	-	0	3180
ScoHet5_745	scaffold87	3555392	3562466	-	3280	10355
ScoHet5_619	scaffold1430	0	2771	-	0	2771
ScoHet5_1219	scaffold4294	0	1049	+	0	1049
ScoHet5_240	scaffold2089	0	20135	+	0	20135
ScoHet5_177	scaffold244	3217435	3220959	+	0	3525
ScoHet5_177	scaffold244	3220959	3223717	+	3575	6283
ScoHet5_177	scaffold244	3223717	3228166	+	6333	10732
ScoHet5_177	scaffold244	3228166	3231065	+	10832	13732
ScoHet5_2973	C17160858	0	3581	-	0	3581
ScoHet5_1835	C16828991	0	1291	-	0	1291
ScoHet5_654	scaffold519	0	69070	-	0	69071
ScoHet5_654	scaffold894	0	51554	+	69171	120725
ScoHet5_2441	scaffold4071	0	2389	-	0	2389
ScoHet5_2931	scaffold79	870352	872354	-	0	2003
ScoHet5_897	scaffold693	0	4152065	-	0	4152066
ScoHet5_897	scaffold307	0	1274627	+	4152086	5426662
ScoHet5_897	scaffold869	283564	617714	-	5426682	5760781
ScoHet5_3717	scaffold1523	0	4449	-	0	4449
ScoHet5_174	scaffold583	14360	22724	-	0	8365
ScoHet5_3173	C17051377	0	2436	-	0	2436
ScoHet5_2218	C16767972	0	1090	+	0	1090
ScoHet5_2901	scaffold731	0	2585	-	0	2586
ScoHet5_3410	scaffold73	816577	820822	+	0	4246
ScoHet5_2919	scaffold1688	0	6879	-	0	6879
ScoHet5_155	scaffold2230	0	7632	-	0	7632
ScoHet5_3670	scaffold3101	0	2904	+	0	2904
ScoHet5_369	scaffold882	174458	179910	-	0	5453
ScoHet5_369	scaffold882	169115	174458	-	5503	10796
ScoHet5_369	scaffold882	162562	169115	-	10846	17349
ScoHet5_2614	scaffold282	223890	225331	-	0	1442
ScoHet5_567.5	scaffold7	10019237	10041682	-	0	22446
ScoHet5_1221.1	scaffold684	87616	239990	-	0	152374
ScoHet5_28	scaffold114	4005021	4008164	+	0	3144
ScoHet5_3226	scaffold673	0	8531	+	0	8531
ScoHet5_756	scaffold979	0	1948	+	0	1949
ScoHet5_3231	scaffold4328	0	1299	+	0	1299
ScoHet5_324	scaffold3908	0	2372	-	0	2372
ScoHet5_2251.1	scaffold625	1201480	1203706	+	0	2227
ScoHet5_3174	scaffold4563	0	2130	+	0	2130
ScoHet5_1578	scaffold1872	0	11578	-	0	11578
ScoHet5_831	C16876687	0	1474	+	0	1474
ScoHet5_1174	scaffold1419	0	37293	+	0	37293
ScoHet5_857	scaffold916	0	1230	-	0	1230
ScoHet5_1110	scaffold1307	0	10582	-	0	10582
ScoHet5_1853	C16985165	0	1996	-	0	1996
ScoHet5_2346	scaffold1232	0	79692	+	0	79692
ScoHet5_3375	scaffold277	2574314	2580560	-	0	6247
ScoHet5_955	scaffold368	0	260363	+	0	260363
ScoHet5_955	scaffold535	0	875532	+	260383	1135864
ScoHet5_2507	scaffold3322	0	1138	-	0	1138
ScoHet5_1028	scaffold4178	0	4484	-	0	4484
ScoHet5_2540	scaffold2798	0	19513	-	0	19513
ScoHet5_872	scaffold2345	0	2785	-	0	2785
ScoHet5_1703	scaffold3518	0	1057	+	0	1057
ScoHet5_732	C16894843	0	1549	+	0	1549
ScoHet5_2341	scaffold746	0	2202	+	0	2202
ScoHet5_262	C16911413	0	1622	-	0	1622
ScoHet5_2885	scaffold3370	0	2880	+	0	2880
ScoHet5_343	C16858715	0	1403	-	0	1403
ScoHet5_3351	C16934635	0	1731	+	0	1731
ScoHet5_3688	scaffold497	281896	293353	-	0	11458
ScoHet5_3113	scaffold1347	0	1133	-	0	1133
ScoHet5_3442.1	scaffold319	586816	591127	-	0	4312
ScoHet5_1297	scaffold3939	0	1307	+	0	1307
ScoHet5_1667	scaffold1288	0	5515	+	0	5515
ScoHet5_3485	C16765940	0	1084	+	0	1084
ScoHet5_617	scaffold3091	0	3239	-	0	3239
ScoHet5_3189	C16750458	0	1037	-	0	1037
ScoHet5_2791	scaffold1262	0	2772	-	0	2772
ScoHet5_555	C16811829	0	1232	+	0	1232
ScoHet5_555	scaffold94	2784534	3048603	-	1332	265402
ScoHet5_1804	scaffold319	813348	816323	+	0	2976
ScoHet5_2716	scaffold339	0	5310	+	0	5311
ScoHet5_2531	C16842815	0	1342	+	0	1342
ScoHet5_1262	C16950803	0	1811	+	0	1811
ScoHet5_3585	scaffold3873	0	1178	-	0	1178
ScoHet5_282	scaffold3856	0	1434	-	0	1434
ScoHet5_2116	C16995803	0	2058	-	0	2058
ScoHet5_591	scaffold4452	0	1295	-	0	1295
ScoHet5_1010	scaffold3121	0	2281	-	0	2281
ScoHet5_42.3	scaffold32	1061522	1066479	-	0	4958
ScoHet5_953	scaffold114	4072484	4084209	+	0	11726
ScoHet5_953	scaffold114	4084209	4089840	+	11776	17357
ScoHet5_2637	scaffold4311	0	10273	+	0	10273
ScoHet5_190	C16828285	0	1289	+	0	1289
ScoHet5_2701	scaffold79	860368	870352	+	0	9985
ScoHet5_366	scaffold1107	0	5130	+	0	5130
ScoHet5_1502	scaffold1052	0	7326	-	0	7326
ScoHet5_748	scaffold176	1621616	1629783	+	0	8168
ScoHet5_1638	scaffold1053	428391	437901	-	0	9510
ScoHet5_1195	scaffold282	131280	135533	-	0	4254
ScoHet5_1195	scaffold282	129025	131280	-	4354	6610
ScoHet5_549	scaffold3624	0	2353	+	0	2353
ScoHet5_467.2	scaffold955	7824	38841	+	0	31018
ScoHet5_2508	scaffold2762	0	1101	-	0	1101
ScoHet5_1827	C16793964	0	1172	+	0	1172
ScoHet5_2313	C17205112	0	4366	+	0	4366
ScoHet5_2397	scaffold2720	0	21316	+	0	21316
ScoHet5_1814	C16879239	0	1484	-	0	1484
ScoHet5_1985	scaffold756	79916	95781	-	0	15865
ScoHet5_1916	scaffold585	0	318260	-	0	318261
ScoHet5_1565	scaffold1568	0	7353	-	0	7353
ScoHet5_2399	scaffold4584	0	1050	-	0	1050
ScoHet5_2400	scaffold584	2930	12733	+	0	9804
ScoHet5_3223	scaffold1348	0	51313	+	0	51314
ScoHet5_825	C16904357	0	1591	+	0	1591
ScoHet5_1705	scaffold1128	0	1321	+	0	1321
ScoHet5_2607	scaffold1606	0	1137	+	0	1137
ScoHet5_3618	scaffold2235	0	1898	+	0	1898
ScoHet5_2590	C16871143	0	1452	+	0	1452
ScoHet5_2772	scaffold277	2656502	2658654	+	0	2153
ScoHet5_972	C16738632	0	1003	-	0	1003
ScoHet5_1597	scaffold644	4951	7289	+	0	2339
ScoHet5_1946	scaffold3392	0	2831	-	0	2831
ScoHet5_468	scaffold4491	0	1139	+	0	1139
ScoHet5_875	scaffold2558	0	2273	+	0	2273
ScoHet5_3443	scaffold4472	0	3571	+	0	3571
ScoHet5_1300	scaffold516	0	71221	-	0	71222
ScoHet5_1685	scaffold1638	0	3289	-	0	3289
ScoHet5_959	scaffold503	40261	46001	+	0	5741
ScoHet5_624	scaffold278	1926045	2345414	-	0	419369
ScoHet5_624	scaffold1481	0	25774	+	419469	445243
ScoHet5_624	scaffold948	0	580733	-	445343	1026076
ScoHet5_2457	scaffold335	1058396	1064167	+	0	5772
ScoHet5_81	C16755784	0	1053	+	0	1053
ScoHet5_1606	scaffold837	0	63763	+	0	63763
ScoHet5_235	scaffold771	0	12668	+	0	12668
ScoHet5_235	scaffold657	0	1255	+	12768	14023
ScoHet5_235	scaffold293	0	38198	+	14123	52321
ScoHet5_3288	C16852583	0	1379	+	0	1379
ScoHet5_3732	scaffold3064	0	2051	-	0	2051
ScoHet5_1981	scaffold2872	0	1143	+	0	1143
ScoHet5_2923	scaffold121	2283292	2295216	+	0	11925
ScoHet5_629	scaffold343	0	54161	+	0	54161
ScoHet5_629	scaffold905	0	155250	+	54261	209512
ScoHet5_3697	scaffold277	2663585	2666293	+	0	2709
ScoHet5_1716	C16777922	0	1121	+	0	1121
ScoHet5_2359	scaffold2092	0	2375	-	0	2375
ScoHet5_148	scaffold176	1077739	1085462	-	0	7724
ScoHet5_1436	C17003629	0	2105	-	0	2105
ScoHet5_1436	scaffold339	7247	61101	-	2205	56059
ScoHet5_1426	scaffold454	377868	426130	-	0	48263
ScoHet5_2899	scaffold3029	0	1462	-	0	1462
ScoHet5_3228	scaffold1437	0	3096	+	0	3096
ScoHet5_3228	scaffold4675	0	1243	+	3196	4439
ScoHet5_3230	C16858877	0	1403	-	0	1403
ScoHet5_436.1	scaffold807	71692	74223	+	0	2532
ScoHet5_436.1	scaffold807	74223	79491	+	2582	7800
ScoHet5_2404	scaffold2940	0	1066	+	0	1066
ScoHet5_1169	scaffold656	0	6395	+	0	6395
ScoHet5_596	scaffold123	5795776	5802413	+	0	6638
ScoHet5_2339	scaffold1979	0	1416	+	0	1416
ScoHet5_1361	C17042119	0	2366	-	0	2366
ScoHet5_647	scaffold4411	0	2494	-	0	2494
ScoHet5_3473	scaffold4652	0	2402	-	0	2402
ScoHet5_3469	scaffold4678	0	2178	-	0	2178
ScoHet5_84	scaffold741	181310	183223	+	0	1914
ScoHet5_84	scaffold741	183223	696877	+	1964	515567
ScoHet5_84	scaffold1000	0	210131	+	515587	725667
ScoHet5_84	scaffold341	0	636870	-	725767	1362637
ScoHet5_84	scaffold203	0	2517599	-	1362737	3880336
ScoHet5_84	scaffold379	0	3861657	-	3880436	7742093
ScoHet5_84	scaffold1449	0	1334	+	7742193	7743527
ScoHet5_84	scaffold3236	0	29972	+	7743627	7773599
ScoHet5_84	scaffold5	0	4670215	-	7773619	12443783
ScoHet5_84	scaffold38	0	19163802	-	12443803	31607554
ScoHet5_84	C17310400	0	12868	+	31607574	31620391
ScoHet5_84	scaffold58	0	2659217	-	31620478	34279644
ScoHet5_84	C17260526	0	6090	-	34279744	34285834
ScoHet5_84	scaffold193	0	1331956	-	34285856	35617761
ScoHet5_84	scaffold63	0	1637924	+	35617781	37255654
ScoHet5_84	scaffold677	0	317164	-	37255759	37572872
ScoHet5_84	C16778968	0	1124	-	37572972	37574096
ScoHet5_84	scaffold752	0	215291	-	37574196	37789487
ScoHet5_84	scaffold495	0	1267441	+	37789587	39057028
ScoHet5_84	C16788084	0	1153	-	39057128	39058281
ScoHet5_84	scaffold937	0	210040	-	39058381	39268421
ScoHet5_2910	C16889863	0	1528	+	0	1528
ScoHet5_3256	C16823689	0	1272	+	0	1272
ScoHet5_148.2	scaffold176	1087422	1090497	-	0	3076
ScoHet5_3269	scaffold2901	0	1033	-	0	1033
ScoHet5_1850	scaffold662	0	35984	+	0	35984
ScoHet5_3283	scaffold2428	0	1855	-	0	1855
ScoHet5_2347	C16924515	0	1682	+	0	1682
ScoHet5_1326	C16996233	0	2061	-	0	2061
ScoHet5_303	scaffold735	0	52629	+	0	52630
ScoHet5_3007	scaffold4544	0	1390	+	0	1390
ScoHet5_226	scaffold4	0	1524	+	0	1524
ScoHet5_226	scaffold190	0	1802151	+	1624	1803775
ScoHet5_226	scaffold178	0	743511	+	1803871	2547331
ScoHet5_226	scaffold3979	0	116196	-	2547351	2663496
ScoHet5_226	C16769028	0	1093	-	2663596	2664689
ScoHet5_226	scaffold490	0	2122691	+	2664789	4787480
ScoHet5_226	C16859977	0	1408	+	4787580	4788988
ScoHet5_226	scaffold1305	0	834474	-	4789088	5623562
ScoHet5_226	scaffold274	0	2271795	+	5623662	7895457
ScoHet5_226	C17306082	0	11101	-	7895540	7906590
ScoHet5_226	scaffold628	0	1871296	+	7906690	9777986
ScoHet5_226	C17015291	0	2182	+	9778086	9780268
ScoHet5_226	scaffold4853	0	2680	+	9780368	9783048
ScoHet5_2623	scaffold3708	0	2176	-	0	2176
ScoHet5_3726	scaffold73	315182	324245	+	0	9064
ScoHet5_1303	scaffold1765	0	2801	-	0	2802
ScoHet5_1303	scaffold4465	0	1243	-	2902	4145
ScoHet5_1303	scaffold2470	0	3974	-	4245	8219
ScoHet5_1303	scaffold1401	0	2635	+	8319	10954
ScoHet5_904	C16935349	0	1734	+	0	1734
ScoHet5_2518	C16804463	0	1207	-	0	1207
ScoHet5_313	scaffold121	1666726	1848171	+	0	181446
ScoHet5_1882	scaffold395	908256	915387	+	0	7132
ScoHet5_3394	scaffold1034	0	122581	+	0	122581
ScoHet5_930	C16914937	0	1638	+	0	1638
ScoHet5_249.3	scaffold319	652443	654949	+	0	2507
ScoHet5_2044	scaffold1965	0	10853	+	0	10853
ScoHet5_1953	scaffold897	186100	267333	-	0	81233
ScoHet5_3499	scaffold729	0	1446	+	0	1446
ScoHet5_540	scaffold2412	0	3920	-	0	3920
ScoHet5_1340	C17254010	0	5806	-	0	5806
ScoHet5_17	scaffold4801	0	2823	+	0	2823
ScoHet5_1798	scaffold497	1374260	1665974	+	0	291715
ScoHet5_2105	C16812625	0	1235	+	0	1235
ScoHet5_3472	scaffold577	81018	89677	+	0	8660
ScoHet5_621	scaffold4542	0	3528	+	0	3528
ScoHet5_1650	C16785918	0	1145	-	0	1145
ScoHet5_2007	scaffold2535	0	1519	+	0	1520
ScoHet5_2584	scaffold3641	0	12793	-	0	12793
ScoHet5_1624	scaffold391	2230156	2236507	-	0	6352
ScoHet5_1624	scaffold391	858646	2230156	-	6452	1377963
ScoHet5_411	scaffold886	0	1277	+	0	1277
ScoHet5_1788	C16785716	0	1145	-	0	1145
ScoHet5_119	scaffold32	1316108	1327379	+	0	11272
ScoHet5_636.4	scaffold1053	394792	399844	-	0	5053
ScoHet5_636.4	scaffold1053	393682	394792	-	5103	6163
ScoHet5_636.4	scaffold1053	392200	393682	-	6213	7645
ScoHet5_636.4	scaffold1053	384554	392200	-	7695	15291
ScoHet5_636.4	scaffold1053	380285	384554	-	15341	19560
ScoHet5_636.4	scaffold1053	378733	380285	-	19610	21112
ScoHet5_2956	scaffold389	0	6321	+	0	6322
ScoHet5_2956	scaffold2374	0	1231	+	6422	7653
ScoHet5_3538	scaffold993	0	5594	-	0	5594
ScoHet5_2287	C16785762	0	1145	+	0	1145
ScoHet5_537.1	scaffold661	75718	76470	+	0	753
ScoHet5_537.1	scaffold661	76470	78142	+	803	2425
ScoHet5_537.1	scaffold661	78142	85357	+	2475	9640
ScoHet5_537.1	scaffold661	85357	89547	+	9740	13931
ScoHet5_2189	scaffold577	165939	181204	-	0	15266
ScoHet5_2189	scaffold577	163238	165939	-	15316	17967
ScoHet5_2189	scaffold577	160871	163238	-	18017	20334
ScoHet5_2551	scaffold1750	0	1582	+	0	1582
ScoHet5_994.3	scaffold704	26720	29970	-	0	3251
ScoHet5_3341	scaffold1402	0	3519	-	0	3519
ScoHet5_3341	scaffold4213	0	1893	+	3619	5512
ScoHet5_2291	scaffold2727	0	5621	-	0	5621
ScoHet5_2291	scaffold988	0	331432	+	5721	337153
ScoHet5_2667	scaffold1854	0	7851	-	0	7851
ScoHet5_3440	C16975229	0	1940	-	0	1940
ScoHet5_2658	C17070986	0	2594	-	0	2594
ScoHet5_2600	scaffold292	0	7233	+	0	7233
ScoHet5_3220	C17182000	0	3920	+	0	3920
ScoHet5_91	scaffold568	724292	734196	+	0	9905
ScoHet5_553	C16914701	0	1637	+	0	1637
ScoHet5_1455	scaffold157	356020	360500	+	0	4481
ScoHet5_3379	scaffold3235	0	19607	-	0	19607
ScoHet5_975	C16758006	0	1060	+	0	1060
ScoHet5_2147	scaffold4133	0	1390	+	0	1390
ScoHet5_415	scaffold253	0	54102	+	0	54102
ScoHet5_415	scaffold4851	0	3846	+	54202	58048
ScoHet5_415	scaffold105	0	846974	-	58148	905122
ScoHet5_415	scaffold1102	0	189023	-	905222	1094245
ScoHet5_415	scaffold172	0	7630735	+	1094345	8725080
ScoHet5_222	scaffold1769	181110	236316	-	0	55206
ScoHet5_3705	scaffold395	1006725	1027974	-	0	21250
ScoHet5_1825	scaffold3636	0	5715	-	0	5715
ScoHet5_1594	scaffold4668	0	1146	+	0	1146
ScoHet5_3311	scaffold3411	0	2982	+	0	2982
ScoHet5_2612	scaffold1103	0	2209	-	0	2209
ScoHet5_1422	scaffold668	0	1173	+	0	1173
ScoHet5_1843	C16766320	0	1085	-	0	1085
ScoHet5_3427	scaffold1158	0	4105	+	0	4105
ScoHet5_2123	scaffold3679	0	2385	-	0	2385
ScoHet5_3035	C16980687	0	1970	+	0	1970
ScoHet5_3500	scaffold479	0	17592	+	0	17592
ScoHet5_1218	scaffold1323	29991	34055	-	0	4065
ScoHet5_911	scaffold2977	0	1372	-	0	1372
ScoHet5_1915	scaffold282	778078	781166	+	0	3089
ScoHet5_1138	scaffold282	1040618	1044186	-	0	3569
ScoHet5_2853	C17030063	0	2281	+	0	2281
ScoHet5_123	scaffold182	0	135713	-	0	135714
ScoHet5_1558	scaffold1030	9820	16422	-	0	6602
ScoHet5_2717	C16740322	0	1008	-	0	1008
ScoHet5_1135	C16845379	0	1352	+	0	1352
ScoHet5_1135	scaffold544	0	341646	+	1452	343098
ScoHet5_1135	C17235418	0	5153	-	343158	348260
ScoHet5_1135	C16875153	0	1468	+	348360	349828
ScoHet5_1135	scaffold842	0	273726	-	349928	623654
ScoHet5_416	scaffold335	1015455	1037823	+	0	22369
ScoHet5_3344	scaffold209	742754	756352	-	0	13599
ScoHet5_614	C16822543	0	1268	-	0	1268
ScoHet5_3278	C16763376	0	1076	-	0	1076
ScoHet5_95	scaffold391	280482	281984	+	0	1503
ScoHet5_95	scaffold391	281984	283543	+	1553	3062
ScoHet5_2952	scaffold2440	0	4514	-	0	4514
ScoHet5_3484	C16751016	0	1039	-	0	1039
ScoHet5_3455	scaffold701	0	9417	+	0	9417
ScoHet5_3680	scaffold3799	0	1469	-	0	1469
ScoHet5_157.2	scaffold448	614668	618313	-	0	3646
ScoHet5_1945	scaffold1526	0	2754	+	0	2754
ScoHet5_1368	scaffold2571	0	7039	+	0	7039
ScoHet5_516	C16806625	0	1214	-	0	1214
ScoHet5_1741	C16789912	0	1159	-	0	1159
ScoHet5_1741	scaffold596	0	376143	-	1259	377402
ScoHet5_1741	scaffold325	0	1958751	+	377502	2336253
ScoHet5_2848	scaffold2270	0	3394	-	0	3394
ScoHet5_2152	C17151094	0	3442	+	0	3442
ScoHet5_1206	scaffold2088	0	1466	-	0	1466
ScoHet5_1206	scaffold912	0	23704	+	1566	25270
ScoHet5_1206	scaffold1715	0	13083	-	25370	38453
ScoHet5_1206	scaffold640	0	23838	-	38553	62391
ScoHet5_1206	scaffold1289	0	8590	+	62491	71081
ScoHet5_1206	scaffold1287	0	4415	-	71181	75596
ScoHet5_1206	scaffold614	0	111155	+	75616	186720
ScoHet5_1206	scaffold1555	0	11470	-	186820	198290
ScoHet5_2894	scaffold1119	0	1148	-	0	1148
ScoHet5_3479	scaffold643	0	58795	-	0	58796
ScoHet5_3708.1	scaffold367	157294	162187	+	0	4894
ScoHet5_3422	C16898763	0	1566	-	0	1566
ScoHet5_2314	scaffold244	3301264	3308195	+	0	6932
ScoHet5_412	scaffold2698	0	1173	-	0	1173
ScoHet5_1553.1	scaffold64	637613	641142	+	0	3530
ScoHet5_2175	scaffold2914	0	2957	-	0	2957
ScoHet5_1959	scaffold262	3432269	3437185	+	0	4917
ScoHet5_1959	scaffold262	3437185	3440330	+	4967	8062
ScoHet5_3369	scaffold2168	0	10722	+	0	10722
ScoHet5_3699	scaffold114	3999406	4001814	+	0	2409
ScoHet5_1050	scaffold262	2330994	2334222	+	0	3229
ScoHet5_315.1	scaffold497	280836	281896	-	0	1061
ScoHet5_1552	scaffold2028	0	1781	-	0	1781
ScoHet5_1515	scaffold783	0	30214	+	0	30214
ScoHet5_3783	scaffold146	1344394	1347199	-	0	2806
ScoHet5_999.2	scaffold735	183301	187966	+	0	4666
ScoHet5_39	C16953899	0	1826	+	0	1826
ScoHet5_1146	C17263768	0	6249	-	0	6249
ScoHet5_2548	scaffold706	0	2160	-	0	2160
ScoHet5_198.1	scaffold1020	250580	252426	-	0	1847
ScoHet5_2338	scaffold4490	0	1294	-	0	1294
ScoHet5_3227	C16797706	0	1185	+	0	1185
ScoHet5_100	scaffold1461	0	3482	-	0	3482
ScoHet5_100	scaffold4690	0	5460	-	3565	8974
ScoHet5_2587	C16812511	0	1234	+	0	1234
ScoHet5_1535	scaffold545	0	8900	+	0	8900
ScoHet5_3459	C16873277	0	1461	-	0	1461
ScoHet5_2324	scaffold262	3427639	3432269	-	0	4631
ScoHet5_3197	C16805217	0	1209	-	0	1209
ScoHet5_916	scaffold2426	0	1365	+	0	1365
ScoHet5_2925	scaffold503	33686	36313	+	0	2628
ScoHet5_428.2	scaffold282	295303	296860	-	0	1558
ScoHet5_428.2	scaffold282	279229	295303	-	1608	17632
ScoHet5_1582	scaffold956	0	3042	+	0	3042
ScoHet5_3	scaffold1240	0	3333	-	0	3333
ScoHet5_2161	scaffold1188	0	19778	+	0	19778
ScoHet5_854	C16935175	0	1734	-	0	1734
ScoHet5_2210	scaffold212	39066	173045	-	0	133979
ScoHet5_1384	scaffold182	152677	157018	-	0	4342
ScoHet5_1384	scaffold182	151969	152677	-	4392	5050
ScoHet5_1384	scaffold182	135713	151969	-	5100	21306
ScoHet5_1740	scaffold1779	0	2538	-	0	2538
ScoHet5_216	scaffold519	153321	158825	-	0	5505
ScoHet5_2002	scaffold1588	0	1508	-	0	1508
ScoHet5_1546	C16820063	0	1260	+	0	1260
ScoHet5_3654	C16811357	0	1231	-	0	1231
ScoHet5_1851	C16908907	0	1611	+	0	1611
ScoHet5_2880	C16789436	0	1157	+	0	1157
ScoHet5_2824	scaffold3567	0	1748	-	0	1748
ScoHet5_2606	scaffold395	0	836844	-	0	836845
ScoHet5_2606	scaffold79	0	808406	+	836865	1645221
ScoHet5_1821	scaffold79	14256200	14261059	-	0	4860
ScoHet5_1231	scaffold1465	0	3420	+	0	3420
ScoHet5_1231	scaffold2663	0	1326	+	3520	4846
ScoHet5_1231	scaffold1235	0	2562	+	4946	7508
ScoHet5_3555	scaffold4566	0	1141	+	0	1141
ScoHet5_509	C16827385	0	1286	-	0	1286
ScoHet5_3716	scaffold26	2332622	2336807	+	0	4186
ScoHet5_332	C17092468	0	2784	-	0	2784
ScoHet5_3425	scaffold3422	0	1470	-	0	1470
ScoHet5_3590	C16746528	0	1026	+	0	1026
ScoHet5_1746	C16817605	0	1252	+	0	1252
ScoHet5_2369	C16766834	0	1087	+	0	1087
ScoHet5_976	C16759270	0	1064	+	0	1064
ScoHet5_2574	C17100574	0	2863	+	0	2863
ScoHet5_1350.1	scaffold331	67488	72895	+	0	5408
ScoHet5_1350.1	scaffold331	72895	75983	+	5458	8496
ScoHet5_1350.1	scaffold331	75983	80829	+	8546	13342
ScoHet5_2748	C16918715	0	1655	-	0	1655
ScoHet5_2031	scaffold564	0	1440	-	0	1440
ScoHet5_3446	C16782980	0	1136	-	0	1136
ScoHet5_602	scaffold157	283087	289953	-	0	6867
ScoHet5_3698	scaffold1467	0	1425	-	0	1425
ScoHet5_1173	scaffold2962	0	15761	+	0	15761
ScoHet5_2200	C16850591	0	1371	+	0	1371
ScoHet5_336	scaffold4418	0	1316	+	0	1316
ScoHet5_683.4	scaffold157	646310	648365	+	0	2056
ScoHet5_3032	C17219554	0	4704	+	0	4704
ScoHet5_791	C16741612	0	1012	+	0	1012
ScoHet5_2087.1	scaffold262	2553980	2555110	-	0	1131
ScoHet5_1525	scaffold2723	0	9650	-	0	9650
ScoHet5_644	C16879365	0	1485	+	0	1485
ScoHet5_1065	C16856057	0	1392	+	0	1392
ScoHet5_945	scaffold3356	0	2716	+	0	2716
ScoHet5_3526	C16824209	0	1274	+	0	1274
ScoHet5_2038	C16866815	0	1435	+	0	1435
ScoHet5_2547	scaffold3110	0	3679	+	0	3679
ScoHet5_1889	scaffold947	0	13643	+	0	13643
ScoHet5_3193	scaffold2951	0	1109	-	0	1109
ScoHet5_3217	scaffold979	1948	36595	+	0	34647
ScoHet5_1679	scaffold2298	6084	10160	+	0	4076
ScoHet5_866	scaffold1145	0	1560	+	0	1560
ScoHet5_1239	scaffold319	826554	829192	+	0	2639
ScoHet5_2276	scaffold4519	0	2917	-	0	2917
ScoHet5_2069	C16773476	0	1107	+	0	1107
ScoHet5_1562	C16801014	0	1196	-	0	1196
ScoHet5_942	C16920907	0	1665	-	0	1665
ScoHet5_546	scaffold3096	0	1803	-	0	1803
ScoHet5_92	scaffold3824	0	1440	-	0	1440
ScoHet5_1848	C16893751	0	1544	+	0	1544
ScoHet5_3748	C16990701	0	2028	+	0	2028
ScoHet5_2169	C16748272	0	1031	+	0	1031
ScoHet5_383	scaffold177	0	23691	-	0	23691
ScoHet5_383	scaffold1135	0	2544	+	23791	26335
ScoHet5_383	scaffold3651	0	2923	+	26435	29358
ScoHet5_383	scaffold2783	0	3541	-	29458	32999
ScoHet5_383	scaffold2833	0	1470	+	33099	34569
ScoHet5_383	scaffold1217	0	2302	-	34669	36971
ScoHet5_383	scaffold381	164355	585442	-	37071	458158
ScoHet5_2800	C16960573	0	1862	+	0	1862
ScoHet5_3252	scaffold2790	0	1608	+	0	1608
ScoHet5_2550	scaffold3172	0	2982	-	0	2982
ScoHet5_1438	scaffold2764	0	2461	-	0	2461
ScoHet5_472	scaffold262	2877943	2879156	-	0	1214
ScoHet5_472	scaffold262	2716382	2877943	-	1314	162876
ScoHet5_3627	scaffold1474	0	5300	-	0	5300
ScoHet5_2081	scaffold1001	0	194172	-	0	194172
ScoHet5_2081	scaffold181	0	1718293	+	194272	1912565
ScoHet5_2081	scaffold633	0	666662	-	1912665	2579327
ScoHet5_1077	scaffold4813	0	2515	-	0	2515
ScoHet5_140	scaffold2838	0	2521	+	0	2521
ScoHet5_3292	C16842749	0	1342	+	0	1342
ScoHet5_1378	scaffold32	1712810	1723258	+	0	10449
ScoHet5_177.2	scaffold244	3241253	3243286	+	0	2034
ScoHet5_1073	scaffold121	1931617	1934382	-	0	2766
ScoHet5_1073	scaffold121	1929992	1931617	-	2816	4391
ScoHet5_1073	scaffold121	1924241	1929992	-	4441	10142
ScoHet5_2000	C16764942	0	1081	-	0	1081
ScoHet5_1916.2	scaffold585	319448	333852	-	0	14405
ScoHet5_3146	scaffold698	0	2017954	-	0	2017955
ScoHet5_2078	scaffold262	2409929	2415011	-	0	5083
ScoHet5_3593	scaffold4676	0	2686	+	0	2686
ScoHet5_2309	scaffold4339	0	1336	+	0	1336
ScoHet5_3003	scaffold698	2789207	2792234	-	0	3028
ScoHet5_789	C16818289	0	1254	+	0	1254
ScoHet5_3374	scaffold1614	0	1324	-	0	1324
ScoHet5_548	C16892375	0	1539	+	0	1539
ScoHet5_1392	scaffold1440	0	11044	-	0	11044
ScoHet5_2506	scaffold4343	0	1165	+	0	1165
ScoHet5_1473	C16768108	0	1091	-	0	1091
ScoHet5_1786	scaffold2765	0	1196	-	0	1196
ScoHet5_2892	C16864759	0	1427	-	0	1427
ScoHet5_421	scaffold3385	0	1159	+	0	1159
ScoHet5_3497	scaffold109	3663992	3668590	+	0	4599
ScoHet5_2078.1	scaffold262	2415011	2417822	-	0	2812
ScoHet5_891	scaffold600	0	1455	-	0	1455
ScoHet5_3222	C16790764	0	1162	+	0	1162
ScoHet5_2049.1	scaffold517	1972410	1978204	-	0	5795
ScoHet5_405	scaffold94	3271117	3275752	+	0	4636
ScoHet5_405	scaffold94	3275752	3278114	+	4686	6998
ScoHet5_405	scaffold94	3278114	3279537	+	7048	8421
ScoHet5_3616	scaffold807	141512	149209	-	0	7697
ScoHet5_3564	scaffold4013	0	1012	-	0	1012
ScoHet5_860	C16861265	0	1413	+	0	1413
ScoHet5_895	scaffold4056	0	1102	+	0	1102
ScoHet5_1941	scaffold462	13672	20355	-	0	6684
ScoHet5_918	C16958215	0	1849	-	0	1849
ScoHet5_982	scaffold3862	0	20337	-	0	20337
ScoHet5_2068	scaffold3195	0	5675	-	0	5675
ScoHet5_1844	scaffold1771	0	2694	+	0	2694
ScoHet5_1287	C16745780	0	1023	+	0	1023
ScoHet5_2013	scaffold3040	0	1284	-	0	1284
ScoHet5_2235	scaffold3989	0	2269	-	0	2269
ScoHet5_2556	C16783042	0	1137	-	0	1137
ScoHet5_243	scaffold1018	0	721649	-	0	721649
ScoHet5_243	scaffold101	1315453	23630376	+	721749	23036672
ScoHet5_243	scaffold250	0	1449603	-	23036697	24486249
ScoHet5_243	scaffold471	0	1743543	+	24486349	26229892
ScoHet5_243	scaffold981	0	233413	-	26229912	26463274
ScoHet5_243	scaffold2064	0	2033	-	26463374	26465407
ScoHet5_243	C17016349	0	2189	-	26465451	26467589
ScoHet5_243	scaffold160	0	2724620	-	26467689	29192309
ScoHet5_243	scaffold214	0	1354729	-	29192329	30547007
ScoHet5_243	scaffold29	0	671617	+	30547027	31218593
ScoHet5_243	scaffold197	0	1298167	+	31218631	32516747
ScoHet5_243	scaffold459	0	420372	+	32516767	32937088
ScoHet5_243	C16810439	0	1227	+	32937188	32938415
ScoHet5_243	scaffold464	0	348635	+	32938515	33287150
ScoHet5_243	scaffold1759	0	14241	-	33287252	33301442
ScoHet5_243	scaffold329	0	1240275	+	33301462	34541686
ScoHet5_243	scaffold245	0	2503005	-	34541786	37044791
ScoHet5_243	C16771258	0	1100	-	37044891	37045991
ScoHet5_243	scaffold428	0	476752	-	37046091	37522843
ScoHet5_243	scaffold549	0	185817	+	37522943	37708760
ScoHet5_243	scaffold723	0	144146	-	37708780	37852875
ScoHet5_243	C16958313	0	1849	-	37852975	37854824
ScoHet5_243	scaffold743	0	816894	-	37854924	38671818
ScoHet5_243	scaffold151	0	145104	-	38671838	38816891
ScoHet5_243	scaffold167	0	1321530	-	38816991	40138521
ScoHet5_243	scaffold183	0	3899225	+	40138541	44037715
ScoHet5_243	scaffold219	0	1339812	-	44037735	45377496
ScoHet5_243	C16832913	0	1305	+	45377621	45378875
ScoHet5_243	scaffold806	0	41937	+	45378918	45420804
ScoHet5_243	scaffold627	0	965326	+	45420957	46386232
ScoHet5_243	scaffold945	0	123749	-	46386252	46509950
ScoHet5_243	scaffold558	0	662559	+	46509970	47172478
ScoHet5_243	scaffold2359	0	1071	+	47172578	47173649
ScoHet5_243	scaffold61	0	738648	-	47173749	47912397
ScoHet5_243	C16787664	0	1151	-	47912497	47913648
ScoHet5_243	scaffold224	0	1118870	-	47913748	49032618
ScoHet5_243	C16756526	0	1055	+	49032718	49033773
ScoHet5_243	scaffold690	0	193718	-	49033873	49227591
ScoHet5_243	scaffold373	0	1008920	-	49227611	50236480
ScoHet5_243	scaffold1819	0	24073	-	50236580	50260653
ScoHet5_243	scaffold4466	0	4361	-	50260753	50265114
ScoHet5_243	C16886361	0	1514	-	50265214	50266728
ScoHet5_243	scaffold17	0	18212151	+	50266828	68478979
ScoHet5_1971	C16785568	0	1144	+	0	1144
ScoHet5_1783	C17076852	0	2643	-	0	2643
ScoHet5_1188	scaffold710	0	2463	-	0	2463
ScoHet5_3326	C17074738	0	2625	+	0	2625
ScoHet5_105	scaffold3248	0	6878	-	0	6878
ScoHet5_1400	scaffold1352	47464	50273	+	0	2810
ScoHet5_3318	scaffold503	153092	161426	+	0	8335
ScoHet5_1166	scaffold4415	0	1022	-	0	1022
ScoHet5_2538	scaffold1655	0	3301	+	0	3301
ScoHet5_2913	scaffold1053	402903	428391	-	0	25489
ScoHet5_1722	scaffold768	455321	873856	+	0	418536
ScoHet5_111	scaffold781	0	8491	+	0	8491
ScoHet5_1743	C16874819	0	1467	-	0	1467
ScoHet5_3700	scaffold1098	0	1243	+	0	1243
ScoHet5_3795	scaffold1739	0	20079	-	0	20079
ScoHet5_34	scaffold2819	0	1142	+	0	1142
ScoHet5_1456	scaffold1022	0	32528	+	0	32528
ScoHet5_1456	scaffold822	0	190033	-	32628	222661
ScoHet5_486	scaffold176	1629783	1633317	+	0	3535
ScoHet5_2462.1	scaffold698	2459949	2784189	+	0	324241
ScoHet5_3275	scaffold846	8359	12202	+	0	3843
ScoHet5_322	scaffold1323	0	29991	-	0	29992
ScoHet5_299	scaffold319	561040	562621	+	0	1582
ScoHet5_1266	scaffold1600	0	1232	-	0	1232
ScoHet5_2801	scaffold740	1592973	1606563	+	0	13590
ScoHet5_924	scaffold3430	0	1791	+	0	1791
ScoHet5_2254	C16967881	0	1900	+	0	1900
ScoHet5_3198	scaffold2225	0	8791	+	0	8791
ScoHet5_2296	scaffold227	0	981866	+	0	981866
ScoHet5_3611	scaffold1683	0	8441	-	0	8441
ScoHet5_744	scaffold209	170155	201426	+	0	31272
ScoHet5_79	scaffold2153	0	1077	+	0	1077
ScoHet5_1192.1	scaffold897	88024	91262	+	0	3239
ScoHet5_3163	scaffold2040	0	2783	+	0	2783
ScoHet5_2010	C17124366	0	3114	+	0	3114
ScoHet5_3514	C16752166	0	1042	+	0	1042
ScoHet5_967	C16896857	0	1558	-	0	1558
ScoHet5_2434	scaffold670	0	1180	+	0	1180
ScoHet5_236	scaffold32	1383437	1390687	-	0	7251
ScoHet5_3661	scaffold3473	0	11342	-	0	11342
ScoHet5_3106	scaffold561	0	1461	-	0	1461
ScoHet5_2212	C17032071	0	2294	+	0	2294
ScoHet5_38.2	scaffold95	1404423	1411525	-	0	7103
ScoHet5_2035.1	scaffold123	6205460	6207060	+	0	1601
ScoHet5_2035.1	scaffold123	6207060	6212077	+	1651	6618
ScoHet5_1532	scaffold882	159389	162562	-	0	3174
ScoHet5_1526	scaffold1701	0	1198	+	0	1198
ScoHet5_3250	scaffold36	1115170	1120957	-	0	5788
ScoHet5_2420	scaffold3264	0	1270	-	0	1270
ScoHet5_233	scaffold121	1897363	1905122	-	0	7760
ScoHet5_233	scaffold121	1896692	1897363	-	7810	8431
ScoHet5_233	scaffold121	1894961	1896692	-	8481	10162
ScoHet5_233	scaffold121	1888869	1894961	-	10212	16254
ScoHet5_233	scaffold121	1887092	1888869	-	16354	18132
ScoHet5_233	scaffold121	1885141	1887092	-	18182	20083
ScoHet5_233	scaffold121	1884257	1885141	-	20133	20967
ScoHet5_233	scaffold121	1874531	1884257	-	21017	30693
ScoHet5_233	scaffold121	1864937	1874531	-	30793	40388
ScoHet5_728	scaffold3671	0	1474	+	0	1474
ScoHet5_628	C16790250	0	1160	+	0	1160
ScoHet5_2106	scaffold1480	0	10280	+	0	10280
ScoHet5_1972	scaffold4338	0	1659	-	0	1659
ScoHet5_466	C16842911	0	1343	+	0	1343
ScoHet5_330	scaffold3229	0	2771	+	0	2771
ScoHet5_2466	scaffold4405	0	1014	+	0	1014
ScoHet5_2080	scaffold3593	0	1564	+	0	1564
ScoHet5_816	scaffold262	2361599	2368186	+	0	6588
ScoHet5_1349	scaffold686	0	1810514	+	0	1810514
ScoHet5_1349	scaffold642	0	2867464	-	1810534	4677947
ScoHet5_1349	scaffold835	0	1074792	-	4678057	5752798
ScoHet5_1349	scaffold2035	0	48706	-	5752898	5801604
ScoHet5_1082	scaffold1751	0	3359	-	0	3359
ScoHet5_2638	scaffold2863	0	1852	+	0	1852
ScoHet5_274.6	scaffold79	15148489	16759274	+	0	1610785
ScoHet5_449	scaffold121	2469244	2470140	-	0	897
ScoHet5_449	scaffold121	2403960	2469244	-	997	66282
ScoHet5_527	scaffold4839	0	2320	+	0	2320
ScoHet5_527	C16768702	0	1093	+	2420	3513
ScoHet5_527	scaffold1216	0	1121	+	3613	4734
ScoHet5_527	C16901625	0	1579	-	4834	6413
ScoHet5_527	scaffold68	0	4588986	+	6690	4595626
ScoHet5_527	scaffold302	0	2219271	-	4595677	6814897
ScoHet5_2083	scaffold1968	0	1516	-	0	1516
ScoHet5_246	scaffold882	100787	124983	-	0	24197
ScoHet5_246	scaffold882	99834	100787	-	24297	25251
ScoHet5_1644	C16847171	0	1359	-	0	1359
ScoHet5_439	scaffold32	1618138	1621031	+	0	2894
ScoHet5_3330	scaffold2548	0	3173	-	0	3173
ScoHet5_1614	scaffold282	106192	113098	-	0	6907
ScoHet5_451	C16850817	0	1372	-	0	1372
ScoHet5_208	scaffold1633	0	4543	-	0	4543
ScoHet5_3707	scaffold262	2395580	2407620	-	0	12041
ScoHet5_381	C16769326	0	1094	+	0	1094
ScoHet5_3561	scaffold1716	0	1030	-	0	1030
ScoHet5_2618	C16996181	0	2061	-	0	2061
ScoHet5_2188	scaffold94	2776334	2784534	-	0	8201
ScoHet5_963	C16773144	0	1106	-	0	1106
ScoHet5_1080	scaffold3378	0	1055	-	0	1055
ScoHet5_1949	C16943749	0	1776	-	0	1776
ScoHet5_3728	scaffold462	40364	47079	-	0	6716
ScoHet5_2983	scaffold1722	0	1306	+	0	1306
ScoHet5_2366	scaffold3132	0	10343	-	0	10343
ScoHet5_2927	scaffold2120	0	25622	-	0	25622
ScoHet5_3243	scaffold506	3374400	3378842	+	0	4443
ScoHet5_1634	scaffold3295	0	6061	-	0	6061
ScoHet5_3681	scaffold4021	0	1436	+	0	1436
ScoHet5_433	scaffold282	0	3590	-	0	3591
ScoHet5_433	C17262288	1564	6180	-	3685	8250
ScoHet5_433	C17262288	0	1564	-	8300	9814
ScoHet5_433	C16965413	0	1887	-	9914	11801
ScoHet5_433	scaffold319	0	5571	+	11831	17352
ScoHet5_2119	scaffold32	1641169	1642927	+	0	1759
ScoHet5_1119	scaffold4139	0	1325	+	0	1325
ScoHet5_1143	scaffold2216	0	1168	-	0	1168
ScoHet5_3091	scaffold712	0	19803	-	0	19803
ScoHet5_3277	scaffold4718	0	2893	+	0	2893
ScoHet5_1347	scaffold2274	0	1166	+	0	1166
ScoHet5_2509.1	scaffold395	1041939	1043494	-	0	1556
ScoHet5_1157	scaffold1368	0	2669	-	0	2669
ScoHet5_3772	scaffold616	0	1378	+	0	1378
ScoHet5_3527	scaffold2398	0	8111	+	0	8111
ScoHet5_714	scaffold319	790733	795599	+	0	4867
ScoHet5_1171	scaffold166	0	714592	-	0	714592
ScoHet5_357	scaffold2645	0	5007	-	0	5007
ScoHet5_3487	C16815547	0	1244	-	0	1244
ScoHet5_2868	scaffold251	0	1226462	-	0	1226462
ScoHet5_1053	scaffold3002	0	3686	+	0	3686
ScoHet5_2463	scaffold4848	0	2985	+	0	2985
ScoHet5_2265.1	scaffold80	1322784	1325601	+	0	2818
ScoHet5_2635	scaffold550	0	1734	-	0	1734
ScoHet5_958	scaffold3027	0	1029	-	0	1029
ScoHet5_3361	scaffold1053	102661	110791	-	0	8131
ScoHet5_1124	C16805129	0	1209	+	0	1209
ScoHet5_2732	C16864511	0	1426	+	0	1426
ScoHet5_638.1	scaffold454	0	26730	-	0	26731
ScoHet5_1403	scaffold1397	0	232402	-	0	232402
ScoHet5_1575	scaffold133	327156	334563	+	0	7408
ScoHet5_1795	C17278002	0	7094	+	0	7094
ScoHet5_865	C16917127	0	1647	+	0	1647
ScoHet5_2933	C16756506	0	1055	+	0	1055
ScoHet5_1633	C16882859	0	1500	-	0	1500
ScoHet5_2229	scaffold1253	0	20233	-	0	20233
ScoHet5_3325	scaffold884	0	2868	-	0	2868
ScoHet5_966.1	scaffold953	2767	20235	+	0	17468
ScoHet5_903	scaffold594	0	1361	-	0	1361
ScoHet5_903	scaffold1441	0	1138	+	1461	2599
ScoHet5_3533	scaffold1423	0	31340	-	0	31340
ScoHet5_3570	C16757982	0	1060	+	0	1060
ScoHet5_392	scaffold109	3674670	3698231	+	0	23562
ScoHet5_2773	scaffold1643	0	4352	+	0	4352
ScoHet5_3266	scaffold2726	5251	11666	-	0	6415
ScoHet5_1764	C17029173	0	2274	-	0	2274
ScoHet5_806	scaffold869	276747	280897	+	0	4151
ScoHet5_1721.1	scaffold335	1069348	1073687	-	0	4340
ScoHet5_1721.1	scaffold335	1065669	1069348	-	4440	8120
ScoHet5_978	scaffold689	0	1164	+	0	1164
ScoHet5_3153	scaffold2135	0	2932	-	0	2932
ScoHet5_3724	scaffold447	0	12662	-	0	12662
ScoHet5_691	C16930003	0	1708	+	0	1708
ScoHet5_1069	scaffold2024	0	1100	+	0	1100
ScoHet5_499	scaffold192	0	1486	+	0	1486
ScoHet5_499	scaffold3942	0	1513	+	1586	3099
ScoHet5_499	scaffold2395	0	3740	+	3199	6939
ScoHet5_1961	scaffold281	0	284380	-	0	284381
ScoHet5_1961	scaffold1020	0	150325	+	284481	434807
ScoHet5_3481	scaffold95	1411525	1417214	-	0	5690
ScoHet5_59	scaffold2793	0	3007	-	0	3007
ScoHet5_2822	scaffold1787	0	2738	-	0	2738
ScoHet5_3784	C16770076	0	1097	+	0	1097
ScoHet5_352	scaffold799	181731	184279	+	0	2549
ScoHet5_352	scaffold799	184279	185014	+	2599	3284
ScoHet5_352	scaffold799	185014	186858	+	3334	5128
ScoHet5_2654	scaffold2910	0	1558	-	0	1558
ScoHet5_2412	scaffold4475	0	2394	-	0	2394
ScoHet5_1268	C16890905	0	1533	-	0	1533
ScoHet5_1862	scaffold1613	0	4331	-	0	4331
ScoHet5_3672	C16844893	0	1350	-	0	1350
ScoHet5_1621	scaffold2518	0	1575	+	0	1575
ScoHet5_3502	scaffold977	0	27922	-	0	27922
ScoHet5_2810	scaffold4741	0	1285	-	0	1285
ScoHet5_582	scaffold4656	0	1038	+	0	1038
ScoHet5_60	scaffold2352	0	6245	-	0	6245
ScoHet5_1942.1	scaffold661	195347	199936	-	0	4590
ScoHet5_927	scaffold519	152051	153321	-	0	1271
ScoHet5_1619	scaffold121	2209826	2267919	-	0	58094
ScoHet5_212	C16860751	0	1411	+	0	1411
ScoHet5_2155	scaffold2041	0	23651	+	0	23651
ScoHet5_1866	scaffold1292	0	2212	+	0	2212
ScoHet5_670	scaffold2666	0	2334	-	0	2334
ScoHet5_1527.1	scaffold282	743117	747737	+	0	4621
ScoHet5_750	scaffold1627	0	1135	-	0	1135
ScoHet5_566	C16777932	0	1121	-	0	1121
ScoHet5_1964	scaffold4280	0	2734	-	0	2734
ScoHet5_1757.1	scaffold575	1387253	1391054	-	0	3802
ScoHet5_1776	scaffold2318	0	1001	+	0	1001
ScoHet5_1922	scaffold2349	0	2642	+	0	2642
ScoHet5_335	scaffold1159	0	48147	-	0	48147
ScoHet5_335	C16751146	0	1039	+	48247	49286
ScoHet5_335	scaffold4202	0	4562	+	49386	53948
ScoHet5_335	C16928143	0	1699	+	53968	55616
ScoHet5_335	scaffold249	0	1886852	-	55716	1942568
ScoHet5_335	scaffold578	0	1292840	+	1942804	3235593
ScoHet5_1016	scaffold1089	118346	248579	-	0	130233
ScoHet5_2267	scaffold391	853200	858646	+	0	5447
ScoHet5_2554	scaffold2808	0	1016	+	0	1016
ScoHet5_2554	scaffold2899	0	3354	-	1116	4470
ScoHet5_1867	C17061795	0	2518	-	0	2518
ScoHet5_1626	scaffold882	194392	195524	+	0	1133
ScoHet5_1626	scaffold882	195524	293890	+	1183	99498
ScoHet5_459	scaffold918	0	1604	-	0	1604
ScoHet5_2493	scaffold3383	0	1219	-	0	1219
ScoHet5_300	scaffold4244	0	2453	-	0	2453
ScoHet5_300	scaffold1948	0	3911	-	2553	6464
ScoHet5_300	scaffold1302	0	27416	-	6564	33980
ScoHet5_300	C17045845	0	2393	+	34080	36473
ScoHet5_54	scaffold73	341195	344985	+	0	3791
ScoHet5_1896	scaffold1272	0	24036	+	0	24036
ScoHet5_3279	scaffold3919	0	1510	-	0	1510
ScoHet5_2064	scaffold4055	0	2764	-	0	2764
ScoHet5_3608	scaffold1463	0	9612	+	0	9612
ScoHet5_3608	scaffold2189	0	1010	-	9712	10722
ScoHet5_2979	C17091190	0	2772	-	0	2772
ScoHet5_1990	scaffold155	0	2545801	+	0	2545801
ScoHet5_2058	C16843897	0	1346	-	0	1346
ScoHet5_85	scaffold840	0	704022	+	0	704022
ScoHet5_85	scaffold821	0	134274	+	704122	838396
ScoHet5_85	scaffold838	0	200086	+	838416	1038451
ScoHet5_85	C16956619	0	1840	-	1038551	1040391
ScoHet5_85	scaffold850	0	113485	-	1040491	1153976
ScoHet5_85	scaffold4835	0	4075	+	1154076	1158151
ScoHet5_85	scaffold724	0	1044949	+	1158251	2203200
ScoHet5_1359	C16910251	0	1617	+	0	1617
ScoHet5_3412	scaffold95	1473304	1478116	+	0	4813
ScoHet5_1568	scaffold2385	0	4015	-	0	4015
ScoHet5_3719	scaffold494	0	18172	+	0	18172
ScoHet5_287	scaffold4109	0	1528	+	0	1528
ScoHet5_3089	C16911591	0	1623	-	0	1623
ScoHet5_1817.1	scaffold503	149856	151374	-	0	1519
ScoHet5_1708	scaffold277	2544121	2574314	+	0	30194
ScoHet5_472.4	scaffold262	2890384	2892200	-	0	1817
ScoHet5_472.4	scaffold262	2890139	2890384	+	1917	2163
ScoHet5_472.4	scaffold262	2888456	2890139	-	2263	3947
ScoHet5_472.4	scaffold262	2884807	2888456	-	3997	7596
ScoHet5_3192	scaffold1280	0	9359	+	0	9359
ScoHet5_849	scaffold4619	0	1048	+	0	1048
ScoHet5_1147	scaffold32	1642927	1648182	-	0	5256
ScoHet5_876.2	scaffold32	1694556	1702045	+	0	7490
ScoHet5_2526	C16825995	0	1281	+	0	1281
ScoHet5_1299	C16787788	0	1152	+	0	1152
ScoHet5_798	scaffold4270	0	2567	-	0	2567
ScoHet5_3315	scaffold577	0	81018	+	0	81019
ScoHet5_2172	scaffold1364	0	4192	-	0	4192
ScoHet5_2920	scaffold1225	0	1797	+	0	1797
ScoHet5_3631	scaffold1251	0	8023	-	0	8023
ScoHet5_3562	scaffold2280	0	7529	+	0	7529
ScoHet5_65	scaffold32	1469798	1476849	-	0	7052
ScoHet5_249	scaffold319	605174	610866	+	0	5693
ScoHet5_311	C16749588	0	1034	+	0	1034
ScoHet5_311	scaffold188	0	172420	-	1134	173554
ScoHet5_311	scaffold4001	0	1179	-	173654	174833
ScoHet5_311	scaffold206	0	94373	-	174933	269306
ScoHet5_311	scaffold2163	0	3586	-	269406	272992
ScoHet5_311	scaffold305	0	143651	+	273092	416743
ScoHet5_2907	scaffold897	109522	119198	-	0	9677
ScoHet5_69	C16884531	0	1507	-	0	1507
ScoHet5_1807	scaffold462	48248	50469	-	0	2222
ScoHet5_1717	scaffold1546	0	3031	+	0	3031
ScoHet5_395	scaffold157	0	281599	-	0	281600
ScoHet5_737	C16966021	0	1890	-	0	1890
ScoHet5_1102	scaffold1050	0	497706	-	0	497706
ScoHet5_1102	scaffold1285	0	154290	+	497806	652096
ScoHet5_1102	scaffold531	0	766768	-	652196	1418964
ScoHet5_1102	scaffold610	0	333889	+	1419064	1752953
ScoHet5_1102	scaffold1100	0	475213	-	1753037	2228199
ScoHet5_1102	C16843989	0	1347	-	2228299	2229646
ScoHet5_345.1	scaffold748	228315	233989	-	0	5675
ScoHet5_345.1	scaffold748	225538	228315	-	5725	8452
ScoHet5_345.1	scaffold748	221606	225538	-	8502	12384
ScoHet5_3131	scaffold3186	0	1194	+	0	1194
ScoHet5_338	scaffold282	126658	129025	-	0	2368
ScoHet5_338	scaffold282	121757	126658	-	2418	7269
ScoHet5_338	scaffold282	119598	121757	-	7319	9428
ScoHet5_1039	scaffold282	719615	725770	-	0	6156
ScoHet5_3414	scaffold73	276394	279213	-	0	2820
ScoHet5_474	C17129468	0	3172	-	0	3172
ScoHet5_274.5	scaffold79	15142912	15148489	+	0	5578
ScoHet5_515	C16755672	0	1052	+	0	1052
ScoHet5_3004	C16923493	0	1677	+	0	1677
ScoHet5_562	scaffold3895	0	1629	-	0	1629
ScoHet5_1406	scaffold277	2580560	2584733	+	0	4174
ScoHet5_2694	scaffold1807	56893	82112	-	0	25219
ScoHet5_575	scaffold667	0	5637	-	0	5637
ScoHet5_2698	scaffold426	885072	978676	+	0	93605
ScoHet5_2529	C17027315	0	2262	+	0	2262
ScoHet5_3685	C16772742	0	1105	-	0	1105
ScoHet5_3355	C16741080	0	1010	+	0	1010
ScoHet5_1194	scaffold194	1415907	1542383	+	0	126476
ScoHet5_1718	scaffold506	3258394	3298841	-	0	40448
ScoHet5_2103	scaffold1589	0	3321	+	0	3321
ScoHet5_1126.1	scaffold262	3416597	3422311	-	0	5715
ScoHet5_3158	scaffold3687	0	1150	-	0	1150
ScoHet5_397	scaffold1248	0	188091	+	0	188091
ScoHet5_1794	scaffold741	111160	112503	-	0	1344
ScoHet5_1794	scaffold741	80611	111160	-	1444	31994
ScoHet5_539	scaffold209	218183	221805	+	0	3623
ScoHet5_1980	C16902923	0	1584	-	0	1584
ScoHet5_1402	scaffold516	84022	96163	+	0	12142
ScoHet5_1402	scaffold516	96163	98346	+	12192	14325
ScoHet5_1402	scaffold516	98346	103144	+	14375	19122
ScoHet5_2322	C16795998	0	1179	+	0	1179
ScoHet5_2890	C16903403	0	1587	-	0	1587
ScoHet5_1147.2	scaffold32	1660002	1662646	-	0	2645
ScoHet5_1147.2	scaffold32	1657804	1660002	-	2695	4843
ScoHet5_1147.2	scaffold32	1656143	1657804	-	4893	6504
ScoHet5_1147.2	scaffold32	1654016	1656143	-	6554	8631
ScoHet5_1147.2	scaffold32	1651862	1654016	-	8681	10785
ScoHet5_1147.2	scaffold32	1649899	1651862	-	10835	12748
ScoHet5_578	C16900089	0	1572	+	0	1572
ScoHet5_1960	C16863789	0	1423	-	0	1423
ScoHet5_1151	C16745274	0	1022	-	0	1022
ScoHet5_432	scaffold497	1687108	1812117	+	0	125009
ScoHet5_3407	C16798846	0	1189	-	0	1189
ScoHet5_2209	scaffold669	130517	146556	+	0	16040
ScoHet5_2146	C16836651	0	1319	-	0	1319
ScoHet5_906	scaffold3987	0	1064	+	0	1064
ScoHet5_3335	C16866223	0	1432	+	0	1432
ScoHet5_376	scaffold1118	0	7631	-	0	7631
ScoHet5_2921	C16765198	0	1082	-	0	1082
ScoHet5_3686	C16840757	0	1334	-	0	1334
ScoHet5_3740	C16834749	0	1312	+	0	1312
ScoHet5_2482	scaffold955	79773	371777	+	0	292004
ScoHet5_2482	scaffold26	0	2332622	+	292024	2624596
ScoHet5_897.2	scaffold869	280897	283564	-	0	2668
ScoHet5_472.2	scaffold262	2880775	2882412	-	0	1638
ScoHet5_954	C17097282	0	2830	-	0	2830
ScoHet5_2761	scaffold1374	11623	146903	+	0	135280
ScoHet5_3742	scaffold2734	0	1592	+	0	1592
ScoHet5_2225	scaffold3077	0	4239	-	0	4239
ScoHet5_1739	scaffold2595	5319	7836	-	0	2517
ScoHet5_2037	C16739978	0	1007	-	0	1007
ScoHet5_3754	C16775218	0	1113	+	0	1113
ScoHet5_442	scaffold1247	0	2520	-	0	2520
ScoHet5_2774	scaffold359	0	10278	+	0	10278
ScoHet5_1736	scaffold1765	2801	5135	+	0	2334
ScoHet5_1012	C16755336	0	1051	+	0	1051
ScoHet5_599	C16920601	0	1663	-	0	1663
ScoHet5_3674	C16749598	0	1034	-	0	1034
ScoHet5_2127	scaffold719	200630	204186	+	0	3556
ScoHet5_1492	C16879051	0	1484	+	0	1484
ScoHet5_1047	scaffold4386	0	1404	+	0	1404
ScoHet5_228	scaffold563	0	2967	-	0	2967
ScoHet5_2131	scaffold157	722808	731688	-	0	8880
ScoHet5_2464	C16777424	0	1119	-	0	1119
ScoHet5_2387	scaffold1724	0	2949	+	0	2949
ScoHet5_697.1	scaffold209	759704	770162	-	0	10459
ScoHet5_847	C16800368	0	1194	-	0	1194
ScoHet5_2882	C16859177	0	1405	+	0	1405
ScoHet5_1032	scaffold2416	0	3186	-	0	3186
ScoHet5_1032	scaffold2946	0	2869	+	3286	6155
ScoHet5_1032	scaffold1202	0	4797	+	6255	11052
ScoHet5_1032	scaffold2243	0	3180	-	11152	14332
ScoHet5_1032	scaffold2857	0	1524	-	14432	15956
ScoHet5_1032	scaffold156	0	97865	-	16056	113921
ScoHet5_881.1	scaffold79	1063456	1068490	+	0	5035
ScoHet5_2113	scaffold1629	0	13016	-	0	13016
ScoHet5_826.1	scaffold318	462863	482655	+	0	19793
ScoHet5_826.1	C16790540	0	1161	+	19893	21054
ScoHet5_2895	scaffold1710	0	9947	-	0	9947
ScoHet5_3468	C16795950	0	1179	+	0	1179
ScoHet5_3539	C16820439	0	1261	-	0	1261
ScoHet5_3164	C16898735	0	1566	+	0	1566
ScoHet5_1046	scaffold2427	0	4697	-	0	4697
ScoHet5_1983	C17011253	0	2156	+	0	2156
ScoHet5_465	C16739596	0	1006	+	0	1006
ScoHet5_95.1	scaffold391	283543	286673	+	0	3131
ScoHet5_3739	scaffold1015	0	6351	-	0	6351
ScoHet5_3331	C16763126	0	1076	+	0	1076
ScoHet5_3388	C16754332	0	1048	+	0	1048
ScoHet5_638.4	scaffold454	33332	37160	-	0	3829
ScoHet5_441	scaffold393	612136	788540	+	0	176404
ScoHet5_1289	scaffold505	0	32099	+	0	32099
ScoHet5_938.1	scaffold121	1854803	1860172	-	0	5370
ScoHet5_2109	scaffold3506	0	1397	+	0	1397
ScoHet5_3363	scaffold698	2794467	2800860	-	0	6394
ScoHet5_3051	scaffold1360	0	51871	-	0	51871
ScoHet5_994.2	scaffold704	24687	26720	-	0	2034
ScoHet5_495	C17056679	0	2478	+	0	2478
ScoHet5_408	scaffold718	0	22575	+	0	22575
ScoHet5_408	C16757830	0	1059	-	22675	23734
ScoHet5_408	scaffold138	0	1016195	-	23834	1040029
ScoHet5_408	scaffold552	0	479421	-	1040206	1519576
ScoHet5_408	scaffold451	0	542102	-	1519596	2061647
ScoHet5_129	scaffold3536	0	3307	-	0	3307
ScoHet5_363	scaffold2726	0	5251	+	0	5252
ScoHet5_2008	scaffold4555	0	1805	+	0	1805
ScoHet5_2442	scaffold1880	0	2481	-	0	2481
ScoHet5_2383	C17147986	0	3402	-	0	3402
ScoHet5_1011	scaffold3748	0	1042	-	0	1042
ScoHet5_3000	C16778038	0	1121	+	0	1121
ScoHet5_280.1	scaffold87	3526984	3527987	-	0	1004
ScoHet5_280.1	scaffold87	3525803	3526984	-	1054	2185
ScoHet5_2615	scaffold2082	0	13747	+	0	13747
ScoHet5_3012	scaffold393	599521	603759	-	0	4239
ScoHet5_3012	scaffold393	594643	599521	-	4339	9218
ScoHet5_1523	scaffold4226	0	4591	-	0	4591
ScoHet5_2445	scaffold506	3248184	3250458	-	0	2275
ScoHet5_3317	scaffold1007	0	25374	+	0	25374
ScoHet5_139	C16774522	0	1110	-	0	1110
ScoHet5_2091	scaffold1375	0	1167	-	0	1167
ScoHet5_3145	scaffold2533	0	3191	+	0	3191
ScoHet5_362	scaffold2132	0	9601	-	0	9601
ScoHet5_600	scaffold454	435406	442122	-	0	6717
ScoHet5_2257	scaffold1436	0	3635	-	0	3635
ScoHet5_3545	scaffold3228	0	2096	+	0	2096
ScoHet5_2444	C16748516	0	1031	+	0	1031
ScoHet5_2444	scaffold3969	0	1192	-	1131	2323
ScoHet5_2444	scaffold43	0	769562	-	2423	771985
ScoHet5_1809	C16804455	0	1207	+	0	1207
ScoHet5_3569	C16833261	0	1307	-	0	1307
ScoHet5_365	scaffold2361	0	9858	-	0	9858
ScoHet5_271	scaffold1611	0	1039	+	0	1039
ScoHet5_271	scaffold1744	0	2171	+	1139	3310
ScoHet5_271	scaffold1399	0	2702	+	3410	6112
ScoHet5_271	scaffold855	0	6945	-	6212	13157
ScoHet5_271	scaffold613	0	1763	-	13257	15020
ScoHet5_2153	C17020303	0	2215	+	0	2215
ScoHet5_564	scaffold1171	0	29956	-	0	29956
ScoHet5_564	scaffold765	0	59482	-	30056	89538
ScoHet5_564	C16825445	0	1279	+	89698	90926
ScoHet5_2889	C16834345	0	1311	-	0	1311
ScoHet5_1521	scaffold261	0	85084	+	0	85084
ScoHet5_685	scaffold1572	0	11125	+	0	11125
ScoHet5_2435	C16747046	0	1027	+	0	1027
ScoHet5_1095	C16854649	0	1386	-	0	1386
ScoHet5_1440	scaffold2784	0	3161	-	0	3161
ScoHet5_3720	scaffold519	71587	77220	+	0	5634
ScoHet5_2823	C16861571	0	1414	-	0	1414
ScoHet5_1037	scaffold94	3294812	3298965	-	0	4154
ScoHet5_1037	scaffold94	3293224	3294812	-	4204	5742
ScoHet5_1037	scaffold94	3289230	3293224	-	5792	9736
ScoHet5_3760	C17054831	0	2464	+	0	2464
ScoHet5_598	scaffold506	3204038	3206423	+	0	2386
ScoHet5_3397	C16798192	0	1186	+	0	1186
ScoHet5_838	C16769550	0	1095	-	0	1095
ScoHet5_1404	scaffold462	22219	25194	+	0	2976
ScoHet5_1404	scaffold462	25194	28333	+	3026	6115
ScoHet5_1404	scaffold462	28333	32071	+	6165	9853
ScoHet5_1404	scaffold462	32071	38639	+	9903	16421
ScoHet5_3373	C16813563	0	1238	-	0	1238
ScoHet5_1477	C16859273	0	1405	-	0	1405
ScoHet5_2378	scaffold79	849503	853319	+	0	3817
ScoHet5_1413	scaffold1412	0	131467	+	0	131467
ScoHet5_2197	C17171506	0	3742	+	0	3742
ScoHet5_3137	scaffold799	344457	347087	+	0	2631
ScoHet5_1187	scaffold109	3668590	3674670	+	0	6081
ScoHet5_1907	scaffold1069	0	6003	-	0	6003
ScoHet5_2562	C16831163	0	1299	-	0	1299
ScoHet5_2278	C16757684	0	1059	-	0	1059
ScoHet5_323	C16747094	0	1027	-	0	1027
ScoHet5_1034	scaffold121	2401612	2403960	+	0	2349
ScoHet5_819	C16765024	0	1082	+	0	1082
ScoHet5_3462	scaffold121	2309047	2319126	-	0	10080
ScoHet5_3143	scaffold4012	0	5203	-	0	5203
ScoHet5_1497	scaffold244	3250597	3253041	-	0	2445
ScoHet5_1797	scaffold2321	0	1422	-	0	1422
ScoHet5_2802	scaffold3834	0	1333	-	0	1333
ScoHet5_1596	C16890661	0	1532	+	0	1532
ScoHet5_2413	scaffold262	2555110	2689527	-	0	134418
ScoHet5_237	scaffold2446	0	1909	+	0	1909
ScoHet5_237	scaffold2316	0	1543	+	2009	3552
ScoHet5_3387	scaffold3244	0	5465	+	0	5465
ScoHet5_160	scaffold882	179910	182258	-	0	2349
ScoHet5_160	scaffold882	182258	188016	+	2449	8208
ScoHet5_160	scaffold882	188016	194392	+	8258	14584
ScoHet5_2111	C16767038	0	1088	+	0	1088
ScoHet5_1005	scaffold114	3923977	3929494	-	0	5518
ScoHet5_1005	scaffold114	3920802	3923977	-	5568	8693
ScoHet5_1713	C16761836	0	1072	-	0	1072
ScoHet5_1612	scaffold2137	0	12129	+	0	12129
ScoHet5_2834	C16892049	0	1537	+	0	1537
ScoHet5_3116	scaffold4845	0	3721	-	0	3721
ScoHet5_131	scaffold4680	0	2495	-	0	2495
ScoHet5_68	C16919339	0	1657	+	0	1657
ScoHet5_1443	C16799014	0	1189	+	0	1189
ScoHet5_1757	scaffold575	0	1387253	-	0	1387254
ScoHet5_1757	scaffold375	1291264	1364859	-	1387354	1460949
ScoHet5_2753	scaffold123	5676220	5679455	+	0	3236
ScoHet5_2655	scaffold392	0	839915	-	0	839915
ScoHet5_1200	scaffold853	5593	12383	-	0	6790
ScoHet5_316.2	scaffold698	2821568	2824239	-	0	2672
ScoHet5_316.2	scaffold698	2816453	2821568	-	2722	7787
ScoHet5_687	C16821803	0	1266	+	0	1266
ScoHet5_2430	scaffold2259	0	2806	-	0	2806
ScoHet5_194	C16761270	0	1070	-	0	1070
ScoHet5_968	scaffold32	1135696	1139519	+	0	3824
ScoHet5_968	scaffold32	1139519	1141811	+	3874	6116
ScoHet5_2583	C16738050	0	1001	+	0	1001
ScoHet5_1286	C16913023	0	1629	+	0	1629
ScoHet5_3289	scaffold4372	0	2930	-	0	2930
ScoHet5_475	scaffold2011	0	3878	-	0	3878
ScoHet5_1674	C16784420	0	1141	-	0	1141
ScoHet5_1884	C16804001	0	1205	+	0	1205
ScoHet5_1370	C16971067	0	1917	-	0	1917
ScoHet5_1548	C16781686	0	1132	-	0	1132
ScoHet5_327	scaffold108	0	1274294	+	0	1274294
ScoHet5_327	scaffold12	0	56895	+	1274436	1331280
ScoHet5_327	scaffold742	0	383367	-	1331380	1714747
ScoHet5_327	scaffold618	0	1590313	+	1714847	3305160
ScoHet5_327	scaffold538	0	1483276	+	3305260	4788536
ScoHet5_327	scaffold264	0	951379	-	4788636	5740015
ScoHet5_327	scaffold498	0	671306	+	5740115	6411421
ScoHet5_327	scaffold210	0	278840	+	6411441	6690230
ScoHet5_327	scaffold109	3698231	7356583	-	6690356	10348657
ScoHet5_773	C16743412	0	1017	-	0	1017
ScoHet5_2447	C16978035	0	1956	+	0	1956
ScoHet5_40	scaffold1781	0	18859	+	0	18859
ScoHet5_101	scaffold194	0	46083	-	0	46084
ScoHet5_1846	C17113216	0	2995	+	0	2995
ScoHet5_2401	scaffold625	1190584	1192010	+	0	1427
ScoHet5_2310	scaffold2570	0	7546	-	0	7546
ScoHet5_2259	scaffold931	0	9614	+	0	9614
ScoHet5_265	scaffold395	983813	990659	+	0	6847
ScoHet5_265	scaffold395	990659	998762	+	6897	14950
ScoHet5_1752	scaffold353	0	1639	-	0	1639
ScoHet5_1448	scaffold2676	0	1473	-	0	1473
ScoHet5_777	C17081800	0	2688	-	0	2688
ScoHet5_835	C16834739	0	1312	+	0	1312
ScoHet5_2243	scaffold897	104406	107217	-	0	2812
ScoHet5_2243	scaffold897	101961	104406	-	2862	5257
ScoHet5_969	C16761912	0	1072	-	0	1072
ScoHet5_1264	scaffold283	0	30507	-	0	30507
ScoHet5_1816	C16779930	0	1127	-	0	1127
ScoHet5_3071	C16796008	0	1179	+	0	1179
ScoHet5_2572	C16932741	0	1722	+	0	1722
ScoHet5_848	scaffold4102	0	2336	+	0	2336
ScoHet5_1045	C16771492	0	1101	-	0	1101
ScoHet5_1479	C16747630	0	1029	+	0	1029
ScoHet5_3107	C16753214	0	1045	+	0	1045
ScoHet5_2632	C16792910	0	1169	-	0	1169
ScoHet5_2708	scaffold110	1696681	1699330	-	0	2649
ScoHet5_1925	scaffold817	0	1133	-	0	1133
ScoHet5_1383	scaffold497	1665974	1672521	-	0	6548
ScoHet5_1767	C17024735	0	2245	+	0	2245
ScoHet5_946	scaffold1442	4379	7067	+	0	2688
ScoHet5_143	scaffold961	0	83369	-	0	83369
ScoHet5_659	C16974169	0	1934	+	0	1934
ScoHet5_569	scaffold4080	0	3457	-	0	3457
ScoHet5_696	scaffold577	105266	160871	-	0	55606
ScoHet5_279	scaffold586	0	10628	-	0	10628
ScoHet5_374	scaffold282	755543	775696	+	0	20154
ScoHet5_2414	C16786510	0	1147	+	0	1147
ScoHet5_1654	scaffold4409	0	1344	+	0	1344
ScoHet5_1242	scaffold1201	0	1318	+	0	1318
ScoHet5_2825	scaffold950	0	35451	+	0	35451
ScoHet5_693	scaffold4702	0	1529	-	0	1529
ScoHet5_1430	scaffold3642	0	2920	+	0	2920
ScoHet5_1285	scaffold3846	0	4876	-	0	4876
ScoHet5_2196	scaffold4840	0	1091	-	0	1091
ScoHet5_3384	scaffold1132	0	2427	+	0	2427
ScoHet5_718	scaffold899	0	30573	+	0	30573
ScoHet5_3431	scaffold1591	0	3011	-	0	3011
ScoHet5_3014	scaffold282	113098	119598	-	0	6501
ScoHet5_2487	scaffold3160	0	2420	+	0	2420
ScoHet5_2603	C16767820	0	1090	-	0	1090
ScoHet5_723	scaffold1035	0	9329	+	0	9329
ScoHet5_939	scaffold2273	0	14317	-	0	14317
ScoHet5_2250	C16970713	0	1915	+	0	1915
ScoHet5_103	scaffold255	0	693491	-	0	693491
ScoHet5_103	scaffold25	0	1158700	+	693591	1852291
ScoHet5_103	scaffold323	0	579743	+	1852328	2432020
ScoHet5_103	C16756704	0	1056	-	2432063	2433068
ScoHet5_103	C16951523	0	1815	+	2433168	2434983
ScoHet5_1584	scaffold2499	0	2286	-	0	2286
ScoHet5_2592	C16953161	0	1823	-	0	1823
ScoHet5_229	scaffold793	0	13698	-	0	13698
ScoHet5_13	scaffold280	0	4855	+	0	4855
ScoHet5_653	scaffold1316	0	1064	+	0	1064
ScoHet5_142	scaffold3762	0	2381	-	0	2381
ScoHet5_607	scaffold4385	0	3796	+	0	3796
ScoHet5_158	C16850165	0	1370	+	0	1370
ScoHet5_1723	scaffold1868	0	1595	+	0	1595
ScoHet5_1564	C16869225	0	1444	+	0	1444
ScoHet5_316.1	scaffold698	2812943	2816453	-	0	3511
ScoHet5_2784	scaffold3897	0	4118	-	0	4118
ScoHet5_3421	scaffold79	14263282	15111593	+	0	848312
ScoHet5_80	scaffold1241	0	266329	-	0	266329
ScoHet5_80	C16877331	0	1477	-	266429	267906
ScoHet5_80	scaffold201	0	400649	-	268006	668655
ScoHet5_80	scaffold300	0	961060	-	668675	1629684
ScoHet5_80	scaffold1086	0	545733	+	1629784	2175517
ScoHet5_80	scaffold444	0	1198262	-	2175617	3373879
ScoHet5_80	scaffold974	0	805811	-	3373979	4179790
ScoHet5_80	C17251088	0	5689	+	4179890	4185579
ScoHet5_80	scaffold528	0	597851	-	4185679	4783530
ScoHet5_80	C16938541	0	1751	-	4783630	4785381
ScoHet5_80	C17065439	0	2547	+	4785481	4788028
ScoHet5_80	scaffold872	0	1073968	-	4788128	5862096
ScoHet5_80	scaffold50	0	1415568	+	5862116	7277633
ScoHet5_80	scaffold19	0	1248302	-	7277747	8525998
ScoHet5_80	scaffold431	0	290450	+	8526057	8816456
ScoHet5_80	scaffold44	0	2843423	-	8816556	11659979
ScoHet5_80	scaffold333	0	1176037	-	11659999	12835985
ScoHet5_80	scaffold96	0	3215918	-	12836005	16051872
ScoHet5_80	scaffold81	0	1462937	-	16051993	17514879
ScoHet5_80	scaffold291	0	1354969	+	17514920	18869838
ScoHet5_80	scaffold829	0	72519	+	18869858	18942326
ScoHet5_80	scaffold1125	0	108114	+	18942346	19050409
ScoHet5_80	scaffold322	0	150638	+	19050509	19201147
ScoHet5_1474	C16881023	0	1492	-	0	1492
ScoHet5_655	scaffold1848	0	1532	-	0	1532
ScoHet5_1951	scaffold2505	0	3759	-	0	3759
ScoHet5_120	C17256892	0	5926	+	0	5926
ScoHet5_2076	scaffold1356	0	7248	-	0	7248
ScoHet5_3248	scaffold1754	0	1150	-	0	1150
ScoHet5_2089	scaffold2322	0	2677	-	0	2677
ScoHet5_2796	scaffold1941	0	1787	+	0	1787
ScoHet5_2609	scaffold1575	0	1378	+	0	1378
ScoHet5_2389	scaffold1227	0	1104	+	0	1104
ScoHet5_297	scaffold1020	269084	277917	+	0	8834
ScoHet5_2512	scaffold970	0	13028	+	0	13028
ScoHet5_3413	C16768620	0	1092	+	0	1092
ScoHet5_1144	scaffold3474	0	3572	-	0	3572
ScoHet5_2948	C17188010	0	4027	-	0	4027
ScoHet5_2948	scaffold517	2003739	2509841	-	4127	510230
ScoHet5_1449	scaffold244	3281683	3287217	-	0	5535
ScoHet5_1449	scaffold244	3279527	3281683	-	5585	7691
ScoHet5_1449	scaffold244	3279176	3279527	+	7791	8143
ScoHet5_1449	scaffold244	3275250	3279176	-	8243	12170
ScoHet5_1079	C16828829	0	1291	-	0	1291
ScoHet5_1567	scaffold625	1203706	1338258	+	0	134552
ScoHet5_1733	scaffold3517	0	1376	-	0	1376
ScoHet5_95.2	scaffold391	286673	289274	+	0	2602
ScoHet5_445	scaffold1672	0	56420	-	0	56420
ScoHet5_986	C16769826	0	1096	-	0	1096
ScoHet5_2025	scaffold911	0	1113	+	0	1113
ScoHet5_1597.1	scaffold644	7289	42118	+	0	34829
ScoHet5_1957	scaffold2231	0	3057	+	0	3057
ScoHet5_1775	C16779824	0	1127	+	0	1127
ScoHet5_3132	scaffold79	819112	838167	+	0	19056
ScoHet5_1391.1	scaffold395	920454	922162	+	0	1709
ScoHet5_805	scaffold1155	162	1004	-	0	842
ScoHet5_805	scaffold1155	0	162	+	942	1105
ScoHet5_805	scaffold739	0	1480	+	1205	2685
ScoHet5_778	scaffold1743	0	1994	-	0	1994
ScoHet5_3480	scaffold87	3548183	3551779	+	0	3597
ScoHet5_3134	C17084742	0	2714	+	0	2714
ScoHet5_2992	scaffold3826	0	1049	-	0	1049
ScoHet5_2015	C16748296	0	1031	-	0	1031
ScoHet5_1849	C16748628	0	1031	+	0	1031
ScoHet5_1671	C16836487	0	1319	+	0	1319
ScoHet5_692	C16828233	0	1289	-	0	1289
ScoHet5_2298	C16775768	0	1114	-	0	1114
ScoHet5_707	scaffold577	95515	105266	+	0	9752
ScoHet5_2164	scaffold4359	0	4984	-	0	4984
ScoHet5_3332	scaffold1666	0	7303	+	0	7303
ScoHet5_389	scaffold577	192194	194445	+	0	2252
ScoHet5_389	scaffold577	194445	195876	+	2302	3683
ScoHet5_389	scaffold577	195876	1848577	+	3733	1656383
ScoHet5_389	scaffold753	0	431324	+	1656483	2087807
ScoHet5_389	C16910955	0	1620	-	2087907	2089527
ScoHet5_389	scaffold316	0	250930	-	2089627	2340557
ScoHet5_389	scaffold111	0	5910799	+	2340693	8251441
ScoHet5_73	scaffold319	529174	534591	+	0	5418
ScoHet5_73	scaffold319	534591	535953	+	5468	6780
ScoHet5_2560	scaffold426	978676	982351	-	0	3675
ScoHet5_479	scaffold4820	0	1203	-	0	1203
ScoHet5_620	scaffold95	1011680	1080799	-	0	69120
ScoHet5_3464	scaffold2576	0	1766	+	0	1766
ScoHet5_1618	scaffold2390	0	1143	+	0	1143
ScoHet5_519	C16816763	0	1249	+	0	1249
ScoHet5_3346	scaffold1124	0	8483	+	0	8483
ScoHet5_681.1	scaffold519	217533	220802	-	0	3270
ScoHet5_712	scaffold1466	0	13743	+	0	13743
ScoHet5_2100	C16991207	0	2031	+	0	2031
ScoHet5_3470	scaffold265	2043117	2459945	-	0	416828
ScoHet5_2194	C16886969	0	1517	+	0	1517
ScoHet5_270	C16769098	0	1094	+	0	1094
ScoHet5_1156	C16791246	0	1163	+	0	1163
ScoHet5_367	C16813593	0	1238	+	0	1238
ScoHet5_679	C16759454	0	1064	-	0	1064
ScoHet5_679	scaffold242	0	210987	-	1164	212151
ScoHet5_3679	scaffold1327	0	5493	+	0	5493
ScoHet5_514	C16950011	0	1807	+	0	1807
ScoHet5_2220	C16825863	0	1280	+	0	1280
ScoHet5_1311	scaffold1337	0	1188	+	0	1188
ScoHet5_1311	scaffold2886	0	1051	-	1288	2339
ScoHet5_649	scaffold905	166617	199467	-	0	32850
ScoHet5_1766	scaffold2475	0	4964	-	0	4964
ScoHet5_2709	C16987747	0	2011	-	0	2011
ScoHet5_1327	scaffold1689	0	2333	+	0	2333
ScoHet5_2462.2	scaffold698	2784189	2789207	+	0	5019
ScoHet5_2830	scaffold2674	0	1786	-	0	1786
ScoHet5_2509	scaffold395	1033680	1041939	-	0	8260
ScoHet5_2509	scaffold395	1027974	1033680	-	8310	13966
ScoHet5_1451	C16767894	0	1090	+	0	1090
ScoHet5_340	scaffold1635	0	22738	-	0	22738
ScoHet5_2286	scaffold675	0	3132	+	0	3132
ScoHet5_3733	scaffold2709	0	1393	+	0	1393
ScoHet5_2662	C16753124	0	1045	+	0	1045
ScoHet5_1914	C17140668	0	3308	+	0	3308
ScoHet5_638.2	scaffold454	28189	29721	-	0	1533
ScoHet5_638.2	scaffold454	26730	28189	-	1583	2992
ScoHet5_2320	scaffold506	3206423	3208644	-	0	2222
ScoHet5_2902	scaffold32	1091250	1132967	+	0	41718
ScoHet5_3090.1	scaffold1455	2338	3878	+	0	1540
ScoHet5_2472	C16969771	0	1910	+	0	1910
ScoHet5_3409	C16758680	0	1062	+	0	1062
ScoHet5_1593	scaffold4727	0	2392	-	0	2392
ScoHet5_2134.1	scaffold897	183706	186100	+	0	2395
ScoHet5_2511	scaffold36	417399	419916	+	0	2518
ScoHet5_876	scaffold32	1668425	1679372	+	0	10948
ScoHet5_2042	scaffold4064	0	1112	+	0	1112
ScoHet5_202	scaffold2947	0	1356	+	0	1356
ScoHet5_2505	scaffold395	844370	847668	-	0	3299
ScoHet5_2448	scaffold517	1978204	1994557	-	0	16354
ScoHet5_2790	scaffold1503	0	2758	-	0	2758
ScoHet5_1245	scaffold2443	0	1348	-	0	1348
ScoHet5_2494	scaffold4307	0	2081	+	0	2081
ScoHet5_1152	scaffold3480	0	1105	+	0	1105
ScoHet5_1152	scaffold109	0	3647938	+	1205	3649144
ScoHet5_2325	scaffold3312	0	1212	+	0	1212
ScoHet5_2764	scaffold1519	0	14226	-	0	14226
ScoHet5_119.1	scaffold32	1327379	1332187	+	0	4809
ScoHet5_1086	scaffold903	0	14949	-	0	14949
ScoHet5_3066	scaffold519	158825	166088	-	0	7264
ScoHet5_1904	C16809439	0	1224	-	0	1224
ScoHet5_3024	scaffold4530	0	3201	+	0	3201
ScoHet5_1258	scaffold2584	0	1069	-	0	1069
ScoHet5_1687	scaffold1469	0	215449	-	0	215449
ScoHet5_1687	C16810049	0	1226	+	215549	216775
ScoHet5_1687	scaffold412	0	1219242	-	216875	1436117
ScoHet5_1687	scaffold676	0	479286	-	1436137	1915372
ScoHet5_915	scaffold503	168021	174817	+	0	6797
ScoHet5_915	scaffold503	174817	178777	+	6847	10757
ScoHet5_1631	scaffold2114	0	1110	-	0	1110
ScoHet5_2213	scaffold1612	0	2800	+	0	2800
ScoHet5_438	scaffold194	57112	58400	-	0	1289
ScoHet5_1442	scaffold3426	0	1432	-	0	1432
ScoHet5_3050	C16933849	0	1727	+	0	1727
ScoHet5_1954	C16742254	0	1013	-	0	1013
ScoHet5_1453	scaffold1592	0	3495	+	0	3495
ScoHet5_3175	scaffold2579	0	10230	-	0	10230
ScoHet5_3656	C16830691	0	1297	-	0	1297
ScoHet5_1324	scaffold4844	0	1508	-	0	1508
ScoHet5_476	C17016155	0	2188	+	0	2188
ScoHet5_3763	scaffold3653	0	1002	-	0	1002
ScoHet5_2883	scaffold2107	0	3700	-	0	3700
ScoHet5_19	scaffold440	0	793656	+	0	793656
ScoHet5_19	scaffold54	0	1961719	+	793676	2755344
ScoHet5_19	C16981235	0	1973	-	2755444	2757417
ScoHet5_19	C17294428	0	8721	+	2757517	2766238
ScoHet5_19	scaffold101	0	1315453	-	2766338	4081792
ScoHet5_19	scaffold276	0	828341	+	4081812	4910102
ScoHet5_19	scaffold71	0	1078613	+	4910202	5988815
ScoHet5_19	scaffold730	0	207900	-	5988915	6196815
ScoHet5_2485	C16789554	0	1157	-	0	1157
ScoHet5_695	scaffold2952	0	1327	+	0	1327
ScoHet5_14	scaffold114	3978881	3984871	-	0	5991
ScoHet5_1201	C16826521	0	1283	+	0	1283
ScoHet5_1760.1	scaffold36	442457	444703	-	0	2247
ScoHet5_2226	C16804641	0	1208	-	0	1208
ScoHet5_3168	scaffold1641	0	7852	-	0	7852
ScoHet5_1805	scaffold2211	0	1127	+	0	1127
ScoHet5_2647	scaffold3176	0	1662	-	0	1662
ScoHet5_844	scaffold374	0	22139	+	0	22139
ScoHet5_1365	C16747174	0	1027	-	0	1027
ScoHet5_769	scaffold654	0	4953	+	0	4953
ScoHet5_3257	scaffold4776	0	3014	-	0	3014
ScoHet5_1108	scaffold4571	0	6046	+	0	6046
ScoHet5_425	C17169628	0	3711	+	0	3711
ScoHet5_2646	C16820565	0	1261	-	0	1261
ScoHet5_1056	scaffold391	254115	260711	-	0	6597
ScoHet5_1056	scaffold391	247963	254115	-	6647	12749
ScoHet5_1056	scaffold391	0	247963	-	12799	260712
ScoHet5_1056	scaffold1534	0	173363	+	260812	434176
ScoHet5_893	scaffold4858	0	3244	+	0	3244
ScoHet5_2986	scaffold2892	0	1717	-	0	1717
ScoHet5_1210	scaffold381	0	164355	-	0	164356
ScoHet5_1210	scaffold1563	0	118672	+	164456	283129
ScoHet5_1030	scaffold3709	0	1086	-	0	1086
ScoHet5_751	scaffold3742	0	1051	-	0	1051
ScoHet5_715	scaffold2792	0	3487	-	0	3487
ScoHet5_1524	scaffold1435	0	10251	+	0	10251
ScoHet5_884	scaffold1981	0	20827	+	0	20827
ScoHet5_1538.2	scaffold319	855786	858870	-	0	3085
ScoHet5_2497	C16812763	0	1235	+	0	1235
ScoHet5_1591	scaffold123	11218810	11220783	-	0	1974
ScoHet5_1591	scaffold123	11216388	11218810	-	2024	4396
ScoHet5_1591	scaffold123	11198906	11216388	-	4446	21878
ScoHet5_2770	scaffold2613	0	1425	+	0	1425
ScoHet5_1538.3	scaffold319	858870	860081	-	0	1212
ScoHet5_298	scaffold519	69070	71587	+	0	2518
ScoHet5_2525	scaffold262	3404782	3409025	-	0	4244
ScoHet5_2525	scaffold262	2900791	3404782	-	4294	508235
ScoHet5_1762	scaffold871	0	4804	-	0	4804
ScoHet5_1675	scaffold1838	0	5754	-	0	5754
ScoHet5_1038	scaffold121	2277499	2283292	+	0	5794
ScoHet5_1427	C16778250	0	1122	+	0	1122
ScoHet5_2177	scaffold282	11282	16173	-	0	4892
ScoHet5_3087	scaffold3123	0	5462	-	0	5462
ScoHet5_3505	C16927685	0	1697	-	0	1697
ScoHet5_961	C17138902	0	3286	+	0	3286
ScoHet5_420	C16912197	0	1626	-	0	1626
ScoHet5_747.1	scaffold625	136186	140692	+	0	4507
ScoHet5_3239	scaffold1010	0	1424	-	0	1424
ScoHet5_746	C17264756	0	6299	+	0	6299
ScoHet5_3713	scaffold3589	0	1931	+	0	1931
ScoHet5_1683	scaffold978	0	1615	+	0	1615
ScoHet5_1842	scaffold741	112503	115528	+	0	3026
ScoHet5_3591	C16794966	0	1176	-	0	1176
ScoHet5_2290	scaffold802	0	1125	-	0	1125
ScoHet5_985	scaffold571	0	17945	+	0	17946
ScoHet5_2157	C16775244	0	1113	-	0	1113
ScoHet5_1989	C16852103	0	1377	-	0	1377
ScoHet5_3300	C16871971	0	1455	+	0	1455
ScoHet5_1459	C16854731	0	1387	+	0	1387
ScoHet5_2896	C16819683	0	1259	-	0	1259
ScoHet5_3101	scaffold1081	0	2395	+	0	2395
ScoHet5_785	C16789370	0	1157	-	0	1157
ScoHet5_2977	C16855767	0	1391	-	0	1391
ScoHet5_2953	scaffold3984	0	1107	+	0	1107
ScoHet5_2102	C16803073	0	1202	+	0	1202
ScoHet5_3460	C16759404	0	1064	-	0	1064
ScoHet5_871	scaffold1532	0	7008	+	0	7008
ScoHet5_3581	scaffold2340	0	1075	-	0	1075
ScoHet5_1598	scaffold3319	0	22613	+	0	22613
ScoHet5_2735	scaffold121	1913142	1920954	+	0	7813
ScoHet5_2747	scaffold265	0	439506	-	0	439507
ScoHet5_2606.1	scaffold395	841686	843155	-	0	1470
ScoHet5_2606.1	scaffold395	836844	841686	-	1520	6312
ScoHet5_115	C17081182	0	2682	+	0	2682
ScoHet5_2241	scaffold182	157018	187292	-	0	30274
ScoHet5_31	C16773712	0	1108	-	0	1108
ScoHet5_3340	C16807925	0	1218	-	0	1218
ScoHet5_2571	scaffold926	0	3199	+	0	3199
ScoHet5_1483	scaffold2014	0	11464	-	0	11464
ScoHet5_1509	C16832777	0	1305	-	0	1305
ScoHet5_1903	C16775654	0	1114	-	0	1114
ScoHet5_440	scaffold516	71221	84022	+	0	12802
ScoHet5_2321	scaffold3745	0	1487	-	0	1487
ScoHet5_3307	C16737910	0	1001	-	0	1001
ScoHet5_250	scaffold331	622788	901515	+	0	278727
ScoHet5_250	scaffold3570	0	92931	+	278786	371666
ScoHet5_250	scaffold1811	0	16017	+	371766	387783
ScoHet5_2958	C16984851	0	1994	+	0	1994
ScoHet5_185	C16738748	0	1003	-	0	1003
ScoHet5_2077	scaffold3588	0	2318	+	0	2318
ScoHet5_2839	scaffold923	0	3893	-	0	3893
ScoHet5_1230	scaffold3185	0	1919	+	0	1919
ScoHet5_3648	scaffold194	687880	1234567	-	0	546688
ScoHet5_3501	C16771976	0	1103	-	0	1103
ScoHet5_3571	C16876395	0	1473	+	0	1473
ScoHet5_3476	scaffold990	0	22674	-	0	22674
ScoHet5_274	scaffold79	15111593	15113653	+	0	2061
ScoHet5_674	scaffold3328	0	1413	+	0	1413
ScoHet5_637	scaffold4430	0	1870	+	0	1870
ScoHet5_168	scaffold448	594180	594905	-	0	726
ScoHet5_1074	scaffold2675	0	7956	-	0	7956
ScoHet5_1097	C16865365	0	1429	+	0	1429
ScoHet5_702	scaffold265	439506	442511	+	0	3006
ScoHet5_1346	scaffold1475	0	1177	-	0	1177
ScoHet5_3272	C16757194	0	1057	-	0	1057
ScoHet5_1004	scaffold513	201676	205002	-	0	3327
ScoHet5_808	C16820685	0	1262	+	0	1262
ScoHet5_2745	C16836451	0	1319	-	0	1319
ScoHet5_1505	C16816121	0	1246	-	0	1246
ScoHet5_2814	C16755024	0	1050	+	0	1050
ScoHet5_3287	scaffold960	0	3447	-	0	3448
ScoHet5_3630	scaffold1374	0	1431	-	0	1432
ScoHet5_3766	scaffold497	145891	218497	+	0	72607
ScoHet5_3653	C16908093	0	1607	-	0	1607
ScoHet5_2394	C17118338	0	3049	+	0	3049
ScoHet5_966	scaffold953	0	2767	+	0	2768
ScoHet5_1588	C16909419	0	1614	-	0	1614
ScoHet5_3180	scaffold2472	0	4290	-	0	4290
ScoHet5_182	scaffold128	0	3089363	-	0	3089363
ScoHet5_182	C16741838	0	1012	-	3089463	3090475
ScoHet5_182	scaffold1208	0	250173	+	3090575	3340748
ScoHet5_1881	scaffold420	0	2345	-	0	2345
ScoHet5_3304	scaffold777	0	4817	+	0	4817
ScoHet5_1394	scaffold3306	0	2820	-	0	2820
ScoHet5_3587	scaffold720	0	7678	+	0	7678
ScoHet5_735	scaffold1453	0	9731	+	0	9731
ScoHet5_2026.1	scaffold395	902242	903934	+	0	1693
ScoHet5_1148	C16883437	0	1502	+	0	1502
ScoHet5_2519	C16960197	0	1860	+	0	1860
ScoHet5_1147.1	scaffold32	1648182	1649899	-	0	1718
ScoHet5_864	scaffold393	0	114105	+	0	114106
ScoHet5_864	scaffold393	114105	114477	+	114156	114478
ScoHet5_864	scaffold393	114477	124705	+	114528	124706
ScoHet5_1695	scaffold735	65525	72471	+	0	6947
ScoHet5_3519	scaffold4123	0	1172	+	0	1172
ScoHet5_1611	scaffold282	37488	49840	+	0	12353
ScoHet5_1745	scaffold1420	0	8328	-	0	8328
ScoHet5_2099	C17179812	0	3881	-	0	3881
ScoHet5_401	C17249932	0	5646	-	0	5646
ScoHet5_3121	scaffold2623	0	1176	+	0	1176
ScoHet5_2705	scaffold914	0	52455	-	0	52455
ScoHet5_255	C16886345	0	1514	-	0	1514
ScoHet5_1678	C17310376	0	12857	+	0	12857
ScoHet5_3428	scaffold1123	0	2949	+	0	2949
ScoHet5_2021	scaffold345	0	6893	+	0	6893
ScoHet5_2207	C16891047	0	1533	+	0	1533
ScoHet5_42.1	scaffold32	1058294	1059784	-	0	1491
ScoHet5_274.1	scaffold79	15113653	15125846	+	0	12194
ScoHet5_3636	C16777238	0	1119	+	0	1119
ScoHet5_51.1	scaffold77	906106	921566	-	0	15461
ScoHet5_249.1	scaffold319	610866	612355	+	0	1490
ScoHet5_1272	scaffold282	144537	145924	+	0	1388
ScoHet5_720	scaffold1628	0	1610	-	0	1610
ScoHet5_419	scaffold331	614996	622788	-	0	7793
ScoHet5_419	scaffold331	613108	614996	-	7843	9681
ScoHet5_419	scaffold331	608308	613108	-	9731	14481
ScoHet5_419	scaffold331	605122	608308	-	14581	17768
ScoHet5_1339	C16797060	0	1183	+	0	1183
ScoHet5_894	C16765622	0	1083	-	0	1083
ScoHet5_3319	C16741810	0	1012	+	0	1012
ScoHet5_1066	scaffold426	815549	817083	+	0	1535
ScoHet5_1066	scaffold426	817083	818867	+	1585	3319
ScoHet5_518	scaffold2479	0	3941	-	0	3941
ScoHet5_752	scaffold1206	0	57884	+	0	57884
ScoHet5_897.1	scaffold693	4152065	4154216	-	0	2152
ScoHet5_2001	C16882325	0	1498	+	0	1498
ScoHet5_1345	C16872389	0	1457	+	0	1457
ScoHet5_2726	scaffold310	0	182493	+	0	182494
ScoHet5_2376	C17068091	0	2569	+	0	2569
ScoHet5_668	scaffold265	2010323	2017645	-	0	7323
ScoHet5_2821	scaffold1346	0	6277	-	0	6277
ScoHet5_2630	scaffold2353	0	2181	-	0	2181
ScoHet5_1000.1	scaffold506	3319989	3323757	-	0	3769
ScoHet5_1871	scaffold4231	0	1381	+	0	1381
ScoHet5_1199	scaffold448	538058	541659	-	0	3602
ScoHet5_2232	scaffold123	5634894	5672837	-	0	37944
ScoHet5_3664	scaffold426	0	2605	-	0	2606
ScoHet5_3334	scaffold319	513172	514974	+	0	1803
ScoHet5_2806	scaffold2689	0	3030	-	0	3030
ScoHet5_2990	scaffold2329	0	4427	-	0	4427
ScoHet5_1253	scaffold4685	0	1340	-	0	1340
ScoHet5_2768	scaffold282	725770	727292	-	0	1523
ScoHet5_1663	scaffold2098	0	1369	-	0	1369
ScoHet5_293	C16765288	0	1082	+	0	1082
ScoHet5_3070.1	scaffold497	144099	145891	-	0	1793
ScoHet5_3215	scaffold800	0	225108	+	0	225108
ScoHet5_2027	C16937289	0	1744	+	0	1744
ScoHet5_1356	C16927207	0	1694	-	0	1694
ScoHet5_2332	scaffold94	3305574	3737311	+	0	431738
ScoHet5_1688	scaffold3476	0	10205	-	0	10205
ScoHet5_2601	scaffold1249	0	1355	-	0	1355
ScoHet5_3803	C16851203	0	1374	-	0	1374
ScoHet5_2887	scaffold282	141287	144537	+	0	3251
ScoHet5_2580	scaffold3225	0	4807	-	0	4807
ScoHet5_2608	scaffold163	0	38324	+	0	38324
ScoHet5_759	C16860803	0	1411	+	0	1411
ScoHet5_759	C16794496	0	1174	+	1511	2685
ScoHet5_759	scaffold679	0	187166	+	2785	189951
ScoHet5_759	scaffold1774	0	1752	+	190051	191803
ScoHet5_2219	scaffold467	0	43632	+	0	43632
ScoHet5_1936	C16808089	0	1219	-	0	1219
ScoHet5_3400	scaffold1705	70997	75473	-	0	4476
ScoHet5_703	scaffold2181	0	1714	-	0	1714
ScoHet5_784.2	scaffold95	1502510	2487326	+	0	984817
ScoHet5_3042	scaffold3659	0	1189	+	0	1189
ScoHet5_218	C16831077	0	1299	+	0	1299
ScoHet5_1112	scaffold32	1476849	1486098	+	0	9250
ScoHet5_1112	scaffold32	1486098	1487427	+	9300	10579
ScoHet5_3512	scaffold2344	0	6411	+	0	6411
ScoHet5_3337.1	scaffold114	3870458	3875302	+	0	4845
ScoHet5_289	C16761276	0	1070	+	0	1070
ScoHet5_2688	scaffold3402	0	1308	+	0	1308
ScoHet5_2932	C16753836	0	1047	-	0	1047
ScoHet5_2071	scaffold3327	0	1271	-	0	1271
ScoHet5_1938	scaffold955	38841	41209	-	0	2369
ScoHet5_921	scaffold960	3447	108024	-	0	104577
ScoHet5_3136	scaffold1565	0	12408	-	0	12408
ScoHet5_1129	scaffold77	961766	963349	-	0	1584
ScoHet5_900	C16767670	0	1090	-	0	1090
ScoHet5_3261	scaffold1654	0	7423	-	0	7423
ScoHet5_2260	scaffold1623	0	4882	-	0	4882
ScoHet5_3284	scaffold2700	0	2497	+	0	2497
ScoHet5_3582	C16831275	0	1299	+	0	1299
ScoHet5_51	scaffold77	903708	906106	-	0	2399
ScoHet5_888	scaffold1567	0	3469	-	0	3469
ScoHet5_3041	scaffold388	0	38222	+	0	38222
ScoHet5_3027	scaffold2883	0	2224	+	0	2224
ScoHet5_157.3	scaffold448	618313	620283	-	0	1971
ScoHet5_1109	scaffold1112	0	3343	+	0	3343
ScoHet5_1934	scaffold519	220802	221976	+	0	1174
ScoHet5_1270	scaffold4011	0	2176	+	0	2176
ScoHet5_1271	scaffold331	80829	85657	-	0	4829
ScoHet5_1976	scaffold4439	0	1290	+	0	1290
ScoHet5_2683	C16824073	0	1274	+	0	1274
ScoHet5_2423	C16975973	0	1944	-	0	1944
ScoHet5_734	scaffold4324	0	2915	-	0	2915
ScoHet5_1963	scaffold2439	0	3330	-	0	3330
ScoHet5_950	scaffold2357	0	5681	-	0	5681
ScoHet5_3456	C16828693	0	1290	-	0	1290
ScoHet5_853	C16784540	0	1141	+	0	1141
ScoHet5_3139	C16829265	0	1292	+	0	1292
ScoHet5_277	scaffold2358	0	2660	-	0	2660
ScoHet5_277	scaffold653	0	33573	+	2760	36333
ScoHet5_747.4	scaffold625	151343	157579	+	0	6237
ScoHet5_2217	C16885765	0	1512	-	0	1512
ScoHet5_3294	scaffold1196	0	2374	+	0	2374
ScoHet5_787	scaffold3548	0	20258	-	0	20258
ScoHet5_3594	C16770216	0	1097	+	0	1097
ScoHet5_2918	scaffold1314	0	1119	-	0	1119
ScoHet5_2945	scaffold1560	0	22091	+	0	22091
ScoHet5_1773	scaffold4315	0	1947	+	0	1947
ScoHet5_3644	scaffold4847	0	9413	-	0	9413
ScoHet5_3120	scaffold3832	0	1467	-	0	1467
ScoHet5_2097	scaffold3804	0	2448	-	0	2448
ScoHet5_2779	C16783704	0	1139	-	0	1139
ScoHet5_1141	scaffold3266	0	1491	+	0	1491
ScoHet5_2240	scaffold635	0	6841	-	0	6841
ScoHet5_1603	scaffold1067	0	1400	-	0	1400
ScoHet5_1790	scaffold2752	0	3254	+	0	3254
ScoHet5_1790	scaffold2774	0	2867	-	3354	6221
ScoHet5_1790	scaffold1846	0	1780	-	6321	8101
ScoHet5_3312	scaffold4463	0	2816	-	0	2816
ScoHet5_1632	scaffold2396	0	21729	+	0	21729
ScoHet5_1632	scaffold1773	0	1099	-	21829	22928
ScoHet5_3103	scaffold2238	0	2655	+	0	2655
ScoHet5_388	scaffold807	79491	82371	+	0	2881
ScoHet5_388	scaffold807	82371	86429	+	2931	6939
ScoHet5_388	scaffold807	86429	86834	+	6989	7344
ScoHet5_388	scaffold807	86834	88167	+	7394	8677
ScoHet5_124	C17006961	0	2127	-	0	2127
ScoHet5_1471.2	scaffold393	310529	442343	+	0	131815
ScoHet5_3667	scaffold3668	0	3064	+	0	3064
ScoHet5_2656	scaffold4818	0	1813	+	0	1813
ScoHet5_846	scaffold2654	0	7729	-	0	7729
ScoHet5_471	scaffold4116	0	1075	+	0	1075
ScoHet5_2502	C16777490	0	1120	+	0	1120
ScoHet5_675	scaffold73	344985	354588	+	0	9604
ScoHet5_675	scaffold73	354588	359017	+	9654	14033
ScoHet5_3045	scaffold1617	0	7507	+	0	7507
ScoHet5_1728	C16780532	0	1129	-	0	1129
ScoHet5_3044	scaffold3535	0	30730	+	0	30730
ScoHet5_2846	scaffold497	1676243	1687108	+	0	10866
ScoHet5_1830	C17008769	0	2139	+	0	2139
ScoHet5_3684	C17012931	0	2167	+	0	2167
ScoHet5_2833	scaffold121	2159642	2200459	-	0	40818
ScoHet5_217	C17175586	0	3807	-	0	3807
ScoHet5_217	scaffold133	1023	320123	-	3907	323008
ScoHet5_217	scaffold133	0	1023	-	323058	324031
ScoHet5_145	scaffold4416	0	1092	+	0	1092
ScoHet5_1128	scaffold2651	0	5701	-	0	5701
ScoHet5_3002	C16765628	0	1083	+	0	1083
ScoHet5_1007	scaffold2110	0	1811	+	0	1811
ScoHet5_2780	C16781978	0	1133	-	0	1133
ScoHet5_3596	scaffold1309	0	516205	+	0	516205
ScoHet5_2158	scaffold2595	0	5319	+	0	5320
ScoHet5_1469	C17234088	0	5111	-	0	5111
ScoHet5_1469	C16778894	0	1124	-	5741	6814
ScoHet5_1469	scaffold3070	0	3084	-	6914	9998
ScoHet5_3177	scaffold123	5792100	5793639	-	0	1540
ScoHet5_1411	C16752388	0	1043	-	0	1043
ScoHet5_1167	C16747752	0	1029	-	0	1029
ScoHet5_747.3	scaffold625	148736	151343	+	0	2608
ScoHet5_1043.1	scaffold529	6725	12147	+	0	5423
ScoHet5_2974	scaffold335	1055607	1058311	-	0	2705
ScoHet5_683.8	scaffold157	659817	663657	+	0	3841
ScoHet5_683.8	scaffold157	663657	720683	+	3891	60867
ScoHet5_683.8	scaffold157	720683	722808	+	60917	62992
ScoHet5_3303	scaffold404	184097	193181	+	0	9085
ScoHet5_2017	scaffold123	5696565	5697632	+	0	1068
ScoHet5_1518	scaffold244	3316322	3319725	+	0	3404
ScoHet5_2829	scaffold1538	0	3827	-	0	3827
ScoHet5_350	scaffold3073	0	1562	+	0	1562
ScoHet5_3702	scaffold393	124705	146626	-	0	21922
ScoHet5_3517	scaffold2564	0	1069	-	0	1069
ScoHet5_484	scaffold3667	0	5142	+	0	5142
ScoHet5_641	scaffold2136	0	2417	+	0	2417
ScoHet5_1379	scaffold529	0	3744	-	0	3745
ScoHet5_991	scaffold3066	0	2318	-	0	2318
ScoHet5_2356	scaffold1361	0	221085	-	0	221085
ScoHet5_453	scaffold1011	0	9124	+	0	9124
ScoHet5_1335	scaffold3937	0	1110	-	0	1110
ScoHet5_1243	C16739442	0	1005	+	0	1005
ScoHet5_1543.2	scaffold87	3571582	7102055	+	0	3530473
ScoHet5_1543.2	scaffold7	10048508	18182690	-	3530573	11664755
ScoHet5_513	scaffold1043	0	36866	-	0	36866
ScoHet5_513	scaffold4086	0	1837	+	36966	38803
ScoHet5_2129	scaffold2975	0	3328	-	0	3328
ScoHet5_1323	C16888053	0	1521	+	0	1521
ScoHet5_1804.2	scaffold319	817016	826554	+	0	9539
ScoHet5_520	scaffold2767	0	2073	+	0	2073
ScoHet5_3214	scaffold1291	0	7073	-	0	7073
ScoHet5_136.1	scaffold1020	287116	290772	-	0	3657
ScoHet5_136.1	scaffold1020	283917	287116	-	3707	6856
ScoHet5_666	C16780512	0	1129	+	0	1129
ScoHet5_122	scaffold1807	54119	56893	+	0	2775
ScoHet5_122	scaffold1807	52720	54119	+	2875	4275
ScoHet5_3077	scaffold4168	0	1030	+	0	1030
ScoHet5_1274	C17007417	0	2130	-	0	2130
ScoHet5_2969	scaffold905	155250	161054	+	0	5805
ScoHet5_3389	C16894931	0	1549	+	0	1549
ScoHet5_2208	scaffold336	0	938599	-	0	938599
ScoHet5_2208	scaffold2486	0	1927	+	938699	940626
ScoHet5_2208	scaffold1269	0	3646	+	940726	944372
ScoHet5_1092	scaffold2841	0	5345	+	0	5345
ScoHet5_1092	scaffold1212	0	1785	+	5445	7230
ScoHet5_3194	C16809141	0	1223	-	0	1223
ScoHet5_1158	scaffold1193	0	5868	+	0	5868
ScoHet5_334	scaffold94	0	2776334	-	0	2776335
ScoHet5_334	scaffold115	0	1523410	-	2776627	4299986
ScoHet5_334	C16745586	0	1023	+	4300086	4301109
ScoHet5_334	scaffold3456	0	12696	+	4301209	4313905
ScoHet5_334	scaffold696	0	145661	-	4313990	4459600
ScoHet5_334	C16978991	0	1961	+	4459700	4461661
ScoHet5_334	scaffold540	0	458830	-	4461761	4920591
ScoHet5_334	C16908589	0	1610	-	4920691	4922301
ScoHet5_334	scaffold198	0	201090	+	4922401	5123491
ScoHet5_334	scaffold1311	0	126283	-	5123591	5249874
ScoHet5_334	C16771592	0	1102	+	5249974	5251076
ScoHet5_3171	C17066789	0	2558	+	0	2558
ScoHet5_1331	scaffold2222	0	3631	+	0	3631
ScoHet5_1932	scaffold4070	0	3313	+	0	3313
ScoHet5_2251	scaffold625	1199935	1201480	+	0	1546
ScoHet5_1464	scaffold352	0	1342	-	0	1342
ScoHet5_42.4	scaffold32	1072037	1080253	-	0	8217
ScoHet5_42.4	scaffold32	1069803	1072037	-	8267	10451
ScoHet5_42.4	scaffold32	1066813	1069803	-	10501	13441
ScoHet5_42.4	scaffold32	1066479	1066813	+	13541	13876
ScoHet5_1895	scaffold4345	0	2265	+	0	2265
ScoHet5_1059	C16894213	0	1546	-	0	1546
ScoHet5_2527	scaffold576	0	3779	-	0	3779
ScoHet5_2141	scaffold860	0	5611	+	0	5611
ScoHet5_1358	scaffold331	0	52112	+	0	52113
ScoHet5_602.1	scaffold157	294098	301593	-	0	7496
ScoHet5_602.1	scaffold157	291650	294098	-	7546	9944
ScoHet5_602.1	scaffold157	289953	291650	-	9994	11641
ScoHet5_537	scaffold661	73152	75718	+	0	2567
ScoHet5_1761	scaffold426	726106	739793	+	0	13688
ScoHet5_2510	C16797044	0	1183	-	0	1183
ScoHet5_2552	scaffold3062	0	3424	-	0	3424
ScoHet5_1677	scaffold4420	0	1162	-	0	1162
ScoHet5_1677	scaffold1422	0	30835	+	1262	32097
ScoHet5_1133	scaffold3098	0	3022	-	0	3022
ScoHet5_3683	scaffold570	0	11305	+	0	11305
ScoHet5_899	C16762760	0	1075	+	0	1075
ScoHet5_2573	scaffold1332	0	1106	+	0	1106
ScoHet5_2862	C16847269	0	1359	+	0	1359
ScoHet5_1996	scaffold121	2295216	2298192	+	0	2977
ScoHet5_1905	scaffold919	0	1226	+	0	1226
ScoHet5_2094	scaffold3093	0	5956	-	0	5956
ScoHet5_3609	C16966853	0	1895	+	0	1895
ScoHet5_3416	C17213358	0	4554	-	0	4554
ScoHet5_2589	scaffold2027	0	1683	-	0	1683
ScoHet5_2707	scaffold1237	0	11384	+	0	11384
ScoHet5_3493	scaffold121	1652956	1666726	-	0	13771
ScoHet5_2191	scaffold87	2998893	3000421	+	0	1529
ScoHet5_72	scaffold304	0	36641	-	0	36641
ScoHet5_2312	C16824231	0	1274	-	0	1274
ScoHet5_2306	scaffold49	0	1317	+	0	1317
ScoHet5_2559	scaffold939	0	1310	+	0	1310
ScoHet5_3600	scaffold1714	0	4158	-	0	4158
ScoHet5_1465	scaffold4381	0	4279	-	0	4279
ScoHet5_1071	C16900439	0	1573	+	0	1573
ScoHet5_1002	scaffold1711	0	1046	-	0	1046
ScoHet5_2798	scaffold943	0	17492	-	0	17492
ScoHet5_2963	scaffold121	2133710	2139158	+	0	5449
ScoHet5_2757	scaffold1089	104680	118346	-	0	13667
ScoHet5_2722	scaffold1339	0	28095	+	0	28095
ScoHet5_76	scaffold1874	0	1725	-	0	1725
ScoHet5_669	scaffold2433	0	3434	+	0	3434
ScoHet5_1760	scaffold36	425534	442457	-	0	16924
ScoHet5_2634	scaffold426	750968	757523	+	0	6556
ScoHet5_63	scaffold4616	0	2465	-	0	2465
ScoHet5_1898	scaffold760	0	6574	+	0	6574
ScoHet5_2294	C17165550	0	3650	-	0	3650
ScoHet5_1826	scaffold512	0	3266	-	0	3266
ScoHet5_1186	C16759474	0	1064	-	0	1064
ScoHet5_3208	scaffold721	0	5822	+	0	5822
ScoHet5_1887	scaffold3390	0	3881	+	0	3881
ScoHet5_663	scaffold534	0	193724	-	0	193724
ScoHet5_663	scaffold4854	0	1472	+	193824	195296
ScoHet5_3559	scaffold3436	0	2321	+	0	2321
ScoHet5_2433	scaffold4846	0	1835	+	0	1835
ScoHet5_594	scaffold32	1662646	1668425	-	0	5780
ScoHet5_2530	C16746434	0	1025	-	0	1025
ScoHet5_595	scaffold1963	0	13972	+	0	13972
ScoHet5_3006	scaffold95	999853	1011680	-	0	11828
ScoHet5_2492	scaffold1954	0	2962	+	0	2962
ScoHet5_2335	C16795738	0	1178	-	0	1178
ScoHet5_3574	scaffold1756	0	2624	-	0	2624
ScoHet5_936	C17140388	0	3305	-	0	3305
ScoHet5_1164	scaffold1236	0	2811	+	0	2811
ScoHet5_758	C17033451	0	2304	-	0	2304
ScoHet5_1033.2	scaffold79	3994333	14249710	-	0	10255378
ScoHet5_3237	scaffold4852	0	2507	-	0	2507
ScoHet5_3385	C17016705	0	2192	-	0	2192
ScoHet5_3758	C16764342	0	1079	-	0	1079
ScoHet5_2142	scaffold331	530901	534955	+	0	4055
ScoHet5_2459	C16860357	0	1409	-	0	1409
ScoHet5_2474	scaffold506	3352332	3374400	+	0	22069
ScoHet5_1984	scaffold2818	0	2021	+	0	2021
ScoHet5_1984	scaffold1223	0	7657	-	2121	9778
ScoHet5_678	C17066473	0	2556	+	0	2556
ScoHet5_554	C17015049	0	2181	-	0	2181
ScoHet5_3546	C16738450	0	1002	+	0	1002
ScoHet5_3381	scaffold2213	0	3232	-	0	3232
ScoHet5_3234	C16908241	0	1608	+	0	1608
ScoHet5_2454	scaffold296	0	35302	-	0	35302
ScoHet5_2201	scaffold121	1632833	1644478	+	0	11646
ScoHet5_523	C16761198	0	1070	-	0	1070
ScoHet5_2305	scaffold4794	0	3012	-	0	3012
ScoHet5_1499	scaffold1777	0	1108	-	0	1108
ScoHet5_310	C16821573	0	1265	-	0	1265
ScoHet5_2074	C16925835	0	1688	+	0	1688
ScoHet5_2378.1	scaffold79	853319	860368	+	0	7050
ScoHet5_1592	scaffold4673	0	2125	-	0	2125
ScoHet5_75.1	scaffold282	138940	141287	+	0	2348
ScoHet5_3169	C16861387	0	1413	+	0	1413
ScoHet5_892	scaffold3692	0	1458	+	0	1458
ScoHet5_3328	scaffold209	201426	204427	-	0	3002
ScoHet5_3734	scaffold2113	0	12605	+	0	12605
ScoHet5_657	scaffold509	0	5880	+	0	5880
ScoHet5_814	scaffold3899	0	1271	+	0	1271
ScoHet5_2724	C16827721	0	1287	+	0	1287
ScoHet5_1686	scaffold95	1082900	1390306	+	0	307407
ScoHet5_2984	scaffold862	5018	23324	+	0	18306
ScoHet5_2355	scaffold3986	0	1147	-	0	1147
ScoHet5_1543	scaffold87	3565645	3567575	+	0	1931
ScoHet5_1333	scaffold2997	0	3686	+	0	3686
ScoHet5_1893	C16860107	0	1408	+	0	1408
[truncated: 3,429 more rows]

## Sheet: Table S2
Table S2. Positions of breaks made in the Cliv_1.0 assembly to create the Cliv_2.1 assembly
Hirise_scaf_id	input_scaf_id	input_start	input_end	strand	hirise_start	hirise_end
ScoHet5_433	C17262288	0	1564	-	8300	9814
ScoHet5_433	C17262288	1564	6180	-	3685	8250
ScoHet5_1136	scaffold1004	0	12086	+	0	12087
ScoHet5_1136.1	scaffold1004	12086	13095	+	0	1009
ScoHet5_19	scaffold101	0	1315453	-	2766338	4081792
ScoHet5_243	scaffold101	1315453	23630376	+	721749	23036672
ScoHet5_1226	scaffold1016	0	6681	-	0	6682
ScoHet5_82	scaffold1016	6681	12845	+	3376	9540
ScoHet5_1961	scaffold1020	0	150325	+	284481	434807
ScoHet5_198	scaffold1020	150325	250580	-	0	100256
ScoHet5_198.1	scaffold1020	250580	252426	-	0	1847
ScoHet5_198.2	scaffold1020	252426	254994	+	0	2569
ScoHet5_198.3	scaffold1020	254994	259673	-	0	4680
ScoHet5_1880	scaffold1020	259673	264372	+	0	4700
ScoHet5_1880.1	scaffold1020	264372	269084	+	0	4713
ScoHet5_297	scaffold1020	269084	277917	+	0	8834
ScoHet5_297.1	scaffold1020	277917	280018	+	0	2102
ScoHet5_297.1	scaffold1020	280018	281350	+	2152	3434
ScoHet5_136	scaffold1020	281350	283917	-	0	2568
ScoHet5_136.1	scaffold1020	283917	287116	-	3707	6856
ScoHet5_136.1	scaffold1020	287116	290772	-	0	3657
ScoHet5_2380	scaffold1020	290772	292721	-	1961	3860
ScoHet5_2380	scaffold1020	292721	294631	-	0	1911
ScoHet5_2741	scaffold1020	294631	304230	-	0	9599
ScoHet5_3202	scaffold1030	0	9820	-	0	9821
ScoHet5_1558	scaffold1030	9820	16422	-	0	6602
ScoHet5_3093	scaffold1053	0	38608	+	0	38609
ScoHet5_3765	scaffold1053	38608	41678	+	0	3071
ScoHet5_33	scaffold1053	41678	94058	+	0	52381
ScoHet5_33	scaffold1053	94058	96837	+	52431	55160
ScoHet5_2244	scaffold1053	96837	99175	+	0	2339
ScoHet5_2244	scaffold1053	99175	102661	+	2389	5825
ScoHet5_3361	scaffold1053	102661	110791	-	0	8131
ScoHet5_885	scaffold1053	110791	356310	+	0	245520
ScoHet5_636	scaffold1053	356310	359278	-	0	2969
ScoHet5_636.1	scaffold1053	359278	362943	-	4995	8661
ScoHet5_636.1	scaffold1053	362943	367837	-	0	4895
ScoHet5_636.2	scaffold1053	367837	373589	-	0	5753
ScoHet5_636.3	scaffold1053	373589	376666	-	2269	5347
ScoHet5_636.3	scaffold1053	376666	377106	-	1728	2169
ScoHet5_636.3	scaffold1053	377106	378733	-	0	1628
ScoHet5_636.4	scaffold1053	378733	380285	-	19610	21112
ScoHet5_636.4	scaffold1053	380285	384554	-	15341	19560
ScoHet5_636.4	scaffold1053	384554	392200	-	7695	15291
ScoHet5_636.4	scaffold1053	392200	393682	-	6213	7645
ScoHet5_636.4	scaffold1053	393682	394792	-	5103	6163
ScoHet5_636.4	scaffold1053	394792	399844	-	0	5053
ScoHet5_3021	scaffold1053	399844	402903	+	0	3060
ScoHet5_2913	scaffold1053	402903	428391	-	0	25489
ScoHet5_1638	scaffold1053	428391	437901	-	0	9510
ScoHet5_24	scaffold1089	0	95271	-	2318	97590
ScoHet5_24	scaffold1089	95271	97488	-	0	2218
ScoHet5_2874	scaffold1089	97488	104680	-	0	7193
ScoHet5_2757	scaffold1089	104680	118346	-	0	13667
ScoHet5_1016	scaffold1089	118346	248579	-	0	130233
ScoHet5_1152	scaffold109	0	3647938	+	1205	3649144
ScoHet5_3524	scaffold109	3647938	3650760	-	0	2823
ScoHet5_551	scaffold109	3650760	3652579	-	11464	13233
ScoHet5_551	scaffold109	3652579	3653308	-	10735	11414
ScoHet5_551	scaffold109	3653308	3656222	-	7821	10685
ScoHet5_551	scaffold109	3656222	3663992	-	0	7771
ScoHet5_3497	scaffold109	3663992	3668590	+	0	4599
ScoHet5_1187	scaffold109	3668590	3674670	+	0	6081
ScoHet5_392	scaffold109	3674670	3698231	+	0	23562
ScoHet5_327	scaffold109	3698231	7356583	-	6690356	10348657
ScoHet5_505	scaffold110	0	1696681	-	0	1696682
ScoHet5_2708	scaffold110	1696681	1699330	-	0	2649
ScoHet5_506	scaffold114	0	3808592	+	0	3808593
ScoHet5_2676	scaffold114	3808592	3816437	+	0	7846
ScoHet5_2475	scaffold114	3816437	3855359	-	0	38923
ScoHet5_3770	scaffold114	3855359	3868661	+	0	13303
ScoHet5_3337	scaffold114	3868661	3870458	+	0	1798
ScoHet5_3337.1	scaffold114	3870458	3875302	+	0	4845
ScoHet5_2122	scaffold114	3875302	3898657	+	0	23356
ScoHet5_3579	scaffold114	3898657	3908661	-	0	10005
ScoHet5_1754	scaffold114	3908661	3915311	-	0	6651
ScoHet5_2034	scaffold114	3915311	3920802	-	0	5492
ScoHet5_1005	scaffold114	3920802	3923977	-	5568	8693
ScoHet5_1005	scaffold114	3923977	3929494	-	0	5518
ScoHet5_2663	scaffold114	3929500	3968866	-	0	39367
ScoHet5_2663.1	scaffold114	3968866	3972012	-	0	3147
ScoHet5_3338	scaffold114	3972012	3978881	+	0	6870
ScoHet5_14	scaffold114	3978881	3984871	-	0	5991
ScoHet5_14.1	scaffold114	3984871	3989423	-	10034	14536
ScoHet5_14.1	scaffold114	3989423	3999406	-	0	9984
ScoHet5_3699	scaffold114	3999406	4001814	+	0	2409
ScoHet5_845	scaffold114	4001814	4005021	-	0	3208
ScoHet5_28	scaffold114	4005021	4008164	+	0	3144
ScoHet5_1041	scaffold114	4008164	4072484	-	0	64321
ScoHet5_953	scaffold114	4072484	4084209	+	0	11726
ScoHet5_953	scaffold114	4084209	4089840	+	11776	17357
ScoHet5_10	scaffold114	4089840	4234233	+	0	144393
ScoHet5_805	scaffold1155	0	162	+	942	1105
ScoHet5_805	scaffold1155	162	1004	-	0	842
ScoHet5_152	scaffold1168	0	35425	+	66686	102061
ScoHet5_3111	scaffold1168	35425	36990	-	0	1566
ScoHet5_385	scaffold1168	36990	37643	+	2357	3010
ScoHet5_855	scaffold121	0	1591656	+	1511625	3103282
ScoHet5_2672	scaffold121	1591656	1602739	-	0	11084
ScoHet5_3619	scaffold121	1602739	1608822	+	0	6084
ScoHet5_3170	scaffold121	1608822	1632833	+	0	24012
ScoHet5_2201	scaffold121	1632833	1644478	+	0	11646
ScoHet5_1958	scaffold121	1644478	1647050	+	0	2573
ScoHet5_1105	scaffold121	1647050	1652956	-	0	5907
ScoHet5_3493	scaffold121	1652956	1666726	-	0	13771
ScoHet5_313	scaffold121	1666726	1848171	+	0	181446
ScoHet5_938	scaffold121	1848171	1854803	-	0	6633
ScoHet5_938.1	scaffold121	1854803	1860172	-	0	5370
ScoHet5_711	scaffold121	1860172	1862243	+	0	2072
ScoHet5_3016	scaffold121	1862243	1864937	-	0	2695
ScoHet5_233	scaffold121	1864937	1874531	-	30793	40388
ScoHet5_233	scaffold121	1874531	1884257	-	21017	30693
ScoHet5_233	scaffold121	1884257	1885141	-	20133	20967
ScoHet5_233	scaffold121	1885141	1887092	-	18182	20083
ScoHet5_233	scaffold121	1887092	1888869	-	16354	18132
ScoHet5_233	scaffold121	1888869	1894961	-	10212	16254
ScoHet5_233	scaffold121	1894961	1896692	-	8481	10162
ScoHet5_233	scaffold121	1896692	1897363	-	7810	8431
ScoHet5_233	scaffold121	1897363	1905122	-	0	7760
ScoHet5_283	scaffold121	1905122	1909731	+	0	4610
ScoHet5_1929	scaffold121	1909731	1913142	-	0	3412
ScoHet5_2735	scaffold121	1913142	1920954	+	0	7813
ScoHet5_2684	scaffold121	1920954	1924241	-	0	3288
ScoHet5_1073	scaffold121	1924241	1929992	-	4441	10142
ScoHet5_1073	scaffold121	1929992	1931617	-	2816	4391
ScoHet5_1073	scaffold121	1931617	1934382	-	0	2766
ScoHet5_1642	scaffold121	1934382	1936924	+	0	2543
ScoHet5_3753	scaffold121	1936924	2118816	+	0	181893
ScoHet5_3181	scaffold121	2118816	2121250	-	0	2435
ScoHet5_3181.1	scaffold121	2121250	2122378	-	0	1129
ScoHet5_3181.2	scaffold121	2122378	2123726	-	0	1349
ScoHet5_713	scaffold121	2123726	2128983	-	4828	10086
ScoHet5_713	scaffold121	2128983	2133710	-	0	4728
ScoHet5_2963	scaffold121	2133710	2139158	+	0	5449
ScoHet5_3391	scaffold121	2139158	2144173	+	0	5016
ScoHet5_896	scaffold121	2144173	2154914	-	4779	15470
ScoHet5_896	scaffold121	2154914	2157656	-	2037	4729
ScoHet5_896	scaffold121	2157656	2159642	-	0	1987
ScoHet5_2833	scaffold121	2159642	2200459	-	0	40818
ScoHet5_764	scaffold121	2200459	2209826	-	0	9368
ScoHet5_1619	scaffold121	2209826	2267919	-	0	58094
ScoHet5_3457	scaffold121	2267919	2272398	+	0	4480
ScoHet5_1993	scaffold121	2272398	2277499	-	0	5102
ScoHet5_1038	scaffold121	2277499	2283292	+	0	5794
ScoHet5_2923	scaffold121	2283292	2295216	+	0	11925
ScoHet5_1996	scaffold121	2295216	2298192	+	0	2977
ScoHet5_1637	scaffold121	2298192	2299709	+	0	1518
ScoHet5_3005	scaffold121	2299709	2309047	-	0	9339
ScoHet5_3462	scaffold121	2309047	2319126	-	0	10080
ScoHet5_2295	scaffold121	2319126	2326298	+	0	7173
ScoHet5_2295	scaffold121	2326298	2331961	+	7223	12836
ScoHet5_1418	scaffold121	2331961	2340689	-	61024	69753
ScoHet5_1418	scaffold121	2340689	2401612	-	0	60924
ScoHet5_1034	scaffold121	2401612	2403960	+	0	2349
ScoHet5_449	scaffold121	2403960	2469244	-	997	66282
ScoHet5_449	scaffold121	2469244	2470140	-	0	897
ScoHet5_2858	scaffold121	2470140	2473900	-	0	3761
ScoHet5_2545	scaffold121	2473900	2822310	-	0	348410
ScoHet5_1259	scaffold123	0	5616461	+	59339	5675801
ScoHet5_372	scaffold123	5616461	5624295	+	0	7835
ScoHet5_372	scaffold123	5624295	5625455	+	7885	8995
ScoHet5_1908	scaffold123	5625455	5634894	+	0	9440
ScoHet5_2232	scaffold123	5634894	5672837	-	0	37944
ScoHet5_3026	scaffold123	5672837	5673907	+	0	1071
ScoHet5_3026.1	scaffold123	5673907	5676220	+	0	2314
ScoHet5_2753	scaffold123	5676220	5679455	+	0	3236
ScoHet5_1244	scaffold123	5679455	5685352	-	3694	9592
ScoHet5_1244	scaffold123	5685352	5688945	-	0	3594
ScoHet5_1840	scaffold123	5688945	5696565	+	0	7621
ScoHet5_2017	scaffold123	5696565	5697632	+	0	1068
ScoHet5_2816	scaffold123	5697632	5792100	+	0	94469
ScoHet5_3177	scaffold123	5792100	5793639	-	0	1540
ScoHet5_1153	scaffold123	5793639	5795776	+	0	2138
ScoHet5_596	scaffold123	5795776	5802413	+	0	6638
ScoHet5_596.1	scaffold123	5802413	5803579	+	0	1167
ScoHet5_596.2	scaffold123	5803579	6097111	+	0	293533
ScoHet5_2371	scaffold123	6097111	6199958	+	0	102848
ScoHet5_3461	scaffold123	6199958	6202508	-	0	2551
ScoHet5_2035	scaffold123	6202508	6205460	+	0	2953
ScoHet5_2035.1	scaffold123	6205460	6207060	+	0	1601
ScoHet5_2035.1	scaffold123	6207060	6212077	+	1651	6618
ScoHet5_529	scaffold123	6212077	6217486	-	0	5410
ScoHet5_529.1	scaffold123	6217486	6222985	-	0	5500
ScoHet5_529.2	scaffold123	6222985	6301348	-	0	78364
ScoHet5_2769	scaffold123	6301348	7114873	+	0	813526
ScoHet5_992	scaffold123	7114873	7128715	-	4070242	4084034
ScoHet5_992	scaffold123	7128715	11198906	-	0	4070192
ScoHet5_1591	scaffold123	11198906	11216388	-	4446	21878
ScoHet5_1591	scaffold123	11216388	11218810	-	2024	4396
ScoHet5_1591	scaffold123	11218810	11220783	-	0	1974
ScoHet5_779	scaffold123	11220783	11649683	+	0	428901
ScoHet5_434	scaffold123	11649683	11657222	+	0	7540
ScoHet5_434	scaffold123	11657222	11664288	+	7590	14606
ScoHet5_434	scaffold123	11664288	11860022	+	14656	210339
ScoHet5_2368	scaffold1286	0	81871	-	0	81872
ScoHet5_2391	scaffold1286	81871	84063	-	0	2192
ScoHet5_2082	scaffold129	0	81959	-	0	81960
ScoHet5_2082.1	scaffold129	81959	94502	-	0	12544
ScoHet5_2082.2	scaffold129	94502	97941	-	0	3440
ScoHet5_2082.3	scaffold129	97941	104109	-	0	6169
ScoHet5_192	scaffold129	104109	2519419	+	0	2415310
ScoHet5_322	scaffold1323	0	29991	-	0	29992
ScoHet5_1218	scaffold1323	29991	34055	-	0	4065
ScoHet5_2237	scaffold1323	34055	34992	+	0	938
ScoHet5_2491	scaffold1323	34992	41060	+	0	6068
ScoHet5_217	scaffold133	0	1023	-	323058	324031
ScoHet5_217	scaffold133	1023	320123	-	3907	323008
ScoHet5_1170	scaffold133	320123	327156	-	0	7034
ScoHet5_1575	scaffold133	327156	334563	+	0	7408
ScoHet5_1774	scaffold133	334563	1135308	+	0	800745
ScoHet5_3223	scaffold1348	0	51313	+	0	51314
ScoHet5_3223.1	scaffold1348	51313	279397	+	0	228084
ScoHet5_1369	scaffold1352	0	17496	+	0	17497
ScoHet5_3140	scaffold1352	17496	29879	+	0	12384
ScoHet5_3040	scaffold1352	29879	34299	+	0	4421
ScoHet5_592	scaffold1352	34299	38278	+	0	3980
ScoHet5_870	scaffold1352	38278	39931	-	3967	5570
ScoHet5_870	scaffold1352	39931	43847	-	0	3917
ScoHet5_870.1	scaffold1352	43847	47464	-	0	3618
ScoHet5_1400	scaffold1352	47464	50273	+	0	2810
ScoHet5_3298	scaffold1352	50273	136515	+	0	86242
ScoHet5_3630	scaffold1374	0	1431	-	0	1432
ScoHet5_49	scaffold1374	1431	11623	-	0	10193
ScoHet5_2761	scaffold1374	11623	146903	+	0	135280
ScoHet5_152.1	scaffold1398	0	209333	+	324784	534118
ScoHet5_152	scaffold1398	209333	275999	+	0	66666
ScoHet5_117	scaffold142	0	3927903	+	35306276	39234180
ScoHet5_507	scaffold142	3927903	5046050	+	7978891	9097038
ScoHet5_1307	scaffold143	0	29400	-	0	29401
ScoHet5_149	scaffold143	29400	1618628	-	2201184	3790361
ScoHet5_3368	scaffold1442	0	4379	+	0	4380
ScoHet5_946	scaffold1442	4379	7067	+	0	2688
ScoHet5_3090	scaffold1455	0	2338	+	0	2339
ScoHet5_3090.1	scaffold1455	2338	3878	+	0	1540
ScoHet5_1486	scaffold146	0	1344394	+	412223	1756618
ScoHet5_3783	scaffold146	1344394	1347199	-	0	2806
ScoHet5_822	scaffold146	1347199	1348540	+	0	1342
ScoHet5_822	scaffold146	1348540	4772239	+	1392	3425040
ScoHet5_1056	scaffold1534	0	173363	+	260812	434176
ScoHet5_1221	scaffold1534	173363	206887	+	0	33524
ScoHet5_1210	scaffold1563	0	118672	+	164456	283129
ScoHet5_2139	scaffold1563	118672	120569	-	0	1898
ScoHet5_1470	scaffold1563	120569	127322	+	0	6753
ScoHet5_395	scaffold157	0	281599	-	0	281600
ScoHet5_395.1	scaffold157	281599	283087	-	0	1489
ScoHet5_602	scaffold157	283087	289953	-	0	6867
ScoHet5_602.1	scaffold157	289953	291650	-	9994	11641
ScoHet5_602.1	scaffold157	291650	294098	-	7546	9944
ScoHet5_602.1	scaffold157	294098	301593	-	0	7496
ScoHet5_3603	scaffold157	301593	340824	-	0	39232
ScoHet5_2178	scaffold157	340824	342593	-	0	1770
ScoHet5_3365	scaffold157	342593	356020	-	0	13428
ScoHet5_1455	scaffold157	356020	360500	+	0	4481
ScoHet5_683	scaffold157	360500	361969	+	0	1470
ScoHet5_683	scaffold157	361969	363552	+	1520	3053
ScoHet5_683.1	scaffold157	363552	638257	+	0	274706
ScoHet5_683.1	scaffold157	638257	641803	+	274756	278252
ScoHet5_683.2	scaffold157	641803	643637	-	0	1835
ScoHet5_683.3	scaffold157	643637	646310	+	0	2674
ScoHet5_683.4	scaffold157	646310	648365	+	0	2056
ScoHet5_683.5	scaffold157	648365	652920	+	0	4556
ScoHet5_683.6	scaffold157	652920	658164	+	0	5245
ScoHet5_683.7	scaffold157	658164	659817	+	0	1654
ScoHet5_683.8	scaffold157	659817	663657	+	0	3841
ScoHet5_683.8	scaffold157	663657	720683	+	3891	60867
ScoHet5_683.8	scaffold157	720683	722808	+	60917	62992
ScoHet5_2131	scaffold157	722808	731688	-	0	8880
ScoHet5_2392	scaffold1691	0	2278	+	0	2279
ScoHet5_2999	scaffold1691	2278	5183	-	0	2905
ScoHet5_1120	scaffold1705	0	55705	+	0	55706
ScoHet5_3530	scaffold1705	55705	68077	-	0	12373
ScoHet5_2319	scaffold1705	68077	70997	-	0	2921
ScoHet5_3400	scaffold1705	70997	75473	-	0	4476
ScoHet5_456	scaffold176	0	1070141	+	3008728	4078870
ScoHet5_1417	scaffold176	1070141	1077739	+	0	7599
ScoHet5_148	scaffold176	1077739	1085462	-	0	7724
ScoHet5_148.1	scaffold176	1085462	1087422	-	0	1961
ScoHet5_148.2	scaffold176	1087422	1090497	-	0	3076
ScoHet5_148.3	scaffold176	1090497	1092677	-	0	2181
ScoHet5_148.4	scaffold176	1092677	1538371	-	0	445695
ScoHet5_148.5	scaffold176	1538371	1541423	-	0	3053
ScoHet5_1777	scaffold176	1541423	1544461	-	0	3039
ScoHet5_1777.1	scaffold176	1544461	1546471	-	0	2011
ScoHet5_3390	scaffold176	1546471	1615078	-	6589	75146
ScoHet5_3390	scaffold176	1615078	1621616	-	0	6539
ScoHet5_748	scaffold176	1621616	1629783	+	0	8168
ScoHet5_486	scaffold176	1629783	1633317	+	0	3535
ScoHet5_486.1	scaffold176	1633317	1709353	+	0	76036
ScoHet5_1303	scaffold1765	0	2801	-	0	2802
ScoHet5_1736	scaffold1765	2801	5135	+	0	2334
ScoHet5_1291	scaffold1769	0	165918	+	0	165919
ScoHet5_1693	scaffold1769	165918	173759	-	3253	11044
ScoHet5_1693	scaffold1769	173759	176961	-	0	3203
ScoHet5_3736	scaffold1769	176961	179331	-	0	2371
ScoHet5_2045	scaffold1769	179331	181110	+	0	1780
ScoHet5_222	scaffold1769	181110	236316	-	0	55206
ScoHet5_3553	scaffold1793	0	13424	-	0	13425
ScoHet5_1652	scaffold1793	13424	16239	+	0	2815
ScoHet5_2239	scaffold1798	0	4007	-	0	4008
ScoHet5_1841	scaffold1798	4007	5074	-	0	1067
ScoHet5_1906	scaffold1807	0	52676	+	0	52677
ScoHet5_122	scaffold1807	52720	54119	+	2875	4275
ScoHet5_122	scaffold1807	54119	56893	+	0	2775
ScoHet5_2694	scaffold1807	56893	82112	-	0	25219
ScoHet5_123	scaffold182	0	135713	-	0	135714
ScoHet5_1384	scaffold182	135713	151969	-	5100	21306
ScoHet5_1384	scaffold182	151969	152677	-	4392	5050
ScoHet5_1384	scaffold182	152677	157018	-	0	4342
ScoHet5_2241	scaffold182	157018	187292	-	0	30274
ScoHet5_933	scaffold185	0	4603	-	0	4604
ScoHet5_281	scaffold185	4603	8740	-	0	4138
ScoHet5_639	scaffold185	8740	13756	-	0	5017
ScoHet5_2248	scaffold185	13756	59605	-	0	45849
ScoHet5_1223	scaffold187	0	261710	+	1171	262882
ScoHet5_435	scaffold187	261710	494110	+	0	232400
ScoHet5_3130	scaffold1939	0	10863	-	0	10864
ScoHet5_3130.1	scaffold1939	10863	14313	-	0	3450
ScoHet5_101	scaffold194	0	46083	-	0	46084
ScoHet5_101.1	scaffold194	46083	50493	-	0	4411
ScoHet5_1393	scaffold194	50493	54940	+	0	4448
ScoHet5_3324	scaffold194	54940	57112	+	0	2173
ScoHet5_438	scaffold194	57112	58400	-	0	1289
ScoHet5_2190	scaffold194	58400	687880	+	0	629481
ScoHet5_3648	scaffold194	687880	1234567	-	0	546688
ScoHet5_2043	scaffold194	1234567	1405434	+	0	170868
ScoHet5_1636	scaffold194	1405434	1407482	-	0	2049
ScoHet5_1636.1	scaffold194	1407482	1412941	-	0	5460
ScoHet5_1540	scaffold194	1412941	1415907	-	0	2967
ScoHet5_1194	scaffold194	1415907	1542383	+	0	126476
ScoHet5_427	scaffold208	0	1880	-	2750	4580
ScoHet5_427	scaffold208	1880	3102	-	1478	2700
ScoHet5_493	scaffold209	0	170155	-	0	170156
ScoHet5_744	scaffold209	170155	201426	+	0	31272
ScoHet5_3328	scaffold209	201426	204427	-	0	3002
ScoHet5_3314	scaffold209	204427	207035	-	0	2609
ScoHet5_1952	scaffold209	207035	213833	+	0	6799
ScoHet5_1952	scaffold209	213833	218183	+	6849	11149
ScoHet5_539	scaffold209	218183	221805	+	0	3623
ScoHet5_1067	scaffold209	221805	227349	+	0	5545
ScoHet5_3737	scaffold209	227349	733539	+	0	506191
ScoHet5_1409	scaffold209	733539	737512	+	0	3974
ScoHet5_1022	scaffold209	737512	738621	-	4335	5445
ScoHet5_1022	scaffold209	738621	738790	+	4065	4235
ScoHet5_1022	scaffold209	738790	742754	-	0	3965
ScoHet5_3344	scaffold209	742754	756352	-	0	13599
ScoHet5_697	scaffold209	756352	759704	-	0	3353
ScoHet5_697.1	scaffold209	759704	770162	-	0	10459
ScoHet5_1212	scaffold209	770162	772035	+	0	1874
ScoHet5_1212.1	scaffold209	772035	3733755	+	0	2961720
ScoHet5_3349	scaffold212	0	35513	+	0	35514
ScoHet5_2605	scaffold212	35513	39066	-	0	3554
ScoHet5_2210	scaffold212	39066	173045	-	0	133979
ScoHet5_705	scaffold2298	0	6084	-	0	6085
ScoHet5_1679	scaffold2298	6084	10160	+	0	4076
ScoHet5_1629	scaffold2308	0	2540	+	0	2541
ScoHet5_1629	scaffold2308	2540	5868	+	2591	5868
ScoHet5_3235	scaffold234	0	1829	-	0	1830
ScoHet5_3235.1	scaffold234	1829	4146	-	0	2317
ScoHet5_317	scaffold244	0	3214306	+	8288877	11503133
ScoHet5_317	scaffold244	3214306	3217435	+	11503183	11506262
ScoHet5_177	scaffold244	3217435	3220959	+	0	3525
ScoHet5_177	scaffold244	3220959	3223717	+	3575	6283
ScoHet5_177	scaffold244	3223717	3228166	+	6333	10732
ScoHet5_177	scaffold244	3228166	3231065	+	10832	13732
ScoHet5_177.1	scaffold244	3231065	3241253	+	0	10189
ScoHet5_177.2	scaffold244	3241253	3243286	+	0	2034
ScoHet5_3110	scaffold244	3243286	3246871	+	0	3586
ScoHet5_2596	scaffold244	3246871	3250597	+	0	3727
ScoHet5_1497	scaffold244	3250597	3253041	-	0	2445
ScoHet5_1463	scaffold244	3253041	3256516	-	0	3476
ScoHet5_1463.1	scaffold244	3256516	3258739	-	0	2224
ScoHet5_1463.2	scaffold244	3258739	3261356	-	0	2618
ScoHet5_3764	scaffold244	3261356	3263724	-	0	2369
ScoHet5_3525	scaffold244	3263724	3268823	+	0	5100
ScoHet5_3047	scaffold244	3268823	3273146	-	0	4324
ScoHet5_3047.1	scaffold244	3273146	3275250	-	0	2105
ScoHet5_1449	scaffold244	3275250	3279176	-	8243	12170
ScoHet5_1449	scaffold244	3279176	3279527	+	7791	8143
ScoHet5_1449	scaffold244	3279527	3281683	-	5585	7691
ScoHet5_1449	scaffold244	3281683	3287217	-	0	5535
ScoHet5_2280	scaffold244	3287217	3293550	+	0	6334
ScoHet5_3730	scaffold244	3293550	3301264	-	0	7715
ScoHet5_2314	scaffold244	3301264	3308195	+	0	6932
ScoHet5_1731	scaffold244	3308195	3311992	+	0	3798
ScoHet5_1731	scaffold244	3311992	3316322	+	3848	8128
ScoHet5_1518	scaffold244	3316322	3319725	+	0	3404
ScoHet5_1518.1	scaffold244	3319725	3886651	+	0	566926
ScoHet5_1396	scaffold2529	0	1814	-	2618	4433
ScoHet5_1396	scaffold2529	1814	2340	+	1992	2518
ScoHet5_2007	scaffold2535	0	1519	+	0	1520
ScoHet5_2007.1	scaffold2535	1519	4652	+	0	3134
ScoHet5_2337	scaffold2535	4652	14474	+	0	9822
ScoHet5_2158	scaffold2595	0	5319	+	0	5320
ScoHet5_1739	scaffold2595	5319	7836	-	0	2517
ScoHet5_2482	scaffold26	0	2332622	+	292024	2624596
ScoHet5_3716	scaffold26	2332622	2336807	+	0	4186
ScoHet5_3182	scaffold26	2336807	2339076	-	62686	64956
ScoHet5_3182	scaffold26	2339076	2401661	-	0	62586
ScoHet5_3182.1	scaffold26	2401661	2407036	-	0	5375
ScoHet5_740	scaffold262	0	2323527	-	0	2323528
ScoHet5_887	scaffold262	2323527	2325226	+	0	1700
ScoHet5_2316	scaffold262	2325226	2326368	-	4727	5870
ScoHet5_2316	scaffold262	2326368	2329016	-	2029	4627
ScoHet5_2316	scaffold262	2329016	2330994	-	0	1979
ScoHet5_1050	scaffold262	2330994	2334222	+	0	3229
ScoHet5_827	scaffold262	2334222	2336368	+	0	2147
ScoHet5_827	scaffold262	2336368	2338581	+	2197	4360
ScoHet5_827	scaffold262	2338581	2339526	-	6827	7722
ScoHet5_827	scaffold262	2339526	2340825	-	5477	6777
ScoHet5_827	scaffold262	2340825	2341741	+	4460	5377
ScoHet5_827	scaffold262	2341741	2344313	+	7822	10395
ScoHet5_827	scaffold262	2344313	2345625	+	10445	11707
ScoHet5_827	scaffold262	2345625	2349389	+	11757	15471
ScoHet5_827	scaffold262	2349389	2353142	+	15521	19224
ScoHet5_827	scaffold262	2353142	2355724	+	19274	21806
ScoHet5_827	scaffold262	2355724	2358923	+	21856	25005
ScoHet5_827.1	scaffold262	2358923	2361599	+	0	2677
ScoHet5_816	scaffold262	2361599	2368186	+	0	6588
ScoHet5_2202	scaffold262	2368186	2371940	-	0	3755
ScoHet5_3186	scaffold262	2371940	2374602	-	4152	6764
ScoHet5_3186	scaffold262	2374602	2378703	-	0	4102
ScoHet5_908	scaffold262	2378703	2384194	+	0	5492
ScoHet5_908	scaffold262	2384194	2385633	+	5542	6931
ScoHet5_379	scaffold262	2385633	2391267	-	4364	9948
ScoHet5_379	scaffold262	2391267	2393766	-	1865	4314
ScoHet5_379	scaffold262	2393766	2395580	-	0	1815
ScoHet5_3707	scaffold262	2395580	2407620	-	0	12041
ScoHet5_2729	scaffold262	2407620	2409929	+	0	2310
ScoHet5_2078	scaffold262	2409929	2415011	-	0	5083
ScoHet5_2078.1	scaffold262	2415011	2417822	-	0	2812
ScoHet5_2087	scaffold262	2417822	2418694	+	135387	136260
ScoHet5_2087	scaffold262	2418694	2553980	-	0	135287
ScoHet5_2087.1	scaffold262	2553980	2555110	-	0	1131
ScoHet5_2413	scaffold262	2555110	2689527	-	0	134418
ScoHet5_1377	scaffold262	2689527	2712578	+	0	23052
ScoHet5_2679	scaffold262	2712578	2716382	+	0	3805
ScoHet5_472	scaffold262	2716382	2877943	-	1314	162876
ScoHet5_472	scaffold262	2877943	2879156	-	0	1214
ScoHet5_472.1	scaffold262	2879156	2880775	-	0	1620
ScoHet5_472.2	scaffold262	2880775	2882412	-	0	1638
ScoHet5_472.3	scaffold262	2882412	2883598	+	1310	2497
ScoHet5_472.3	scaffold262	2883598	2884807	-	0	1210
ScoHet5_472.4	scaffold262	2884807	2888456	-	3997	7596
ScoHet5_472.4	scaffold262	2888456	2890139	-	2263	3947
ScoHet5_472.4	scaffold262	2890139	2890384	+	1917	2163
ScoHet5_472.4	scaffold262	2890384	2892200	-	0	1817
ScoHet5_2030	scaffold262	2892200	2896347	+	0	4148
ScoHet5_2030	scaffold262	2896347	2900791	+	4198	8592
ScoHet5_2525	scaffold262	2900791	3404782	-	4294	508235
ScoHet5_2525	scaffold262	3404782	3409025	-	0	4244
ScoHet5_1126	scaffold262	3409106	3410342	-	6457	7694
ScoHet5_1126	scaffold262	3410342	3410715	+	5983	6357
ScoHet5_1126	scaffold262	3410715	3416597	-	0	5883
ScoHet5_1126.1	scaffold262	3416597	3422311	-	0	5715
ScoHet5_2731	scaffold262	3422311	3427639	+	0	5329
ScoHet5_2324	scaffold262	3427639	3432269	-	0	4631
ScoHet5_1959	scaffold262	3432269	3437185	+	0	4917
ScoHet5_1959	scaffold262	3437185	3440330	+	4967	8062
ScoHet5_2558	scaffold262	3440330	3445833	+	0	5504
ScoHet5_66	scaffold262	3445833	3502118	+	0	56285
ScoHet5_2747	scaffold265	0	439506	-	0	439507
ScoHet5_702	scaffold265	439506	442511	+	0	3006
ScoHet5_1478	scaffold265	442511	1997493	+	2560	1557543
ScoHet5_1781	scaffold265	1997493	1999755	-	10669	12932
ScoHet5_1781	scaffold265	1999755	2000566	-	9808	10569
ScoHet5_1781	scaffold265	2000566	2010323	-	0	9758
ScoHet5_668	scaffold265	2010323	2017645	-	0	7323
ScoHet5_1500	scaffold265	2017645	2040866	-	0	23222
ScoHet5_8	scaffold265	2040866	2043117	+	1268	3520
ScoHet5_3470	scaffold265	2043117	2459945	-	0	416828
ScoHet5_363	scaffold2726	0	5251	+	0	5252
ScoHet5_3266	scaffold2726	5251	11666	-	0	6415
ScoHet5_157	scaffold277	0	2542963	-	1209	2544122
ScoHet5_157	scaffold277	2542963	2544121	-	0	1159
ScoHet5_1708	scaffold277	2544121	2574314	+	0	30194
ScoHet5_3375	scaffold277	2574314	2580560	-	0	6247
ScoHet5_1406	scaffold277	2580560	2584733	+	0	4174
ScoHet5_981	scaffold277	2584733	2656502	+	0	71770
ScoHet5_2772	scaffold277	2656502	2658654	+	0	2153
ScoHet5_3133	scaffold277	2658654	2663585	-	0	4932
ScoHet5_3697	scaffold277	2663585	2666293	+	0	2709
ScoHet5_23	scaffold277	2666293	3810736	+	0	1144443
ScoHet5_3151	scaffold2778	0	2097	-	0	2098
ScoHet5_2263	scaffold2778	2097	3669	+	0	1572
ScoHet5_1035	scaffold278	0	1926045	+	0	1926046
ScoHet5_624	scaffold278	1926045	2345414	-	0	419369
ScoHet5_1961	scaffold281	0	284380	-	0	284381
ScoHet5_234	scaffold281	284380	286342	+	0	1963
ScoHet5_1104	scaffold281	286342	289141	+	0	2800
ScoHet5_1104	scaffold281	289141	294752	+	2850	8411
ScoHet5_2685	scaffold281	294752	301953	-	0	7202
ScoHet5_3528	scaffold281	301953	691373	+	0	389420
ScoHet5_433	scaffold282	0	3590	-	0	3591
ScoHet5_380	scaffold282	3590	5294	-	2936	4590
ScoHet5_380	scaffold282	5294	8179	-	0	2886
ScoHet5_380.1	scaffold282	8179	11282	-	0	3104
ScoHet5_2177	scaffold282	11282	16173	-	0	4892
ScoHet5_680	scaffold282	16247	17627	+	0	1381
ScoHet5_2351	scaffold282	17627	20639	-	7299	10261
ScoHet5_2351	scaffold282	20639	25816	-	2071	7249
ScoHet5_2351	scaffold282	25816	27786	-	0	1971
ScoHet5_935	scaffold282	27786	37488	-	0	9703
ScoHet5_1611	scaffold282	37488	49840	+	0	12353
ScoHet5_1611.1	scaffold282	49840	52412	+	0	2573
ScoHet5_1611.1	scaffold282	52412	53871	+	2623	4032
ScoHet5_1680	scaffold282	53871	106192	-	0	52322
ScoHet5_1614	scaffold282	106192	113098	-	0	6907
ScoHet5_3014	scaffold282	113098	119598	-	0	6501
ScoHet5_338	scaffold282	119598	121757	-	7319	9428
ScoHet5_338	scaffold282	121757	126658	-	2418	7269
ScoHet5_338	scaffold282	126658	129025	-	0	2368
ScoHet5_1195	scaffold282	129025	131280	-	4354	6610
ScoHet5_1195	scaffold282	131280	135533	-	0	4254
ScoHet5_75	scaffold282	135533	138940	+	0	3408
ScoHet5_75.1	scaffold282	138940	141287	+	0	2348
ScoHet5_2887	scaffold282	141287	144537	+	0	3251
ScoHet5_1272	scaffold282	144537	145924	+	0	1388
ScoHet5_12	scaffold282	145924	151408	+	0	5485
ScoHet5_12	scaffold282	151408	187665	+	5535	41742
ScoHet5_12	scaffold282	187665	190840	+	41792	44917
ScoHet5_2524	scaffold282	190840	192937	-	0	2098
ScoHet5_1890	scaffold282	192937	195679	+	0	2743
ScoHet5_2803	scaffold282	195679	218093	+	0	22415
ScoHet5_2803.1	scaffold282	218093	220525	+	0	2433
ScoHet5_1656	scaffold282	220525	223890	-	0	3366
ScoHet5_2614	scaffold282	223890	225331	-	0	1442
ScoHet5_977	scaffold282	225331	230447	+	0	5117
ScoHet5_1549	scaffold282	230447	241910	-	0	11464
ScoHet5_428	scaffold282	241910	249863	-	26217	34120
ScoHet5_428	scaffold282	249863	254332	-	21748	26167
ScoHet5_428	scaffold282	254332	276029	-	0	21698
ScoHet5_428.1	scaffold282	276029	279229	-	0	3201
ScoHet5_428.2	scaffold282	279229	295303	-	1608	17632
ScoHet5_428.2	scaffold282	295303	296860	-	0	1558
ScoHet5_428.3	scaffold282	296860	325969	-	0	29110
ScoHet5_428.4	scaffold282	325969	717652	-	2014	393647
ScoHet5_428.4	scaffold282	717652	719615	-	0	1964
ScoHet5_1039	scaffold282	719615	725770	-	0	6156
ScoHet5_2768	scaffold282	725770	727292	-	0	1523
ScoHet5_2315	scaffold282	727292	730114	-	6184	8956
ScoHet5_2315	scaffold282	730114	736247	-	0	6134
ScoHet5_1527	scaffold282	736247	737900	+	0	1654
ScoHet5_1527	scaffold282	737900	743117	+	1704	6871
ScoHet5_1527.1	scaffold282	743117	747737	+	0	4621
ScoHet5_2844	scaffold282	747737	753268	+	0	5532
ScoHet5_3339	scaffold282	753268	755543	-	0	2276
ScoHet5_374	scaffold282	755543	775696	+	0	20154
ScoHet5_1096	scaffold282	775696	778078	+	0	2383
ScoHet5_1915	scaffold282	778078	781166	+	0	3089
ScoHet5_203	scaffold282	781166	782936	-	0	1771
ScoHet5_1344	scaffold282	782936	1040618	-	0	257683
ScoHet5_1138	scaffold282	1040618	1044186	-	0	3569
ScoHet5_382	scaffold282	1044186	1054707	+	0	10522
ScoHet5_1116	scaffold282	1054707	1056316	+	0	1610
ScoHet5_1116	scaffold282	1056316	1063980	+	1660	9274
ScoHet5_1116	scaffold282	1063980	1307482	+	9324	252775
ScoHet5_625	scaffold3030	0	1731	-	4481	6162
ScoHet5_625	scaffold3030	1731	4187	-	1975	4431
ScoHet5_2532	scaffold3068	0	7802	-	0	7803
ScoHet5_342	scaffold3068	7802	19834	+	0	12032
ScoHet5_2726	scaffold310	0	182493	+	0	182494
ScoHet5_152.1	scaffold310	182493	504058	+	0	321565
ScoHet5_2602	scaffold318	0	457298	-	0	457299
ScoHet5_296	scaffold318	457298	460157	-	0	2860
ScoHet5_826	scaffold318	460157	462863	+	0	2707
ScoHet5_826.1	scaffold318	462863	482655	+	0	19793
ScoHet5_1260	scaffold318	482655	486350	-	0	3695
ScoHet5_433	scaffold319	0	5571	+	11831	17352
ScoHet5_3513	scaffold319	5571	10630	-	0	5060
ScoHet5_2411	scaffold319	10630	12707	-	0	2078
ScoHet5_1416	scaffold319	12707	513172	-	0	500466
ScoHet5_3334	scaffold319	513172	514974	+	0	1803
ScoHet5_3218	scaffold319	514974	523109	-	0	8136
ScoHet5_1828	scaffold319	523109	526610	+	0	3502
ScoHet5_3746	scaffold319	526610	529174	-	0	2565
ScoHet5_73	scaffold319	529174	534591	+	0	5418
ScoHet5_73	scaffold319	534591	535953	+	5468	6780
ScoHet5_2789	scaffold319	535953	559149	+	0	23197
ScoHet5_3149	scaffold319	559149	561040	+	0	1892
ScoHet5_299	scaffold319	561040	562621	+	0	1582
ScoHet5_1854	scaffold319	562621	564174	-	0	1554
ScoHet5_1779	scaffold319	564174	567008	+	0	2835
ScoHet5_1779	scaffold319	567008	570357	+	2885	6184
ScoHet5_1779	scaffold319	570357	572685	+	6234	8512
ScoHet5_1779	scaffold319	572685	574576	+	8562	10403
ScoHet5_3203	scaffold319	574576	582261	-	0	7686
ScoHet5_3358	scaffold319	582261	585570	-	0	3310
ScoHet5_3442	scaffold319	585570	586816	-	0	1247
ScoHet5_3442.1	scaffold319	586816	591127	-	0	4312
ScoHet5_104	scaffold319	591127	595531	-	0	4405
ScoHet5_802	scaffold319	595531	599946	+	0	4416
ScoHet5_757	scaffold319	599946	603338	+	0	3393
ScoHet5_398	scaffold319	603338	605174	-	0	1837
ScoHet5_249	scaffold319	605174	610866	+	0	5693
ScoHet5_249.1	scaffold319	610866	612355	+	0	1490
ScoHet5_249.2	scaffold319	612355	615518	+	0	3164
ScoHet5_249.2	scaffold319	615518	620455	-	3264	8202
ScoHet5_249.2	scaffold319	620455	636431	+	8302	24279
ScoHet5_249.2	scaffold319	636431	641336	+	24329	29184
ScoHet5_249.2	scaffold319	641336	652443	+	29234	40291
ScoHet5_249.3	scaffold319	652443	654949	+	0	2507
ScoHet5_249.4	scaffold319	654949	757658	+	0	102710
ScoHet5_249.4	scaffold319	757658	761463	+	102760	106515
ScoHet5_772	scaffold319	761463	763278	+	0	1816
ScoHet5_163	scaffold319	763278	766069	+	0	2792
ScoHet5_153	scaffold319	766069	770044	+	0	3976
ScoHet5_153	scaffold319	770044	783712	+	4026	17644
ScoHet5_153	scaffold319	783712	787461	+	17694	21393
ScoHet5_153	scaffold319	787461	790733	+	21443	24665
ScoHet5_714	scaffold319	790733	795599	+	0	4867
ScoHet5_714.1	scaffold319	795599	797397	+	0	1799
ScoHet5_714.2	scaffold319	797397	801346	+	0	3950
ScoHet5_2991	scaffold319	801346	806844	-	0	5499
ScoHet5_1423	scaffold319	806844	807774	+	0	931
ScoHet5_1423.1	scaffold319	807774	813348	+	0	5575
ScoHet5_1804	scaffold319	813348	816323	+	0	2976
ScoHet5_1804.1	scaffold319	816323	817016	+	0	694
ScoHet5_1804.2	scaffold319	817016	826554	+	0	9539
ScoHet5_1239	scaffold319	826554	829192	+	0	2639
ScoHet5_1364	scaffold319	829192	834895	-	3995	9648
ScoHet5_1364	scaffold319	834895	838839	-	0	3945
ScoHet5_1538	scaffold319	838839	843898	-	0	5060
ScoHet5_1538.1	scaffold319	843898	848668	-	7169	11889
ScoHet5_1538.1	scaffold319	848668	854637	-	1200	7119
ScoHet5_1538.1	scaffold319	854637	855786	-	0	1150
ScoHet5_1538.2	scaffold319	855786	858870	-	0	3085
ScoHet5_1538.3	scaffold319	858870	860081	-	0	1212
ScoHet5_1295	scaffold319	860081	1129952	+	0	269871
ScoHet5_42	scaffold32	0	1054622	-	3723	1058295
ScoHet5_42	scaffold32	1054622	1058294	-	0	3673
ScoHet5_42.1	scaffold32	1058294	1059784	-	0	1491
ScoHet5_42.2	scaffold32	1059784	1061522	-	0	1739
ScoHet5_42.3	scaffold32	1061522	1066479	-	0	4958
ScoHet5_42.4	scaffold32	1066479	1066813	+	13541	13876
ScoHet5_42.4	scaffold32	1066813	1069803	-	10501	13441
ScoHet5_42.4	scaffold32	1069803	1072037	-	8267	10451
ScoHet5_42.4	scaffold32	1072037	1080253	-	0	8217
ScoHet5_2330	scaffold32	1080253	1085497	+	0	5245
ScoHet5_3751	scaffold32	1085497	1091250	+	0	5754
ScoHet5_2902	scaffold32	1091250	1132967	+	0	41718
ScoHet5_3625	scaffold32	1132967	1135696	-	0	2730
ScoHet5_968	scaffold32	1135696	1139519	+	0	3824
ScoHet5_968	scaffold32	1139519	1141811	+	3874	6116
ScoHet5_354	scaffold32	1141811	1143385	-	0	1575
ScoHet5_354.1	scaffold32	1143385	1144456	-	171703	172724
ScoHet5_354.1	scaffold32	1144456	1314220	-	1939	171653
ScoHet5_354.1	scaffold32	1314220	1316108	-	0	1889
ScoHet5_119	scaffold32	1316108	1327379	+	0	11272
ScoHet5_119.1	scaffold32	1327379	1332187	+	0	4809
ScoHet5_1015	scaffold32	1332187	1338032	-	45456	51251
ScoHet5_1015	scaffold32	1338032	1383437	-	0	45406
ScoHet5_236	scaffold32	1383437	1390687	-	0	7251
ScoHet5_236.1	scaffold32	1390703	1396178	-	71435	76860
ScoHet5_236.1	scaffold32	1396178	1400440	-	67173	71385
ScoHet5_236.1	scaffold32	1400440	1464459	-	3103	67123
ScoHet5_236.1	scaffold32	1464459	1464461	+	3000	3003
ScoHet5_236.1	scaffold32	1464461	1467360	-	0	2900
ScoHet5_2696	scaffold32	1467360	1469798	-	0	2439
ScoHet5_65	scaffold32	1469798	1476849	-	0	7052
ScoHet5_1112	scaffold32	1476849	1486098	+	0	9250
ScoHet5_1112	scaffold32	1486098	1487427	+	9300	10579
ScoHet5_623	scaffold32	1487427	1487579	-	0	153
ScoHet5_623	scaffold32	1487579	1487580	+	4966	4968
ScoHet5_623	scaffold32	1487580	1492192	+	253	4866
ScoHet5_623	scaffold32	1492192	1566828	+	5068	79705
ScoHet5_571	scaffold32	1566828	1568889	+	0	2062
ScoHet5_571.1	scaffold32	1568889	1569902	+	0	1014
ScoHet5_571.1	scaffold32	1569902	1581286	+	1064	12398
ScoHet5_1813	scaffold32	1581286	1592502	+	0	11217
ScoHet5_2876	scaffold32	1592502	1614191	-	0	21690
ScoHet5_3333	scaffold32	1614191	1618138	+	0	3948
ScoHet5_439	scaffold32	1618138	1621031	+	0	2894
ScoHet5_439.1	scaffold32	1621031	1623941	+	0	2911
ScoHet5_439.2	scaffold32	1623941	1626952	+	0	3012
ScoHet5_454	scaffold32	1626952	1630064	+	0	3113
ScoHet5_612	scaffold32	1630064	1634868	-	6352	11106
ScoHet5_612	scaffold32	1634868	1641169	-	0	6302
ScoHet5_2119	scaffold32	1641169	1642927	+	0	1759
ScoHet5_1147	scaffold32	1642927	1648182	-	0	5256
ScoHet5_1147.1	scaffold32	1648182	1649899	-	0	1718
ScoHet5_1147.2	scaffold32	1649899	1651862	-	10835	12748
ScoHet5_1147.2	scaffold32	1651862	1654016	-	8681	10785
ScoHet5_1147.2	scaffold32	1654016	1656143	-	6554	8631
ScoHet5_1147.2	scaffold32	1656143	1657804	-	4893	6504
ScoHet5_1147.2	scaffold32	1657804	1660002	-	2695	4843
ScoHet5_1147.2	scaffold32	1660002	1662646	-	0	2645
ScoHet5_594	scaffold32	1662646	1668425	-	0	5780
ScoHet5_876	scaffold32	1668425	1679372	+	0	10948
ScoHet5_876.1	scaffold32	1679372	1694556	+	0	15185
ScoHet5_876.2	scaffold32	1694556	1702045	+	0	7490
ScoHet5_876.3	scaffold32	1702045	1704659	+	0	2615
ScoHet5_876.3	scaffold32	1704659	1712810	+	2665	10766
ScoHet5_1378	scaffold32	1712810	1723258	+	0	10449
ScoHet5_1378.1	scaffold32	1723258	1724391	+	0	1134
ScoHet5_1378.1	scaffold32	1724391	1769665	+	1184	46408
ScoHet5_461	scaffold32	1769665	1771412	+	0	1748
ScoHet5_461.1	scaffold32	1771412	1790261	+	0	18850
ScoHet5_770	scaffold32	1790261	1792038	-	12402	14129
ScoHet5_770	scaffold32	1792038	1793018	-	11422	12352
ScoHet5_770	scaffold32	1793018	1798977	-	5412	11372
ScoHet5_770	scaffold32	1798977	1801548	-	0	2572
ScoHet5_3109	scaffold32	1801548	1806439	-	0	4892
ScoHet5_74	scaffold32	1806468	1808223	+	0	1756
ScoHet5_74	scaffold32	1808223	6593694	+	1806	4787226
ScoHet5_1358	scaffold331	0	52112	+	0	52113
ScoHet5_3466	scaffold331	52179	57161	-	7889	12872
ScoHet5_3466	scaffold331	57161	64949	-	0	7789
ScoHet5_1350	scaffold331	64949	67488	+	0	2540
ScoHet5_1350.1	scaffold331	67488	72895	+	0	5408
ScoHet5_1350.1	scaffold331	72895	75983	+	5458	8496
ScoHet5_1350.1	scaffold331	75983	80829	+	8546	13342
ScoHet5_1271	scaffold331	80829	85657	-	0	4829
ScoHet5_2777	scaffold331	85657	519948	+	0	434292
ScoHet5_1205	scaffold331	519948	530901	+	0	10954
ScoHet5_2142	scaffold331	530901	534955	+	0	4055
ScoHet5_2142.1	scaffold331	534955	540072	+	0	5118
ScoHet5_1681	scaffold331	540072	601934	+	0	61863
ScoHet5_2749	scaffold331	601934	603268	+	0	1335
ScoHet5_729	scaffold331	603268	605122	-	0	1855
ScoHet5_419	scaffold331	605122	608308	-	14581	17768
ScoHet5_419	scaffold331	608308	613108	-	9731	14481
ScoHet5_419	scaffold331	613108	614996	-	7843	9681
ScoHet5_419	scaffold331	614996	622788	-	0	7793
ScoHet5_250	scaffold331	622788	901515	+	0	278727
ScoHet5_830	scaffold335	0	980155	+	616937	1597042
ScoHet5_830	scaffold335	980155	992027	+	1597092	1608914
ScoHet5_176	scaffold335	992027	1002583	-	0	10557
ScoHet5_176.1	scaffold335	1002583	1003676	-	0	1094
ScoHet5_176.2	scaffold335	1003676	1010408	-	0	6733
ScoHet5_931	scaffold335	1010408	1012502	-	2983	5078
ScoHet5_931	scaffold335	1012502	1015384	-	0	2883
ScoHet5_416	scaffold335	1015455	1037823	+	0	22369
ScoHet5_416.1	scaffold335	1037823	1041769	+	0	3947
ScoHet5_416.2	scaffold335	1041769	1046273	+	0	4505
ScoHet5_416.3	scaffold335	1046273	1053401	+	0	7129
ScoHet5_416.3	scaffold335	1053401	1055607	+	7179	9335
ScoHet5_2974	scaffold335	1055607	1058311	-	0	2705
ScoHet5_2457	scaffold335	1058396	1064167	+	0	5772
ScoHet5_1721	scaffold335	1064167	1065669	-	0	1503
ScoHet5_1721.1	scaffold335	1065669	1069348	-	4440	8120
ScoHet5_1721.1	scaffold335	1069348	1073687	-	0	4340
ScoHet5_326	scaffold335	1073687	1078069	+	0	4383
ScoHet5_762	scaffold335	1078069	1084045	-	0	5977
ScoHet5_2523	scaffold335	1084045	1087258	+	0	3214
ScoHet5_2523	scaffold335	1087258	1088292	+	3264	4248
ScoHet5_1542	scaffold335	1088292	1094741	+	0	6450
ScoHet5_1542	scaffold335	1094741	1096672	+	6500	8381
ScoHet5_1542	scaffold335	1096672	1097842	+	8431	9551
ScoHet5_1542	scaffold335	1097842	1100585	+	9601	12294
ScoHet5_672	scaffold335	1100585	3333588	+	0	2233003
ScoHet5_2716	scaffold339	0	5310	+	0	5311
ScoHet5_3216	scaffold339	5310	7247	-	0	1938
ScoHet5_1436	scaffold339	7247	61101	-	2205	56059
ScoHet5_559	scaffold34	0	22251810	+	4739634	26991394
ScoHet5_559	scaffold34	22251810	22617935	-	26991494	27357619
ScoHet5_373	scaffold36	0	417399	+	5092718	5510118
ScoHet5_2511	scaffold36	417399	419916	+	0	2518
ScoHet5_868	scaffold36	419916	425534	-	0	5619
ScoHet5_1760	scaffold36	425534	442457	-	0	16924
ScoHet5_1760.1	scaffold36	442457	444703	-	0	2247
ScoHet5_3386	scaffold36	444703	450002	+	0	5300
ScoHet5_487	scaffold36	450002	451304	-	5074	6326
ScoHet5_487	scaffold36	451304	456327	-	0	5024
ScoHet5_487.1	scaffold36	456327	458304	-	4202	6180
ScoHet5_487.1	scaffold36	458304	459119	-	3286	4102
ScoHet5_487.1	scaffold36	459119	462304	-	0	3186
ScoHet5_2566	scaffold36	462304	602011	+	0	139708
ScoHet5_2566.1	scaffold36	602011	604266	+	0	2256
ScoHet5_2566.2	scaffold36	604266	994025	+	0	389760
ScoHet5_2566.2	scaffold36	994025	997279	+	391133	394388
ScoHet5_2579	scaffold36	997279	1001666	-	0	4388
ScoHet5_1159	scaffold36	1001666	1002753	+	0	1088
ScoHet5_1159	scaffold36	1002753	1004051	+	1138	2386
ScoHet5_1159	scaffold36	1004051	1006157	-	2486	4593
ScoHet5_3745	scaffold36	1006157	1077010	+	0	70854
ScoHet5_843	scaffold36	1077010	1083674	-	5475	12089
ScoHet5_843	scaffold36	1083674	1089098	-	0	5425
ScoHet5_1791	scaffold36	1089098	1093900	-	0	4803
ScoHet5_1791.1	scaffold36	1093900	1094850	-	0	951
ScoHet5_2671	scaffold36	1094850	1097369	+	0	2520
ScoHet5_2671.1	scaffold36	1097369	1103418	+	0	6050
ScoHet5_2108	scaffold36	1103418	1105777	+	0	2360
ScoHet5_2384	scaffold36	1105777	1108219	+	0	2443
ScoHet5_2384	scaffold36	1108219	1115170	+	2493	9394
ScoHet5_3250	scaffold36	1115170	1120957	-	0	5788
ScoHet5_2258	scaffold36	1120957	8182055	+	0	7061098
ScoHet5_1595	scaffold367	0	154125	-	0	154126
ScoHet5_3708	scaffold367	154125	157294	+	0	3170
ScoHet5_3708.1	scaffold367	157294	162187	+	0	4894
ScoHet5_2236	scaffold367	162187	1714762	-	0	1552576
ScoHet5_2236.1	scaffold367	1714762	1716503	-	0	1742
ScoHet5_1662	scaffold367	1716503	1719349	+	0	2847
ScoHet5_1662	scaffold367	1719349	2320313	+	2897	603810
ScoHet5_1212.1	scaffold372	0	130713	+	2961740	3092403
ScoHet5_1212.1	scaffold372	130713	133625	+	3092453	3095315
ScoHet5_1212.1	scaffold372	133625	135735	+	3095365	3097425
ScoHet5_1991	scaffold372	135735	137478	-	0	1744
ScoHet5_491	scaffold372	137478	139554	-	0	2077
ScoHet5_2909	scaffold372	139554	140457	+	0	904
ScoHet5_2909	scaffold372	140457	141882	+	954	2329
ScoHet5_1486	scaffold372	141882	407616	+	0	265735
ScoHet5_507	scaffold372	407616	1849865	+	6536542	7978791
ScoHet5_462	scaffold375	0	1287138	-	0	1287139
ScoHet5_2797	scaffold375	1287138	1289426	+	0	2289
ScoHet5_2797	scaffold375	1289426	1291264	+	2339	4127
ScoHet5_1757	scaffold375	1291264	1364859	-	1387354	1460949
ScoHet5_1210	scaffold381	0	164355	-	0	164356
ScoHet5_383	scaffold381	164355	585442	-	37071	458158
ScoHet5_2956	scaffold389	0	6321	+	0	6322
ScoHet5_2528	scaffold389	6321	15446	-	0	9125
ScoHet5_1056	scaffold391	0	247963	-	12799	260712
ScoHet5_1056	scaffold391	247963	254115	-	6647	12749
ScoHet5_1056	scaffold391	254115	260711	-	0	6597
ScoHet5_2723	scaffold391	260711	264572	-	0	3862
ScoHet5_2216	scaffold391	264572	272686	-	0	8115
ScoHet5_2216.1	scaffold391	272686	274983	-	0	2298
ScoHet5_3589	scaffold391	274983	276916	-	0	1934
ScoHet5_3371	scaffold391	276916	280482	+	0	3567
ScoHet5_95	scaffold391	280482	281984	+	0	1503
ScoHet5_95	scaffold391	281984	283543	+	1553	3062
ScoHet5_95.1	scaffold391	283543	286673	+	0	3131
ScoHet5_95.2	scaffold391	286673	289274	+	0	2602
ScoHet5_360	scaffold391	289274	298108	-	11861	20645
ScoHet5_360	scaffold391	298108	304460	-	5458	11811
ScoHet5_360	scaffold391	304460	308556	-	1312	5358
ScoHet5_360	scaffold391	308556	309817	-	0	1262
ScoHet5_1576	scaffold391	309817	310531	+	0	715
ScoHet5_1576	scaffold391	310531	311996	+	765	2180
ScoHet5_1576	scaffold391	311996	848296	+	2230	538480
ScoHet5_1576	scaffold391	848296	853200	+	538530	543384
ScoHet5_2267	scaffold391	853200	858646	+	0	5447
ScoHet5_1624	scaffold391	858646	2230156	-	6452	1377963
ScoHet5_1624	scaffold391	2230156	2236507	-	0	6352
ScoHet5_920	scaffold391	2236507	2237492	+	0	986
ScoHet5_920	scaffold391	2237492	2238687	+	1036	2181
ScoHet5_920.1	scaffold391	2238687	2239569	+	0	883
ScoHet5_920.2	scaffold391	2239569	2242647	+	0	3079
ScoHet5_2255	scaffold391	2242647	3674606	+	0	1431959
ScoHet5_864	scaffold393	0	114105	+	0	114106
ScoHet5_864	scaffold393	114105	114477	+	114156	114478
ScoHet5_864	scaffold393	114477	124705	+	114528	124706
ScoHet5_3702	scaffold393	124705	146626	-	0	21922
ScoHet5_3771	scaffold393	146626	301465	+	0	154840
ScoHet5_3396	scaffold393	301465	304050	-	0	2586
ScoHet5_1471	scaffold393	304050	305464	+	0	1415
ScoHet5_1471.1	scaffold393	305464	310529	+	0	5066
ScoHet5_1471.2	scaffold393	310529	442343	+	0	131815
ScoHet5_1354	scaffold393	442343	594643	+	0	152301
ScoHet5_3012	scaffold393	594643	599521	-	4339	9218
ScoHet5_3012	scaffold393	599521	603759	-	0	4239
ScoHet5_2050	scaffold393	603759	604803	+	0	1045
ScoHet5_2050	scaffold393	604803	608076	+	1095	4318
ScoHet5_1749	scaffold393	608076	612136	-	0	4061
ScoHet5_441	scaffold393	612136	788540	+	0	176404
ScoHet5_2606	scaffold395	0	836844	-	0	836845
ScoHet5_2606.1	scaffold395	836844	841686	-	1520	6312
ScoHet5_2606.1	scaffold395	841686	843155	-	0	1470
ScoHet5_2606.2	scaffold395	843155	844370	-	0	1216
ScoHet5_2505	scaffold395	844370	847668	-	0	3299
ScoHet5_2505.1	scaffold395	847668	850851	-	0	3184
ScoHet5_375	scaffold395	850851	852125	-	45854	47078
ScoHet5_375	scaffold395	852125	865339	-	32640	45804
ScoHet5_375	scaffold395	865339	897928	-	0	32590
ScoHet5_2026	scaffold395	897928	902242	+	0	4315
ScoHet5_2026.1	scaffold395	902242	903934	+	0	1693
ScoHet5_2026.2	scaffold395	903934	908256	+	0	4323
ScoHet5_1882	scaffold395	908256	915387	+	0	7132
ScoHet5_1391	scaffold395	915387	920454	+	0	5068
ScoHet5_1391.1	scaffold395	920454	922162	+	0	1709
ScoHet5_1391.2	scaffold395	922162	983813	+	0	61652
ScoHet5_265	scaffold395	983813	990659	+	0	6847
ScoHet5_265	scaffold395	990659	998762	+	6897	14950
ScoHet5_3694	scaffold395	998762	1006725	+	0	7964
ScoHet5_3705	scaffold395	1006725	1027974	-	0	21250
ScoHet5_2509	scaffold395	1027974	1033680	-	8310	13966
ScoHet5_2509	scaffold395	1033680	1041939	-	0	8260
ScoHet5_2509.1	scaffold395	1041939	1043494	-	0	1556
ScoHet5_118	scaffold395	1043566	1045469	-	1724740	1726593
ScoHet5_118	scaffold395	1045469	1045988	-	1724221	1724690
ScoHet5_118	scaffold395	1045988	1064891	-	1705319	1724171
ScoHet5_1933	scaffold404	0	46911	-	0	46912
ScoHet5_839	scaffold404	46911	50307	-	0	3397
ScoHet5_948	scaffold404	50307	184097	+	1957	135748
ScoHet5_3303	scaffold404	184097	193181	+	0	9085
ScoHet5_3486	scaffold404	193181	244007	+	0	50826
ScoHet5_1238	scaffold417	0	160057	+	0	160058
ScoHet5_2917	scaffold417	160057	164190	+	0	4134
ScoHet5_134	scaffold417	164190	166709	-	0	2520
ScoHet5_2481	scaffold417	166709	170279	+	0	3571
ScoHet5_3392	scaffold417	170279	184689	+	0	14411
ScoHet5_302	scaffold417	184689	186617	+	0	1929
ScoHet5_1277	scaffold417	186617	195427	-	0	8811
ScoHet5_1115	scaffold417	195427	208115	-	0	12688
ScoHet5_225	scaffold4225	0	812	-	3432	4245
ScoHet5_225	scaffold4225	812	1120	-	3024	3332
ScoHet5_3664	scaffold426	0	2605	-	0	2606
ScoHet5_1927	scaffold426	2605	4614	-	721543	723502
ScoHet5_1927	scaffold426	4614	726106	-	0	721493
ScoHet5_1761	scaffold426	726106	739793	+	0	13688
ScoHet5_824	scaffold426	739793	744469	+	0	4677
ScoHet5_824.1	scaffold426	744469	747947	+	0	3479
ScoHet5_253	scaffold426	747947	750968	+	0	3022
ScoHet5_2634	scaffold426	750968	757523	+	0	6556
ScoHet5_1772	scaffold426	757523	759415	-	0	1893
ScoHet5_581	scaffold426	759415	766962	+	0	7548
ScoHet5_581	scaffold426	766962	775590	+	7598	16176
ScoHet5_1495	scaffold426	775590	786286	+	0	10697
ScoHet5_2501	scaffold426	786286	788918	-	26682	29264
ScoHet5_2501	scaffold426	788918	795156	-	20444	26632
ScoHet5_2501	scaffold426	795156	815549	-	0	20394
ScoHet5_1066	scaffold426	815549	817083	+	0	1535
ScoHet5_1066	scaffold426	817083	818867	+	1585	3319
ScoHet5_2308	scaffold426	818867	875884	-	0	57018
ScoHet5_3491	scaffold426	875884	885072	-	0	9189
ScoHet5_2698	scaffold426	885072	978676	+	0	93605
ScoHet5_2560	scaffold426	978676	982351	-	0	3675
ScoHet5_1700	scaffold448	0	520717	+	1529153	2049820
ScoHet5_1460	scaffold448	520717	538058	+	0	17342
ScoHet5_1199	scaffold448	538058	541659	-	0	3602
ScoHet5_263	scaffold448	541659	544838	-	48412	51541
ScoHet5_263	scaffold448	544838	546766	-	46433	48362
ScoHet5_263	scaffold448	546766	548673	-	44476	46333
ScoHet5_263	scaffold448	548673	559372	-	33726	44426
ScoHet5_263	scaffold448	559372	592997	-	0	33626
ScoHet5_2090	scaffold448	592997	594180	+	0	1184
ScoHet5_168	scaffold448	594180	594905	-	0	726
ScoHet5_3791	scaffold448	594905	607630	-	0	12726
ScoHet5_2478	scaffold448	607630	612109	-	0	4480
ScoHet5_157.1	scaffold448	612109	614668	-	0	2560
ScoHet5_157.2	scaffold448	614668	618313	-	0	3646
ScoHet5_157.3	scaffold448	618313	620283	-	0	1971
ScoHet5_157.4	scaffold448	620283	620570	-	45078	45315
ScoHet5_157.4	scaffold448	620570	622138	-	43459	45028
ScoHet5_157.4	scaffold448	622138	665497	-	0	43359
ScoHet5_638.1	scaffold454	0	26730	-	0	26731
ScoHet5_638.2	scaffold454	26730	28189	-	1583	2992
ScoHet5_638.2	scaffold454	28189	29721	-	0	1533
ScoHet5_638.3	scaffold454	29721	33332	-	0	3612
ScoHet5_638.4	scaffold454	33332	37160	-	0	3829
ScoHet5_638.5	scaffold454	37160	377868	-	0	340709
ScoHet5_1426	scaffold454	377868	426130	-	0	48263
ScoHet5_1573	scaffold454	426130	428643	-	0	2514
ScoHet5_1251	scaffold454	428643	435406	-	0	6764
ScoHet5_600	scaffold454	435406	442122	-	0	6717
ScoHet5_456	scaffold454	442122	445553	+	0	3432
ScoHet5_456	scaffold454	445553	2892027	+	3482	2449905
ScoHet5_387	scaffold462	0	11843	-	0	11844
ScoHet5_269	scaffold462	11843	13672	+	0	1830
ScoHet5_1941	scaffold462	13672	20355	-	0	6684
ScoHet5_147	scaffold462	20355	22219	+	0	1865
ScoHet5_1404	scaffold462	22219	25194	+	0	2976
ScoHet5_1404	scaffold462	25194	28333	+	3026	6115
ScoHet5_1404	scaffold462	28333	32071	+	6165	9853
ScoHet5_1404	scaffold462	32071	38639	+	9903	16421
ScoHet5_2162	scaffold462	38639	40364	-	0	1726
ScoHet5_3728	scaffold462	40364	47079	-	0	6716
ScoHet5_1669	scaffold462	47079	48248	-	0	1170
ScoHet5_1807	scaffold462	48248	50469	-	0	2222
ScoHet5_1049	scaffold462	50469	54542	-	0	4074
ScoHet5_2446	scaffold462	54542	57954	+	0	3413
ScoHet5_1649	scaffold462	57954	64393	-	0	6439
ScoHet5_494	scaffold4849	0	260	-	2509	2770
ScoHet5_494	scaffold4849	260	1668	+	2870	4278
ScoHet5_2424	scaffold497	0	140194	+	1590659	1730854
ScoHet5_3070	scaffold497	140194	144099	-	0	3906
ScoHet5_3070.1	scaffold497	144099	145891	-	0	1793
ScoHet5_3766	scaffold497	145891	218497	+	0	72607
ScoHet5_1800	scaffold497	218497	231634	-	0	13138
ScoHet5_1057	scaffold497	231634	235071	+	0	3438
ScoHet5_1057	scaffold497	235071	238592	+	3488	6959
ScoHet5_1057	scaffold497	238592	244484	+	7059	12952
ScoHet5_1332	scaffold497	244484	245566	+	0	1083
ScoHet5_1332.1	scaffold497	245566	247849	+	0	2284
ScoHet5_1058	scaffold497	247849	259248	-	0	11400
ScoHet5_2996	scaffold497	259248	263828	+	0	4581
ScoHet5_2996.1	scaffold497	263828	272364	+	0	8537
ScoHet5_315	scaffold497	272364	276616	-	4271	8473
ScoHet5_315	scaffold497	276616	279336	-	1551	4221
ScoHet5_315	scaffold497	279336	280836	-	0	1501
ScoHet5_315.1	scaffold497	280836	281896	-	0	1061
ScoHet5_3688	scaffold497	281896	293353	-	0	11458
ScoHet5_464	scaffold497	293353	297860	-	0	4508
ScoHet5_2995	scaffold497	297860	1204496	-	0	906637
ScoHet5_9	scaffold497	1204496	1230037	-	0	25542
ScoHet5_1692	scaffold497	1230037	1345923	+	0	115887
ScoHet5_1302	scaffold497	1345942	1352479	+	0	6538
ScoHet5_1302	scaffold497	1352479	1356473	+	6588	10532
ScoHet5_1351	scaffold497	1356473	1362287	-	0	5815
ScoHet5_1061	scaffold497	1362287	1370715	-	0	8429
ScoHet5_1061.1	scaffold497	1370715	1374260	-	0	3546
ScoHet5_1798	scaffold497	1374260	1665974	+	0	291715
ScoHet5_1383	scaffold497	1665974	1672521	-	0	6548
ScoHet5_3615	scaffold497	1672521	1676243	-	0	3723
ScoHet5_2846	scaffold497	1676243	1687108	+	0	10866
ScoHet5_432	scaffold497	1687108	1812117	+	0	125009
ScoHet5_1638.1	scaffold503	0	25154	-	0	25155
ScoHet5_730	scaffold503	25154	33686	-	0	8533
ScoHet5_2925	scaffold503	33686	36313	+	0	2628
ScoHet5_3259	scaffold503	36313	40261	-	0	3949
ScoHet5_959	scaffold503	40261	46001	+	0	5741
ScoHet5_794	scaffold503	46001	62884	-	0	16884
ScoHet5_902	scaffold503	62884	67526	-	0	4643
ScoHet5_902.1	scaffold503	67526	68651	-	0	1126
ScoHet5_2719	scaffold503	68651	78090	-	0	9440
ScoHet5_3415	scaffold503	78090	146552	+	0	68463
ScoHet5_1817	scaffold503	146552	149856	-	0	3305
ScoHet5_1817.1	scaffold503	149856	151374	-	0	1519
ScoHet5_1817.2	scaffold503	151374	153092	-	0	1719
ScoHet5_3318	scaffold503	153092	161426	+	0	8335
ScoHet5_2884	scaffold503	161426	168021	+	0	6596
ScoHet5_915	scaffold503	168021	174817	+	0	6797
ScoHet5_915	scaffold503	174817	178777	+	6847	10757
ScoHet5_944	scaffold503	178777	3084941	-	15352623	18258787
ScoHet5_1076	scaffold506	0	3204038	+	4127667	7331655
ScoHet5_598	scaffold506	3204038	3206423	+	0	2386
ScoHet5_2320	scaffold506	3206423	3208644	-	0	2222
ScoHet5_2488	scaffold506	3208644	3218035	-	0	9392
ScoHet5_736	scaffold506	3218035	3222944	+	0	4910
ScoHet5_736	scaffold506	3222944	3228034	+	4960	10000
ScoHet5_3129	scaffold506	3228034	3231457	+	0	3424
ScoHet5_3147	scaffold506	3231457	3235501	+	0	4045
ScoHet5_3347	scaffold506	3235501	3248184	-	0	12684
ScoHet5_2445	scaffold506	3248184	3250458	-	0	2275
ScoHet5_130	scaffold506	3250458	3252620	+	0	2163
ScoHet5_130	scaffold506	3252620	3254416	+	2213	3959
ScoHet5_130.1	scaffold506	3254416	3258394	+	0	3979
ScoHet5_1718	scaffold506	3258394	3298841	-	0	40448
ScoHet5_774	scaffold506	3298841	3300516	+	0	1676
ScoHet5_774	scaffold506	3300516	3310175	+	1726	11335
ScoHet5_1704	scaffold506	3310175	3315514	-	0	5340
ScoHet5_1704.1	scaffold506	3315514	3316932	-	0	1419
ScoHet5_1000	scaffold506	3316932	3319989	-	0	3058
ScoHet5_1000.1	scaffold506	3319989	3323757	-	0	3769
ScoHet5_1000.2	scaffold506	3323757	3326242	-	26141	28576
ScoHet5_1000.2	scaffold506	3326242	3352332	-	0	26091
ScoHet5_2474	scaffold506	3352332	3374400	+	0	22069
ScoHet5_3243	scaffold506	3374400	3378842	+	0	4443
ScoHet5_164	scaffold506	3378842	5355126	-	11144512	13120745
ScoHet5_37	scaffold513	0	129888	-	0	129889
ScoHet5_37.1	scaffold513	129888	131338	-	0	1451
ScoHet5_2553	scaffold513	131338	135470	+	0	4133
ScoHet5_3638	scaffold513	135470	140178	-	0	4709
ScoHet5_3638.1	scaffold513	140178	140904	-	0	727
ScoHet5_1399	scaffold513	140904	200311	-	1466	60874
ScoHet5_1399	scaffold513	200311	201676	-	0	1366
ScoHet5_1004	scaffold513	201676	205002	-	0	3327
ScoHet5_800	scaffold513	205002	252991	-	1731	49720
ScoHet5_1300	scaffold516	0	71221	-	0	71222
ScoHet5_440	scaffold516	71221	84022	+	0	12802
ScoHet5_1402	scaffold516	84022	96163	+	0	12142
ScoHet5_1402	scaffold516	96163	98346	+	12192	14325
ScoHet5_1402	scaffold516	98346	103144	+	14375	19122
ScoHet5_117	scaffold517	0	1750306	-	0	1750307
ScoHet5_117.1	scaffold517	1750306	1754317	-	1547	5508
ScoHet5_117.1	scaffold517	1754317	1755813	-	0	1497
ScoHet5_2049	scaffold517	1755813	1972410	-	0	216598
ScoHet5_2049.1	scaffold517	1972410	1978204	-	0	5795
ScoHet5_2448	scaffold517	1978204	1994557	-	0	16354
ScoHet5_2307	scaffold517	1994557	2000586	-	0	6030
ScoHet5_2484	scaffold517	2000586	2003739	-	0	3154
ScoHet5_2948	scaffold517	2003739	2509841	-	4127	510230
ScoHet5_2443	scaffold517	2509841	2512642	-	0	2802
ScoHet5_1501	scaffold517	2512642	2574502	-	3542	65402
ScoHet5_654	scaffold519	0	69070	-	0	69071
ScoHet5_298	scaffold519	69070	71587	+	0	2518
ScoHet5_3720	scaffold519	71587	77220	+	0	5634
ScoHet5_2137	scaffold519	77220	90419	+	0	13200
ScoHet5_2137	scaffold519	90419	94141	+	13250	16922
ScoHet5_3710	scaffold519	94141	98338	+	0	4198
ScoHet5_880	scaffold519	98338	152051	-	0	53714
ScoHet5_927	scaffold519	152051	153321	-	0	1271
ScoHet5_216	scaffold519	153321	158825	-	0	5505
ScoHet5_3066	scaffold519	158825	166088	-	0	7264
ScoHet5_3233	scaffold519	166088	211524	-	0	45437
ScoHet5_709	scaffold519	211524	215139	+	0	3616
ScoHet5_681	scaffold519	215139	217533	-	0	2395
ScoHet5_681.1	scaffold519	217533	220802	-	0	3270
ScoHet5_1934	scaffold519	220802	221976	+	0	1174
ScoHet5_427	scaffold52	0	3078	+	8583	11662
ScoHet5_3430	scaffold52	3078	6054	-	0	2977
ScoHet5_1098	scaffold52	6054	291783	+	0	285729
ScoHet5_1379	scaffold529	0	3744	-	0	3745
ScoHet5_1043	scaffold529	3744	6725	+	0	2982
ScoHet5_1043.1	scaffold529	6725	12147	+	0	5423
ScoHet5_2636	scaffold529	12147	56321	-	0	44174
ScoHet5_716	scaffold568	0	720005	+	929585	1649540
ScoHet5_716	scaffold568	720005	724292	+	1649590	1653827
ScoHet5_91	scaffold568	724292	734196	+	0	9905
ScoHet5_165	scaffold568	734196	735640	+	0	1445
ScoHet5_165	scaffold568	735640	737361	+	1495	3166
ScoHet5_165	scaffold568	737361	762138	+	3266	28044
ScoHet5_165	scaffold568	762138	763570	+	28094	29476
ScoHet5_165	scaffold568	763570	765683	+	29526	31589
ScoHet5_165	scaffold568	765683	766037	+	33718	34073
ScoHet5_165.1	scaffold568	766037	769905	+	0	3869
ScoHet5_165.1	scaffold568	769905	771736	-	4907	6688
ScoHet5_165.1	scaffold568	771736	772623	-	3969	4857
ScoHet5_165.1	scaffold568	772623	774010	+	6788	8176
ScoHet5_165.2	scaffold568	774010	872296	+	0	98286
ScoHet5_985	scaffold571	0	17945	+	0	17946
ScoHet5_3060	scaffold571	17945	25306	+	0	7362
ScoHet5_2604	scaffold571	25306	28458	-	0	3153
ScoHet5_3404	scaffold571	28458	40755	+	0	12298
ScoHet5_775	scaffold571	40755	148783	-	0	108028
ScoHet5_1757	scaffold575	0	1387253	-	0	1387254
ScoHet5_1757.1	scaffold575	1387253	1391054	-	0	3802
ScoHet5_413	scaffold575	1391054	1565907	+	0	174853
ScoHet5_3315	scaffold577	0	81018	+	0	81019
ScoHet5_3472	scaffold577	81018	89677	+	0	8660
ScoHet5_346	scaffold577	89677	92767	+	0	3091
ScoHet5_211	scaffold577	92767	95515	+	0	2749
ScoHet5_707	scaffold577	95515	105266	+	0	9752
ScoHet5_696	scaffold577	105266	160871	-	0	55606
ScoHet5_2189	scaffold577	160871	163238	-	18017	20334
ScoHet5_2189	scaffold577	163238	165939	-	15316	17967
ScoHet5_2189	scaffold577	165939	181204	-	0	15266
ScoHet5_3447	scaffold577	181204	185226	+	0	4023
ScoHet5_3623	scaffold577	185226	192194	+	0	6969
ScoHet5_389	scaffold577	192194	194445	+	0	2252
ScoHet5_389	scaffold577	194445	195876	+	2302	3683
ScoHet5_389	scaffold577	195876	1848577	+	3733	1656383
ScoHet5_3056	scaffold583	0	7890	-	0	7891
ScoHet5_1522	scaffold583	7890	14360	-	0	6471
ScoHet5_174	scaffold583	14360	22724	-	0	8365
ScoHet5_634	scaffold583	22724	97632	+	0	74908
ScoHet5_435	scaffold584	0	2930	-	232500	235431
ScoHet5_2400	scaffold584	2930	12733	+	0	9804
ScoHet5_799	scaffold584	12733	122897	-	0	110164
ScoHet5_1916	scaffold585	0	318260	-	0	318261
ScoHet5_1916.1	scaffold585	318260	319448	-	0	1189
ScoHet5_1916.2	scaffold585	319448	333852	-	0	14405
ScoHet5_178	scaffold585	333852	351306	+	0	17455
ScoHet5_3156	scaffold585	351306	359165	-	0	7860
ScoHet5_244	scaffold585	359165	370744	+	0	11580
ScoHet5_244	scaffold585	370744	372602	+	11630	13438
ScoHet5_244	scaffold585	372602	408294	+	13488	49129
ScoHet5_30	scaffold595	0	451763	-	0	451764
ScoHet5_2673	scaffold595	451763	452735	-	0	973
ScoHet5_56	scaffold595	452735	801734	-	0	349000
ScoHet5_1682	scaffold595	801734	804172	+	0	2438
ScoHet5_830	scaffold625	0	120938	-	0	120939
ScoHet5_206	scaffold625	120938	123055	-	0	2118
ScoHet5_747	scaffold625	123055	133990	+	0	10936
ScoHet5_747	scaffold625	133990	136186	+	10986	13132
ScoHet5_747.1	scaffold625	136186	140692	+	0	4507
ScoHet5_747.2	scaffold625	140692	148736	+	0	8045
ScoHet5_747.3	scaffold625	148736	151343	+	0	2608
ScoHet5_747.4	scaffold625	151343	157579	+	0	6237
ScoHet5_834	scaffold625	157579	163908	-	1023814	1030144
ScoHet5_834	scaffold625	163908	1187621	-	0	1023714
ScoHet5_1920	scaffold625	1187621	1190584	-	0	2964
ScoHet5_2401	scaffold625	1190584	1192010	+	0	1427
ScoHet5_755	scaffold625	1192010	1199935	-	0	7926
ScoHet5_2251	scaffold625	1199935	1201480	+	0	1546
ScoHet5_2251.1	scaffold625	1201480	1203706	+	0	2227
ScoHet5_1567	scaffold625	1203706	1338258	+	0	134552
ScoHet5_1553.2	scaffold64	0	635063	+	2893806	3528819
ScoHet5_1553	scaffold64	635063	637403	+	0	2341
ScoHet5_1553	scaffold64	637403	637613	-	2441	2652
ScoHet5_1553.1	scaffold64	637613	641142	+	0	3530
ScoHet5_18	scaffold64	641142	645918	+	0	4777
ScoHet5_18	scaffold64	645918	646776	-	4877	5736
ScoHet5_18	scaffold64	646776	5791902	+	5836	5150962
ScoHet5_3479	scaffold643	0	58795	-	0	58796
ScoHet5_742	scaffold643	58795	277763	+	0	218968
ScoHet5_753	scaffold644	0	4951	-	0	4952
ScoHet5_1597	scaffold644	4951	7289	+	0	2339
ScoHet5_1597.1	scaffold644	7289	42118	+	0	34829
ScoHet5_3029	scaffold648	0	41436	+	0	41437
ScoHet5_2836	scaffold648	41436	42954	+	0	1519
ScoHet5_2836.1	scaffold648	42954	46191	+	0	3238
ScoHet5_3191	scaffold648	46191	51696	-	0	5505
ScoHet5_3613	scaffold661	0	73152	-	0	73153
ScoHet5_537	scaffold661	73152	75718	+	0	2567
ScoHet5_537.1	scaffold661	75718	76470	+	0	753
ScoHet5_537.1	scaffold661	76470	78142	+	803	2425
ScoHet5_537.1	scaffold661	78142	85357	+	2475	9640
ScoHet5_537.1	scaffold661	85357	89547	+	9740	13931
ScoHet5_2455	scaffold661	89547	92802	+	0	3256
ScoHet5_2455	scaffold661	92802	93576	+	3306	4030
ScoHet5_2289	scaffold661	93576	98655	-	0	5080
ScoHet5_1942	scaffold661	98655	195347	-	0	96693
ScoHet5_1942.1	scaffold661	195347	199936	-	0	4590
ScoHet5_1366	scaffold661	199936	203040	+	0	3105
ScoHet5_1735	scaffold661	203040	312737	-	1223	110920
ScoHet5_434	scaffold669	0	123339	+	210439	333779
ScoHet5_434	scaffold669	123339	125782	+	333829	336222
ScoHet5_434	scaffold669	125782	126974	+	336272	337414
ScoHet5_434	scaffold669	126974	130517	+	337464	340957
ScoHet5_2209	scaffold669	130517	146556	+	0	16040
ScoHet5_110	scaffold669	146556	746787	-	0	600232
ScoHet5_245	scaffold669	746787	1540880	+	0	794093
ScoHet5_527	scaffold68	0	4588986	+	6690	4595626
ScoHet5_74	scaffold68	4588986	11629572	-	9971928	17012463
ScoHet5_70	scaffold684	0	80485	-	0	80486
ScoHet5_70.1	scaffold684	80485	81441	-	2215	3172
ScoHet5_70.1	scaffold684	81441	83555	-	0	2115
ScoHet5_70.2	scaffold684	83555	87616	-	0	4062
ScoHet5_1221.1	scaffold684	87616	239990	-	0	152374
ScoHet5_897	scaffold693	0	4152065	-	0	4152066
ScoHet5_897.1	scaffold693	4152065	4154216	-	0	2152
ScoHet5_996	scaffold693	4154216	4216942	-	0	62727
ScoHet5_3076	scaffold693	4216942	4219658	+	0	2717
ScoHet5_2364	scaffold693	4219658	4540010	-	0	320352
ScoHet5_3146	scaffold698	0	2017954	-	0	2017955
ScoHet5_314	scaffold698	2017954	2030250	-	0	12297
ScoHet5_2720	scaffold698	2030250	2034604	-	0	4355
ScoHet5_88	scaffold698	2034604	2038234	-	0	3631
ScoHet5_88.1	scaffold698	2038234	2040779	-	3404	5899
ScoHet5_88.1	scaffold698	2040779	2044132	-	0	3354
ScoHet5_88.2	scaffold698	2044132	2045506	-	0	1375
ScoHet5_88.3	scaffold698	2045506	2047624	-	24322	26390
ScoHet5_88.3	scaffold698	2047624	2048175	-	23771	24272
ScoHet5_88.3	scaffold698	2048175	2049102	-	22844	23721
ScoHet5_88.3	scaffold698	2049102	2061317	-	10629	22794
ScoHet5_88.3	scaffold698	2061317	2070005	-	1941	10579
ScoHet5_88.3	scaffold698	2070005	2071895	-	0	1891
ScoHet5_618	scaffold698	2071895	2072754	+	378409	379269
ScoHet5_618	scaffold698	2072754	2077111	-	374002	378309
ScoHet5_618	scaffold698	2077111	2077147	+	371732	371769
ScoHet5_618	scaffold698	2077147	2079193	-	371869	373916
ScoHet5_618	scaffold698	2079193	2449090	-	1785	371632
ScoHet5_618	scaffold698	2449090	2450824	-	0	1735
ScoHet5_2462	scaffold698	2450836	2459949	+	0	9114
ScoHet5_2462.1	scaffold698	2459949	2784189	+	0	324241
ScoHet5_2462.2	scaffold698	2784189	2789207	+	0	5019
ScoHet5_3003	scaffold698	2789207	2792234	-	0	3028
ScoHet5_2568	scaffold698	2792234	2794467	+	0	2234
ScoHet5_3363	scaffold698	2794467	2800860	-	0	6394
ScoHet5_689	scaffold698	2800860	2808152	-	0	7293
ScoHet5_316	scaffold698	2808152	2812943	-	0	4792
ScoHet5_316.1	scaffold698	2812943	2816453	-	0	3511
ScoHet5_316.2	scaffold698	2816453	2821568	-	2722	7787
ScoHet5_316.2	scaffold698	2821568	2824239	-	0	2672
ScoHet5_604	scaffold698	2824239	2827875	+	0	3637
ScoHet5_604	scaffold698	2827875	2828373	-	3737	4236
ScoHet5_604	scaffold698	2828373	2829883	+	4336	5847
ScoHet5_35.1	scaffold698	2829883	2832528	-	0	2646
ScoHet5_35	scaffold698	2832528	3955978	-	3799595	4922994
ScoHet5_567	scaffold7	0	10010933	-	0	10010934
ScoHet5_567.1	scaffold7	10010933	10013063	-	0	2131
ScoHet5_567.2	scaffold7	10013063	10014751	-	0	1689
ScoHet5_567.3	scaffold7	10014751	10016009	-	0	1259
ScoHet5_567.4	scaffold7	10016009	10019237	-	0	3229
ScoHet5_567.5	scaffold7	10019237	10041682	-	0	22446
ScoHet5_567.6	scaffold7	10041682	10042876	-	1521	2665
ScoHet5_567.6	scaffold7	10042876	10044346	-	0	1471
ScoHet5_2588	scaffold7	10044346	10048508	-	0	4163
ScoHet5_1543.2	scaffold7	10048508	18182690	-	3530573	11664755
ScoHet5_994.1	scaffold704	0	24687	-	0	24688
ScoHet5_994.2	scaffold704	24687	26720	-	0	2034
ScoHet5_994.3	scaffold704	26720	29970	-	0	3251
ScoHet5_994.4	scaffold704	29970	37890	-	0	7921
ScoHet5_994	scaffold704	37890	259120	-	1311	222541
ScoHet5_370	scaffold719	0	200630	-	0	200631
ScoHet5_2127	scaffold719	200630	204186	+	0	3556
ScoHet5_507	scaffold72	0	1428703	-	0	1428704
ScoHet5_2878	scaffold72	1428703	1430047	-	0	1345
ScoHet5_1414	scaffold72	1430047	1431982	+	0	1936
ScoHet5_1414	scaffold72	1431982	1438132	+	1986	8086
ScoHet5_413	scaffold72	1438132	1447606	-	6026938	6036362
ScoHet5_413	scaffold72	1447606	4738738	-	2735807	6026888
ScoHet5_391	scaffold73	0	276394	+	170022	446366
ScoHet5_3414	scaffold73	276394	279213	-	0	2820
ScoHet5_2393	scaffold73	279213	315182	+	0	35970
ScoHet5_3726	scaffold73	315182	324245	+	0	9064
ScoHet5_200	scaffold73	324245	341195	-	0	16951
ScoHet5_54	scaffold73	341195	344985	+	0	3791
ScoHet5_675	scaffold73	344985	354588	+	0	9604
ScoHet5_675	scaffold73	354588	359017	+	9654	14033
ScoHet5_126	scaffold73	359017	370882	-	0	11866
ScoHet5_2965	scaffold73	370882	530206	-	0	159325
ScoHet5_430	scaffold73	530206	813442	-	0	283237
ScoHet5_430.1	scaffold73	813442	816441	-	0	3000
ScoHet5_3410	scaffold73	816577	820822	+	0	4246
ScoHet5_1712	scaffold73	820822	924549	-	0	103727
ScoHet5_2901	scaffold731	0	2585	-	0	2586
ScoHet5_2018	scaffold731	2585	181636	-	0	179051
ScoHet5_393	scaffold734	0	33523	-	0	33524
ScoHet5_3773	scaffold734	33523	35552	+	0	2030
ScoHet5_1484	scaffold734	35552	40594	+	0	5042
ScoHet5_303	scaffold735	0	52629	+	0	52630
ScoHet5_2536	scaffold735	52629	65525	-	0	12897
ScoHet5_1695	scaffold735	65525	72471	+	0	6947
ScoHet5_999	scaffold735	72471	177366	+	0	104896
ScoHet5_999.1	scaffold735	177366	178568	+	0	1203
ScoHet5_999.1	scaffold735	178568	182200	+	1253	4835
ScoHet5_999.1	scaffold735	182200	183301	+	4885	5936
ScoHet5_999.2	scaffold735	183301	187966	+	0	4666
ScoHet5_1940	scaffold735	187966	210256	+	0	22291
ScoHet5_165.3	scaffold735	210256	213093	-	0	2838
ScoHet5_165.2	scaffold735	213093	213319	-	328777	329004
ScoHet5_165.2	scaffold735	213319	239704	-	302343	328677
ScoHet5_2424	scaffold740	0	1589460	-	1149	1590559
ScoHet5_2424	scaffold740	1589460	1590558	-	0	1099
ScoHet5_2261	scaffold740	1590558	1592973	-	0	2416
ScoHet5_2801	scaffold740	1592973	1606563	+	0	13590
ScoHet5_1292	scaffold741	0	29253	+	0	29254
ScoHet5_2668	scaffold741	29253	42452	-	0	13200
ScoHet5_815	scaffold741	42452	44963	-	0	2512
ScoHet5_2978	scaffold741	44963	47501	-	0	2539
ScoHet5_1407	scaffold741	47501	51554	+	0	4054
ScoHet5_1407.1	scaffold741	51554	65128	+	0	13575
ScoHet5_1506	scaffold741	65128	73882	-	0	8755
ScoHet5_3190	scaffold741	73882	80611	-	0	6730
ScoHet5_1794	scaffold741	80611	111160	-	1444	31994
ScoHet5_1794	scaffold741	111160	112503	-	0	1344
ScoHet5_1842	scaffold741	112503	115528	+	0	3026
ScoHet5_2546	scaffold741	115528	133946	+	0	18419
ScoHet5_2546	scaffold741	133946	135266	+	18469	19739
ScoHet5_3417	scaffold741	135266	181310	+	0	46045
ScoHet5_84	scaffold741	181310	183223	+	0	1914
ScoHet5_84	scaffold741	183223	696877	+	1964	515567
ScoHet5_345	scaffold748	0	221606	-	0	221607
ScoHet5_345.1	scaffold748	221606	225538	-	8502	12384
ScoHet5_345.1	scaffold748	225538	228315	-	5725	8452
ScoHet5_345.1	scaffold748	228315	233989	-	0	5675
ScoHet5_345.2	scaffold748	233989	236482	-	6309	8752
ScoHet5_345.2	scaffold748	236482	242740	-	0	6259
ScoHet5_995	scaffold748	242740	355597	+	0	112857
ScoHet5_3490	scaffold756	0	79916	+	1344	81261
ScoHet5_1985	scaffold756	79916	95781	-	0	15865
ScoHet5_1560	scaffold768	0	455321	+	0	455322
ScoHet5_1722	scaffold768	455321	873856	+	0	418536
ScoHet5_1507	scaffold768	873856	1015755	-	11038	152887
ScoHet5_1507	scaffold768	1015755	1018693	-	8100	10988
ScoHet5_1507	scaffold768	1018693	1021278	-	5515	8050
ScoHet5_1507	scaffold768	1021278	1026742	-	0	5465
ScoHet5_1921	scaffold768	1026742	1039350	+	0	12609
ScoHet5_1855	scaffold768	1039350	1051646	-	0	12297
ScoHet5_995	scaffold768	1051646	1154561	-	112957	215872
ScoHet5_361	scaffold77	0	154138	+	0	154139
ScoHet5_2641	scaffold77	154138	903708	+	0	749571
ScoHet5_51	scaffold77	903708	906106	-	0	2399
ScoHet5_51.1	scaffold77	906106	921566	-	0	15461
ScoHet5_51.2	scaffold77	921566	923948	-	0	2383
ScoHet5_51.3	scaffold77	923948	928177	-	5034	9264
ScoHet5_51.3	scaffold77	928177	931140	-	2021	4934
ScoHet5_51.3	scaffold77	931140	933110	-	0	1971
ScoHet5_51.4	scaffold77	933110	934243	-	3992	5075
ScoHet5_51.4	scaffold77	934243	938184	-	0	3942
ScoHet5_51.5	scaffold77	938184	957009	-	4808	23583
ScoHet5_51.5	scaffold77	957009	958334	-	3483	4758
ScoHet5_51.5	scaffold77	958334	959403	-	2414	3433
ScoHet5_51.5	scaffold77	959403	961766	-	0	2364
ScoHet5_1129	scaffold77	961766	963349	-	0	1584
ScoHet5_230	scaffold77	963349	1830500	-	0	867152
ScoHet5_230.1	scaffold77	1830500	1833190	-	11460	14100
ScoHet5_230.1	scaffold77	1833190	1844599	-	0	11410
ScoHet5_1113	scaffold77	1844599	1864769	-	2465	22585
ScoHet5_1113	scaffold77	1864769	1867183	-	0	2415
ScoHet5_3489	scaffold77	1867183	1870949	+	0	3767
ScoHet5_1662	scaffold77	1870949	2204076	-	2010203	2343330
ScoHet5_205	scaffold786	0	77275	+	79409508	79486784
ScoHet5_331	scaffold786	77275	162542	-	2479525	2564741
ScoHet5_2606	scaffold79	0	808406	+	836865	1645221
ScoHet5_1897	scaffold79	808406	810611	-	0	2206
ScoHet5_1316	scaffold79	810611	816000	-	0	5390
ScoHet5_1316.1	scaffold79	816000	819112	-	0	3113
ScoHet5_3132	scaffold79	819112	838167	+	0	19056
ScoHet5_231	scaffold79	838167	849503	+	0	11337
ScoHet5_2378	scaffold79	849503	853319	+	0	3817
ScoHet5_2378.1	scaffold79	853319	860368	+	0	7050
ScoHet5_2701	scaffold79	860368	870352	+	0	9985
ScoHet5_2931	scaffold79	870352	872354	-	0	2003
ScoHet5_2159	scaffold79	872354	876043	+	0	3690
ScoHet5_782	scaffold79	876043	876946	-	15444	16348
ScoHet5_782	scaffold79	876946	883517	-	8823	15344
ScoHet5_782	scaffold79	883517	892289	-	0	8773
ScoHet5_2581	scaffold79	892289	1041412	+	0	149124
ScoHet5_2581	scaffold79	1041412	1044774	+	149174	152486
ScoHet5_2936	scaffold79	1044774	1050325	-	0	5552
ScoHet5_1487	scaffold79	1050325	1052389	-	0	2065
ScoHet5_684	scaffold79	1052389	1061147	-	0	8759
ScoHet5_881	scaffold79	1061147	1063456	+	0	2310
ScoHet5_881.1	scaffold79	1063456	1068490	+	0	5035
ScoHet5_881.2	scaffold79	1068490	1073434	+	0	4945
ScoHet5_881.2	scaffold79	1073434	1082960	+	4995	14471
ScoHet5_1033	scaffold79	1082960	3986151	-	0	2903192
ScoHet5_1033.1	scaffold79	3986151	3994333	-	0	8183
ScoHet5_1033.2	scaffold79	3994333	14249710	-	0	10255378
ScoHet5_1256	scaffold79	14249710	14250991	-	5260	6491
ScoHet5_1256	scaffold79	14250991	14256200	-	0	5210
ScoHet5_1821	scaffold79	14256200	14261059	-	0	4860
ScoHet5_308	scaffold79	14261059	14263282	-	0	2224
ScoHet5_3421	scaffold79	14263282	15111593	+	0	848312
ScoHet5_274	scaffold79	15111593	15113653	+	0	2061
ScoHet5_274.1	scaffold79	15113653	15125846	+	0	12194
ScoHet5_274.2	scaffold79	15125846	15133282	+	0	7437
ScoHet5_274.3	scaffold79	15133282	15140967	+	0	7686
ScoHet5_274.4	scaffold79	15140967	15142912	+	0	1946
ScoHet5_274.5	scaffold79	15142912	15148489	+	0	5578
ScoHet5_274.6	scaffold79	15148489	16759274	+	0	1610785
ScoHet5_288	scaffold799	0	86833	+	97199	184033
ScoHet5_288	scaffold799	86833	88451	+	184083	185651
ScoHet5_1955	scaffold799	88451	92035	+	0	3585
ScoHet5_3521	scaffold799	92035	109860	-	0	17826
ScoHet5_3224	scaffold799	109860	116426	-	6045	12612
ScoHet5_3224	scaffold799	116426	122370	-	0	5945
ScoHet5_1003	scaffold799	122370	134890	+	0	12521
ScoHet5_797	scaffold799	134890	159731	-	0	24842
ScoHet5_184	scaffold799	159731	162458	-	19374	22102
ScoHet5_184	scaffold799	162458	181731	-	0	19274
ScoHet5_352	scaffold799	181731	184279	+	0	2549
ScoHet5_352	scaffold799	184279	185014	+	2599	3284
ScoHet5_352	scaffold799	185014	186858	+	3334	5128
ScoHet5_840	scaffold799	186858	192230	+	0	5373
ScoHet5_840	scaffold799	192230	333484	+	5423	146627
ScoHet5_840	scaffold799	333484	338247	+	146677	151390
ScoHet5_3478	scaffold799	338247	344457	-	0	6211
ScoHet5_3137	scaffold799	344457	347087	+	0	2631
ScoHet5_638	scaffold799	347087	656306	-	128579	437747
ScoHet5_317	scaffold80	0	1285626	-	0	1285627
ScoHet5_2905	scaffold80	1285626	1290299	-	0	4674
ScoHet5_3291	scaffold80	1290299	1310958	+	0	20660
ScoHet5_1729	scaffold80	1310958	1314717	-	0	3760
ScoHet5_2265	scaffold80	1314717	1322784	+	0	8068
ScoHet5_2265.1	scaffold80	1322784	1325601	+	0	2818
ScoHet5_1490	scaffold80	1325601	1656061	-	0	330461
ScoHet5_275	scaffold80	1656061	1658999	+	0	2939
ScoHet5_275	scaffold80	1658999	1659651	+	2989	3591
ScoHet5_2073	scaffold80	1659651	3836975	+	3274	2180598
ScoHet5_1118	scaffold807	0	8897	-	0	8898
ScoHet5_2440	scaffold807	8897	16380	-	0	7484
ScoHet5_2440.1	scaffold807	16380	22869	-	1288	7778
ScoHet5_2440.1	scaffold807	22869	24056	-	0	1188
ScoHet5_6	scaffold807	24056	26222	+	0	2167
ScoHet5_6.1	scaffold807	26222	27183	+	0	962
ScoHet5_6.2	scaffold807	27183	35346	+	0	8164
ScoHet5_6.3	scaffold807	35346	38200	+	0	2855
ScoHet5_6.4	scaffold807	38200	39730	+	0	1531
ScoHet5_6.5	scaffold807	39730	43896	+	0	4167
ScoHet5_6.5	scaffold807	43896	44670	+	4217	4941
ScoHet5_6.5	scaffold807	44670	48440	+	4991	8711
ScoHet5_6.5	scaffold807	48440	50109	+	8761	10380
ScoHet5_6.5	scaffold807	50109	51345	+	10430	11616
ScoHet5_6.6	scaffold807	51345	57269	+	0	5925
ScoHet5_6.6	scaffold807	57269	59655	+	5975	8311
ScoHet5_2410	scaffold807	59655	61257	+	0	1603
ScoHet5_2410	scaffold807	61257	65076	+	1653	5422
ScoHet5_247	scaffold807	65076	69076	+	0	4001
ScoHet5_436	scaffold807	69076	71692	+	0	2617
ScoHet5_436.1	scaffold807	71692	74223	+	0	2532
ScoHet5_436.1	scaffold807	74223	79491	+	2582	7800
ScoHet5_388	scaffold807	79491	82371	+	0	2881
ScoHet5_388	scaffold807	82371	86429	+	2931	6939
ScoHet5_388	scaffold807	86429	86834	+	6989	7344
ScoHet5_388	scaffold807	86834	88167	+	7394	8677
ScoHet5_388.1	scaffold807	88167	89969	+	0	1803
ScoHet5_388.1	scaffold807	89969	93372	+	1853	5206
ScoHet5_388.1	scaffold807	93372	137971	+	5256	49805
ScoHet5_3054	scaffold807	137971	141512	+	0	3542
ScoHet5_3616	scaffold807	141512	149209	-	0	7697
ScoHet5_1730	scaffold811	0	40371	-	0	40372
ScoHet5_781	scaffold811	40371	49665	-	0	9295
ScoHet5_452	scaffold811	49665	53256	+	0	3592
ScoHet5_452.1	scaffold811	53256	55146	+	0	1891
ScoHet5_667	scaffold811	55146	56626	-	73316	74797
ScoHet5_667	scaffold811	56626	64811	-	65081	73216
ScoHet5_667	scaffold811	64811	129842	-	0	65031
ScoHet5_3488	scaffold83	0	5638	+	0	5639
ScoHet5_3550	scaffold83	5638	8690	+	0	3053
ScoHet5_776	scaffold83	8690	10822	+	0	2133
ScoHet5_776	scaffold83	10822	13124	+	2183	4435
ScoHet5_2854	scaffold83	13124	19375	+	0	6252
ScoHet5_2417	scaffold83	19375	25070	-	0	5696
ScoHet5_759.1	scaffold83	25070	150150	+	0	125080
ScoHet5_1962	scaffold846	0	8359	-	0	8360
ScoHet5_3275	scaffold846	8359	12202	+	0	3843
ScoHet5_630	scaffold853	0	5593	+	0	5594
ScoHet5_1200	scaffold853	5593	12383	-	0	6790
ScoHet5_2586	scaffold862	0	5018	-	0	5019
ScoHet5_2984	scaffold862	5018	23324	+	0	18306
ScoHet5_3741	scaffold869	0	276636	-	0	276637
ScoHet5_806	scaffold869	276747	280897	+	0	4151
ScoHet5_897.2	scaffold869	280897	283564	-	0	2668
ScoHet5_897	scaffold869	283564	617714	-	5426682	5760781
ScoHet5_1076	scaffold87	0	1938343	+	2189164	4127508
ScoHet5_1815	scaffold87	1938343	2985414	-	0	1047072
ScoHet5_1875	scaffold87	2985414	2988400	+	0	2987
ScoHet5_1875	scaffold87	2988400	2990181	+	3037	4768
ScoHet5_1875	scaffold87	2990181	2990567	+	4818	5154
ScoHet5_1875	scaffold87	2990567	2993269	+	5204	7856
ScoHet5_2465	scaffold87	2993269	2996667	+	0	3399
ScoHet5_2465	scaffold87	2996667	2998893	+	3449	5625
ScoHet5_2191	scaffold87	2998893	3000421	+	0	1529
ScoHet5_280	scaffold87	3000421	3525803	-	0	525383
ScoHet5_280.1	scaffold87	3525803	3526984	-	1054	2185
ScoHet5_280.1	scaffold87	3526984	3527987	-	0	1004
ScoHet5_280.2	scaffold87	3527987	3531357	-	0	3371
ScoHet5_280.3	scaffold87	3531357	3531649	-	14176	14469
ScoHet5_280.3	scaffold87	3531649	3533544	+	9582	11478
ScoHet5_280.3	scaffold87	3533544	3534566	+	11528	12500
ScoHet5_280.3	scaffold87	3534566	3536142	+	12550	14076
ScoHet5_280.3	scaffold87	3536142	3541492	-	4182	9482
ScoHet5_280.3	scaffold87	3541492	3545623	-	0	4132
ScoHet5_1329	scaffold87	3545623	3548183	-	0	2561
ScoHet5_3480	scaffold87	3548183	3551779	+	0	3597
ScoHet5_135	scaffold87	3551779	3554361	+	0	2583
ScoHet5_135	scaffold87	3554361	3555392	+	2633	3614
ScoHet5_745	scaffold87	3555392	3562466	-	3280	10355
ScoHet5_745	scaffold87	3562466	3565645	-	0	3180
ScoHet5_1543	scaffold87	3565645	3567575	+	0	1931
ScoHet5_1543.1	scaffold87	3567575	3571582	+	0	4008
ScoHet5_1543.2	scaffold87	3571582	7102055	+	0	3530473
ScoHet5_1610	scaffold877	0	27550	+	0	27551
ScoHet5_1137	scaffold877	27550	32704	+	0	5154
ScoHet5_385	scaffold882	0	2256	-	0	2257
ScoHet5_2643	scaffold882	2256	99834	-	0	97579
ScoHet5_246	scaffold882	99834	100787	-	24297	25251
ScoHet5_246	scaffold882	100787	124983	-	0	24197
ScoHet5_783	scaffold882	124983	129745	+	0	4763
ScoHet5_905	scaffold882	129745	143855	+	0	14111
ScoHet5_907	scaffold882	143855	153441	-	0	9587
ScoHet5_2754	scaffold882	153441	159389	-	0	5949
ScoHet5_1532	scaffold882	159389	162562	-	0	3174
ScoHet5_369	scaffold882	162562	169115	-	10846	17349
ScoHet5_369	scaffold882	169115	174458	-	5503	10796
ScoHet5_369	scaffold882	174458	179910	-	0	5453
ScoHet5_160	scaffold882	179910	182258	-	0	2349
ScoHet5_160	scaffold882	182258	188016	+	2449	8208
ScoHet5_160	scaffold882	188016	194392	+	8258	14584
ScoHet5_1626	scaffold882	194392	195524	+	0	1133
ScoHet5_1626	scaffold882	195524	293890	+	1183	99498
ScoHet5_21	scaffold89	0	691304	-	3300720	3992025
ScoHet5_164	scaffold89	691304	1481017	+	10354719	11144432
ScoHet5_3249	scaffold897	0	9283	-	0	9284
ScoHet5_1192	scaffold897	9283	88024	+	0	78742
ScoHet5_1192.1	scaffold897	88024	91262	+	0	3239
ScoHet5_426	scaffold897	91262	94423	+	0	3162
ScoHet5_426.1	scaffold897	94423	95921	+	0	1499
ScoHet5_426.1	scaffold897	95921	101946	+	1549	7524
ScoHet5_2243	scaffold897	101961	104406	-	2862	5257
ScoHet5_2243	scaffold897	104406	107217	-	0	2812
ScoHet5_2262	scaffold897	107217	109522	+	0	2306
ScoHet5_2907	scaffold897	109522	119198	-	0	9677
ScoHet5_2135	scaffold897	119198	123635	+	0	4438
ScoHet5_1246	scaffold897	123635	154719	+	0	31085
ScoHet5_1246.1	scaffold897	154719	156694	+	0	1976
ScoHet5_792	scaffold897	156694	161667	+	0	4974
ScoHet5_2096	scaffold897	161667	163673	-	0	2007
ScoHet5_1321	scaffold897	163673	166376	-	14058	16711
ScoHet5_1321	scaffold897	166376	180383	-	0	14008
ScoHet5_2134	scaffold897	180383	183706	+	0	3324
ScoHet5_2134.1	scaffold897	183706	186100	+	0	2395
ScoHet5_1953	scaffold897	186100	267333	-	0	81233
ScoHet5_629	scaffold905	0	155250	+	54261	209512
ScoHet5_2969	scaffold905	155250	161054	+	0	5805
ScoHet5_1572	scaffold905	161054	166617	-	0	5564
ScoHet5_649	scaffold905	166617	199467	-	0	32850
ScoHet5_334	scaffold94	0	2776334	-	0	2776335
ScoHet5_2188	scaffold94	2776334	2784534	-	0	8201
ScoHet5_555	scaffold94	2784534	3048603	-	1332	265402
ScoHet5_1145	scaffold94	3048603	3055442	+	0	6840
ScoHet5_339	scaffold94	3055442	3271117	+	0	215676
ScoHet5_405	scaffold94	3271117	3275752	+	0	4636
ScoHet5_405	scaffold94	3275752	3278114	+	4686	6998
ScoHet5_405	scaffold94	3278114	3279537	+	7048	8421
ScoHet5_1655	scaffold94	3279537	3282616	-	0	3080
ScoHet5_2599	scaffold94	3282616	3284030	-	0	1415
ScoHet5_3098	scaffold94	3284030	3289230	+	0	5201
ScoHet5_1037	scaffold94	3289230	3293224	-	5792	9736
ScoHet5_1037	scaffold94	3293224	3294812	-	4204	5742
ScoHet5_1037	scaffold94	3294812	3298965	-	0	4154
ScoHet5_1510	scaffold94	3298965	3305574	+	0	6610
ScoHet5_2332	scaffold94	3305574	3737311	+	0	431738
ScoHet5_1919	scaffold94	3737311	4318309	+	0	580998
ScoHet5_149	scaffold95	0	991715	-	2488	994204
ScoHet5_2924	scaffold95	991715	993573	+	0	1859
ScoHet5_3725	scaffold95	993573	999853	-	0	6281
ScoHet5_3006	scaffold95	999853	1011680	-	0	11828
ScoHet5_620	scaffold95	1011680	1080799	-	0	69120
ScoHet5_620.1	scaffold95	1080799	1082900	-	0	2102
ScoHet5_1686	scaffold95	1082900	1390306	+	0	307407
ScoHet5_1577	scaffold95	1390306	1395267	-	0	4962
ScoHet5_38	scaffold95	1395267	1398072	-	2060	4815
ScoHet5_38	scaffold95	1398072	1400081	-	0	2010
ScoHet5_38.1	scaffold95	1400081	1404423	-	0	4343
ScoHet5_38.2	scaffold95	1404423	1411525	-	0	7103
ScoHet5_3481	scaffold95	1411525	1417214	-	0	5690
ScoHet5_1476	scaffold95	1417214	1450726	-	0	33513
ScoHet5_2143	scaffold95	1450726	1459321	-	0	8596
ScoHet5_3285	scaffold95	1459321	1463614	-	0	4294
ScoHet5_1209	scaffold95	1463614	1466467	+	0	2854
ScoHet5_587	scaffold95	1466467	1470164	+	0	3698
ScoHet5_587	scaffold95	1470164	1472332	+	3748	5866
ScoHet5_587	scaffold95	1472332	1473304	-	5966	6939
ScoHet5_3412	scaffold95	1473304	1478116	+	0	4813
ScoHet5_784	scaffold95	1478116	1499685	+	0	21570
ScoHet5_784.1	scaffold95	1499685	1502510	+	0	2826
ScoHet5_784.2	scaffold95	1502510	2487326	+	0	984817
ScoHet5_2644	scaffold95	2487326	2665466	+	0	178141
ScoHet5_3544	scaffold95	2665466	2670308	-	0	4842
ScoHet5_966	scaffold953	0	2767	+	0	2768
ScoHet5_966.1	scaffold953	2767	20235	+	0	17468
ScoHet5_467	scaffold955	0	4473	+	0	4474
ScoHet5_467.1	scaffold955	4473	7824	+	0	3352
ScoHet5_467.2	scaffold955	7824	38841	+	0	31018
ScoHet5_1938	scaffold955	38841	41209	-	0	2369
ScoHet5_3463	scaffold955	41209	55311	+	0	14103
ScoHet5_284	scaffold955	55311	57918	-	3952	6509
ScoHet5_284	scaffold955	57918	61819	-	0	3902
ScoHet5_1445	scaffold955	61819	67846	+	0	6028
ScoHet5_3471	scaffold955	67846	70993	-	0	3148
ScoHet5_3297	scaffold955	70993	75879	+	0	4887
ScoHet5_3598	scaffold955	75879	79773	+	0	3895
ScoHet5_2482	scaffold955	79773	371777	+	0	292004
ScoHet5_3287	scaffold960	0	3447	-	0	3448
ScoHet5_921	scaffold960	3447	108024	-	0	104577
ScoHet5_756	scaffold979	0	1948	+	0	1949
ScoHet5_3217	scaffold979	1948	36595	+	0	34647

## Sheet: Table S3
Table S3. Summary of transposable element fragments, parsed into 1 My bins based on substitution rate
#This is an output of parseRM.pl version 5.7, available at https://github.com/4ureliek/Parsing-RepeatMasker-Outputs
#Command line:
	perl parseRM.pl -i GCA_000337935.2_Cliv_2.1_genomic.fna.align -m 0.002068 -l 125,1 -v
			Million years bins:
Rname	Rclass	Rfam	[0;1[	[1;2[	[2;3[	[3;4[	[4;5[	[5;6[	[6;7[	[7;8[	[8;9[	[9;10[	[10;11[	[11;12[	[12;13[	[13;14[	[14;15[	[15;16[	[16;17[	[17;18[	[18;19[	[19;20[	[20;21[	[21;22[	[22;23[	[23;24[	[24;25[	[25;26[	[26;27[	[27;28[	[28;29[	[29;30[	[30;31[	[31;32[	[32;33[	[33;34[	[34;35[	[35;36[	[36;37[	[37;38[	[38;39[	[39;40[	[40;41[	[41;42[	[42;43[	[43;44[	[44;45[	[45;46[	[46;47[
Cliv_contig0011	LINE	LINE	41009	22350	27599	40243	45510	47438	34905	28295	19258	13316	8960	4585	4642	2095	1321	1722	1138	369	915	465	736	871	205	191	50	247	103	448	33	116	32	44	178	883	305	223	195	363	359	442	666	212	570	278	340	432	309
Cliv_contig0168	Unclass	Unclass	28645	4044	3557	2207	979	3432	1036	563	1318	1749	409	2444	1836	1091	1823	2193	2058	2864	962	2361	1232	1093	2657	1711	1283	1055	1276	1078	1345	1829	217	657	616	987	669	1836	343	528	1451	796	58	278	8	201	666	291	0
Cliv_contig0143	LINE	LINE	16053	19258	30773	19175	20728	16504	9666	10917	10108	7471	4961	5173	2090	3061	5866	4626	3972	3646	3934	4550	4618	3294	3129	5920	3174	2129	3079	2432	2945	2194	1960	1167	2468	998	776	1064	767	1942	1064	826	602	298	637	439	186	61	73
Cliv_contig0003	LINE	LINE	15175	46120	85616	149547	191869	222664	229546	209745	200596	173562	153706	153250	116626	111003	103122	93312	80007	65991	77266	70371	69978	61022	74399	62450	75508	78840	84953	95212	123629	142257	145334	122791	125285	106392	77125	57663	26395	19957	12258	4720	2296	669	289	332	619	151	1149
Cliv_contig0036	LINE	LINE	14615	28832	42013	46385	57924	50759	45736	38010	30152	25451	18872	14267	12006	13508	10074	8196	8326	8268	8644	10999	17117	21539	24716	38797	35366	43071	40599	45139	36836	40300	41519	33909	30160	22243	16667	14749	11214	7469	5267	3444	4515	2637	2121	1874	1034	712	1422
Cliv_contig0005	LTR	LTR	13158	19416	24934	21373	26223	7765	5433	1892	1878	1244	739	184	1444	176	675	1171	1309	275	721	687	3173	881	836	1256	320	1187	384	0	0	267	30	255	0	0	98	211	0	0	402	0	0	0	0	55	0	0	454
Cliv_contig0029	LINE	LINE	8098	11929	7347	11745	20368	40315	21410	18944	12774	4770	7265	2529	627	5758	5735	3045	3796	7777	5211	1226	2267	2202	270	174	236	38	96	0	1248	285	0	95	38	0	86	0	176	172	316	179	386	0	159	1183	491	1183	906
Cliv_contig0560	LINE	LINE	6606	0	0	0	0	0	0	0	0	380	0	386	0	0	0	153	0	0	0	1095	35	0	0	966	0	0	724	0	60	0	0	403	5	277	90	0	0	8	0	0	90	655	81	876	225	877	454
Cliv_contig0153	LINE	LINE	6089	16744	49649	71160	70231	50635	71530	61345	46560	38756	30814	21505	20507	22092	13481	11545	11204	16424	23332	31929	44664	55802	62568	89195	86946	98458	79178	63445	48820	42883	36701	25335	21398	14151	10782	6428	4331	3087	2385	971	369	1247	345	485	485	506	138
Cliv_contig0031	LINE	LINE	5538	13838	49242	101140	116983	97608	64423	63604	59582	59927	54069	62730	84428	87215	89531	73870	45671	26679	17467	7355	9252	7247	3898	1887	1474	747	372	139	227	837	981	140	56	173	214	915	768	65	67	217	121	49	230	159	69	115	288
Cliv_contig0281	LTR	LTR_TSD	5037	3464	2253	1674	560	0	735	1843	0	772	214	213	0	549	0	0	328	0	0	38	0	431	236	0	236	236	0	303	60	255	0	0	0	0	0	0	0	108	0	0	0	0	92	101	0	0	0
Cliv_contig0016	Unclass	Unclass	4932	3759	1188	1564	380	672	543	0	383	0	0	0	0	0	0	0	0	0	0	0	0	0	0	0	0	48	0	0	0	0	0	0	152	0	0	0	0	0	15	0	112	257	137	0	193	72	0
Cliv_Rb1083	Unclass	Unclass	4734	0	0	0	0	0	0	0	0	0	0	0	0	0	0	0	0	0	0	0	0	0	47	0	0	0	0	0	0	0	0	0	0	0	0	0	0	0	59	0	0	0	0	0	0	0	0
Cliv_contig0113	Unclass	Unclass	4393	0	0	0	0	0	0	0	0	0	0	0	0	0	0	0	0	0	0	1158	0	0	107	0	0	0	0	0	0	0	0	0	0	0	0	0	0	455	0	0	424	405	0	0	111	0	1071
Cliv_contig0121	Unclass	Unclass	4270	1158	0	530	0	0	0	0	0	0	0	0	0	0	0	0	0	0	0	0	0	0	0	0	0	0	55	52	0	0	394	0	289	0	107	78	0	0	0	397	0	0	0	0	0	0	0
Cliv_contig0051	Unclass	Unclass	3922	0	0	0	0	0	0	0	0	0	0	0	0	0	0	77	0	0	0	0	0	0	0	0	0	0	0	0	0	0	0	0	0	0	0	0	0	0	0	0	0	0	0	0	0	0	0
Cliv_contig0070	Unclass	Unclass	3625	0	206	0	0	0	0	0	0	0	0	0	0	0	0	0	0	0	0	0	0	0	0	0	0	0	0	0	0	0	0	0	0	0	0	0	0	0	0	0	0	0	0	0	0	0	65
Cliv_contig0048	LINE	LINE	3539	7052	9789	9102	6387	7008	4345	5802	3509	4360	3052	4088	1864	4182	3078	2666	1913	1939	235	1387	317	293	211	71	0	25	0	0	0	0	0	0	47	0	0	0	0	0	0	0	1	0	0	0	0	0	0
Cliv_contig0305	Unclass	Unclass	2982	5335	3088	1799	655	1020	0	91	281	130	1040	0	373	457	461	485	321	1036	176	962	0	317	486	0	607	0	276	1167	329	285	411	524	653	0	413	39	735	153	157	0	375	157	0	116	0	0	0
Cliv_contig0217	LINE	LINE	2343	161	1414	0	0	0	0	1414	2758	0	255	263	577	0	0	0	0	0	373	0	0	0	0	0	0	0	0	0	0	0	0	0	0	0	0	0	0	0	0	0	0	48	0	0	0	0	0
Cliv_contig0195	LINE	LINE	2289	5130	3674	1630	3216	2090	4400	3159	2570	1595	1689	1689	2693	2900	2742	1712	2696	3540	2989	5921	6518	4973	4494	5447	3895	3909	5383	2705	2730	2543	2156	1730	517	726	410	413	356	180	306	380	386	273	64	34	23	45	278
Cliv_contig0065	SINE	SINE	2137	0	0	0	333	0	0	0	0	0	715	0	364	0	0	0	0	0	0	0	0	0	0	0	0	0	0	0	0	0	0	0	0	0	0	0	0	352	0	0	0	0	0	0	0	0	0
Cliv_contig0028	LINE	LINE	2088	3930	4063	1889	5331	5209	6450	6017	4904	3170	2255	3035	4100	4269	3656	3693	4450	3156	3292	3935	3192	3953	2676	3205	2989	1875	2428	2567	2063	1887	754	1995	2736	1897	1076	916	577	724	913	456	393	550	633	594	337	137	104
Cliv_contig0133	nonLTR	nonLTR	1870	0	0	0	0	0	0	0	0	0	0	0	0	0	0	0	0	0	0	0	0	0	0	0	0	0	0	0	45	0	0	0	0	0	0	0	0	0	0	0	0	0	0	0	0	0	0
Cliv_contig0144	LINE	LINE	1863	0	0	0	0	0	0	0	0	0	0	0	0	0	0	0	0	0	0	0	0	0	0	0	0	0	0	0	0	0	43	0	0	0	0	0	0	0	0	0	0	0	0	0	0	0	0
Cliv_Rb1037	Unclass	Unclass	1629	0	0	0	0	0	0	0	0	0	0	0	0	0	0	0	0	0	0	0	0	0	0	0	0	0	0	0	0	0	0	0	0	0	0	0	0	0	0	0	0	0	0	0	0	0	0
Cliv_Ra678_Eulor12	Unclass	TE	1623	0	0	0	0	0	0	0	0	0	0	0	0	0	0	0	0	0	0	0	0	0	0	0	0	0	0	0	0	0	0	0	0	0	0	0	0	0	0	0	0	0	0	0	0	0	0
Cliv_rnd-6_family-2036	Unknown	Unknown	1575	3147	10247	9267	9295	5340	6794	1840	1910	2830	724	2188	556	1385	549	0	1124	563	555	0	573	563	43	0	0	376	0	0	0	0	0	572	0	0	0	0	0	0	0	0	0	0	0	0	0	0	0
Cliv_Ra680	LINE	LINE	1575	0	0	62	0	276	0	0	86	160	0	21	100	0	33	201	24	109	99	0	59	0	54	27	144	0	36	233	31	120	136	10	135	205	46	144	140	204	16	75	22	24	0	0	33	28	76
Cliv_contig0219	Unclass	Unclass	1516	0	0	0	0	0	0	0	0	0	0	0	0	0	0	0	0	0	0	0	389	0	0	0	0	0	0	0	0	0	0	0	0	0	0	0	0	104	0	0	1	0	0	0	0	0	185
Cliv_contig0214	Unclass	Unclass	1463	0	88	0	0	0	0	0	0	0	0	0	0	0	0	0	0	0	0	0	0	0	0	0	0	0	0	0	0	0	0	0	0	0	0	0	0	0	0	0	0	0	0	0	0	0	0
Cliv_contig0188	Unclass	Unclass	1359	563	242	221	0	0	76	0	0	0	0	143	0	35	0	0	0	0	96	0	0	0	0	0	0	78	0	0	0	0	0	0	0	0	0	41	0	0	0	0	0	0	0	0	0	0	0
Cliv_contig0152	Unclass	Unclass	1332	716	0	0	0	0	0	185	0	0	0	185	0	0	0	48	0	0	0	0	0	0	0	0	0	0	0	0	0	0	0	0	0	0	0	0	0	0	0	0	0	0	0	0	0	0	0
Cliv_contig0253	Unclass	Unclass	1219	0	0	0	0	0	0	0	0	0	0	0	0	0	0	0	0	0	0	0	0	0	0	0	0	0	0	0	0	0	0	0	0	0	0	0	0	0	0	0	0	0	0	0	0	0	0
Cliv_contig0135	Unclass	Unclass	1137	0	0	0	0	0	0	0	0	0	0	0	0	0	0	0	0	0	0	0	0	0	0	0	0	0	0	0	0	0	0	0	0	0	0	0	0	0	0	0	0	0	59	0	0	0	0
Cliv_contig0007	LINE	LINE	1129	1978	5009	11801	21933	32574	46227	61225	84483	89790	80866	99157	90190	87411	74600	67988	68704	75545	62073	54054	48783	49397	37905	39922	36132	31915	31016	28401	23019	20689	22041	17878	10357	12107	10617	8807	6678	5106	3575	3045	4008	1861	2076	2414	865	1266	1795
Cliv_contig0277	Unclass	Unclass	1107	1356	0	0	0	126	0	0	0	0	0	0	0	0	0	0	0	0	0	0	0	0	0	0	0	0	0	0	42	0	0	0	0	0	0	0	0	0	0	0	0	0	0	0	0	0	0
Cliv_contig0233	Unclass	Unclass	1076	0	0	0	0	0	0	0	0	0	0	0	0	0	0	0	0	0	0	0	0	0	0	0	0	0	0	0	0	0	0	0	0	0	0	0	0	0	0	0	0	0	0	0	0	0	0
Cliv_contig0146	Unclass	Unclass	990	0	0	0	0	0	0	0	0	0	0	0	0	0	0	0	0	0	0	0	0	0	0	0	0	0	0	0	0	0	0	0	0	0	0	0	0	0	0	0	0	0	0	0	0	0	0
Cliv_Rb1016	Unclass	Unclass	954	0	0	0	0	0	0	0	0	0	0	0	0	0	0	0	0	0	0	0	0	0	0	0	0	0	0	0	0	0	0	0	0	0	0	0	0	0	0	0	0	0	0	0	0	0	0
Cliv_Rb1056	Unclass	Unclass	899	0	0	0	0	0	0	0	0	0	0	0	0	0	0	0	0	0	0	0	0	0	0	0	0	0	0	0	0	0	0	0	0	0	0	0	0	0	0	0	0	0	0	0	0	0	0
Cliv_contig0138	Unclass	Unclass	894	0	0	0	0	0	0	0	0	0	0	0	0	0	0	0	0	0	0	0	0	0	0	0	0	0	0	0	0	0	0	0	0	0	0	0	0	0	0	0	0	0	0	0	0	0	0
Cliv_contig0151	Unclass	Unclass	879	0	0	0	0	0	0	0	0	0	0	0	0	0	0	0	0	0	0	0	0	0	0	0	0	0	0	0	0	0	0	0	0	0	0	0	0	0	0	0	0	0	0	0	0	0	0
Cliv_Rb1054	Unclass	Unclass	879	0	0	0	0	0	0	0	0	0	0	0	0	0	0	0	0	0	0	0	0	0	0	0	0	0	0	0	0	0	0	0	0	0	0	0	0	0	0	0	0	0	0	0	0	0	0
Cliv_Rb1033	Unclass	Unclass	862	0	0	0	0	0	0	0	0	0	0	0	0	0	0	0	0	0	0	0	0	0	0	0	0	199	0	0	0	0	0	0	0	0	0	0	0	0	0	0	0	0	0	0	0	0	0
Cliv_contig0014	LINE	CR1	860	0	199	587	1097	1035	1691	3214	5359	4934	7762	13161	21700	28804	43328	62779	78261	103068	146601	166294	211459	228870	242840	250745	261542	267164	249930	257166	243875	219245	214374	183406	192864	179050	164024	136096	136099	115390	101087	102678	84143	61989	82632	72466	64271	74365	49517
Cliv_contig0240	Unclass	Unclass	845	0	0	0	0	0	0	0	0	0	0	0	0	0	0	0	0	0	0	0	0	0	0	0	0	0	0	0	0	0	0	0	0	0	0	0	0	0	0	0	0	0	0	0	0	0	0
Cliv_Rb1085	Unclass	Unclass	804	0	0	0	0	0	0	0	0	0	0	0	0	0	0	0	0	0	0	0	0	0	0	0	0	0	0	0	0	0	0	0	0	0	0	0	0	0	0	0	0	0	0	0	0	0	0
Cliv_contig0245	Unclass	Unclass	790	253	0	0	0	0	0	0	0	0	0	0	0	0	0	0	0	0	0	0	0	0	0	0	0	0	0	0	0	0	0	0	0	0	0	0	0	0	0	0	0	0	0	0	0	0	0
Cliv_contig0132	Unclass	Unclass	771	0	0	0	0	0	0	0	0	0	0	0	0	0	0	0	0	0	0	0	0	0	0	0	0	0	0	0	0	0	0	0	0	0	0	0	0	0	0	0	0	0	0	0	0	0	0
Cliv_Rb1086	Unclass	Unclass	765	0	0	0	0	0	0	0	0	0	0	0	0	0	0	0	0	0	0	0	0	0	0	0	0	0	0	0	0	0	0	0	0	0	0	0	0	0	0	0	0	0	0	0	0	0	0
Cliv_Rb1048	Unclass	Unclass	747	0	0	0	0	0	0	0	0	0	0	0	0	0	0	0	0	0	0	0	0	0	0	0	0	0	0	0	0	0	0	0	0	0	0	0	0	0	0	0	0	0	0	0	0	0	0
Cliv_contig0068	LINE	LINE	738	1119	1393	2894	2753	1910	2997	1852	4313	4587	3826	3229	3347	6544	5030	6179	3098	5451	2267	6845	3247	5741	3686	3729	4820	3458	3530	1598	890	2189	1652	3466	1248	1745	680	789	717	1439	1065	739	660	1196	1734	459	2186	1119	789
Cliv_Rb1088	LINE	LINE	729	0	0	0	0	0	0	0	0	0	0	0	0	0	0	0	0	0	0	0	0	0	0	0	0	0	0	44	0	0	0	0	0	0	0	0	102	45	0	100	107	0	141	161	134	80	215
Cliv_Rb1080	Unclass	Unclass	720	0	0	0	0	0	0	0	0	0	0	0	0	0	0	0	0	0	0	0	0	0	0	0	0	0	0	0	0	0	0	0	0	0	0	0	0	0	0	0	0	0	0	0	0	0	0
Cliv_Rb1097	Unclass	Unclass	717	0	0	0	0	0	0	0	0	0	0	0	0	0	0	0	0	0	0	0	0	0	0	0	0	0	0	0	0	0	0	0	0	0	0	0	0	0	0	0	0	0	0	0	0	0	0
Cliv_Rb1115	Unclass	Unclass	693	0	0	0	0	0	0	0	0	0	0	0	0	0	0	0	0	0	0	0	0	0	0	0	0	0	0	0	0	0	0	0	0	0	0	0	0	0	0	0	0	0	0	0	0	0	0
Cliv_contig0140	Unclass	Unclass	678	0	0	0	0	0	0	0	0	0	0	0	0	0	0	0	0	0	0	0	0	0	0	0	0	0	0	0	224	0	0	0	0	0	0	0	0	0	0	0	0	0	0	0	0	0	0
Cliv_contig0026	LINE	CR1	670	0	0	0	280	300	666	770	1505	483	1331	1574	4053	6038	9258	10421	27321	45268	70224	125768	166663	215381	301319	345826	376606	402427	427623	422238	372231	329948	343770	295755	268266	260761	203787	175529	139046	117646	96930	64998	65304	36070	31785	22880	17889	14271	10200
Cliv_contig0131	Unclass	Unclass	654	0	0	0	0	0	0	0	0	0	0	0	0	0	0	0	0	0	0	0	0	0	0	0	0	0	0	0	0	0	0	0	0	0	0	0	0	0	0	0	0	0	0	0	0	0	0
Cliv_Rb1140	Unclass	Unclass	651	0	0	0	0	0	0	0	0	0	0	0	0	0	0	0	0	0	0	0	0	0	0	0	0	0	0	0	0	0	60	0	0	0	0	0	0	0	0	0	0	0	0	0	0	0	0
Cliv_Rb1119	Unclass	Unclass	648	0	0	0	0	0	0	0	0	0	0	0	0	0	0	0	0	0	0	0	0	0	0	0	0	0	0	0	0	0	0	0	0	0	0	0	0	0	0	0	0	0	0	0	0	0	0
Cliv_contig0248	Unclass	Unclass	628	217	0	0	0	0	0	0	0	0	0	0	0	0	0	0	0	0	0	313	0	0	0	0	0	0	0	0	0	0	0	0	0	0	0	0	0	0	0	0	0	0	0	0	0	0	0
Cliv_Ra507	Unclass	Unclass	624	624	0	0	0	0	0	0	0	0	0	0	0	0	0	0	0	0	0	0	0	0	0	0	0	0	0	0	0	0	0	0	0	0	0	0	0	0	0	0	0	0	0	0	0	0	0
Cliv_Rb1024	Unclass	Unclass	594	0	0	0	0	0	0	0	0	0	0	0	0	0	0	0	0	0	0	0	0	0	0	0	0	0	0	0	0	0	0	0	0	0	0	0	0	0	0	0	0	0	0	0	0	0	0
Cliv_contig0155	Unclass	Unclass	591	0	253	281	0	1092	849	264	413	0	842	0	881	890	1230	0	0	582	262	1082	0	0	0	0	142	0	0	436	0	0	560	0	0	0	0	0	0	50	188	0	0	0	0	177	0	0	0
Cliv_Ra614	Unclass	Unclass	590	0	0	0	0	0	0	0	0	74	0	0	0	77	0	0	0	0	0	0	0	0	0	0	0	0	0	0	0	0	0	0	0	0	0	0	0	0	0	0	0	0	0	0	0	0	0
Cliv_Rb1116	Unclass	Unclass	576	0	0	0	0	0	0	0	0	0	0	0	0	0	0	0	0	0	0	0	0	0	0	0	0	0	0	0	0	65	0	0	0	0	0	0	0	0	0	157	110	0	114	0	0	68	2
Cliv_Rb1166	Unclass	Unclass	567	0	0	0	0	0	0	0	0	0	0	0	0	0	0	0	0	0	0	0	0	0	0	0	0	0	0	113	0	0	0	0	188	0	0	0	0	0	0	0	0	0	0	0	0	0	0
Cliv_contig0019	LINE	LINE	562	416	206	730	3103	4069	5653	8105	15667	25747	29385	45795	55070	59185	65051	72467	70090	58355	53366	52701	44182	32769	24986	18811	17476	11615	5944	7793	4718	4708	3017	2327	806	1904	2898	1064	1647	1454	1104	460	773	345	680	506	357	335	254
Cliv_Rb1042	Unclass	Unclass	544	0	0	0	0	0	0	0	0	0	0	0	0	0	0	0	0	0	0	0	0	0	0	0	0	0	0	0	0	0	0	0	0	0	0	0	0	0	0	0	0	0	0	0	0	0	0
Cliv_contig0351	LINE	CR1	514	265	385	1002	1984	1986	2632	8163	14031	18151	27316	41120	55672	80267	82579	97546	115310	147088	169366	191941	209639	212091	203057	211291	187116	158929	129173	124412	96396	70088	65939	50264	46243	24762	29573	25466	15555	5452	7778	3960	6669	4096	3384	3155	1531	1434	1021
Cliv_Rb1029	Unclass	Unclass	501	0	0	0	0	0	0	0	0	0	0	0	0	0	0	0	0	0	0	0	0	0	0	0	0	0	0	0	0	0	0	0	0	0	0	0	0	0	0	0	0	0	0	0	0	0	0
Cliv_contig0045	Unclass	Unclass	493	370	0	983	0	738	0	370	0	491	0	0	114	0	0	0	0	0	77	111	0	0	107	0	0	201	128	236	0	453	298	93	0	499	264	370	0	324	139	0	130	124	0	0	195	0	94
Cliv_Ra568	Unclass	Unclass	492	0	0	0	0	0	0	0	0	0	0	0	0	0	0	0	0	0	0	0	0	0	0	0	0	0	0	0	0	0	0	0	0	0	161	0	0	0	163	0	0	0	0	0	0	0	0
Cliv_contig0142	Unclass	Unclass	492	0	0	0	0	0	0	0	0	0	0	0	0	0	0	0	0	0	0	0	0	0	0	0	0	0	0	0	0	0	0	0	0	0	0	0	0	0	0	0	0	49	0	0	0	0	0
Cliv_contig0235	Unclass	Unclass	484	1359	0	0	0	0	0	0	0	0	0	0	0	0	0	0	0	43	0	0	0	0	0	0	0	0	0	0	0	0	0	0	0	0	0	0	0	0	0	0	0	0	0	0	0	0	0
Cliv_contig0358	LINE	LINE	481	822	0	0	0	0	0	0	0	0	0	0	0	0	0	0	0	0	0	0	325	0	0	0	0	39	0	0	0	0	0	0	0	50	0	0	0	0	0	55	0	0	0	144	0	24	0
Cliv_Rb631	Unclass	Unclass	478	478	0	0	0	0	0	0	0	0	0	0	0	0	0	0	0	0	0	0	0	0	0	0	0	0	0	0	0	0	0	0	0	0	0	0	0	0	0	0	0	0	0	0	0	0	0
Cliv_Rb647	Unclass	Unclass	461	0	0	134	0	0	0	267	0	0	0	0	0	0	0	0	0	0	0	0	0	0	0	0	0	0	0	0	0	0	0	0	0	0	0	0	0	0	0	0	0	0	0	0	0	0	0
Muni_rnd-6_family-141	Unknown	Unknown	459	0	0	0	0	968	1095	1381	1002	144	138	1353	1278	2247	1164	2046	870	1532	1277	905	1789	2144	1936	831	1198	698	2096	972	1325	615	1065	427	810	1700	528	658	629	623	365	235	251	287	480	254	250	127	48
Cliv_contig0033	LTR	LTR	458	0	886	1789	3181	4449	4366	14105	21840	24124	41653	59259	112965	140357	173007	147172	135615	112275	88673	62863	61850	55508	48816	35252	37720	26739	25633	16414	15423	24717	15776	13831	13086	5797	5917	4182	10740	2504	2354	5829	2085	6421	4647	2674	7320	4271	140
Cliv_contig0134	Unclass	Unclass	450	0	0	0	0	0	0	0	0	0	0	0	0	0	0	0	0	0	0	0	0	0	0	0	0	0	0	0	0	0	0	0	0	0	0	0	0	0	0	0	0	0	0	0	0	0	0
Cliv_Rb1021	Unclass	Unclass	447	0	0	0	0	0	0	0	0	0	0	0	0	0	0	0	0	0	0	0	0	0	0	0	0	0	0	0	0	0	0	0	0	0	0	0	0	0	0	0	0	0	0	0	0	0	0
Cliv_Rb1123	Unclass	Unclass	444	0	0	0	0	0	0	0	0	0	0	0	0	0	0	0	0	0	0	0	0	0	0	0	0	0	0	0	0	0	0	0	0	0	0	0	0	0	0	0	0	0	0	0	0	0	0
Cliv_Rb1025	Unclass	Unclass	441	0	0	0	150	0	0	0	0	0	0	0	0	0	0	0	0	0	0	0	0	0	0	0	0	0	100	0	0	0	0	0	0	0	0	0	0	0	0	0	0	0	0	0	0	80	0
Cliv_Rb1081	Unclass	Unclass	438	0	0	0	0	0	0	0	0	0	0	0	0	0	0	0	0	0	0	0	0	0	0	0	0	0	0	0	0	0	0	0	0	0	0	0	0	0	0	0	0	0	0	0	0	0	0
CR1-X3_Pass	LINE	CR1	436	0	0	216	0	41	77	240	115	53	210	223	40	314	461	271	797	1199	1681	2175	1967	4119	7573	6063	9648	15321	16258	24606	34804	31367	36451	45570	47752	59904	50186	37086	37447	41967	28150	34270	29506	22520	20166	10654	11654	9670	4937
Cliv_contig0546	LTR	ERV1	428	405	254	320	0	608	1454	427	691	2224	4931	7198	8793	14766	16518	14552	9314	8076	3856	7804	5984	953	3084	4599	4416	3915	219	1044	968	688	1152	515	104	126	1457	0	617	117	0	0	0	116	123	0	156	131	55
Cliv_Rb1062	Unclass	Unclass	423	0	0	0	0	0	0	0	0	0	0	0	0	0	0	0	0	0	0	0	0	0	0	0	0	0	0	0	0	0	0	0	0	0	0	0	0	0	0	0	0	0	0	0	0	0	0
Cliv_Rb1143	Unclass	Unclass	423	0	0	0	0	0	0	0	0	0	0	0	0	0	0	0	0	0	0	0	0	0	0	0	0	0	0	0	0	0	0	0	0	0	0	130	0	0	0	0	0	0	0	0	0	0	0
Cliv_Rb874	LINE	LINE	421	142	1213	427	529	0	463	88	162	226	318	275	5	648	476	702	364	227	232	0	430	656	927	990	2332	1186	691	2683	2595	1474	1073	1274	389	1345	570	213	131	601	215	320	7	71	249	62	242	184	109
Cliv_Rb974	Unclass	Unclass	416	0	0	0	0	0	0	0	0	0	0	104	0	0	0	0	0	95	0	0	0	0	0	104	0	104	0	0	0	0	102	0	0	0	0	0	0	0	0	0	0	0	0	0	0	0	0
Cliv_Rb1079	Unclass	Unclass	410	0	0	0	0	0	0	0	0	0	0	0	0	0	0	0	0	0	0	0	0	0	0	0	0	0	0	0	0	0	0	0	0	0	0	0	0	0	0	0	0	0	0	0	0	0	0
Cliv_Rb1045	Unclass	Unclass	393	0	0	0	0	0	0	0	0	0	0	0	0	0	0	0	0	0	0	0	0	0	0	0	0	0	0	78	0	0	0	0	0	0	0	0	0	0	0	0	0	0	0	46	0	0	0
Cliv_contig0294	Unclass	Unclass	390	192	195	0	0	0	0	0	0	0	0	0	0	0	0	0	0	0	0	0	0	0	0	0	0	0	0	0	0	0	0	0	0	0	0	0	0	0	0	0	0	0	0	0	0	0	0
Cliv_contig0167	Unclass	Unclass	378	193	643	487	0	0	194	0	744	270	0	273	0	0	260	0	0	0	0	0	0	0	0	0	0	0	0	175	0	0	0	0	0	0	0	0	276	0	0	0	0	0	0	0	0	0	0
Cliv_Rb1089	Unclass	Unclass	375	0	0	0	0	0	0	0	0	0	0	0	0	0	0	0	0	0	0	0	0	0	0	0	0	0	0	0	0	0	0	0	0	0	0	0	0	0	0	0	0	0	0	0	0	0	0
Cliv_Ra663	Unclass	Unclass	360	0	0	0	0	0	0	0	0	0	0	0	0	0	0	0	0	0	0	113	0	0	0	0	0	0	0	0	0	0	0	0	0	0	0	0	0	0	0	0	0	0	0	0	0	0	0
Cliv_Rb1094	Unclass	Unclass	360	0	0	0	0	0	0	0	0	0	0	0	0	0	0	0	0	0	0	0	0	0	0	0	0	0	0	0	0	0	0	0	0	0	0	0	0	0	0	0	0	0	0	0	0	0	0
Cliv_Rb1071	Unclass	Unclass	357	0	0	0	0	0	0	0	0	0	0	0	0	0	0	0	0	0	0	0	0	0	0	0	0	0	0	0	0	0	0	0	0	0	0	0	0	0	0	0	0	0	0	0	0	0	0
Cliv_contig0409	DNA	DNA	357	0	0	78	0	133	210	97	147	0	431	128	1305	521	1453	1130	2391	2230	1573	1040	3246	1240	2583	780	109	516	510	29	451	194	252	25	75	262	32	0	29	0	0	133	66	0	0	60	0	84	0
Cliv_Rb1107	Unclass	Unclass	354	0	0	0	0	0	0	0	0	0	0	0	0	0	0	0	0	0	0	0	0	0	0	0	0	0	0	0	0	0	0	0	0	0	0	0	0	0	0	0	0	0	0	0	0	0	0
Cliv_Rb884	Unclass	Unclass	354	0	0	0	0	89	0	0	0	0	0	0	0	0	0	0	0	0	0	0	186	0	0	0	0	0	0	0	0	0	0	0	0	0	0	0	0	0	0	0	0	0	0	0	0	0	0
Cliv_contig0139	Unclass	Unclass	351	0	0	0	0	0	0	0	0	0	0	0	0	0	0	0	0	0	0	0	0	0	0	0	0	0	0	0	0	0	0	0	0	119	0	0	0	0	0	0	0	0	0	0	0	0	0
Cliv_Rb1027	Unclass	Unclass	348	0	0	0	0	0	0	0	0	0	0	0	0	0	0	0	0	0	0	0	0	0	0	0	0	0	0	0	0	0	0	0	0	0	0	0	0	0	0	0	0	0	0	0	0	0	0
Cliv_Rb1096	Unclass	Unclass	345	0	0	0	0	0	0	0	0	0	0	0	0	0	0	0	0	0	0	0	0	0	0	0	0	0	0	0	0	0	0	0	0	0	0	0	0	0	0	0	0	0	0	0	0	0	0
Cliv_Rb1076	Unclass	Unclass	340	0	0	0	0	0	0	0	0	0	0	0	0	0	0	0	0	0	0	0	71	0	0	0	0	0	0	0	0	0	0	0	0	0	0	0	0	0	0	0	0	0	0	0	0	0	0
Cliv_Rb1067	Unclass	Unclass	328	0	0	203	0	0	0	68	0	0	0	0	0	0	69	0	0	0	0	0	0	68	0	0	68	0	0	0	0	0	0	0	0	0	0	0	101	0	0	61	0	0	0	0	0	0	0
Cliv_Rb1047	Unclass	Unclass	327	0	0	0	0	0	0	0	0	0	0	0	0	0	0	0	0	0	0	0	0	0	0	0	0	0	0	0	0	0	0	0	0	0	0	0	0	0	0	0	0	0	0	0	0	0	0
Cliv_Rb783	Unclass	Unclass	323	0	0	0	0	0	35	103	56	50	138	0	0	0	207	0	0	0	0	0	0	38	0	74	0	0	0	0	0	0	0	0	0	0	0	0	0	0	0	0	0	0	0	0	0	0	0
Cliv_Rb724	Unclass	Unclass	321	0	0	0	0	0	0	0	0	0	0	0	0	0	0	0	0	82	0	0	0	0	0	92	91	0	0	207	0	209	0	310	0	0	0	0	0	70	0	0	0	0	0	188	0	185	106
Cliv_contig0145	Unclass	Unclass	318	159	0	0	0	0	0	0	0	0	0	0	0	0	0	0	0	0	0	0	0	0	0	0	0	0	0	0	0	0	0	0	0	0	153	0	0	0	0	0	0	0	0	0	0	0	0
Cliv_Rb1073	Unclass	Unclass	317	0	0	0	0	0	0	0	0	0	0	0	0	0	0	0	0	0	0	0	0	0	0	0	0	0	0	0	0	0	0	0	0	0	0	0	0	0	0	0	0	0	0	0	0	0	0
Cliv_contig0238	Unclass	Unclass	310	0	0	1240	51	46	0	152	0	49	0	0	99	0	0	0	0	0	0	86	0	0	0	0	0	0	0	0	0	0	0	0	0	0	0	0	0	0	0	0	0	0	0	0	0	0	0
Cliv_Ra658	Unclass	Unclass	288	0	0	0	0	0	0	0	0	0	0	0	0	0	0	0	0	0	0	0	0	0	0	0	0	0	0	0	0	0	0	0	0	0	0	0	0	0	0	0	0	0	0	0	0	0	0
Cliv_Rb1058	Unclass	Unclass	288	0	0	0	0	0	0	0	0	0	0	0	0	0	0	0	0	0	0	0	0	0	0	0	0	0	0	0	0	0	0	0	0	0	0	0	0	0	0	0	0	0	0	0	0	0	0
Cliv_Rb1015	Unclass	Unclass	285	0	0	0	0	0	0	0	0	0	0	0	0	0	0	0	0	0	0	0	0	0	0	0	0	0	0	0	0	0	0	0	0	0	0	0	0	0	0	0	0	0	0	0	0	0	0
Cliv_Rb1125	Unclass	Unclass	280	0	0	0	0	0	0	0	0	0	0	0	0	0	0	0	0	0	0	0	0	0	0	0	0	0	0	0	0	0	0	0	0	0	0	0	0	0	71	0	0	0	0	0	0	0	0
Cliv_contig0337	DNA	DNA_tir	276	0	0	0	168	351	453	608	1063	1310	883	2641	1374	3305	4462	6324	4787	6401	6921	12527	9298	10402	9340	12278	9873	11484	7863	9216	7865	7895	6626	5234	4100	4138	4283	1712	712	2004	1568	655	472	749	349	313	542	649	295
Cliv_Rb1102	Unclass	Unclass	276	0	0	0	0	0	0	0	0	0	0	0	0	0	0	0	0	0	0	0	0	0	0	0	0	0	0	0	0	0	0	0	0	0	0	0	0	0	0	0	0	0	0	0	0	0	0
Cliv_contig0108	Unclass	Unclass	262	0	0	524	259	0	0	0	0	0	0	0	0	0	0	0	0	0	102	0	0	0	0	0	0	0	0	0	0	0	0	0	0	0	0	0	0	0	0	0	0	0	0	380	0	0	177
Cliv_Ra608	Unclass	Unclass	261	335	0	0	0	0	0	0	0	0	0	0	0	0	99	0	0	0	92	179	97	0	0	0	105	0	0	0	0	0	0	0	0	0	0	0	0	0	0	0	113	0	0	0	0	0	0
Cliv_Rb1112	Unclass	Unclass	261	0	0	0	0	0	0	0	0	0	0	0	0	0	0	0	0	0	0	0	0	0	0	42	0	0	0	0	0	0	0	0	0	0	0	0	0	0	0	0	0	0	0	0	0	0	0
Cliv_Ra660	Unclass	Unclass	260	0	0	0	0	0	0	0	0	0	0	0	0	0	0	0	0	0	0	0	0	0	0	0	0	0	0	0	0	0	0	0	0	0	0	0	0	0	0	0	0	0	0	0	0	0	0
Cliv_Rb1113	Unclass	Unclass	255	0	85	0	0	0	0	0	0	0	0	0	0	0	0	0	0	68	0	0	0	0	0	0	0	0	0	0	0	0	0	0	0	0	0	0	0	0	0	0	0	0	0	0	0	0	0
Cliv_Rb1147	Unclass	Unclass	255	0	0	0	0	0	0	0	0	0	0	0	0	0	0	0	0	0	0	0	0	0	0	0	0	0	0	0	0	0	0	0	0	0	0	0	0	0	0	0	0	0	0	0	0	0	0
Cliv_Rb861	Unclass	Unclass	250	0	0	125	0	0	0	0	0	0	0	0	0	0	0	0	0	0	0	0	0	0	0	0	0	0	0	0	0	0	0	0	0	0	0	0	0	0	0	0	0	0	0	0	0	0	0
Cliv_contig0035	Unclass	Unclass	248	0	0	218	51	126	104	0	362	176	36	42	0	0	92	0	0	0	0	64	0	89	0	0	110	0	0	0	116	124	0	126	75	225	218	150	0	0	150	0	72	63	126	0	0	74	0
Cliv_Rb1075	Unclass	Unclass	246	0	0	0	0	0	0	0	0	0	0	0	0	0	0	0	0	0	0	0	0	0	0	0	0	0	0	0	0	0	0	0	0	0	0	0	0	0	0	0	0	0	0	0	0	0	0
Cliv_contig0278	LINE	LINE	239	0	0	63	494	406	341	964	1471	1060	1832	2533	4455	7034	8841	12511	19929	28945	39691	53943	55901	71004	83668	81414	94427	104454	102416	100845	91732	86483	77005	66317	62236	52702	42660	34219	28550	23501	22852	16045	12689	10628	7857	6243	5509	3880	3869
Cliv_Rb1141	Unclass	Unclass	237	0	0	0	0	0	0	0	0	0	0	0	0	0	0	0	0	0	0	0	0	0	0	0	0	0	0	0	0	0	0	0	0	0	0	0	0	0	0	0	0	0	0	0	0	0	0
Cliv_Rb1104	Unclass	Unclass	237	0	0	0	0	0	0	0	0	0	0	0	0	0	0	0	0	0	0	0	0	0	0	0	0	0	0	0	0	0	0	0	0	0	0	0	0	0	0	0	0	0	0	0	0	0	0
Cliv_Rb950	Unclass	Unclass	231	0	0	0	0	0	0	0	0	0	0	0	77	0	0	0	0	0	0	0	0	0	0	0	0	0	0	0	0	0	0	0	0	0	0	0	0	0	0	0	0	0	0	0	0	0	0
Cliv_Rb1122	Unclass	Unclass	230	0	0	0	0	0	0	0	0	0	0	0	0	0	0	0	0	0	0	0	0	0	0	0	0	0	0	0	0	0	0	0	0	0	0	0	0	0	0	0	0	0	0	0	0	0	0
Cliv_rnd-5_family-422	Unknown	Unknown	229	0	0	80	0	323	160	76	11	105	0	215	0	412	173	311	691	376	448	544	703	200	619	976	436	1498	765	969	1300	2903	1321	1143	2279	3999	3000	1675	5517	5835	3781	5053	5283	4811	9492	4480	5673	8760	7126
Cliv_Rb1044	Unclass	Unclass	228	0	0	0	0	0	0	0	0	0	45	0	0	0	0	0	0	0	0	0	0	0	0	0	0	0	0	0	0	0	0	0	0	0	0	0	0	0	0	0	0	0	0	0	0	0	0
Cliv_Rb1161	Unclass	Unclass	228	0	0	0	0	0	0	0	0	0	0	0	0	0	0	0	0	0	0	0	0	0	0	0	0	0	0	0	0	0	0	0	0	0	0	0	0	0	0	0	0	0	0	0	0	0	0
Cliv_Rb1106	Unclass	Unclass	222	0	0	0	0	0	0	0	0	0	0	0	0	0	0	0	0	0	0	0	0	0	0	0	0	0	0	0	0	0	0	0	0	0	0	0	0	0	0	0	0	0	0	0	0	0	0
Cliv_rnd-3_family-217	Unknown	Unknown	220	0	0	0	266	44	261	338	394	357	1218	1026	1486	3565	4221	7346	6267	8027	9889	12726	12725	14550	19266	15045	12234	18221	15920	15355	13085	12132	9278	8575	4598	5683	4801	2382	2509	2002	1508	822	619	995	669	541	686	415	362
Cliv_Ra656	Unclass	Unclass	213	0	0	0	0	0	0	0	0	0	0	0	0	0	0	0	0	71	0	0	0	0	0	0	0	0	0	0	0	0	0	0	0	0	71	0	0	0	0	0	0	0	0	0	71	0	0
Cliv_Ra527	Unclass	Unclass	212	0	106	0	0	0	0	0	0	0	0	104	0	0	0	0	0	0	0	0	59	0	0	0	0	0	0	0	0	0	0	0	0	0	0	0	0	0	0	0	0	0	0	0	0	0	0
Cliv_Ra671	Unclass	Unclass	210	0	0	0	0	0	0	0	0	0	0	0	0	0	0	0	0	0	0	0	0	66	0	0	0	0	0	0	0	0	0	0	0	0	0	0	0	0	0	0	0	0	0	0	0	0	0
Cliv_Rb1137	Unclass	Unclass	210	0	0	0	0	0	0	0	0	0	0	0	0	0	0	0	0	0	0	0	0	0	0	0	0	0	0	0	0	0	0	0	0	0	0	0	0	0	0	0	0	0	0	0	0	0	0
Cliv_Rb852	SINE	SINE	210	0	0	280	0	0	0	0	0	0	0	0	0	0	0	0	0	0	0	0	0	0	0	0	0	0	0	0	0	0	0	0	0	0	0	0	0	0	0	0	0	0	0	0	0	0	0
Cliv_Rb1051	Unclass	Unclass	207	0	0	0	0	0	0	0	0	0	0	0	0	0	0	0	0	0	0	0	0	0	0	0	0	0	0	0	0	0	0	0	0	0	0	0	0	0	0	0	0	0	0	0	0	0	0
Cliv_Rb975	Unclass	Unclass	206	0	0	0	0	0	142	0	0	0	140	0	0	0	0	0	0	112	0	0	71	0	0	0	0	0	0	0	0	0	0	0	0	0	0	0	0	0	0	0	0	0	62	0	0	0	0
Cliv_Rb987	Unclass	Unclass	206	0	0	0	0	0	0	0	0	0	0	0	0	0	0	0	0	0	0	0	35	0	43	0	0	0	0	0	0	0	0	0	0	0	0	0	0	0	0	103	0	0	0	0	0	0	0
Cliv_Rb965	Unclass	Unclass	204	0	0	0	0	0	0	0	0	0	0	0	0	0	0	63	0	0	0	0	0	0	43	0	0	0	0	0	0	0	0	0	0	0	0	0	0	118	0	0	0	41	0	0	0	0	0
Cliv_Rb1098	Unclass	Unclass	201	0	0	0	0	0	0	0	0	152	0	0	0	0	0	382	0	0	0	75	0	0	76	0	0	75	37	0	76	0	0	276	0	0	0	0	0	0	0	0	0	0	0	0	63	62	0
Cliv_Rb1069	Unclass	Unclass	201	0	0	0	0	0	0	0	0	0	0	0	0	0	0	0	0	0	0	0	0	0	0	0	0	0	0	0	0	0	0	0	0	0	0	0	0	0	0	0	0	0	0	0	0	0	0
Cliv_Rb1150	Unclass	Unclass	201	0	0	0	0	0	0	0	0	0	0	0	0	0	0	0	0	0	0	0	0	0	0	0	0	0	0	0	0	0	0	0	0	0	0	0	0	0	0	0	0	0	0	0	0	0	0
Cliv_Rb959	Unclass	Unclass	201	0	0	0	0	0	0	0	0	0	0	66	0	0	0	0	0	0	66	0	0	0	0	0	0	66	0	0	0	0	0	0	0	0	0	0	0	0	0	0	0	0	0	0	0	0	0
Cliv_Rb736	Unclass	Unclass	198	0	99	0	0	0	0	0	0	0	0	0	0	0	0	0	0	0	0	0	0	0	0	0	0	0	99	0	51	0	0	200	0	0	0	0	0	0	0	210	0	0	0	0	0	0	0
Cliv_Rb1074	Unclass	Unclass	198	0	0	0	0	0	0	0	0	0	0	0	0	0	0	0	0	0	0	0	0	0	0	0	0	0	0	0	0	0	0	0	0	0	0	0	0	0	0	0	0	0	0	0	0	0	0
Cliv_Rb678	Unclass	Unclass	198	0	0	0	0	0	0	0	0	0	0	0	0	0	0	138	0	0	0	0	0	0	0	0	0	0	0	0	0	0	0	0	0	0	0	0	0	0	0	0	0	0	0	0	0	0	0
Cliv_contig0120	DNA	DNA_tir	194	0	0	0	0	123	77	67	58	105	45	472	399	394	381	1098	970	594	606	667	1692	1851	2048	2204	1856	2590	1790	2729	3099	3020	2462	4084	2308	2499	2965	2525	2961	1146	1943	1244	595	466	51	197	155	312	195
Cliv_contig0163	LTR	LTR	192	202	0	0	0	0	0	0	0	0	457	0	687	0	922	876	1172	902	449	893	456	0	448	15	60	0	359	0	0	0	457	0	100	482	10	73	81	73	14	0	0	59	28	318	0	60	43
Cliv_rnd-5_family-2225	LTR	ERV1	190	0	0	0	0	45	0	163	61	0	0	148	97	74	476	391	455	258	434	628	743	1522	1193	2362	4264	6202	6271	9765	10213	9426	12800	11132	11798	8935	10107	7548	6742	5911	6897	5240	3422	8168	2943	8007	2826	4283	826
Cliv_Ra366	Unclass	Unclass	188	0	209	2817	0	0	323	0	0	0	1008	627	59	140	0	0	120	0	288	0	0	0	140	318	0	0	0	0	0	0	0	0	0	0	0	0	0	0	0	0	0	0	0	0	0	0	0
Cliv_rnd-3_family-98	Unknown	Unknown	188	0	0	379	754	426	1279	1456	1535	2982	3192	3950	5723	8413	11509	21596	20465	38652	51687	63115	73660	79201	75654	71660	58903	58876	42544	39645	31822	29425	35275	22520	17727	16260	7833	7881	3356	3316	3611	953	1464	2088	3305	1340	1543	2477	1072
Acar_rnd-2_family-42	LINE	CR1	187	0	0	75	0	45	151	33	399	357	815	593	1461	1094	1534	2045	1238	1599	2240	2424	1819	3084	3320	2382	1436	4028	3089	1478	3327	3827	3683	3414	6036	11831	18224	31969	49329	59568	68967	73503	81524	60465	49655	52489	63254	54305	35220
Cliv_contig0052	Unclass	Unclass	184	320	558	4159	1642	3465	2213	2205	1663	1330	913	791	527	607	58	0	0	197	564	503	317	343	45	549	0	0	172	465	59	53	0	0	0	0	0	34	0	0	79	0	0	0	0	0	0	37	0
Cliv_Ra674	Unclass	Unclass	183	0	0	0	0	0	0	0	0	0	0	0	0	0	0	0	0	0	0	0	0	0	0	0	0	0	0	0	0	0	0	0	0	0	0	0	0	0	0	0	0	0	0	0	0	0	0
Cliv_Ra664	Unclass	Unclass	183	0	0	0	0	0	0	0	0	0	0	0	0	0	0	0	0	0	0	0	0	0	0	0	0	0	0	0	0	0	0	0	0	0	0	0	0	0	0	0	0	0	0	0	0	0	0
Cliv_Rb978	Unclass	Unclass	180	0	174	0	0	90	0	0	0	0	0	0	0	0	0	0	0	0	0	0	0	0	0	0	0	0	0	0	0	0	0	0	0	0	0	0	0	0	0	0	0	0	0	0	0	0	0
Cliv_Rb1145	Unclass	Unclass	180	0	0	0	0	0	0	0	0	0	0	0	0	0	0	0	0	0	0	0	0	0	0	0	0	0	0	0	0	0	0	0	0	0	0	0	0	0	0	0	0	0	0	0	0	0	0
Cliv_Rb1028	Unclass	Unclass	180	0	0	0	60	0	0	0	60	0	0	0	0	0	0	0	60	0	0	0	180	0	0	0	360	0	0	0	0	0	0	0	61	0	0	0	138	0	0	0	0	0	0	0	27	0	0
Cliv_Rb1077	Unclass	Unclass	180	0	0	0	0	0	0	0	60	0	0	0	0	0	0	0	0	0	0	0	0	0	0	0	0	0	0	0	0	288	0	0	0	114	0	0	99	0	114	43	120	116	171	0	60	58	57
CR1-Y_Pass	LINE	CR1	177	0	0	0	52	273	151	62	324	158	119	470	290	396	299	1369	583	385	966	1334	1680	2087	2901	2623	4994	5891	8875	9270	12432	18081	25078	26862	35263	43165	56814	75252	101069	107180	129465	159791	169664	184096	194864	227934	240425	245745	225542
Cliv_Rb706	Unclass	Unclass	176	0	232	0	0	0	115	0	0	0	116	0	0	0	0	0	0	0	0	0	0	0	0	0	0	0	0	0	0	0	0	0	0	0	0	0	0	0	0	0	0	0	0	0	0	0	0
Cliv_Rb1082	Unclass	Unclass	176	0	0	0	0	0	0	0	90	0	0	0	0	0	0	0	0	0	0	0	0	0	0	0	0	0	0	0	0	0	0	0	0	0	0	0	0	0	0	0	0	0	0	0	0	0	0
Cliv_Rb1108	Unclass	Unclass	174	0	0	0	0	0	0	0	0	0	0	0	0	0	0	0	0	0	0	0	0	0	0	0	0	0	0	0	0	0	0	0	0	0	0	54	0	0	0	0	0	0	0	0	0	0	0
Cliv_Rb1060	Unclass	Unclass	171	0	0	0	0	0	0	0	0	0	0	0	0	0	0	0	0	0	0	0	0	0	0	0	0	0	0	0	0	0	0	0	0	0	0	0	0	0	0	0	0	0	0	0	0	0	0
Cliv_Rb1151	Unclass	Unclass	168	0	0	0	0	0	0	0	0	0	0	0	0	0	0	0	0	0	0	0	0	0	0	0	0	0	0	0	0	0	0	0	0	0	0	0	0	0	0	0	0	0	0	0	0	0	0
Cliv_contig0552	LTR	LTR_TSD	167	0	0	63	110	437	222	93	1740	3831	5043	6918	17605	24518	22137	22532	18718	19633	14585	20239	9323	12921	2155	4253	5230	7241	6048	10071	6198	5527	11508	6996	6743	9879	9501	7946	15910	13226	13885	15694	14888	17220	16532	20373	19802	16750	10187
Cliv_Rb1105	Unclass	Unclass	166	0	0	0	0	0	0	0	0	0	0	0	0	0	0	0	0	0	0	0	0	0	0	0	0	0	0	0	0	0	0	0	0	0	0	0	0	0	0	0	0	0	0	0	0	0	0
Cliv_Rb1146	Unclass	Unclass	165	0	0	0	0	0	0	0	0	0	0	0	0	0	0	0	0	0	0	0	0	0	0	0	0	0	0	0	0	0	0	0	0	0	0	0	0	0	0	0	0	0	0	55	0	0	0
Cliv_Rb1134	Unclass	Unclass	164	0	0	0	0	0	0	0	0	0	0	0	0	0	0	0	0	0	0	0	0	0	0	0	0	0	0	0	0	0	0	0	0	0	0	0	0	0	0	0	0	0	0	0	0	0	0
Cliv_contig0126	Unclass	Unclass	162	486	0	0	0	0	0	0	0	0	0	0	0	0	0	0	0	0	0	0	0	0	0	0	0	0	0	0	0	0	0	0	0	0	0	0	0	0	0	0	0	0	0	0	0	0	0
Cliv_Rb1156	Unclass	Unclass	162	0	0	0	0	0	0	0	0	0	0	0	0	0	0	0	0	0	0	0	0	0	0	0	0	0	0	0	0	0	0	0	0	0	0	0	0	0	0	0	0	0	0	0	0	0	0
Cliv_Rb1121	Unclass	Unclass	159	0	0	0	0	0	0	0	0	0	0	0	0	0	0	0	0	0	0	0	0	0	0	0	0	0	0	0	0	0	0	0	0	0	0	0	0	0	0	0	0	0	0	0	0	0	0
Cliv_Rb1159	Unclass	Unclass	158	0	0	0	0	0	0	0	0	0	0	0	0	0	0	0	0	0	0	0	0	0	0	0	0	0	0	0	0	0	0	0	0	0	0	0	0	0	0	0	0	0	0	0	0	0	0
Cliv_Ra675	Unclass	Unclass	156	0	0	0	0	0	0	0	0	0	0	0	0	0	0	0	0	0	0	0	0	0	0	0	0	0	0	0	0	0	0	0	0	0	0	0	0	0	0	0	0	0	0	0	0	0	0
Cliv_Rb1132	Unclass	Unclass	156	0	0	0	0	0	0	0	0	0	0	0	0	0	0	0	0	0	0	0	0	0	0	0	0	0	0	0	0	0	0	0	0	0	0	0	0	0	0	0	0	0	0	0	0	0	0
Cliv_Rb1072	Unclass	Unclass	155	0	0	0	0	0	0	0	0	0	0	0	0	0	0	0	0	0	0	0	0	0	46	0	0	0	0	42	0	13	98	74	21	12	0	0	0	0	44	30	23	7	5	0	0	37	44
Cliv_Rb1013	Unclass	Unclass	155	0	0	0	0	0	0	0	0	0	0	0	0	0	0	0	0	0	0	0	0	0	0	0	0	0	0	61	0	0	0	0	0	0	0	0	0	0	0	0	0	0	0	0	0	0	0
Cliv_Rb1142	Unclass	Unclass	153	0	0	0	0	0	0	0	0	0	0	0	0	0	0	0	0	0	0	0	0	0	0	0	0	0	0	0	0	0	0	0	0	0	0	0	0	0	0	0	0	0	0	0	0	0	0
Cliv_Rb1138	Unclass	Unclass	152	0	0	0	0	0	0	0	0	0	0	0	0	0	0	0	0	0	0	0	0	0	0	0	0	0	0	0	0	0	0	76	0	0	0	0	0	0	0	0	0	0	0	0	0	0	0
Cliv_contig0129	Unclass	Unclass	152	0	0	0	0	0	0	0	0	0	0	0	0	0	0	0	0	0	0	0	0	0	0	0	0	0	0	0	0	0	0	0	0	0	0	0	0	0	0	0	0	0	0	0	0	0	0
Cliv_contig0247	Unclass	Unclass	150	150	0	0	150	0	0	0	0	0	0	0	0	0	0	0	0	0	0	0	0	0	0	0	0	0	0	0	0	0	0	0	0	0	0	0	0	0	0	0	0	0	0	0	0	0	0
Cliv_Rb970	Unclass	Unclass	150	0	0	0	0	0	0	0	0	0	0	0	0	0	0	0	0	0	0	0	0	134	0	0	0	0	37	0	0	0	0	0	0	0	0	0	0	0	0	0	0	0	0	0	0	0	0
Cliv_Rb1149	Unclass	Unclass	150	0	0	0	0	0	0	0	0	0	0	0	0	0	0	0	0	0	0	0	0	0	0	0	0	0	0	0	0	0	0	0	0	0	0	0	0	0	0	0	0	0	0	0	0	0	0
Cliv_Rb850	Unclass	Unclass	150	0	0	75	0	0	0	0	0	75	0	0	0	0	0	0	0	0	0	0	0	0	0	0	0	0	0	0	0	0	0	0	0	0	0	0	0	0	0	0	0	0	0	0	0	0	0
Cliv_contig0098	Unclass	Unclass	146	0	0	1233	1792	781	1588	1442	1186	556	592	750	190	258	438	443	589	0	726	0	0	0	87	0	275	0	0	93	187	0	177	196	87	165	0	89	272	0	89	0	0	0	98	0	169	238	0
Cliv_Rb1133	Unclass	Unclass	144	0	0	0	0	0	0	0	0	0	0	0	0	0	0	0	0	0	0	0	0	0	0	0	0	0	0	0	0	0	0	0	0	0	0	68	0	0	0	0	0	0	0	0	0	0	0
Cliv_Rb963	Unclass	Unclass	142	0	0	0	52	0	0	0	0	0	0	0	0	0	0	0	0	0	0	0	0	0	0	0	0	0	0	0	0	0	0	0	0	0	0	0	0	0	0	0	0	0	0	0	0	0	0
Cliv_Rb1018	Unclass	Unclass	142	0	0	0	0	0	0	0	0	0	0	0	0	0	0	0	0	0	0	0	0	0	0	0	0	0	0	0	0	0	0	0	0	0	0	0	0	0	0	0	0	0	0	0	0	0	0
Acar_rnd-5_family-3238	LINE	L2	138	0	0	0	0	57	37	98	30	82	0	44	196	271	34	46	46	359	158	115	71	112	189	301	89	135	184	137	214	397	645	407	371	557	484	512	629	397	610	385	746	773	1080	731	554	427	970
Cliv_Rb1001	Unclass	Unclass	134	0	0	0	0	0	0	67	0	0	0	0	0	0	0	0	0	0	0	0	0	0	0	0	0	0	0	0	0	0	0	0	0	0	0	0	0	0	0	0	0	0	0	0	0	0	0
CR1-Y1_Aves	LINE	CR1	134	0	0	0	0	0	0	94	54	0	47	43	134	35	117	142	219	647	575	643	1138	760	1563	951	1920	4908	5749	7690	11387	14610	18957	31880	32823	49022	51251	54415	65347	74256	94870	83349	80090	85852	84941	65835	78261	62127	68126
Cliv_contig0307	DNA	DNA_tir	131	0	0	0	0	432	486	359	177	53	287	423	452	645	285	610	623	837	857	1089	2125	2483	1359	2246	1564	2666	3970	1918	3594	4541	1465	2102	2955	2861	3300	2425	2464	1919	1564	1017	1306	1373	953	687	687	518	470
Cliv_contig0117	Unclass	Unclass	128	0	186	252	428	186	0	0	0	0	0	0	0	252	0	139	0	0	0	181	371	0	0	189	224	812	262	0	0	0	0	0	0	115	192	0	0	0	63	0	0	0	0	231	0	0	0
Muni_rnd-5_family-1444	Unknown	Unknown	127	0	0	0	0	48	174	62	115	0	0	8	44	16	51	45	125	71	102	54	15	108	87	91	139	107	120	35	141	0	30	89	10	152	0	55	53	0	29	47	0	84	48	19	37	0	0
Cliv_contig0488	Unclass	Unclass	125	125	0	125	0	125	0	0	0	0	0	0	0	0	0	0	0	0	0	0	0	0	0	43	119	0	0	0	0	0	0	0	0	0	0	0	0	0	0	0	0	0	0	0	0	0	0
Cliv_Rb1110	Unclass	Unclass	123	0	0	0	0	0	0	0	0	0	0	0	0	0	0	0	0	0	0	0	0	99	199	39	178	516	130	0	0	405	10	720	705	207	328	231	341	371	0	261	240	0	317	491	367	20	317
Cliv_Rb948	Unclass	Unclass	118	0	0	0	0	0	0	0	0	0	0	0	0	0	0	0	0	0	0	0	0	0	0	0	0	0	0	0	0	0	0	0	0	0	0	0	0	0	0	0	0	0	0	0	0	0	0
Cliv_Rb1020	Unclass	Unclass	118	0	0	0	0	0	0	0	0	0	0	0	0	0	0	0	0	0	0	0	0	0	0	0	0	0	0	0	0	0	0	0	0	0	0	0	0	0	0	0	0	0	0	0	0	0	0
Cliv_Rb953	Unclass	Unclass	118	0	0	0	0	0	0	0	0	0	0	0	59	0	0	0	59	0	0	0	0	0	0	0	0	0	0	0	0	0	0	0	0	0	0	0	0	0	0	0	0	0	0	0	0	0	0
Tery_rnd-2_family-14	LINE	CR1	114	0	0	0	0	50	295	65	60	53	116	210	158	154	328	312	208	436	329	1024	533	721	2362	2216	5979	6969	7780	8561	14265	21140	25420	35388	45953	37805	52173	68107	67161	79351	66731	66444	65010	61030	47719	44728	36344	24733	31215
Cliv_Rb1065	Unclass	Unclass	114	0	0	0	0	0	0	0	0	0	0	0	0	0	0	0	0	0	0	0	0	0	0	0	0	0	0	0	0	0	0	0	0	0	0	0	0	0	0	0	0	0	0	0	0	0	0
Cliv_Rb859	Unclass	Unclass	113	0	164	0	0	0	0	0	0	0	0	0	0	0	0	0	0	0	0	0	0	0	0	0	0	0	0	0	0	0	0	0	0	0	0	0	0	0	0	0	0	0	0	0	0	0	0
Cliv_Rb920	Unclass	Unclass	108	0	110	0	110	0	75	0	440	0	0	329	0	0	0	0	0	108	106	0	0	0	0	0	0	0	0	0	0	0	0	0	0	0	0	0	0	0	0	0	0	0	0	0	0	0	0
Cliv_Rb1128	Unclass	Unclass	108	0	0	0	0	0	0	0	0	0	0	0	0	0	0	0	0	0	0	0	0	0	0	0	0	0	0	0	0	0	0	0	0	0	0	0	0	0	0	0	0	0	0	0	0	0	0
Cliv_Rb716	Unclass	Unclass	106	0	0	0	258	45	0	0	0	311	0	0	0	156	0	56	0	0	103	0	44	0	0	0	0	0	0	0	0	0	0	0	0	0	0	0	0	0	0	0	0	0	0	0	0	0	0
Cliv_Rb1093	Unclass	Unclass	104	0	0	0	0	0	0	0	0	0	0	0	0	0	0	0	0	0	0	0	0	0	0	0	0	0	0	0	0	0	0	0	0	0	0	0	0	0	0	0	0	0	0	0	0	0	0
Cliv_Rb1064	Unclass	Unclass	100	0	0	0	0	0	0	0	0	0	0	0	0	0	0	0	0	0	0	0	0	0	0	0	0	0	0	0	0	50	0	0	0	0	0	0	0	0	0	0	0	0	0	0	0	0	0
Cliv_contig0321	LTR	LTR_TSD	100	0	0	62	109	125	252	100	334	101	456	998	1240	570	2543	1663	2168	3502	2845	4665	6058	8803	12161	19152	29869	41598	47185	59093	57474	67340	69972	64959	58212	58238	48428	42593	42725	38953	28457	21388	20283	21758	15564	16177	11592	15235	12882
Cliv_Rb919	Unclass	Unclass	97	0	0	0	194	0	0	0	0	0	0	0	0	0	97	0	0	97	0	0	0	0	0	0	0	0	0	0	0	0	0	0	0	0	0	0	0	0	0	0	0	0	0	0	0	0	0
Cliv_Rb910	Unclass	Unclass	95	0	190	0	0	190	0	0	0	0	0	0	0	0	0	0	0	0	0	0	0	0	0	0	0	0	0	0	0	0	0	0	0	0	0	0	0	0	0	0	0	0	0	0	0	0	0
Cliv_Rb735	Unclass	Unclass	93	0	0	0	0	0	0	0	0	0	0	0	0	0	0	0	0	0	0	0	0	0	0	0	0	0	0	0	0	0	0	44	0	0	0	0	99	0	0	0	60	266	9	0	0	59	71
Cliv_Rb450	Unclass	Unclass	92	0	0	0	0	0	0	95	0	0	283	0	95	240	0	458	0	454	281	0	283	91	95	187	0	189	54	95	0	0	0	0	0	95	92	184	0	0	0	0	95	0	0	0	81	0	0
Cliv_rnd-5_family-2144	Unknown	Unknown	91	412	1641	3170	3758	5227	4061	5860	4046	4789	6934	4296	3403	3180	1907	1125	409	749	120	381	874	79	417	2058	779	543	788	0	394	0	0	0	230	0	0	0	0	0	0	0	0	0	0	0	0	140	0
Cliv_Rb984	Unclass	Unclass	88	0	88	0	0	0	0	0	0	0	0	88	0	0	0	0	0	0	0	0	0	0	0	0	88	0	0	0	0	0	0	0	0	0	0	0	0	0	0	0	0	0	0	0	0	0	0
Cliv_contig0481	Unclass	Unclass	87	0	0	0	0	0	1274	1515	3087	8328	8407	14368	12200	5860	5659	4242	4193	7387	4228	3114	5963	5467	2616	3563	1716	2477	1023	621	1781	41	1772	815	168	754	1833	907	0	0	775	1632	651	1324	0	0	2048	116	1155
Cliv_contig0069	LTR	LTR	85	136	0	0	0	1371	190	0	1700	3274	2764	6560	3928	10580	4109	11061	4510	8907	5385	3439	4565	8298	5638	4209	3561	2740	5282	2084	5009	10282	8403	11004	11691	7159	4859	1073	1408	341	2171	166	623	735	6	1230	879	99	93
Cliv_Rb831	Unclass	Unclass	85	0	0	0	0	0	0	0	0	0	0	0	0	0	0	0	0	0	0	172	0	0	0	95	0	0	73	0	0	0	0	62	0	0	0	94	0	283	0	302	72	0	0	0	0	0	83
Cliv_Ra584	Unclass	Unclass	82	0	164	0	0	82	0	0	0	0	0	82	0	0	0	0	0	82	78	0	0	0	0	164	78	0	0	0	0	82	79	0	0	0	0	54	0	0	164	0	0	81	0	0	0	0	0
Cliv_Rb39	SINE	SINE	80	0	85	222	0	157	596	1112	2137	778	2690	3219	1198	1559	2643	1432	1621	1465	1180	2463	2021	2051	1547	2092	1787	3061	2212	735	923	300	321	284	697	704	262	352	42	263	10	147	119	350	129	78	120	0	104
Plep_rnd-6_family-2247	LINE	CR1	76	0	0	0	0	0	88	109	141	0	0	0	16	4	35	0	30	0	18	20	0	34	0	0	19	49	8	7	0	8	0	0	0	0	35	0	0	0	0	0	0	0	0	0	0	0	0
Cliv_Rb1034	Unclass	Unclass	75	0	0	0	104	0	0	0	0	0	0	0	0	0	0	0	0	0	0	88	0	0	99	0	0	0	0	0	75	0	0	0	89	200	67	0	0	0	0	104	0	88	0	133	0	0	0
Cliv_Rb795	Unclass	Unclass	70	0	0	0	0	0	0	0	84	0	0	0	0	73	0	126	0	0	0	128	0	0	0	146	0	0	274	0	0	0	144	0	0	73	0	0	73	0	0	68	0	0	0	0	0	0	0
Muni_rnd-5_family-371	Unknown	Unknown	65	0	0	0	0	0	40	99	29	0	0	0	0	0	33	31	37	0	0	76	43	0	0	62	0	0	0	15	0	0	0	0	6	13	0	0	0	0	0	0	0	0	0	0	0	0	0
Cliv_rnd-6_family-1224	Unknown	Unknown	64	0	0	0	100	0	0	0	0	521	190	0	0	0	406	8	0	0	252	210	7	63	0	199	148	142	107	0	134	86	47	46	0	52	7	0	68	26	0	0	42	5	34	0	0	8	0
Pcar_rnd-2_family-1	LINE	CR1	64	0	0	0	0	43	0	0	0	0	0	0	41	123	57	13	30	178	77	247	268	103	167	75	188	94	273	537	952	620	290	565	493	1182	1057	914	924	1114	2089	1217	1842	2060	3552	1832	2094	3128	3976
Cliv_contig0164	Unclass	Unclass	63	0	0	594	580	620	1311	701	415	798	0	152	0	0	315	447	0	440	0	0	0	0	438	264	59	0	706	0	0	392	40	0	0	0	0	475	475	0	394	0	0	0	408	0	0	311	104
Cliv_rnd-4_family-261	Unknown	Unknown	63	0	0	0	0	45	112	662	1350	2688	7215	5570	9901	5680	6429	11851	5245	4124	3061	2022	2348	846	1489	619	1942	1676	1159	689	778	1646	1050	2091	1422	1994	989	1677	1585	1916	681	2700	1038	1141	693	690	1336	553	345
Cliv_Rb645	Unclass	Unclass	61	0	0	61	0	138	0	276	0	0	276	0	138	0	138	80	0	137	0	0	0	0	138	0	0	0	46	0	0	261	0	125	0	68	0	0	62	0	0	0	0	0	0	144	0	61	122
Cliv_contig0553	Unclass	Unclass	60	0	0	0	0	0	0	0	0	0	68	0	0	0	0	187	840	588	104	2647	2397	2983	4320	3052	3774	4059	3685	8443	4065	2484	3700	1642	1024	1531	2081	838	1545	1751	1864	589	1415	1296	579	427	2474	753	1221
Cliv_Rb931	Unclass	Unclass	57	0	0	0	0	0	0	0	57	0	0	0	57	0	0	0	0	0	0	0	0	57	0	0	0	0	0	0	0	0	0	54	0	0	0	0	0	0	0	0	0	47	0	0	56	0	0
Muni_rnd-6_family-154	Unknown	Unknown	57	0	0	0	0	0	25	181	13	0	0	0	0	204	33	112	60	38	63	112	84	54	51	39	69	7	124	0	47	79	40	0	109	80	34	0	0	68	18	0	0	0	47	0	0	0	0
Cliv_Rb952	Unclass	Unclass	55	0	0	0	110	0	0	0	55	0	0	0	0	0	0	0	0	0	0	0	48	0	0	0	0	0	0	0	0	0	0	0	0	0	0	0	0	0	0	0	0	0	51	0	0	0	0
Cliv_Rb945	Unclass	Unclass	55	0	0	0	55	0	0	0	0	0	0	43	0	0	0	0	43	0	0	0	0	0	43	0	0	0	0	0	0	0	0	0	0	0	0	0	0	0	0	0	0	0	0	0	0	0	0
Cliv_Ra530	Unclass	Unclass	53	0	0	0	0	0	0	0	0	0	0	0	0	0	184	0	0	0	370	0	0	0	0	0	0	0	0	0	0	0	0	0	185	185	0	184	134	0	0	0	0	0	351	0	0	0	0
Cliv_Rb911	Unclass	Unclass	51	0	0	0	51	0	0	0	0	51	0	0	0	0	0	0	0	0	0	0	0	0	0	0	0	0	0	0	0	0	0	0	0	0	0	0	0	0	0	0	0	0	0	0	0	0	0
Cliv_contig0183	LINE	LINE	51	0	0	0	0	0	0	0	0	0	0	42	0	0	0	0	0	56	172	0	0	941	1361	352	843	1307	1314	1240	43	2388	900	1032	636	826	769	136	224	306	429	113	0	189	0	0	0	0	124
Cliv_Rb999	Unclass	Unclass	50	0	0	0	101	48	0	0	0	100	0	0	0	0	49	48	0	0	0	51	50	0	0	52	239	77	47	0	0	0	189	0	0	50	0	230	40	0	0	44	196	143	0	0	0	292	47
Cliv_contig0342	Unclass	Unclass	50	0	0	0	0	0	0	0	30	0	697	0	692	697	0	0	2187	512	0	1157	383	638	307	0	0	186	713	0	430	0	476	114	0	1524	1171	495	234	374	545	1102	432	1337	1044	1234	527	914	634
Cliv_contig0023	LINE	LINE	47	410	198	2728	2620	2499	3626	5831	7476	5822	4017	4930	6018	3471	4725	6096	4742	5195	5391	7276	5587	5949	4778	4656	1692	5996	4723	1982	4501	2267	2428	2310	3305	1629	1345	944	2227	1897	1613	950	682	301	600	753	861	418	100
MeloSINE_Melopsittacus_undulatus	SINE	RTE	46	0	0	0	0	245	0	0	0	146	0	42	0	683	0	329	0	84	0	282	618	303	0	0	0	187	184	438	0	0	0	0	0	0	0	0	67	0	0	0	0	0	0	151	207	0	145
Cliv_contig0475	Unclass	Unclass	46	0	0	0	0	0	0	31	175	53	0	63	0	55	0	445	534	1240	5228	3087	4679	10985	14365	18671	24078	22568	28329	23920	18532	12273	10330	10972	4509	1515	5883	4952	4801	2490	2590	1921	1081	1767	945	257	294	913	551
Cliv_Rb650	Unclass	Unclass	45	0	176	0	59	264	0	67	257	0	0	88	0	162	190	0	88	85	0	88	0	88	85	0	88	0	0	0	0	0	0	0	0	0	70	88	0	0	56	0	0	0	0	0	0	0	0
Cliv_contig0510	LTR	LTR_TSD	44	0	0	0	0	42	0	0	376	527	443	1108	976	965	734	338	2988	4233	6551	7855	4991	10607	12277	5204	3505	6576	3355	1959	1968	5119	1893	1503	1912	541	0	2017	348	1278	0	982	381	47	359	168	450	0	237
Cann_rnd-6_family-1231	Unknown	Unknown	43	0	0	0	0	0	0	0	0	0	0	0	0	0	0	0	0	0	0	0	0	0	0	0	0	0	0	0	0	0	0	38	0	0	0	0	0	0	0	0	0	0	0	0	0	0	0
Gfor_rnd-5_family-857	LTR	ERV1	42	0	0	0	0	84	0	0	0	0	0	0	38	0	0	0	0	0	0	0	0	0	0	53	0	0	82	0	0	0	0	0	0	0	72	0	0	0	0	0	0	0	0	0	47	0	0
CR1-X2_Pass	LINE	CR1	42	0	0	0	0	127	0	159	30	0	94	86	117	35	262	437	638	667	233	1578	1517	740	3249	2326	2322	4303	6518	5703	5980	10068	13097	12479	18520	15926	16744	29767	37242	16284	26082	19747	18062	16066	14977	6862	11788	4140	2484
Cliv_contig0402	LTR	LTR	39	0	0	0	0	174	111	64	86	177	116	398	0	623	217	885	289	803	689	952	1158	2231	1966	2898	2174	4813	4872	7190	7492	7537	10907	18428	16238	25107	27130	25453	24128	26788	28358	26423	25690	29694	20093	18876	20067	18670	13294
Cliv_contig0032	LTR	LTR	38	0	741	342	744	5417	5782	15553	5777	12294	12442	10909	6381	6966	5069	5194	2493	4476	1924	162	681	320	325	1207	649	1502	371	0	165	251	289	0	946	825	28	945	608	1099	3124	3685	4051	1384	3238	1065	3547	4744	3320
Ccri_rnd-5_family-93	SINE	MIR	38	0	0	0	0	0	0	0	0	0	0	0	0	0	0	0	0	0	39	0	0	0	0	0	0	0	0	0	0	41	39	0	67	0	25	229	0	155	71	63	132	481	136	116	112	218	446
Cliv_contig0118	Unclass	Unclass	38	0	0	61	0	0	270	307	545	2172	1717	2517	4422	3942	3840	3434	3915	1566	2504	1569	1527	1077	2241	235	0	121	90	1432	1362	780	394	138	0	0	113	149	321	0	344	231	0	0	0	138	298	0	0
Cliv_Rb593	Unclass	Unclass	38	0	0	121	0	0	0	0	121	0	119	0	120	0	120	0	120	0	0	0	120	0	0	0	119	121	0	0	0	105	237	46	0	0	119	121	119	111	119	0	0	121	0	111	119	0	104
Prub_rnd-6_family-476	LINE	CR1	38	0	0	0	0	0	0	0	0	0	0	0	0	0	0	0	0	0	0	0	0	0	0	0	0	0	0	0	0	0	0	0	0	0	0	0	62	160	0	108	0	71	0	96	143	0	98
Ccri_rnd-2_family-17	LINE	CR1	37	0	0	0	0	87	79	101	62	0	0	82	40	47	117	175	0	248	104	518	418	900	1951	1332	1501	3704	6297	8324	10746	11737	13791	20215	22016	21567	18927	22979	13857	13826	9063	12689	9189	7442	8552	6933	4966	4378	3755
Cliv_Rb921	Unclass	Unclass	36	132	0	132	0	0	0	0	0	0	0	0	0	0	0	0	0	0	0	0	0	0	0	0	0	0	0	0	0	0	0	0	0	0	0	0	518	140	109	476	53	0	0	199	223	63	30
Mariner2-NA_Columba	DNA	TcMar-Tc1	36	0	0	79	149	44	140	228	516	1235	1349	3450	3697	3964	8210	10668	13120	13422	14875	17326	14237	17894	14872	12715	9620	9162	8966	5398	4907	3215	2174	2838	1389	613	639	819	106	485	265	185	251	90	77	0	152	190	338
Cliv_rnd-5_family-2188	LTR	Gypsy	36	0	0	0	0	0	0	103	0	128	1491	979	6519	2074	9607	16407	19411	10237	13092	13289	10163	5077	5922	3080	5684	2596	4200	5722	3059	2566	3103	1337	1079	3717	4379	6682	4250	2916	3922	3501	3678	3328	4027	2208	2978	4669	3060
Cliv_contig0454	Unclass	Unclass	35	0	0	0	0	82	39	0	30	126	0	82	100	0	131	188	2168	0	1977	3147	3045	4544	9669	9248	10506	9906	8114	6930	7258	6499	6564	2800	1890	672	2133	128	195	195	0	955	390	699	843	640	0	1579	1233
Cliv_contig0356	LINE	LINE	34	0	90	0	0	0	0	0	0	0	0	524	1158	0	1931	1699	1111	1090	1636	202	2508	2265	2638	1784	812	1234	0	894	0	0	1140	1316	709	0	0	41	0	327	0	0	143	423	195	32	43	156	182
Cliv_Rb64	LTR	LTR_TSD	34	0	0	0	0	0	0	0	0	0	45	106	0	37	34	61	780	41	1584	3483	3682	3814	5375	6985	2461	3767	6818	4114	4057	2200	2002	1651	2637	1455	2433	2302	6498	3790	4485	3885	1887	3951	4266	4717	2897	3583	8261
Cbra_rnd-5_family-4077	Unknown	Unknown	33	0	0	0	0	0	0	0	0	0	0	0	0	0	0	0	0	0	0	0	0	0	0	0	0	0	0	0	0	0	0	0	0	0	0	0	0	0	0	0	0	0	0	0	0	0	0
Cpel_rnd-5_family-1146	Unknown	Unknown	33	0	0	0	0	43	117	0	0	0	0	43	157	37	33	52	44	124	39	38	70	45	86	166	170	187	186	125	85	97	182	97	258	97	155	0	95	169	163	92	0	68	91	64	184	0	47
CR1-H	LINE	CR1	33	0	0	0	0	0	0	0	28	0	0	0	0	0	33	31	0	0	0	0	0	94	65	0	214	72	214	57	410	247	326	159	61	156	173	85	344	478	515	213	702	290	326	911	561	760	734
Cliv_contig0010	DNA	DNA	33	0	0	0	0	0	35	220	343	0	183	1288	2107	579	1660	1044	1138	2543	2049	2945	2469	2059	1535	1088	1245	175	326	1485	180	973	435	120	284	510	102	278	164	0	216	298	7	0	0	0	163	0	0
Fper_rnd-5_family-173	LTR	ERV1	32	0	0	0	0	0	0	0	0	0	0	0	0	0	0	0	0	0	0	0	0	0	0	0	0	0	0	0	0	0	0	0	0	85	0	0	0	0	0	0	0	0	0	44	38	0	0
CR1-L2_Tgu	LINE	CR1	32	0	0	0	0	0	0	0	27	0	0	41	0	0	0	32	0	0	41	39	37	0	0	49	0	0	0	0	10	10	0	69	5	0	8	81	47	0	15	99	24	20	138	124	376	327	24
Cliv_Rb1006	Unclass	Unclass	32	0	0	0	357	0	36	100	362	0	362	361	0	356	724	0	304	0	0	0	0	0	0	0	0	0	0	0	0	0	0	0	0	0	0	0	0	0	0	0	259	0	0	0	0	0	0
Cliv_contig0389	LINE	LINE	31	0	1033	0	0	45	864	0	0	0	45	0	453	0	0	0	0	382	0	0	285	0	0	0	0	0	0	0	0	0	0	0	0	0	0	0	0	0	0	0	0	0	0	0	136	0	0
Cliv_contig0537	LINE	LINE	31	0	0	0	0	0	0	0	0	0	0	0	0	0	0	0	0	483	355	0	333	0	710	0	969	643	409	653	352	0	612	290	500	354	0	0	365	0	0	214	0	311	0	0	0	71	0
Cliv_contig0543	Unclass	Unclass	31	0	0	0	0	0	36	0	0	73	0	0	57	0	0	77	0	42	0	262	917	728	278	1599	2183	2496	1981	5734	5790	8522	14979	10722	14045	15573	10840	12804	9612	17009	9647	7904	8747	7968	3583	3313	2776	3912	2890
Pcrt_rnd-6_family-2799	Unknown	Unknown	31	0	0	0	0	0	0	62	30	0	0	0	0	125	67	32	0	0	80	54	0	81	38	0	151	100	40	97	58	110	248	88	76	30	0	0	268	94	50	0	0	45	56	14	0	0	0
CR1-Y2_Aves	LINE	CR1	31	0	0	0	57	44	37	100	116	0	141	83	155	87	101	411	281	165	423	125	143	517	424	612	1094	1011	1650	1044	1133	1930	1830	2541	2133	4463	4332	4738	7958	14451	13154	16612	21460	30983	41724	56118	56357	69053	85782
CR1-G	LINE	CR1	31	0	0	0	0	0	0	0	0	0	0	44	0	36	0	49	0	85	117	63	60	58	0	43	60	324	101	115	121	233	332	474	71	415	339	300	132	306	146	653	714	289	337	1332	609	1000	856
Cliv_rnd-2_family-31	LTR	ERVL	31	0	0	0	0	42	38	430	0	156	45	580	422	1383	799	219	791	124	797	1647	1183	1731	412	1602	546	2934	1223	1550	1601	4550	1836	2206	3516	6886	4113	7786	13212	11896	15497	20185	21060	12867	12459	7284	6237	7537	2927
Cliv_contig0317	Unclass	Unclass	29	269	0	0	0	0	0	134	0	509	510	500	0	788	0	386	0	180	0	0	49	0	0	0	0	0	0	0	326	583	0	212	0	59	42	0	0	536	0	196	0	63	0	0	0	0	0
Breg_rnd-5_family-84	LINE	CR1	29	0	0	0	0	0	0	0	0	0	0	0	0	0	0	0	0	0	0	0	0	0	0	0	0	0	0	0	0	0	65	0	60	0	77	0	72	0	0	55	120	325	375	310	590	646	420
Cliv_contig0166	Unclass	Unclass	29	0	0	0	422	718	485	810	1499	1657	658	1858	1485	0	2216	1497	751	1655	1455	1363	820	316	0	588	1689	0	0	748	768	0	0	0	60	297	0	0	0	0	0	0	0	226	0	0	0	0	766
Hleu_rnd-5_family-1886	SINE	MIR	29	0	0	0	0	0	0	0	0	0	0	41	0	0	0	0	0	0	0	0	0	34	0	0	50	48	99	45	0	0	80	48	0	111	0	41	0	0	38	56	36	0	145	144	130	48	306
Cliv_Rb731	Unclass	Unclass	28	411	0	0	0	0	0	0	0	0	0	0	0	0	0	0	0	0	0	0	0	0	0	0	0	0	0	0	0	0	0	137	0	0	0	0	0	0	0	0	0	0	0	0	137	0	0
Cliv_Rb174	Unclass	Unclass	28	161	0	0	0	307	0	1227	896	0	363	575	0	296	306	0	0	298	0	137	0	0	0	93	138	38	0	0	0	0	0	0	0	496	0	0	134	0	0	0	0	0	0	168	0	0	0
Nnip_rnd-5_family-800	Unknown	Unknown	28	0	0	0	0	0	0	62	0	0	0	0	0	36	0	95	43	93	0	75	35	0	0	69	39	0	85	0	18	0	48	49	54	0	35	8	0	0	38	0	0	0	0	0	0	0	0
Apla_rnd-1_family-3	LINE	CR1	28	0	0	0	0	0	0	0	0	0	47	48	0	0	34	140	104	0	53	0	8	187	88	52	374	185	81	202	0	212	653	136	332	808	113	239	251	781	258	202	217	403	370	531	1320	253	652
Cliv_Rb891	Unclass	Unclass	28	0	0	0	156	0	0	0	0	0	0	0	0	0	0	0	0	0	0	0	0	0	0	0	0	0	0	0	0	0	0	0	0	0	0	0	0	0	0	0	0	0	0	0	0	0	0
Cliv_Rb870	Unclass	ERV	28	0	0	0	0	0	0	0	0	0	0	0	0	645	0	0	645	645	0	644	1282	138	592	0	0	394	291	394	646	0	823	0	593	0	0	0	0	52	0	0	0	0	0	0	0	0	0
Cliv_contig0286	LTR	LTR_TSD	27	0	455	0	1422	2834	1825	5502	5992	10678	4968	12343	9073	12295	11024	11240	8594	6548	5330	6560	4118	3696	4330	670	3032	506	2336	1718	3570	2757	5481	4310	3807	2858	3372	1640	3635	3109	1845	1406	900	841	0	550	592	71	303
Apla_rnd-5_family-108	SINE	MIR	27	0	0	0	0	0	0	0	0	0	0	0	0	0	34	0	29	0	0	0	0	0	149	0	41	60	0	0	43	0	0	38	37	0	97	54	0	0	0	79	0	91	195	56	84	131	302
CR1-L1_Tgu	LINE	CR1	27	0	0	0	0	0	0	0	0	0	0	0	0	0	0	0	0	0	0	4	50	0	0	37	0	0	10	0	38	42	57	38	75	53	42	13	10	16	36	182	27	73	55	30	54	61	66
Cliv_rnd-4_family-466	Unknown	Unknown	27	0	0	0	0	0	35	0	0	0	0	0	57	110	155	0	62	0	0	85	249	216	0	125	250	265	104	136	293	310	831	792	86	666	1365	1601	1211	3200	4023	3226	13953	9207	9825	14491	13374	16243	9770
Nnot_rnd-6_family-929	Unknown	Unknown	26	0	0	0	0	0	0	33	0	0	0	0	38	0	67	0	46	0	0	37	61	7	0	0	51	0	28	8	0	0	16	0	44	28	27	0	0	0	0	0	0	41	0	0	0	0	0
Cann_rnd-6_family-452	LTR	ERVL	26	0	0	0	0	0	0	0	0	0	0	0	0	0	0	0	0	0	0	0	0	0	0	0	0	0	0	0	0	0	0	0	0	0	0	0	54	0	0	0	0	0	0	0	0	0	0
Cliv_Rb110	LINE	LINE	26	0	0	0	785	1065	404	1089	1426	342	269	416	633	0	416	1093	0	163	66	0	0	232	0	0	736	0	0	43	0	0	156	0	156	0	0	9	0	0	0	0	0	0	0	0	6	0	0
CR1-C4	LINE	CR1	25	0	0	0	0	0	0	0	28	49	0	0	38	0	0	0	0	0	132	87	0	111	129	160	177	58	119	177	140	294	121	205	469	280	163	184	368	425	251	296	161	382	220	323	223	315	439
TguERV4b_I	LTR	ERV1	25	0	0	0	0	0	0	0	0	0	0	0	0	0	0	0	0	0	0	0	0	0	0	0	0	0	0	0	0	0	0	0	0	0	0	0	79	56	44	0	0	0	75	0	107	0	0
Cliv_contig0588	Unclass	Unclass	23	0	0	0	102	46	77	553	580	449	1913	1998	6022	5770	10384	9647	11729	9962	8588	9392	12226	9542	7831	8242	3467	4623	4527	3906	2819	3234	3193	857	1660	1986	2172	1463	1906	1765	1713	918	628	376	1017	890	250	518	355
Cliv_Rb900	Unclass	Unclass	23	0	0	0	118	0	0	0	0	0	0	0	177	0	0	0	59	0	0	0	0	0	0	0	0	0	0	0	0	0	0	0	0	0	0	0	0	0	0	0	0	0	0	0	0	0	0
Cliv_Rb578	Unclass	Unclass	22	0	0	0	0	94	0	162	0	130	0	0	0	0	131	0	260	113	132	0	0	0	396	0	0	0	0	0	0	109	72	117	0	0	0	0	0	0	0	0	0	0	0	0	0	0	0
Tgut_rnd-6_family-2774	Unknown	Unknown	8	0	0	0	0	0	0	0	0	0	0	0	0	0	0	0	0	0	0	0	0	0	0	0	0	0	0	0	0	0	0	78	0	0	0	0	0	0	0	0	0	0	91	47	0	223	0
Cpel_rnd-6_family-2886	LINE	CR1	6	0	0	0	0	42	227	0	0	0	47	90	436	90	0	0	153	0	179	228	116	118	216	244	315	242	143	308	641	135	265	564	483	222	156	523	410	393	270	345	197	245	136	360	296	194	222
Cliv_Rb866	Unclass	Unclass	5	0	0	0	0	0	0	0	0	0	0	0	0	0	0	0	0	0	0	0	0	0	0	0	0	0	0	0	0	0	0	0	0	0	0	0	0	0	0	0	0	0	0	0	0	0	0
Cliv_contig0484	Unclass	Unclass	5	0	0	0	0	0	0	0	0	0	0	728	1589	0	1310	1017	301	850	782	439	719	288	301	1336	856	585	1193	738	0	172	0	303	303	0	0	0	0	0	0	0	0	0	0	0	0	0	0
Pcar_rnd-6_family-2367	LTR	ERVL	5	0	0	0	0	0	38	131	30	0	0	84	38	78	101	32	88	84	80	232	36	240	132	49	125	49	201	0	0	82	0	13	251	51	0	123	10	8	38	4	0	14	0	11	0	0	0
Cliv_Ra641	Unclass	Unclass	3	0	0	0	0	0	0	0	0	0	0	0	0	0	0	0	0	0	0	0	0	0	0	0	0	0	0	0	0	0	0	0	0	0	0	0	0	0	0	0	0	0	0	0	0	0	0
Cliv_Rb733	Unclass	Unclass	0	388	0	0	194	0	0	0	0	0	0	194	0	0	0	0	0	0	0	0	0	89	0	0	0	88	0	193	0	0	0	0	0	0	0	104	382	291	190	70	0	0	153	0	177	0	0
Cliv_Rb700	Unclass	Unclass	0	378	0	378	0	0	0	68	0	0	0	0	0	0	0	0	0	0	0	0	0	0	0	0	0	0	0	0	0	0	0	0	0	0	0	0	0	0	0	0	189	0	0	0	189	174	0
Cliv_Rb418	Unclass	Unclass	0	374	488	315	0	331	187	0	0	186	0	0	0	0	0	0	0	0	0	0	0	34	0	0	0	0	0	0	51	0	0	0	0	0	0	0	0	0	0	0	0	0	0	0	0	0	0
Cliv_contig0220	Unclass	Unclass	0	366	0	0	342	366	0	0	366	0	0	0	0	730	0	366	0	0	0	0	0	0	0	0	0	367	0	0	0	0	0	0	0	0	0	0	0	0	0	0	288	0	174	195	548	0	199
Cliv_contig0377	Unclass	Unclass	0	316	316	0	0	0	0	69	316	0	0	211	166	0	66	0	0	0	0	0	60	321	0	0	0	0	633	311	0	82	322	546	607	0	0	214	0	0	0	98	0	0	0	73	0	287	0
Cliv_Rb773	Unclass	Unclass	0	308	0	0	308	0	0	0	0	0	0	0	0	0	0	0	0	0	0	0	0	0	0	0	0	0	154	0	157	0	157	0	0	0	0	0	0	0	0	0	0	0	0	0	0	0	42
Cliv_Rb801	Unclass	Unclass	0	308	0	0	0	0	0	0	0	0	0	0	0	0	0	0	0	0	0	0	0	0	0	0	0	0	0	0	0	0	0	156	0	0	0	0	0	0	0	0	0	0	0	0	0	0	0
Cliv_contig0580	Unclass	Unclass	0	270	0	0	51	0	0	0	0	0	0	0	267	0	0	0	0	0	0	0	129	0	0	0	131	0	131	131	136	131	158	262	87	0	0	0	0	0	134	0	0	0	0	0	0	0	0
Cliv_Rb745	Unclass	Unclass	0	268	0	134	0	0	0	0	0	0	0	0	0	0	0	0	0	0	0	0	0	0	0	0	0	0	0	0	0	0	0	0	0	0	0	0	0	0	0	0	0	0	0	0	0	0	0
Cliv_contig0057	Unclass	Unclass	0	257	207	206	207	305	0	31	59	481	201	289	80	0	162	160	86	0	0	0	0	0	0	0	0	0	44	0	0	0	0	0	0	0	0	0	0	0	81	0	0	0	0	18	0	0	0
Cliv_Rb955	Unclass	Unclass	0	248	0	0	0	0	0	0	0	0	0	0	0	0	0	0	0	0	0	0	0	0	0	0	0	0	0	204	0	0	0	124	0	0	0	0	0	0	0	0	0	123	0	0	0	0	0
Cliv_Ra506	Unclass	Unclass	0	220	440	0	0	0	0	0	0	221	0	0	82	0	0	0	0	0	0	0	0	0	0	0	0	78	0	0	0	0	0	0	0	0	0	0	0	0	0	0	0	128	0	0	0	0	0
Cliv_Rb827	Unclass	Unclass	0	216	0	0	216	43	373	0	0	0	0	0	0	0	0	0	0	0	0	0	0	0	0	0	0	0	0	0	0	0	0	207	0	206	0	44	0	0	0	0	0	0	0	0	65	0	0
Cliv_contig0244	Unclass	Unclass	0	182	182	182	0	0	0	0	0	0	0	0	0	0	0	0	0	0	0	0	0	0	0	0	0	0	0	0	0	0	0	0	0	0	0	0	0	0	0	0	0	0	0	39	0	0	0
Cliv_contig0081	Unclass	Unclass	0	165	330	0	0	0	0	0	0	0	0	0	0	0	0	163	0	156	0	0	0	0	0	0	0	0	0	0	0	0	0	0	0	0	0	0	0	0	0	0	0	0	0	0	0	0	0
Cliv_contig0215	Unclass	Unclass	0	165	0	0	0	165	0	0	0	0	0	0	0	0	0	0	0	0	0	0	0	0	0	0	0	0	0	0	0	0	0	0	0	0	0	0	55	0	0	0	0	0	0	0	0	0	0
Cliv_contig0067	LTR	LTR	0	152	428	672	1299	581	567	18	0	367	0	0	0	0	0	0	0	0	0	0	0	0	0	0	0	0	0	0	0	0	0	0	0	0	0	0	0	410	0	0	0	0	0	0	0	0	0
Cliv_contig0197	Unclass	Unclass	0	152	0	0	218	1020	664	781	1083	808	288	1936	1256	1173	401	0	85	1789	0	553	336	67	0	0	0	0	380	0	47	363	0	0	897	0	49	138	497	467	0	3384	72	0	0	112	0	0	0
Cliv_contig0370	nonLTR	nonLTR	0	143	0	0	0	143	0	0	143	0	0	0	0	143	0	286	0	0	0	0	143	0	0	0	0	0	0	0	0	0	0	0	0	0	0	0	0	0	0	0	0	0	0	0	0	107	0
Cliv_Ra631	Unclass	Unclass	0	127	0	0	235	0	148	0	0	0	142	293	0	0	148	0	0	0	0	0	0	0	0	0	0	0	0	0	0	0	0	0	0	0	0	0	0	0	0	0	0	0	0	0	0	0	0
Cliv_contig0171	LTR	LTR_TSD	0	0	1721	1730	1724	2210	643	576	0	574	706	1769	836	998	528	0	549	858	186	538	843	544	1450	0	0	0	522	426	1056	1033	0	2506	1958	0	235	0	0	0	589	383	330	337	0	87	0	789	744
Cliv_contig0072	LTR	LTR	0	0	1373	0	1125	976	2966	1717	1220	4205	0	0	0	0	0	1079	0	0	0	0	0	0	0	0	0	0	0	0	0	0	0	0	0	0	0	0	370	47	0	0	0	0	0	0	0	1374	0
Cliv_Rb811	Unclass	ERV	0	0	1128	0	0	0	0	0	564	564	0	0	564	0	0	0	0	1129	0	0	0	0	0	0	0	0	0	0	0	0	0	0	0	0	0	0	0	0	0	0	0	0	0	0	55	0	0
Cliv_contig0536	Unclass	Unclass	0	0	858	857	437	1545	849	841	604	0	680	128	0	560	435	713	1112	54	1026	63	426	405	65	368	331	316	665	0	198	856	640	0	575	895	721	885	377	663	677	963	648	705	395	661	485	1710	312
Cliv_Ra600	Unclass	Unclass	0	0	514	0	0	0	0	216	0	0	0	0	0	0	216	0	0	0	0	0	0	0	0	0	0	0	0	0	0	0	0	0	0	0	0	0	0	0	0	0	0	0	0	0	0	185	0
Cliv_rnd-6_family-847	LTR	ERV	0	0	499	2083	0	0	827	6866	1357	8319	3241	2531	3408	1213	7439	7443	4364	9039	3665	2748	2630	2436	3417	1362	569	1051	1912	4470	161	2031	290	979	37	2599	72	2993	70	1824	1250	740	0	2066	574	310	328	485	294
Cliv_contig0336	Unclass	Unclass	0	0	338	696	250	0	0	0	500	248	0	0	0	0	0	0	0	0	204	0	0	0	0	0	0	66	0	250	0	0	0	0	0	94	0	0	0	0	185	0	0	0	0	0	0	0	0
Cliv_Rb720	Unclass	Unclass	0	0	334	0	167	0	0	334	57	0	0	0	0	0	168	0	0	0	0	0	0	0	0	0	0	0	0	0	0	0	0	0	0	0	0	0	0	0	0	0	0	0	0	0	0	0	0
Cliv_contig0376	LTR	LTR	0	0	301	0	0	0	0	493	1340	494	119	483	482	0	0	0	0	122	112	0	0	0	0	0	0	0	0	0	0	0	0	0	0	0	0	0	0	0	0	0	0	0	0	0	0	0	0
Cliv_Rb652	Unclass	Unclass	0	0	288	0	0	0	0	96	0	0	0	0	96	0	0	0	0	85	0	0	0	0	0	0	0	0	0	0	0	0	0	0	0	0	0	0	0	0	0	0	0	0	0	0	0	0	0
Cliv_contig0228	Unclass	Unclass	0	0	287	0	287	0	284	0	0	0	0	0	0	0	0	137	0	0	0	0	0	0	0	0	607	0	0	0	0	0	0	0	0	0	0	0	0	55	58	0	0	0	0	64	0	0	0
Cliv_contig0273	Unclass	Unclass	0	0	266	266	0	0	0	0	0	266	0	0	0	0	266	0	0	0	0	0	0	0	0	0	0	0	0	0	0	0	0	0	0	0	0	0	0	0	0	0	0	259	0	199	0	0	0
Cliv_contig0447	Unclass	Unclass	0	0	243	486	0	0	0	243	0	0	0	0	0	0	0	0	0	0	0	0	0	0	0	102	0	0	0	0	0	0	0	0	243	0	0	0	0	0	0	0	0	0	0	0	0	0	0
Cliv_contig0234	Unclass	Unclass	0	0	228	0	361	0	362	0	362	0	359	0	0	0	0	0	0	0	0	52	0	0	0	0	0	0	0	0	0	0	218	0	0	139	0	0	375	0	367	65	0	0	0	0	0	314	0
Cliv_Rb996	Unclass	Unclass	0	0	214	0	0	0	0	0	0	0	0	0	0	0	0	0	0	0	0	0	0	0	0	0	0	0	0	0	0	0	0	0	0	95	106	0	0	0	106	0	321	104	0	0	0	0	192
Cliv_contig0055	LTR	LTR	0	0	203	1295	671	1545	741	2900	741	0	0	0	0	0	0	393	0	0	0	742	0	0	0	0	0	0	0	0	726	0	0	0	0	0	0	0	0	0	0	0	0	0	0	0	0	0	0
Cliv_Rb816	Unclass	Unclass	0	0	202	0	341	0	120	0	0	0	0	0	0	0	0	0	0	0	0	113	0	0	0	0	0	0	0	0	0	0	0	0	0	0	0	0	0	0	0	0	0	0	0	0	0	0	0
Cliv_contig0405	Unclass	Unclass	0	0	202	0	198	0	0	404	0	0	0	0	0	0	0	0	0	0	0	0	202	0	0	69	0	0	70	0	0	0	0	0	0	0	0	0	0	0	0	0	0	0	0	0	0	0	0
Cliv_Rb763	Unclass	Unclass	0	0	186	0	97	0	0	97	0	97	0	0	97	0	0	0	0	0	0	97	0	0	0	0	97	48	0	0	0	0	0	0	0	0	0	0	0	0	0	0	0	0	0	0	0	0	0
Cliv_contig0390	Unclass	Unclass	0	0	162	0	162	162	160	163	0	0	0	0	0	0	0	0	0	0	0	0	0	149	0	0	0	0	143	0	0	0	0	0	0	0	0	0	0	0	0	0	0	0	0	0	0	0	0
Cliv_Rb787	Unclass	Unclass	0	0	108	0	222	0	0	0	0	0	0	0	0	0	0	0	0	0	0	0	0	110	0	0	0	0	111	0	0	0	0	0	0	0	0	0	0	0	0	0	0	0	0	0	0	0	0
Cliv_Rb947	Unclass	Unclass	0	0	101	0	101	0	0	0	0	295	0	0	0	0	101	0	0	0	0	0	0	0	0	0	0	0	0	0	0	0	0	0	0	0	0	0	0	0	0	0	0	0	0	0	0	0	0
Cliv_Rb829	Unclass	Unclass	0	0	100	0	100	0	0	0	0	0	0	0	0	0	0	0	0	0	0	0	0	100	0	0	0	0	0	0	0	0	0	0	0	0	0	0	0	0	0	0	95	0	0	0	0	0	0
Cliv_Rb876	Unclass	Unclass	0	0	100	0	0	0	105	0	0	105	0	0	0	0	0	0	104	68	0	0	0	0	0	0	0	0	0	0	0	0	0	0	0	0	0	0	0	0	0	0	0	0	0	0	0	0	0
Cliv_Rb656	Unclass	Unclass	0	0	98	0	98	0	0	389	0	0	0	0	0	0	0	0	0	194	53	258	0	0	0	0	60	0	0	98	0	98	0	0	292	0	391	267	0	195	0	98	0	0	194	56	0	0	0
Cliv_Ra629	Unclass	Unclass	0	0	87	0	0	87	0	0	0	0	0	0	0	0	0	0	0	0	0	0	0	0	0	0	0	0	0	174	0	0	79	0	0	159	78	0	0	0	0	0	0	0	0	0	0	0	0
Cliv_contig0360	Unclass	Unclass	0	0	81	63	0	162	0	0	81	209	0	265	80	0	228	79	296	274	117	123	567	45	225	153	148	0	0	308	77	0	0	0	75	79	0	0	33	51	0	0	0	0	0	0	0	0	0
Muni_rnd-6_family-738	Unknown	Unknown	0	0	0	0	0	0	0	0	0	0	0	0	0	0	0	0	0	0	0	0	0	0	0	0	0	0	0	0	0	0	0	0	0	0	0	0	0	0	0	0	0	0	0	0	0	0	0
Egar_rnd-5_family-549	LTR	ERVL	0	0	0	0	0	0	0	0	0	0	0	0	0	0	0	0	0	41	0	0	0	221	0	0	40	0	0	208	0	501	338	0	311	0	340	0	1311	1107	1487	0	0	0	755	452	0	551	0
Ppub_rnd-5_family-316	Unknown	Unknown	0	0	0	0	0	0	0	0	0	0	0	0	0	0	0	0	0	0	0	0	0	0	0	0	0	0	0	0	0	0	0	0	0	0	0	0	0	0	0	0	58	0	0	0	0	0	166
Cliv_Rb739	LINE	LINE	0	0	0	0	0	0	0	0	0	0	0	0	0	0	0	0	0	0	0	0	0	0	0	0	0	0	0	0	111	73	0	0	0	0	0	0	0	83	0	74	84	0	0	0	0	0	0
Muni_rnd-5_family-1604	LTR	ERVK	0	0	0	0	0	0	0	0	0	0	0	0	0	0	0	0	0	0	0	0	0	0	0	0	0	0	0	0	0	0	0	0	0	0	0	0	0	0	0	0	0	0	0	0	0	0	0
Cliv_Rb1004	Unclass	Unclass	0	0	0	0	0	0	0	0	0	0	0	0	0	0	0	0	0	69	0	0	0	0	0	0	0	0	0	0	0	0	0	0	0	0	0	204	0	0	0	0	0	0	0	0	0	0	0
Afor_rnd-5_family-2176	Unknown	Unknown	0	0	0	0	0	0	0	0	0	0	0	0	0	0	0	0	0	0	0	0	0	0	0	0	0	0	0	0	0	0	0	0	0	0	0	0	0	0	78	0	0	0	0	0	0	0	0
TguERVL2a4_LTR	LTR	ERV3	0	0	0	0	0	0	0	0	0	0	0	0	0	0	0	0	0	0	0	0	0	0	0	0	0	0	0	0	0	0	0	0	0	0	0	0	0	0	50	0	0	0	0	0	0	0	0
TguERVK1_LTR3	LTR	ERV2	0	0	0	0	0	0	0	0	0	0	0	0	0	0	0	0	0	0	0	0	0	0	0	0	0	0	0	0	0	0	0	0	0	0	0	0	0	0	0	0	0	0	15	0	0	0	0
Talb_rnd-6_family-1157	LINE	CR1	0	0	0	0	0	0	0	0	0	0	0	0	0	0	0	0	0	0	0	0	0	0	0	0	0	0	47	0	0	0	0	0	0	0	119	0	0	0	0	0	60	0	0	0	0	0	172
Achl_rnd-5_family-2321	Unknown	Unknown	0	0	0	0	0	0	0	0	0	0	0	0	0	0	0	0	0	0	0	0	0	0	0	0	0	0	0	116	93	0	0	0	0	0	109	0	68	320	107	0	208	0	426	122	329	229	816
Breg_rnd-5_family-604	LINE	CR1	0	0	0	0	0	0	0	0	0	0	0	0	0	0	0	0	0	0	0	0	0	0	0	0	0	0	0	0	0	0	184	0	0	0	0	134	0	7	115	0	0	99	63	113	0	102	210
Mvit_rnd-5_family-753	LTR	ERVL	0	0	0	0	0	0	0	0	0	0	0	0	0	0	0	0	0	0	0	0	0	0	0	0	0	0	0	0	0	0	0	0	0	0	0	0	0	0	0	87	0	0	0	0	0	0	0
Mund_rnd-5_family-3584	LTR	ERVL	0	0	0	0	0	0	0	0	0	0	0	0	0	0	0	0	0	0	0	0	0	34	0	0	0	0	0	0	0	0	0	0	0	0	0	0	0	105	0	0	226	0	0	149	0	0	0
Caur_rnd-5_family-1839	Unknown	Unknown	0	0	0	0	0	0	0	0	0	0	0	0	0	0	0	0	0	0	0	0	95	0	0	0	502	0	506	0	0	659	270	140	1200	0	1383	943	1245	3658	724	1823	0	58	1102	693	772	1398	495
Tgut_rnd-3_family-7	LINE	CR1	0	0	0	0	0	0	0	0	0	0	0	0	38	0	0	0	0	0	0	0	36	0	0	0	0	172	73	52	287	273	0	207	164	254	325	815	869	78	2239	435	2155	1233	2363	3241	1854	1521	2643
Cliv_Rb515	Unclass	Unclass	0	0	0	0	690	0	337	68	0	335	0	0	39	0	0	0	0	138	0	0	0	0	0	0	0	0	0	42	114	0	335	358	501	0	59	92	28	0	0	0	172	71	25	0	0	55	0
Egar_rnd-6_family-3253	LTR	ERV1	0	0	0	0	0	0	0	0	0	0	0	0	0	0	0	0	0	0	0	0	0	0	0	0	0	0	0	0	0	0	0	0	0	0	0	0	0	0	0	0	0	0	0	0	0	83	0
Breg_rnd-6_family-850	LINE	CR1	0	0	0	0	0	0	0	0	0	0	0	0	0	0	0	0	0	0	0	0	0	0	0	0	0	0	83	0	0	0	0	0	0	0	0	192	0	65	0	0	184	0	166	0	0	74	0
Ppub_rnd-3_family-96	Unknown	Unknown	0	0	0	0	0	0	0	0	0	0	0	0	0	0	0	0	0	0	0	0	0	0	0	0	0	0	0	0	0	0	0	0	0	0	0	0	0	0	0	0	0	0	0	0	0	0	0
Tgut_rnd-5_family-647	Unknown	Unknown	0	0	0	0	0	0	0	0	0	0	0	0	0	0	0	0	0	0	0	0	0	0	0	0	0	0	0	0	0	0	0	0	0	0	0	0	0	0	0	0	0	0	0	0	0	0	0
TguLTRL1a3	LTR	ERV3	0	0	0	0	0	0	0	0	0	0	0	0	0	0	0	0	0	0	0	0	0	0	0	0	0	0	0	0	0	0	0	0	55	0	0	0	0	0	0	0	0	0	0	0	0	0	0
Cann_rnd-6_family-456	Unknown	Unknown	0	0	0	0	0	0	0	0	0	0	0	0	0	0	0	0	0	0	0	0	0	0	0	0	0	0	0	0	0	0	0	0	0	0	0	0	0	0	0	0	0	0	0	0	0	0	0
Cliv_contig0590	Unclass	Unclass	0	0	0	0	0	438	0	438	389	0	0	0	0	0	0	0	0	0	94	0	0	0	0	113	0	0	0	0	0	635	0	0	0	212	212	438	653	648	615	212	217	212	212	0	0	171	0
Muni_rnd-6_family-18	LTR	ERV1	0	0	0	0	0	0	0	0	0	0	0	0	0	0	0	0	0	0	0	0	0	0	0	0	0	0	0	0	0	0	0	0	0	0	44	0	0	0	0	66	0	0	0	0	0	0	0
Cliv_contig0226	LTR	LTR	0	0	0	604	1243	0	1020	2388	0	221	1024	0	0	0	0	0	0	0	0	0	0	0	0	0	0	0	0	0	0	0	0	1004	0	0	0	0	0	53	0	0	0	0	0	0	0	0	0
GGLTR3D	LTR	ERV3	0	0	0	0	0	0	0	0	0	0	0	0	0	0	0	0	0	0	0	0	0	0	0	0	0	0	0	0	0	0	0	0	0	0	0	0	0	45	0	0	0	0	0	0	0	0	0
Pcrs_rnd-6_family-650	Unknown	Unknown	0	0	0	0	0	0	0	0	0	0	0	0	0	0	0	0	0	0	0	0	0	0	54	0	0	0	0	0	0	0	0	0	0	0	0	0	0	0	0	0	0	0	0	0	0	0	0
Gfor_rnd-4_family-1030	LTR	ERV1	0	0	0	0	0	0	0	0	0	0	0	0	0	0	0	0	0	0	0	0	0	0	0	0	0	0	0	0	0	0	0	0	0	0	0	0	0	0	0	0	0	0	0	0	0	0	0
Ppub_rnd-5_family-295	LINE	CR1	0	0	0	0	0	0	0	0	0	0	0	0	0	0	0	0	0	0	0	0	0	0	87	0	0	0	45	0	63	0	0	36	86	48	73	49	69	108	187	178	101	222	664	299	491	300	366
Cliv_contig0375	LINE	LINE	0	0	0	0	0	0	473	234	487	721	479	1961	0	0	482	635	0	43	0	143	0	33	0	0	139	0	0	0	0	49	14	0	14	13	79	6	0	0	46	0	0	118	59	45	0	0	4
Avit_rnd-5_family-180	LINE	CR1	0	0	0	0	0	0	0	0	0	0	0	0	0	0	0	0	0	0	0	0	0	0	0	0	0	0	0	0	0	211	0	0	0	0	0	0	0	0	0	0	122	0	115	0	0	153	139
Cbra_rnd-6_family-111	Unknown	Unknown	0	0	0	0	0	0	0	0	0	0	0	0	0	0	0	0	0	0	0	0	0	0	0	66	0	63	48	0	0	0	0	0	0	0	30	62	0	78	316	92	0	0	39	0	0	0	475
Acar_rnd-6_family-585	Unknown	Unknown	0	0	0	0	0	0	0	0	0	0	0	0	0	0	0	0	0	0	0	0	0	0	0	0	0	0	0	0	0	0	0	52	0	0	0	0	0	0	0	0	0	0	0	0	0	0	0
Cmac_rnd-6_family-908	SINE	5S-Deu-L2	0	0	0	0	0	0	0	0	0	0	0	0	0	0	0	0	0	0	0	0	0	0	0	0	0	0	0	0	0	0	0	0	255	0	0	0	0	0	0	0	0	0	0	84	0	0	0
Mnub_rnd-5_family-328	LTR	ERVL	0	0	0	0	0	0	0	0	0	0	0	0	0	0	0	0	0	0	0	0	0	0	0	0	0	0	0	0	0	0	0	0	0	0	0	52	0	0	0	0	0	0	0	0	0	0	0
Achl_rnd-4_family-35	LTR	ERVL	0	0	0	0	0	0	0	0	0	0	0	0	0	0	0	0	0	0	0	0	0	0	0	31	0	0	0	0	0	0	0	0	0	0	0	0	0	0	0	0	0	0	0	0	0	0	0
Mnub_rnd-5_family-1566	Unknown	Unknown	0	0	0	0	0	0	0	0	0	0	0	0	0	0	0	0	0	0	0	0	0	0	0	0	0	0	0	0	0	0	0	0	0	0	0	0	0	0	0	0	0	0	0	0	84	0	0
Pcar_rnd-5_family-798	LINE	CR1	0	0	0	0	0	0	0	0	0	0	0	0	0	0	0	0	0	0	39	0	0	0	0	0	0	0	0	0	0	0	0	0	0	0	0	0	0	0	0	0	0	0	40	0	0	1038	0
Cliv_rnd-5_family-159	Unknown	Unknown	0	0	0	0	0	0	0	0	0	0	0	0	0	0	0	0	0	106	0	0	0	98	0	0	0	0	228	234	224	681	0	39	291	559	180	503	238	21	126	90	0	187	602	528	220	284	50
Ldis_rnd-6_family-5964	Unknown	Unknown	0	0	0	0	0	0	0	0	0	0	0	0	0	0	0	0	0	0	0	0	0	0	0	0	0	0	0	0	0	0	0	0	0	0	0	0	40	0	0	0	0	0	0	0	0	0	0
Talb_rnd-5_family-1042	LTR	ERV1	0	0	0	0	0	0	0	0	0	0	0	0	0	0	0	0	0	0	0	0	0	0	0	0	40	0	0	0	0	0	0	0	0	0	0	12	0	0	0	0	0	0	85	0	0	194	0
Pade_rnd-4_family-233	LTR	ERVL	0	0	0	0	0	0	0	0	0	0	0	0	0	0	0	0	0	0	0	0	0	0	0	0	0	0	0	0	0	0	0	144	228	308	86	207	58	0	310	0	0	212	700	0	0	0	0
Eulor12B_CM	Unknown	TE	0	0	0	0	0	0	0	0	0	0	0	0	0	0	0	0	0	0	0	0	0	0	0	0	0	0	0	0	0	0	0	0	0	0	0	0	0	0	0	0	0	0	0	0	0	0	71
Pade_rnd-5_family-1228	LINE	Penelope	0	0	0	0	0	0	0	0	0	0	0	0	0	36	0	32	0	0	0	0	0	0	0	55	41	0	0	0	0	41	88	79	54	67	0	164	94	53	0	50	110	55	185	126	111	205	360
Ldis_rnd-5_family-117	LTR	ERVL	0	0	0	0	0	0	0	0	0	0	0	0	0	0	0	0	0	0	0	0	35	0	0	0	0	0	0	0	0	0	0	0	0	0	0	0	0	0	0	0	0	0	0	0	0	0	0
Scam_rnd-5_family-46	LINE	L2	0	0	0	0	0	0	0	0	0	0	0	0	0	0	0	0	0	0	0	0	0	0	0	0	0	29	0	306	0	51	52	0	46	0	0	78	157	129	158	0	83	305	129	0	197	385	145
Apla_rnd-5_family-1037	LINE	CR1	0	0	0	0	0	0	0	0	0	0	0	0	0	0	0	0	0	0	0	0	0	0	0	0	0	0	0	0	0	0	0	0	0	0	0	0	0	0	0	0	0	0	0	0	0	0	0
Afor_rnd-5_family-541	Unknown	Unknown	0	0	0	0	0	0	0	0	0	0	0	0	0	0	0	0	0	0	0	0	0	0	0	0	0	0	0	0	0	0	0	0	0	0	0	0	0	0	62	0	0	0	0	0	294	0	73
Cliv_Ra323	Unclass	Unclass	0	0	0	226	231	601	0	218	0	0	0	145	0	0	0	0	230	0	0	146	322	0	0	0	0	0	0	0	0	0	228	0	0	0	42	0	0	58	0	0	0	140	0	0	0	283	885
Egar_rnd-5_family-879	LINE	CR1	0	0	0	0	0	0	0	0	0	0	0	0	0	0	0	0	0	0	0	0	0	0	0	0	0	0	82	0	0	0	0	0	0	0	0	0	0	0	0	0	0	0	451	0	182	0	87
Fgla_rnd-6_family-29	Unknown	Unknown	0	0	0	0	0	0	0	32	0	0	0	0	0	0	0	0	0	0	0	0	0	0	0	0	0	0	0	0	0	67	0	0	0	0	0	0	0	0	0	0	0	0	0	0	337	0	0
Cliv_contig0367	Unclass	Unclass	0	0	0	0	0	0	0	0	0	0	0	0	515	361	259	255	257	0	182	258	513	0	0	0	40	0	0	0	0	0	0	0	0	0	0	0	0	0	0	0	0	0	0	0	0	0	0
Ldis_rnd-4_family-16	RC?	Helitron	0	0	0	0	0	0	0	0	0	0	0	0	0	0	0	0	29	0	0	0	0	0	0	0	0	0	0	0	79	0	0	0	0	0	51	0	40	0	0	0	0	146	115	139	0	85	141
Cliv_Rb573	Unclass	Unclass	0	0	0	0	0	0	158	0	0	0	0	0	0	0	0	0	0	0	0	0	0	0	0	0	0	0	0	0	0	0	0	0	0	0	0	0	0	0	0	0	0	0	0	0	0	0	0
Cpel_rnd-5_family-35	Unknown	Unknown	0	0	0	0	0	0	0	0	0	0	0	0	0	0	0	0	0	0	0	0	0	0	0	0	0	0	0	0	0	0	32	0	0	0	0	0	0	55	0	0	0	0	0	0	0	1433	0
Apla_rnd-6_family-643	Unknown	Unknown	0	0	0	0	0	0	0	0	0	0	0	0	0	0	0	0	0	0	0	0	0	0	0	65	0	0	0	0	0	61	0	0	0	0	0	0	0	0	90	0	0	0	51	0	0	122	0
Cliv_Rb617	Unclass	ERV	0	0	0	78	0	0	0	0	0	50	0	0	0	0	0	0	0	0	0	0	0	0	0	0	0	0	0	0	0	0	0	0	0	0	0	0	0	0	0	0	0	0	0	0	0	0	0
Cstr_rnd-5_family-538	Unknown	Unknown	0	0	0	0	0	0	0	0	0	0	0	0	0	0	0	0	0	0	0	0	0	0	0	179	50	0	0	0	0	84	40	88	45	173	0	55	243	139	0	92	154	41	55	89	331	69	470
Halb_rnd-5_family-1496	Unknown	Unknown	0	0	0	0	0	0	0	0	0	0	0	0	0	0	34	31	0	0	0	0	0	0	0	42	0	0	0	0	43	0	0	0	0	0	0	0	0	0	0	0	0	0	0	0	0	0	58
Muni_rnd-5_family-2597	Unknown	Unknown	0	0	0	0	0	0	0	0	0	0	0	0	0	0	0	0	0	0	0	0	0	0	0	0	0	0	0	0	0	0	0	0	0	0	0	0	0	0	0	0	0	0	0	0	0	0	0
Avit_rnd-5_family-1181	LTR	ERV1	0	0	0	0	0	0	0	0	0	0	0	0	0	0	0	0	0	0	0	0	0	0	0	0	0	0	0	0	42	0	0	0	0	0	0	0	0	0	0	0	0	0	0	0	0	0	0
Ppub_rnd-5_family-47	Unknown	Unknown	0	0	0	0	0	0	0	0	0	0	0	0	0	0	0	0	0	0	0	0	0	0	0	0	0	0	0	0	0	0	0	0	0	0	0	0	70	0	0	0	0	0	0	0	0	0	0
Cliv_contig0539	LTR	LTR_TSD	0	0	0	0	0	683	0	0	81	0	0	0	36	0	0	0	87	0	0	312	0	188	37	31	0	48	0	234	0	58	0	197	113	26	111	21	373	296	503	413	72	490	1058	343	903	168	398
Tery_rnd-5_family-2399	Unknown	Unknown	0	0	0	0	0	0	0	0	0	0	0	0	0	0	0	0	0	0	0	0	0	0	0	0	0	0	0	0	0	0	0	0	0	0	0	0	14	0	0	0	0	0	0	0	0	0	0
Tery_rnd-5_family-1046	LTR	ERVK	0	0	0	0	0	0	0	0	0	0	0	0	0	0	0	0	0	0	0	0	0	0	0	0	0	25	0	0	0	0	0	0	0	0	0	0	0	0	0	0	0	0	0	0	0	0	0
Eulor1	Unknown	TE	0	0	0	0	0	0	0	0	0	0	0	0	0	0	0	0	0	0	0	38	0	0	0	0	0	0	0	0	115	0	0	0	322	0	154	0	0	0	0	0	0	0	0	0	359	59	217
Fper_rnd-6_family-860	Unknown	Unknown	0	0	0	0	0	0	0	0	0	0	0	0	0	0	0	0	0	0	0	0	0	0	0	0	0	0	0	0	0	0	0	0	0	0	0	0	0	0	0	0	0	0	0	409	71	619	0
Eulor12_CM	Unknown	TE	0	0	0	0	0	0	0	0	0	0	0	0	0	0	0	0	0	0	0	0	0	0	0	0	0	0	0	0	0	0	0	0	0	0	0	0	0	0	0	0	0	0	0	0	0	0	0
Avit_rnd-3_family-29	Unknown	Unknown	0	0	0	0	0	0	0	0	0	0	0	0	0	0	0	0	0	0	0	0	0	0	0	0	0	0	0	0	0	0	0	0	0	0	0	0	0	0	0	0	0	0	0	0	0	0	0
Ldis_rnd-5_family-355	LTR	Gypsy	0	0	0	0	0	0	0	0	0	0	0	0	0	0	0	0	0	0	0	0	0	0	0	0	0	0	0	0	0	0	0	0	0	0	0	0	74	0	0	0	0	0	88	0	101	0	0
Gfor_rnd-5_family-1550	Unknown	Unknown	0	0	0	0	0	0	0	0	0	0	0	0	0	0	0	0	0	0	0	0	0	0	0	0	0	0	0	0	0	0	0	0	0	0	0	0	0	0	0	0	0	0	0	0	0	0	0
X9_LINE	Unknown	TE	0	0	0	0	0	0	0	0	0	0	0	0	0	0	0	0	0	0	0	0	0	0	0	0	0	0	0	0	0	0	0	117	0	0	0	0	0	0	0	117	0	0	80	0	0	0	87
MER123	DNA	DNA	0	0	0	0	0	0	0	0	0	0	0	0	0	0	0	0	0	0	0	0	0	0	0	0	0	0	0	215	0	0	0	0	0	0	0	0	222	52	0	0	0	0	0	0	185	0	0
Eulor6C	Unknown	TE	0	0	0	0	0	0	0	0	0	0	0	0	0	0	0	0	0	0	0	0	0	0	0	0	0	0	0	0	0	0	0	0	0	0	0	0	0	0	0	0	0	0	0	0	0	82	88
Caur_rnd-5_family-991	Unknown	Unknown	0	0	0	0	0	0	0	0	0	0	0	0	0	0	0	0	0	0	0	0	0	0	0	0	0	0	39	63	0	0	0	0	0	0	7	0	0	0	0	0	0	0	0	0	0	0	0
Apla_rnd-6_family-1759	Unknown	Unknown	0	0	0	0	0	0	0	0	0	0	0	0	0	0	0	0	0	0	0	0	0	0	0	0	0	0	0	0	70	0	0	0	0	0	111	0	0	0	0	0	0	0	97	970	581	649	1204
Ccri_rnd-5_family-56	LINE	CR1	0	0	0	0	0	0	0	0	0	0	0	0	0	0	0	0	0	0	0	0	0	0	0	0	0	0	0	0	0	0	0	0	0	0	0	0	0	0	0	0	61	117	172	0	0	387	175
Ccan_rnd-5_family-601	LINE	CR1	0	0	0	0	0	0	0	0	0	0	0	0	0	0	0	0	0	0	0	0	0	0	0	0	0	0	0	0	0	0	0	0	0	0	0	0	0	0	0	0	0	0	0	0	38	0	0
Acar_rnd-5_family-187	LINE	CR1	0	0	0	0	0	0	0	0	0	0	0	0	0	0	0	0	0	0	0	0	0	0	0	0	0	0	0	0	0	0	0	0	0	0	0	0	0	0	44	0	42	0	94	92	0	0	336
Cmac_rnd-6_family-688	Unknown	Unknown	0	0	0	0	0	0	0	0	0	0	0	0	0	0	0	0	0	0	0	0	0	0	0	0	0	0	0	0	34	0	0	0	0	0	0	0	0	0	0	0	0	0	0	0	0	0	0
Plep_rnd-6_family-3247	LTR	ERVL	0	0	0	0	0	0	0	0	0	0	0	0	0	0	0	0	0	0	0	0	0	0	0	0	0	0	0	0	0	0	0	0	0	0	0	0	0	0	0	0	0	0	0	0	0	0	0
Cliv_rnd-5_family-1172	LINE	CR1	0	0	0	0	0	0	0	0	0	0	0	0	0	0	0	0	0	0	0	0	0	0	0	0	122	59	0	0	0	0	70	113	0	77	142	0	168	0	0	0	1155	0	84	87	78	393	0
Gste_rnd-5_family-2079	LINE	CR1	0	0	0	0	0	0	0	0	0	0	0	0	0	0	0	0	0	0	0	0	0	0	0	0	0	0	0	0	0	0	0	0	0	0	0	0	112	0	0	181	0	275	200	185	109	0	159
Cann_rnd-5_family-344	LTR	ERVK	0	0	0	0	0	0	0	0	0	0	0	0	0	0	0	0	0	0	0	0	0	0	0	0	0	0	0	0	0	0	0	0	0	0	0	0	0	0	0	0	0	0	0	0	0	0	0
Plep_rnd-6_family-802	Unknown	Unknown	0	0	0	0	0	0	0	0	0	0	0	0	0	0	0	0	0	0	0	0	0	0	0	0	0	0	0	0	0	0	0	0	0	0	0	0	93	74	100	0	270	0	176	77	340	58	248
Pcrs_rnd-4_family-23	LTR	ERVL	0	0	0	0	0	0	0	0	0	0	0	0	0	0	0	0	0	0	0	0	0	145	0	0	0	0	120	0	0	0	354	0	134	3982	2583	586	1891	3529	4948	3118	455	4329	660	993	5490	9053	3342
Avit_rnd-5_family-145	Unknown	Unknown	0	0	0	0	0	0	0	0	0	0	0	0	0	0	0	0	0	0	0	0	0	0	0	0	0	0	0	0	0	0	0	0	0	0	0	0	0	0	0	0	0	0	0	0	0	0	0
UCON7	Unknown	TE	0	0	0	0	0	0	0	0	0	0	0	0	0	0	0	0	0	0	0	0	72	0	0	0	49	0	0	0	0	0	179	62	105	0	147	238	159	176	89	166	288	328	279	186	340	475	1239
Brhi_rnd-4_family-23	Unknown	Unknown	0	0	0	0	0	0	0	0	0	0	0	0	0	0	0	0	0	0	0	0	0	0	0	0	0	0	0	0	0	0	0	0	0	0	0	0	61	0	0	0	0	0	0	0	0	0	0
TguERV4N2_I	LTR	ERV1	0	0	0	0	0	0	0	0	0	0	0	0	0	0	0	0	0	0	0	0	0	0	0	0	0	0	0	0	0	0	0	0	0	36	0	0	0	0	0	0	0	0	0	189	342	0	25
Afor_rnd-4_family-173	Unknown	Unknown	0	0	0	0	0	0	0	0	0	0	0	0	0	0	0	0	0	0	0	0	0	34	57	0	0	0	0	0	0	0	0	0	0	0	0	128	99	185	525	243	0	121	0	162	445	230	193
Cliv_Rb690	Unclass	Unclass	0	0	0	0	0	0	0	0	0	0	0	0	0	0	0	0	0	0	0	0	0	0	0	0	0	0	0	0	0	0	0	0	0	0	0	0	0	0	0	0	0	0	0	0	0	174	0
Mvit_rnd-6_family-327	RC	Helitron	0	0	0	0	0	43	40	0	0	0	0	84	41	33	101	0	0	125	79	136	140	44	75	179	278	128	170	318	281	426	367	250	321	407	231	217	443	423	368	338	227	625	708	267	330	132	706
Plep_rnd-5_family-764	LTR	ERVL	0	0	0	0	0	0	0	0	0	0	0	0	0	0	0	0	0	0	0	0	0	0	0	0	0	0	0	0	0	0	0	0	0	0	0	0	0	0	0	0	0	0	0	0	0	0	0
Hleu_rnd-5_family-1171	Unknown	Unknown	0	0	0	0	0	0	0	0	0	0	0	0	0	0	0	0	0	0	0	0	0	0	0	0	0	0	0	0	0	0	0	0	0	0	0	0	0	0	0	0	0	0	0	0	0	0	0
Apla_rnd-1_family-58	Unknown	Unknown	0	0	0	0	0	0	0	0	0	0	0	0	0	0	0	0	0	0	0	0	0	0	32	0	0	0	0	0	0	0	0	0	0	44	0	0	0	0	0	0	48	0	0	0	0	0	0
Prub_rnd-5_family-160	LTR	ERVL	0	0	0	0	0	0	0	0	0	0	0	0	0	0	0	0	0	0	0	0	0	0	0	0	0	0	0	0	0	0	0	0	0	0	0	0	0	0	222	0	105	729	0	41	0	0	0
Cliv_Rb120	Unclass	Unclass	0	0	0	0	0	0	0	0	0	0	0	0	0	0	0	0	0	0	0	0	0	0	0	0	0	57	0	0	0	0	0	0	0	0	0	0	0	22	0	0	0	13	0	0	0	0	0
Prub_rnd-6_family-2040	Unknown	Unknown	0	0	0	0	0	0	0	0	0	0	0	0	0	0	0	0	0	0	0	0	0	0	0	0	0	0	0	0	0	0	0	0	0	0	0	0	0	0	0	0	60	0	0	0	0	0	75
Halb_rnd-6_family-2154	LINE	CR1	0	0	0	0	0	0	0	0	0	0	0	0	0	0	0	0	0	42	0	0	0	0	0	108	0	0	0	0	0	0	0	0	54	113	68	99	0	275	0	506	57	0	191	368	0	77	266
Pcar_rnd-5_family-376	Unknown	Unknown	0	0	0	0	0	0	0	32	0	0	0	0	0	0	0	0	0	0	0	0	0	33	0	0	0	0	0	0	45	33	0	0	0	0	0	0	0	0	0	0	0	0	0	0	0	0	0
Fper_rnd-5_family-1018	LTR	ERVL	0	0	0	0	0	0	0	0	0	0	0	0	0	0	0	0	0	0	39	0	0	0	88	0	0	0	0	0	0	33	0	0	0	131	0	0	40	0	64	0	287	528	0	0	4433	1834	1510
Brhi_rnd-3_family-42	Unknown	Unknown	0	0	0	0	0	0	0	0	0	0	0	0	0	0	0	0	0	0	0	0	0	0	0	0	0	0	0	0	0	0	0	0	0	0	0	0	0	0	0	0	0	0	0	0	0	0	0
Pade_rnd-6_family-2581	SINE	tRNA	0	0	0	0	0	0	0	0	0	0	0	0	0	0	0	0	0	0	0	0	0	0	0	0	0	0	0	0	0	33	0	0	37	0	0	149	0	110	14	0	56	0	346	113	55	0	0
Ohoa_rnd-5_family-274	Unknown	Unknown	0	0	0	0	0	0	0	0	0	0	0	0	0	0	0	0	0	0	0	0	0	0	0	0	0	0	0	0	0	0	0	0	0	0	76	0	79	334	0	0	0	365	139	103	449	671	214
Cliv_contig0034	DNA	DNA	0	0	0	0	0	0	360	692	738	0	0	364	330	198	0	0	0	0	0	0	0	0	202	0	148	164	191	199	0	0	0	0	0	0	0	0	0	0	0	0	0	0	0	0	0	0	0
Cpel_rnd-6_family-700	Unknown	Unknown	0	0	0	0	0	0	0	0	0	0	0	0	0	0	0	0	0	0	0	0	0	0	0	0	0	0	0	0	0	0	0	0	0	0	0	0	0	0	0	0	0	0	0	0	0	0	0
Cliv_Ra363	Unclass	Unclass	0	0	0	0	0	0	0	0	0	0	137	0	0	94	274	0	0	0	0	0	128	137	0	0	137	112	0	219	68	0	137	0	0	137	0	131	0	0	0	0	0	0	0	56	0	0	112
Cliv_Rb136	LINE	LINE	0	0	0	0	0	0	0	0	0	0	0	0	0	57	0	0	0	0	0	0	0	0	0	61	0	95	0	91	0	0	0	0	0	0	42	0	162	0	177	256	154	244	172	350	263	308	180
Gfor_rnd-5_family-4694	LTR	ERVK	0	0	0	0	0	0	0	0	0	0	0	0	0	0	0	0	0	0	0	0	0	0	0	0	0	0	0	0	0	0	0	0	0	0	0	0	0	0	81	0	0	0	0	0	0	0	0
Tgut_rnd-5_family-2160	Unknown	Unknown	0	0	0	0	0	0	0	0	0	0	0	0	0	0	0	0	0	0	0	0	0	0	54	0	0	0	0	0	0	0	0	0	0	0	0	0	0	0	0	0	0	23	247	78	0	0	52
CR1-YB1_Tgu	LINE	CR1	0	0	0	0	0	0	0	32	0	0	0	5	0	0	0	0	0	0	0	0	36	46	0	113	60	0	0	0	179	143	74	47	228	12	72	41	101	151	211	106	114	422	179	599	656	274	225
Cliv_Ra178	LINE	LINE	0	0	0	0	0	0	0	0	0	0	0	0	0	0	0	0	0	0	0	0	0	0	0	0	0	38	363	624	0	0	0	500	536	328	150	293	674	556	163	422	655	920	731	725	270	148	100
Nnip_rnd-5_family-634	LINE	CR1	0	0	0	0	0	0	0	0	0	0	0	0	0	0	0	0	0	0	0	0	0	0	49	0	0	0	0	0	0	0	32	0	0	370	0	0	0	82	0	104	0	17	87	0	0	118	466
Pcrt_rnd-5_family-1442	Unknown	Unknown	0	0	0	0	0	0	0	0	0	0	0	0	0	0	0	0	0	0	0	0	0	0	0	0	0	0	45	0	0	0	0	0	0	0	0	128	0	58	0	0	67	0	0	0	191	111	100
Scam_rnd-6_family-293	LTR	ERVL	0	0	0	0	0	0	0	0	0	0	0	0	0	0	0	0	0	0	0	0	0	0	0	0	0	0	0	0	0	0	0	0	0	0	0	0	0	0	0	0	0	0	0	0	0	0	0
Fper_rnd-4_family-85	Unknown	Unknown	0	0	0	0	0	0	0	0	0	0	0	0	0	0	0	0	0	0	0	0	0	0	0	0	0	0	45	0	0	0	0	0	0	0	0	0	0	0	0	0	0	0	0	0	0	0	0
Halb_rnd-6_family-1937	LTR	ERV1	0	0	0	0	0	0	0	32	0	0	0	0	0	0	0	0	0	0	40	0	0	0	0	0	0	77	0	0	0	0	0	0	0	0	0	0	0	0	0	0	0	0	0	0	0	0	0
Gfor_rnd-5_family-1834	Unknown	Unknown	0	0	0	0	0	0	37	0	0	0	0	0	0	0	0	0	0	0	0	37	0	0	0	0	179	79	0	291	0	0	0	471	686	966	263	0	277	860	814	673	1603	1932	1781	2056	2886	1985	2221
Gfor_rnd-5_family-195	LTR	ERVK	0	0	0	0	0	0	0	0	0	0	0	0	0	0	0	0	0	0	0	0	0	0	0	0	0	0	0	0	0	0	0	0	0	89	0	0	80	0	0	0	0	0	0	0	0	0	0
Nnip_rnd-5_family-1218	SINE	MIR	0	0	0	0	0	0	0	0	0	0	0	0	0	0	0	0	0	0	0	0	0	0	0	42	0	10	0	70	53	0	0	0	38	50	52	0	118	0	58	0	0	53	66	241	103	308	186
Ldis_rnd-3_family-20	LINE	CR1	0	0	0	0	0	0	0	0	0	0	0	0	0	0	0	0	0	0	0	0	0	0	0	0	0	0	0	0	0	0	94	61	0	0	0	41	42	111	28	256	152	0	65	485	291	233	168
Pade_rnd-5_family-89	LINE	CR1	0	0	0	0	0	0	0	0	0	0	0	0	0	0	0	0	0	0	0	0	0	0	0	0	0	0	0	0	0	0	50	62	0	0	42	134	48	39	0	0	0	230	154	0	178	291	695
Pade_rnd-5_family-163	Unknown	Unknown	0	0	0	0	0	0	0	0	0	0	0	0	0	0	0	0	0	0	0	0	0	0	0	0	0	0	0	0	0	0	0	0	0	0	0	0	0	52	0	0	81	0	0	0	0	71	146
Pcrs_rnd-6_family-3781	Unknown	Unknown	0	0	0	0	0	0	0	0	0	0	0	0	0	0	0	0	0	0	52	0	70	0	0	0	0	0	0	414	584	0	602	1049	597	4	535	2053	461	2182	1301	839	1771	2147	1077	1653	868	873	1036
Gste_rnd-5_family-133	LTR	ERV1	0	0	0	0	0	0	0	0	0	0	0	0	0	0	0	0	0	0	0	0	0	0	0	0	0	0	0	0	0	0	0	0	0	0	0	0	93	0	0	0	0	0	0	66	0	0	0
Talb_rnd-5_family-193	Unknown	Unknown	0	0	0	0	0	0	0	0	0	0	0	0	0	0	0	31	0	0	0	0	0	0	0	0	0	0	0	35	0	0	0	0	0	0	0	98	0	515	192	126	310	0	154	0	962	539	101
MER136	DNA	DNA	0	0	0	0	0	0	0	0	0	0	0	0	0	0	0	0	0	0	0	0	0	0	0	0	0	0	0	0	0	0	0	0	0	316	0	0	0	0	0	0	0	81	150	0	0	153	67
Mnub_rnd-5_family-35	LTR	ERVL	0	0	0	0	0	0	0	0	0	0	0	0	0	0	0	0	0	0	0	0	0	0	0	0	0	0	0	0	0	0	0	0	0	0	0	0	0	61	0	0	0	0	0	0	0	0	0
Pgut_rnd-5_family-2950	Unknown	Unknown	0	0	0	0	0	0	0	0	0	0	0	0	0	0	0	0	0	0	0	0	0	0	0	0	0	0	0	0	0	0	0	0	0	0	0	0	0	0	0	0	0	0	0	0	0	0	0
TguLTRK1_I	LTR	ERV2	0	0	0	0	0	0	0	0	60	0	0	0	0	0	0	0	0	0	0	0	0	0	0	0	0	0	0	0	0	0	52	0	0	0	42	0	0	0	44	112	50	0	0	44	43	0	0
X8_LINE	LINE	CR1	0	0	0	0	0	0	0	0	0	0	0	0	0	0	0	0	0	0	0	0	0	0	0	0	0	0	0	0	0	0	0	0	0	0	0	0	0	0	0	0	147	0	0	346	151	0	168
Hleu_rnd-4_family-260	Unknown	Unknown	0	0	0	0	0	0	0	0	0	0	0	0	0	0	0	0	0	0	0	0	0	0	0	0	0	0	0	0	0	0	0	0	0	0	0	83	0	0	0	0	67	0	79	167	0	232	0
Halb_rnd-5_family-965	LTR	ERV1	0	0	0	0	0	0	0	0	0	0	0	0	0	0	0	0	0	0	0	0	0	0	0	0	0	0	0	0	0	0	0	0	0	0	0	0	0	0	0	0	0	0	0	0	0	0	0
Hleu_rnd-5_family-199	LINE	CR1	0	0	0	0	0	0	0	0	0	0	0	0	0	0	0	0	0	0	0	0	0	0	0	0	0	0	0	0	0	0	0	187	0	78	0	0	731	0	196	0	0	0	271	0	60	0	127
Tery_rnd-6_family-261	Unknown	Unknown	0	0	0	0	0	0	0	0	0	0	0	0	0	0	0	0	0	0	0	0	0	0	0	0	0	0	0	0	0	0	0	0	0	0	0	0	0	0	0	0	0	0	0	0	0	0	390
Cann_rnd-5_family-137	Unknown	Unknown	0	0	0	0	0	0	0	0	200	0	0	42	78	142	0	167	0	0	0	177	0	304	0	194	268	291	63	184	0	0	156	53	60	134	76	0	0	58	0	204	0	64	92	0	0	0	0
Avit_rnd-5_family-270	LTR	ERVL	0	0	0	0	0	0	0	0	0	0	0	0	0	0	0	0	0	0	0	0	0	0	0	0	0	0	38	0	0	0	0	0	0	0	0	0	0	0	0	0	0	0	0	0	0	0	0
Pcrt_rnd-5_family-417	Unknown	Unknown	0	0	0	0	0	0	0	0	0	0	0	0	0	0	0	0	0	0	0	0	0	0	0	0	0	0	0	0	0	0	0	0	0	0	0	0	0	0	0	0	0	0	0	0	0	0	0
Mvit_rnd-3_family-55	Unknown	Unknown	0	0	0	0	0	0	0	0	0	0	0	0	0	0	0	0	0	0	0	0	0	0	0	0	0	0	0	0	0	0	0	0	0	0	0	0	0	0	0	0	0	0	0	0	0	0	0
Cliv_Rb830	Unclass	Unclass	0	0	0	0	450	0	0	0	0	0	0	0	0	0	0	0	0	0	0	0	150	0	0	0	0	0	0	0	0	0	0	0	0	0	0	0	0	0	0	0	0	0	0	0	0	0	0
Cpel_rnd-2_family-102	Unknown	Unknown	0	0	0	0	0	0	0	0	0	0	0	0	0	0	0	0	0	0	0	0	0	0	0	0	0	0	0	0	0	0	0	0	0	0	0	0	0	0	0	0	0	0	64	0	12	0	0
CR1-D	LINE	CR1	0	0	0	0	0	0	0	0	58	0	0	0	0	88	0	0	43	56	8	0	30	66	32	158	0	84	157	44	0	160	331	360	854	63	298	292	303	2737	1386	3035	1341	3459	3327	2415	2681	1444	3691
Hleu_rnd-5_family-1335	LTR	ERV1	0	0	0	0	0	0	0	0	0	0	0	0	0	0	0	0	0	0	0	0	0	0	32	0	0	0	0	0	0	0	0	0	0	0	0	0	0	0	0	0	0	0	24	0	97	0	124
Ccri_rnd-6_family-267	SINE?	SINE?	0	0	0	0	0	0	0	0	0	0	0	0	0	0	0	0	0	0	0	0	0	0	0	0	0	0	0	0	0	0	0	0	0	0	0	0	0	0	0	0	0	0	0	0	0	0	0
Cliv_contig0538	Unclass	Unclass	0	0	0	0	0	0	0	0	286	559	71	0	0	90	287	0	0	283	418	175	0	0	0	0	0	286	0	0	0	0	0	0	0	0	0	0	0	0	0	0	0	0	0	0	0	0	0
Cliv_contig0079	LTR	ERVK	0	0	0	0	0	129	0	0	512	0	904	919	0	0	588	0	781	532	267	282	0	0	0	0	317	230	264	0	336	0	0	0	59	0	0	0	46	0	0	0	0	0	0	0	0	0	0
Ldis_rnd-5_family-868	SINE	tRNA	0	0	0	0	0	0	0	0	0	0	0	0	0	0	33	51	0	0	0	0	35	0	0	0	0	82	0	0	34	0	48	53	0	53	161	34	0	0	0	363	227	73	171	125	192	58	426
Cliv_Rb350	Unclass	Unclass	0	0	0	0	0	0	0	159	0	0	160	0	0	141	0	92	159	0	0	0	139	0	160	0	320	462	148	133	34	0	175	355	0	0	0	0	0	0	0	0	0	0	0	0	0	0	0
Pgut_rnd-5_family-212	LINE	CR1	0	0	0	0	0	0	0	0	0	0	0	0	0	0	0	0	0	0	0	0	0	0	0	0	0	0	0	0	0	58	0	0	0	0	0	54	282	0	0	0	102	0	0	0	117	169	131
Cpel_rnd-4_family-40	LTR	ERV1	0	0	0	0	0	0	0	0	0	0	0	0	0	0	0	0	0	0	0	0	0	0	0	0	0	0	0	0	0	0	0	0	0	0	0	0	0	0	0	0	0	0	0	0	0	0	0
Muni_rnd-6_family-22	Unknown	Unknown	0	0	0	0	0	0	0	0	0	0	0	0	0	0	0	0	0	0	0	0	0	0	0	0	0	0	0	0	0	0	0	0	0	0	0	0	0	0	140	140	0	127	0	0	0	206	0
Tery_rnd-5_family-358	SINE	tRNA	0	0	0	0	0	0	0	0	0	0	0	0	0	0	0	0	0	0	0	0	0	0	0	0	0	0	0	0	0	33	0	0	37	0	0	0	51	0	60	37	0	41	0	64	74	0	62
Cvoc_rnd-5_family-1449	Unknown	Unknown	0	0	0	0	0	0	0	0	0	0	0	0	0	0	0	0	0	0	0	0	0	0	0	0	0	0	0	0	0	0	0	0	0	0	0	0	0	0	0	0	0	0	0	0	0	0	0
Tery_rnd-5_family-365	Unknown	Unknown	0	0	0	0	0	0	0	0	0	0	0	0	0	0	0	0	0	0	0	0	0	0	0	0	0	0	0	0	0	0	0	0	0	0	0	0	0	210	0	0	12	0	0	0	81	277	52
Tery_rnd-6_family-903	Unknown	Unknown	0	0	0	0	0	0	0	0	0	0	0	0	0	0	0	0	0	0	0	0	0	0	0	0	0	0	49	0	0	0	0	0	0	0	0	0	92	0	0	191	95	0	0	210	126	26	52
Hleu_rnd-6_family-1781	Unknown	Unknown	0	0	0	0	0	0	0	0	0	0	0	0	0	0	0	0	0	0	0	0	0	0	0	0	0	0	0	0	0	0	0	0	0	0	0	0	0	0	0	0	0	0	0	0	0	0	0
Mund_rnd-5_family-923	Unknown	Unknown	0	0	0	0	0	0	0	0	0	0	0	0	0	0	0	0	0	0	0	0	0	0	0	0	0	0	0	0	0	0	0	0	0	0	0	0	65	0	0	0	0	0	0	0	0	0	0
Cmac_rnd-5_family-1377	LTR	ERV4	0	0	0	0	0	0	0	0	0	0	0	0	0	0	0	0	0	0	0	0	0	0	0	0	40	0	0	0	68	0	94	0	0	0	0	0	0	649	632	0	0	0	591	637	607	684	146
AviRTE_Melopsittacus_undulatus	LINE	RTE-BovB	0	0	0	0	0	0	0	0	0	0	0	0	0	0	0	0	0	0	0	0	0	0	0	0	0	0	0	36	0	0	0	0	0	0	0	0	12	0	0	0	0	0	0	0	0	0	0
Talb_rnd-5_family-2001	Unknown	Unknown	0	0	0	0	0	0	0	0	0	0	0	0	0	0	0	0	0	0	0	0	0	0	0	0	0	0	0	0	0	0	0	0	0	60	0	0	48	0	44	93	42	0	0	65	0	0	282
Afor_rnd-6_family-769	Unknown	Unknown	0	0	0	0	0	0	0	0	0	0	0	0	0	37	0	0	0	0	0	0	35	0	0	0	0	0	37	44	0	33	73	69	0	50	0	0	46	92	46	0	135	47	0	50	55	164	111
ILRC2_GL	nonLTR	nonLTR	0	0	0	0	0	0	0	0	0	0	0	0	0	0	0	0	0	0	0	0	0	0	0	0	0	0	0	0	120	0	0	0	0	0	0	10	0	0	0	0	0	0	0	0	18	0	0
Cliv_contig0381	Unclass	Unclass	0	0	0	0	0	0	0	0	0	0	0	0	0	35	0	589	45	797	970	1284	1551	1535	3868	5091	4289	4290	4630	3277	2795	2544	842	1415	916	1411	600	399	1028	223	625	347	789	316	0	591	0	186	169
GGLTR12A	LTR	ERV3	0	0	0	0	0	0	0	0	0	0	0	0	0	0	0	0	0	0	0	0	0	0	0	0	0	0	0	0	0	0	0	0	0	0	0	0	0	0	0	0	0	0	0	0	0	0	48
Cliv_contig0566	LINE	LINE	0	0	0	0	0	0	0	0	30	0	0	0	0	0	0	0	0	0	0	0	0	0	0	0	0	0	0	0	0	0	0	0	0	117	0	0	0	0	55	80	0	0	0	0	0	0	0
Cliv_Rb956	Unclass	ERV	0	0	0	0	0	0	0	0	0	0	0	0	0	214	0	214	0	0	0	0	0	0	0	0	0	0	0	0	0	0	0	0	0	0	0	0	0	0	0	0	0	0	0	0	0	0	0
Mnub_rnd-4_family-96	Unknown	Unknown	0	0	0	0	0	0	0	0	0	0	0	0	0	0	0	0	0	0	0	0	0	0	0	23	0	113	38	62	0	0	0	0	0	0	0	16	0	0	0	0	0	0	0	0	0	0	0
Brhi_rnd-4_family-143	Unknown	Unknown	0	0	0	0	0	0	0	0	0	0	0	0	0	0	0	0	0	0	0	0	0	0	0	0	0	0	0	0	0	0	0	0	0	0	0	41	0	0	0	0	0	0	0	0	0	0	0
Cstr_rnd-5_family-402	LTR	ERV1	0	0	0	0	0	0	0	0	0	0	0	0	0	0	0	0	0	0	0	0	0	0	0	0	0	0	0	0	0	0	0	0	0	0	0	0	0	0	0	0	0	0	0	0	0	13	0
Pcrs_rnd-4_family-579	LTR	ERV4	0	0	0	0	0	0	0	0	0	0	0	0	0	0	0	0	0	0	0	0	0	0	0	0	0	0	0	0	0	0	0	0	0	0	0	0	46	0	0	0	78	0	0	0	56	0	68
Cliv_Ra441	LINE	LINE	0	0	0	0	0	0	0	0	0	0	0	0	0	0	0	0	0	0	0	0	0	34	51	0	0	0	0	0	0	0	0	0	0	0	0	0	0	0	0	0	0	98	0	56	0	59	1
MER125	DNA	DNA	0	0	0	0	0	0	0	0	0	0	0	0	0	0	0	0	0	0	40	0	0	0	0	0	0	47	0	335	70	0	0	57	0	138	128	176	74	102	478	148	727	300	159	385	489	137	372
Nnip_rnd-6_family-268	Unknown	Unknown	0	0	0	0	0	0	0	0	0	0	0	0	0	0	0	0	0	0	0	0	0	0	0	0	0	0	341	0	0	0	126	0	31	316	301	175	0	502	723	1192	530	522	1359	1425	1211	1387	1946
Charlie7_Aves	DNA	hAT-Charlie	0	0	0	0	0	0	0	0	0	0	0	0	0	0	0	0	0	0	0	0	0	0	0	59	118	249	0	215	60	491	271	577	230	491	3047	1702	2934	1105	6390	2399	7318	3553	3758	916	6360	474	1279
TguERVK1N3_I	LTR	ERV2	0	0	0	0	0	0	0	0	0	0	0	0	0	0	0	0	0	0	0	0	0	0	0	0	0	0	0	0	0	0	0	0	0	0	0	0	0	0	0	0	0	0	0	0	0	0	0
Mund_rnd-6_family-1727	LTR	ERVK	0	0	0	0	0	0	0	0	0	0	0	0	0	0	0	0	0	0	0	0	0	0	0	0	0	50	0	109	0	0	0	0	0	0	0	104	0	0	0	0	17	0	0	38	0	0	0
Cliv_Rb1109	Unclass	Unclass	0	0	0	0	0	0	0	0	0	0	0	0	0	0	0	0	0	0	0	0	0	0	0	0	0	0	0	0	0	0	0	0	0	6	0	0	0	0	0	0	0	0	0	12	0	33	0
Achl_rnd-3_family-18	LINE	CR1	0	0	0	0	0	0	0	0	0	0	0	0	0	0	0	0	0	0	0	0	0	0	0	31	0	0	0	0	0	0	91	0	0	0	0	0	10	0	16	19	60	59	77	41	110	92	0
Mnub_rnd-6_family-6817	Unknown	Unknown	0	0	0	0	0	0	0	0	0	0	0	0	0	0	0	0	0	0	0	0	0	0	0	0	0	0	0	0	0	0	0	0	0	0	0	0	0	0	0	0	0	0	0	0	0	0	0
Afor_rnd-4_family-217	Unknown	Unknown	0	0	0	0	0	0	0	0	0	0	0	0	0	0	0	0	29	0	0	0	0	0	0	0	0	0	0	0	0	0	39	0	0	0	43	0	104	0	0	57	0	0	100	66	142	120	103
Cann_rnd-5_family-8	Unknown	Unknown	0	0	0	0	0	0	0	0	0	0	0	0	0	0	0	0	0	0	0	0	0	0	0	0	0	0	62	0	0	0	0	0	0	0	8	122	0	0	0	460	0	61	254	49	0	217	186
Apla_rnd-6_family-41	Unknown	Unknown	0	0	0	0	0	0	0	0	0	0	0	0	0	0	0	0	0	0	0	0	0	87	0	96	0	0	140	214	0	0	169	320	312	156	0	0	0	102	1069	1721	2257	1899	1419	1794	1457	626	1330
Cbra_rnd-4_family-508	LTR	ERVK	0	0	0	0	0	0	0	0	0	0	0	0	0	0	0	0	0	0	0	0	0	0	0	0	0	0	0	0	0	0	0	0	0	0	0	0	0	0	0	0	0	47	0	67	0	0	141
Cliv_rnd-6_family-868	Unknown	Unknown	0	0	0	0	0	0	0	0	0	0	0	0	0	0	0	0	0	0	0	0	0	0	0	0	0	0	0	109	229	0	392	575	0	0	0	365	0	162	96	404	60	0	740	0	656	611	541
Ccan_rnd-5_family-1828	Unknown	Unknown	0	0	0	0	0	0	0	0	0	0	0	0	0	0	0	0	0	0	0	0	0	0	0	0	0	0	0	0	0	0	0	0	0	0	0	0	0	0	0	43	0	0	0	0	0	0	0
Breg_rnd-6_family-1610	Unknown	Unknown	0	0	0	0	0	0	0	0	0	0	0	0	0	0	0	0	0	0	0	0	0	0	0	0	0	0	0	0	0	0	0	0	0	0	0	0	0	0	0	0	0	0	0	0	0	0	0
Cliv_Ra231	Unclass	Unclass	0	0	0	0	0	0	127	0	0	0	0	0	0	0	0	617	1330	2849	2140	2190	3779	2555	8787	4624	3953	6055	4780	6614	2554	3581	1746	2349	699	593	946	1655	4039	0	317	747	513	476	1041	199	971	536	485
TguERVK7_LTR2a	LTR	ERV2	0	0	0	0	0	0	0	0	0	0	0	0	0	0	0	0	0	0	0	0	0	0	0	0	0	0	0	0	0	0	0	0	0	0	0	0	0	0	0	63	0	0	0	0	0	0	0
Cbra_rnd-5_family-3009	Unknown	Unknown	0	0	0	0	0	0	0	0	0	0	0	0	0	0	0	0	0	0	0	0	0	0	0	0	0	0	0	0	0	0	0	0	0	0	0	0	0	0	0	0	0	0	0	0	0	0	0
Cliv_contig0372	Unclass	Unclass	0	0	0	0	0	0	0	0	29	0	0	0	0	0	0	0	0	0	0	0	0	352	0	0	0	720	1021	163	1286	1848	1946	2379	3264	2875	1462	3080	1853	1225	3571	2490	1771	395	2184	84	722	801	810
CR1-K1_Tgu	LINE	CR1	0	0	0	0	0	0	0	0	0	0	0	0	0	0	0	0	0	58	0	0	0	0	0	44	0	0	33	24	0	0	85	79	0	34	70	71	0	11	42	0	28	109	33	82	81	154	175
Hleu_rnd-3_family-143	LTR	ERV4	0	0	0	0	0	0	0	0	0	0	0	0	0	0	0	0	0	0	0	0	0	0	0	0	0	0	0	0	0	0	0	0	0	0	0	0	0	0	0	0	0	0	48	0	0	0	0
Ohoa_rnd-5_family-184	Unknown	Unknown	0	0	0	0	0	0	0	0	0	0	0	0	0	0	0	0	0	0	0	0	0	0	0	0	0	0	0	0	0	0	0	0	0	0	0	0	0	13	0	0	0	51	0	9	0	8	0
Nnip_rnd-5_family-3661	Unknown	Unknown	0	0	0	0	0	0	0	0	0	0	0	0	0	0	0	0	0	0	0	0	0	0	0	0	0	0	0	0	0	0	0	0	0	0	23	0	0	107	0	56	0	58	114	0	0	321	59
Nnip_rnd-6_family-3752	LTR	ERVL	0	0	0	0	0	0	0	0	58	0	0	0	0	72	0	0	295	0	0	75	177	268	32	0	150	38	194	71	202	33	39	138	119	50	96	157	30	111	0	80	0	0	30	64	64	0	0
Cvoc_rnd-5_family-563	LINE	CR1	0	0	0	0	0	0	0	0	0	0	0	0	0	0	0	0	0	0	0	0	0	0	0	0	0	0	0	0	0	0	0	0	56	0	0	0	40	0	44	0	0	460	57	140	0	224	0
Muni_rnd-6_family-207	Unknown	Unknown	0	0	0	0	0	0	0	0	0	0	0	0	0	0	0	0	0	0	0	0	0	0	0	0	0	0	0	0	0	0	211	213	0	502	163	0	162	217	113	160	159	235	213	123	456	44	268
Hleu_rnd-4_family-353	LTR	ERV1	0	0	0	0	0	0	0	0	0	0	0	0	0	0	0	0	0	0	0	0	0	0	0	0	0	0	0	0	0	0	0	0	0	0	0	0	0	0	0	0	0	0	0	0	0	0	0
Tgut_rnd-6_family-464	LINE	R2	0	0	0	0	0	0	0	0	0	0	0	0	0	0	0	0	0	0	0	0	0	0	0	0	0	0	0	0	0	0	0	0	0	0	0	0	0	0	0	0	0	0	0	0	0	0	0
Pade_rnd-5_family-3301	Unknown	Unknown	0	0	0	0	0	0	0	0	0	0	0	0	0	0	0	0	0	0	0	0	0	0	0	0	92	0	0	0	0	66	0	0	0	0	94	0	0	0	0	0	0	7	190	0	96	0	369
Cstr_rnd-2_family-145	LINE	CR1	0	0	0	0	0	0	0	31	0	0	0	0	0	0	130	0	0	0	53	0	93	345	269	126	358	623	770	901	821	957	1335	629	1277	1709	1043	1079	1812	1192	1262	1371	2213	1383	808	1621	1877	2903	1700
GGERV10_RT	LTR	LTR	0	0	0	0	0	0	0	0	0	0	0	0	0	0	0	0	0	0	0	0	0	0	0	0	0	0	0	0	0	0	0	0	0	0	0	0	0	0	0	0	0	0	0	0	0	0	0
Apla_rnd-6_family-49	LTR	ERVL	0	0	0	0	0	0	0	0	0	0	0	0	0	0	0	0	0	0	0	0	0	0	0	0	0	0	0	0	0	0	0	0	0	0	0	0	0	0	0	0	942	0	0	0	0	0	0
TguLTR13a	LTR	ERV1	0	0	0	0	0	0	0	0	0	0	0	0	0	0	0	0	0	0	0	0	0	0	0	0	0	0	0	0	0	0	0	0	0	0	0	0	0	0	0	0	0	0	0	0	0	0	0
Cstr_rnd-5_family-23	Unknown	Unknown	0	0	0	0	0	0	0	0	0	0	0	0	0	0	0	0	0	0	0	0	0	0	0	0	0	0	0	0	0	0	0	0	0	0	0	0	0	0	0	0	0	0	0	0	0	0	0
Ccri_rnd-5_family-11	LINE	CR1	0	0	0	0	0	0	0	0	28	0	0	0	0	0	0	0	0	0	39	57	0	33	0	43	0	56	155	0	113	158	111	26	52	93	160	248	0	281	77	683	621	260	435	177	696	968	602
Pgut_rnd-4_family-9	Unknown	Unknown	0	0	0	0	0	0	0	0	0	0	0	0	0	36	0	0	0	0	0	0	0	0	0	0	0	0	85	0	60	0	47	52	81	0	56	0	47	189	210	0	237	400	498	524	335	808	381
GGERV30_LTR	LTR	LTR	0	0	0	0	0	0	0	0	0	0	0	0	0	0	0	0	0	0	0	0	37	0	0	0	0	0	0	0	0	0	0	0	0	0	0	0	0	0	0	0	0	0	0	0	0	0	0
Cstr_rnd-6_family-1868	Unknown	Unknown	0	0	0	0	0	0	0	0	0	0	0	0	0	0	0	0	0	0	0	0	0	0	0	0	0	0	0	0	0	0	0	0	0	0	0	0	0	0	0	0	51	0	0	0	0	0	0
Cann_rnd-5_family-3733	Unknown	Unknown	0	0	0	0	0	0	0	0	0	0	0	0	0	0	0	0	0	0	0	0	0	0	0	0	0	0	0	0	0	0	0	0	0	0	0	0	0	0	0	0	0	0	0	0	0	0	0
Pcrt_rnd-5_family-3980	LTR	ERV1	0	0	0	0	0	0	0	0	0	0	0	0	0	0	0	0	0	0	0	0	0	0	0	0	0	0	0	0	0	0	0	0	0	0	0	0	0	0	0	0	0	0	0	0	0	0	0
Pcar_rnd-5_family-4214	LTR	ERV1	0	0	0	0	0	0	0	0	0	0	0	0	0	0	0	0	0	0	0	0	0	0	0	0	0	0	0	0	0	0	0	39	0	0	0	0	0	0	0	0	0	0	0	0	0	0	0
Apla_rnd-1_family-69	LTR	ERV1	0	0	0	0	0	0	0	0	0	0	0	0	0	0	0	0	0	0	0	0	0	0	0	0	0	0	0	0	0	0	0	0	0	0	0	0	0	0	0	0	0	0	0	0	0	0	0
Cmac_rnd-6_family-1093	LINE	L2	0	0	0	0	0	0	0	0	0	0	0	0	0	0	0	0	0	28	92	0	36	34	0	0	0	0	37	223	106	0	165	135	49	215	198	146	302	596	325	369	277	767	216	915	634	291	775
Scam_rnd-6_family-1504	Unknown	Unknown	0	0	0	0	0	0	0	0	0	0	0	0	0	0	0	0	0	0	0	0	0	0	0	0	0	0	0	0	114	0	48	0	0	0	0	0	0	13	125	0	113	0	0	81	298	107	185
Talb_rnd-5_family-441	LTR	ERVK	0	0	0	0	0	0	0	0	0	0	0	0	0	0	0	0	0	0	0	0	0	0	0	0	0	0	0	35	42	0	0	0	0	0	0	0	0	0	0	0	0	0	0	0	0	0	0
Ohoa_rnd-6_family-1568	Unknown	Unknown	0	0	0	0	0	0	0	0	0	0	0	0	0	0	0	0	0	0	0	0	0	0	0	0	0	0	0	0	0	0	0	0	0	0	0	0	0	0	0	0	0	0	0	0	0	0	0
Cliv_Rb864	Unclass	ERV	0	0	0	0	0	0	0	309	0	0	0	0	618	0	618	0	0	0	0	0	0	0	0	0	0	0	0	0	0	0	0	0	0	0	0	0	0	0	0	0	0	0	0	0	0	0	0
Gfor_rnd-6_family-948	LTR	ERVK	0	0	0	0	0	0	0	0	0	0	0	0	0	0	0	0	0	0	0	0	0	0	0	0	0	0	0	0	0	0	0	0	0	44	0	0	0	0	0	0	0	0	0	0	0	0	0
Ohoa_rnd-4_family-94	Unknown	Unknown	0	0	0	0	0	0	0	0	0	0	0	0	0	0	0	0	0	0	0	0	36	0	0	0	0	0	0	0	52	41	0	0	63	0	0	89	0	174	57	222	89	53	200	105	20	195	973
Acar_rnd-5_family-3002	Unknown	Unknown	0	0	0	0	0	0	0	0	0	0	0	0	0	0	0	0	0	0	0	0	0	0	0	0	0	0	0	0	0	0	50	0	0	0	0	0	0	0	0	0	0	0	0	0	0	0	0
Nnot_rnd-6_family-1018	LINE	CR1	0	0	0	0	0	0	0	0	0	0	0	0	0	0	0	0	0	0	0	0	0	0	0	0	0	47	0	0	0	0	0	0	0	65	49	0	0	0	154	0	0	0	0	99	5	0	0
Breg_rnd-6_family-8955	LTR	ERVL	0	0	0	0	0	0	0	0	0	0	0	0	0	0	0	0	0	0	0	0	0	0	0	0	0	0	0	0	0	0	40	0	0	0	0	0	0	0	0	0	0	0	0	0	0	0	0
Ohoa_rnd-4_family-246	LTR	ERV1	0	0	0	0	0	0	0	0	0	0	0	0	0	0	0	0	0	0	0	0	0	0	0	0	0	0	0	0	0	0	0	0	0	0	0	0	0	0	0	0	0	0	0	0	0	0	0
Egar_rnd-5_family-168	LTR	ERV1	0	0	0	0	0	0	0	0	0	0	0	0	0	0	0	0	0	0	0	0	0	0	0	0	0	0	0	0	0	0	0	0	0	0	0	0	0	0	0	0	0	0	0	0	0	0	0
Mvit_rnd-4_family-355	LTR	ERVL	0	0	0	0	0	0	0	0	0	0	0	0	0	0	0	0	0	0	0	0	0	33	0	0	0	0	0	0	0	0	0	0	0	0	0	0	0	0	0	0	0	0	0	0	0	0	0
Mariner2-NAc_Cuculus	DNA	TcMar-Tc1	0	0	0	0	0	0	0	0	0	0	0	0	0	0	0	0	0	0	0	0	0	0	0	0	0	0	0	0	0	0	0	0	41	0	0	0	0	0	0	0	0	0	0	0	0	0	0
Cann_rnd-5_family-3480	LTR	ERVK	0	0	0	0	0	0	0	0	0	0	0	0	0	0	0	0	0	0	0	0	0	0	0	31	0	0	0	0	0	0	0	0	0	0	0	0	0	0	0	0	0	0	0	0	0	0	0
Cliv_Ra321	Unclass	Unclass	0	0	0	1132	314	0	314	0	0	0	0	0	0	0	0	0	0	0	0	0	0	0	0	0	0	233	0	609	0	0	311	903	322	0	589	0	316	0	0	288	0	0	0	0	0	147	0
AviRTE_Zimmerius_chrysops	LINE	RTE-BovB	0	0	0	0	0	0	0	0	0	0	0	0	0	0	0	0	0	0	0	0	0	0	0	0	0	0	0	0	0	0	0	0	0	0	0	0	0	0	0	0	0	0	119	0	0	0	68
Pcrt_rnd-5_family-392	Unknown	Unknown	0	0	0	0	0	0	0	0	0	0	0	0	0	0	0	0	0	0	0	0	0	0	0	0	0	0	0	0	0	84	0	0	37	0	0	0	0	115	0	12	0	535	278	151	202	0	527
Cliv_Ra521	Unclass	Unclass	0	0	0	0	0	0	0	0	0	0	0	0	0	0	0	0	0	0	0	0	0	0	0	0	0	0	0	0	0	0	0	0	0	0	0	0	0	0	0	0	0	0	0	0	81	0	0
UCON26	Unknown	TE	0	0	0	0	0	0	0	0	0	0	0	0	0	0	0	0	0	0	0	0	0	0	0	0	0	0	0	0	0	0	0	0	52	0	0	0	47	0	0	50	108	41	0	0	57	0	86
Cbra_rnd-6_family-1673	Unknown	Unknown	0	0	0	0	0	0	0	0	0	0	0	0	0	0	0	0	0	0	0	0	0	0	0	0	0	0	0	0	0	0	0	0	0	0	50	50	0	0	0	0	0	0	0	0	0	0	0
Scam_rnd-5_family-2819	Unknown	Unknown	0	0	0	0	0	0	0	0	0	0	0	0	0	0	0	0	0	0	0	0	0	0	0	0	0	0	0	0	0	0	0	0	44	0	0	0	0	111	0	159	0	0	226	337	0	199	339
Ccri_rnd-6_family-2149	Unknown	Unknown	0	0	0	0	0	0	0	0	0	0	0	0	0	0	0	0	0	0	0	0	0	0	0	0	0	126	0	0	0	0	0	0	0	0	0	0	121	0	0	0	0	153	0	159	83	152	112
Cliv_Rb785	Unclass	Unclass	0	0	0	122	0	0	0	0	0	0	0	122	63	0	0	0	0	0	0	0	0	0	0	0	150	0	0	0	51	0	0	55	96	102	50	24	0	176	77	0	0	53	91	115	0	23	47
Tgut_rnd-6_family-1986	Unknown	Unknown	0	0	0	0	0	0	0	0	0	0	0	0	0	0	0	0	0	0	0	0	0	0	0	0	39	0	0	0	0	58	80	0	92	99	101	0	108	65	104	206	137	0	188	0	101	375	641
Ccan_rnd-5_family-1857	LTR	ERVL	0	0	0	0	0	0	0	0	0	0	0	0	0	0	0	0	0	0	78	0	0	0	0	0	0	0	0	348	34	0	0	0	272	559	43	301	0	0	0	210	1187	328	1293	349	2461	1420	215
Pcrt_rnd-5_family-105	LINE	CR1	0	0	0	0	0	0	0	0	0	0	0	0	0	0	0	0	0	0	0	0	0	0	0	0	0	0	0	5	51	9	0	0	0	165	109	0	0	0	112	0	108	67	170	35	0	213	83
Cpel_rnd-5_family-1197	Unknown	Unknown	0	0	0	0	0	0	0	0	0	0	0	0	0	0	0	0	0	0	0	0	0	0	0	0	0	0	0	0	0	0	0	0	0	0	0	34	0	0	0	0	0	0	0	0	0	0	0
Cliv_contig0388	Unclass	Unclass	0	0	0	426	737	1027	322	432	402	0	1563	539	648	0	132	149	0	0	0	432	0	0	428	0	0	57	0	0	0	58	0	0	0	0	0	0	47	0	0	0	0	88	87	0	61	0	173
Cliv_Ra613	Unclass	Unclass	0	0	0	0	0	0	0	0	0	102	0	102	0	0	306	0	0	0	102	0	0	0	0	0	0	0	0	0	0	0	0	0	0	102	0	0	0	0	0	0	0	0	0	0	0	0	0
TguLTRL2a3	LTR	ERV3	0	0	0	0	0	0	0	0	0	0	0	0	0	0	0	0	0	0	0	0	0	0	0	0	0	0	0	0	0	0	0	0	0	0	0	0	0	0	0	0	0	0	0	0	0	0	0
Tery_rnd-5_family-825	SINE	MIR	0	0	0	0	0	0	0	0	0	0	0	0	0	0	0	0	49	0	0	38	0	0	0	0	0	0	0	0	0	0	0	11	0	44	0	41	133	47	0	0	90	0	76	0	54	0	110
Kronos_I	LTR	ERV3	0	0	0	0	0	0	0	0	0	0	0	0	0	0	0	0	0	0	0	0	0	0	0	0	0	0	0	0	0	0	0	0	0	0	0	0	49	0	38	0	48	0	0	45	0	0	0
Cliv_Rb967	Unclass	Unclass	0	0	0	0	400	0	0	0	0	0	0	0	0	0	0	0	100	0	0	0	0	0	0	0	100	0	0	0	0	0	0	0	0	0	0	96	0	0	0	0	0	0	0	0	0	0	0
Cliv_Ra277	LINE	LINE	0	0	0	0	0	0	0	0	0	0	0	0	0	0	0	0	0	0	0	0	0	0	127	0	98	0	0	0	0	97	0	0	0	0	0	0	0	0	68	0	0	0	0	0	0	0	0
Pgut_rnd-5_family-61	LINE	CR1	0	0	0	0	0	0	0	0	0	0	0	0	0	0	0	0	0	0	0	50	0	0	115	0	0	0	55	0	0	0	0	0	0	0	0	0	126	0	79	100	337	0	0	132	0	0	165
Cliv_rnd-5_family-4460	Unknown	Unknown	0	0	0	0	0	0	184	0	109	0	0	102	380	535	0	0	105	122	0	87	0	189	0	0	0	0	0	0	0	0	63	0	159	145	159	0	318	142	161	359	180	339	363	0	0	738	287
Brhi_rnd-5_family-2215	LTR	ERV1	0	0	0	0	0	0	0	0	0	0	0	0	0	0	0	0	0	0	0	0	0	0	0	0	0	0	0	0	0	0	0	0	0	0	52	0	0	0	0	0	0	0	0	0	0	0	0
Ldis_rnd-6_family-1008	Unknown	Unknown	0	0	0	0	0	0	0	0	0	0	0	0	0	0	0	0	0	0	0	0	0	0	0	0	0	0	0	0	0	0	0	0	0	0	0	0	0	0	0	0	0	0	0	0	0	0	0
Cbra_rnd-4_family-891	LTR	ERVK	0	0	0	0	0	0	0	0	0	0	0	0	0	0	0	0	0	0	0	0	0	0	0	0	0	0	0	0	0	0	0	0	0	0	0	0	0	0	0	0	51	0	0	0	0	0	0
TguLTRK7r	LTR	ERV2	0	0	0	0	0	0	0	0	0	0	0	0	0	0	0	0	0	0	0	0	0	0	0	0	0	0	0	0	0	0	0	0	0	0	0	0	0	0	0	0	42	0	0	0	0	0	0
Cliv_rnd-6_family-496	Unknown	Unknown	0	0	0	0	0	0	0	0	0	0	0	0	0	0	88	0	0	0	0	0	0	0	0	0	0	0	1223	64	313	1029	261	0	1726	1807	1604	1846	729	1864	2408	359	1897	3056	5065	5809	3523	5743	6288
Pgut_rnd-5_family-374	Unknown	Unknown	0	0	0	0	0	0	0	0	59	0	0	0	0	0	0	0	111	0	0	0	0	0	0	0	0	79	0	188	80	284	1209	688	2050	309	4172	1570	2381	685	5398	6987	4077	6345	4493	9624	5420	7118	6125
GGERVL-A	LTR	ERV3	0	0	0	0	0	0	0	0	0	0	0	0	0	0	0	0	0	0	0	0	0	0	0	0	0	0	0	0	0	0	93	0	0	0	0	0	0	0	0	0	0	0	0	0	0	89	0
Talb_rnd-3_family-22	LTR	ERVL	0	0	0	0	0	0	0	0	0	0	0	0	0	0	0	0	0	0	0	0	0	0	0	0	0	0	0	0	0	0	0	0	0	0	0	0	0	0	0	0	0	0	0	0	0	0	0
Pcrt_rnd-4_family-94	LTR	ERVL	0	0	0	0	0	0	0	0	0	0	0	0	0	0	0	46	45	0	51	0	0	57	0	69	60	70	127	425	18	148	173	223	126	523	435	147	1482	624	641	817	198	782	317	613	253	652	305
Gfor_rnd-6_family-1085	Unknown	Unknown	0	0	0	0	0	0	0	0	0	0	0	0	0	0	0	0	0	0	0	0	0	0	0	0	0	0	0	0	0	0	0	0	0	0	0	0	0	0	0	0	0	0	0	0	0	0	0
Prub_rnd-5_family-1031	Unknown	Unknown	0	0	0	0	0	0	0	0	0	0	0	0	0	0	0	0	0	0	0	0	0	0	0	0	0	0	0	0	0	0	0	0	0	0	0	54	0	0	0	0	0	172	62	0	387	163	229
Cann_rnd-5_family-729	LTR	ERVL	0	0	0	0	0	0	0	0	0	0	0	0	0	0	0	0	0	0	0	0	0	0	0	0	0	0	0	0	0	0	0	0	0	0	0	0	0	0	0	105	0	0	0	0	0	0	0
Cbra_rnd-5_family-402	Unknown	Unknown	0	0	0	0	0	0	0	0	0	0	0	0	0	0	0	0	0	0	0	0	0	0	0	0	0	0	0	0	0	0	0	0	0	0	0	0	0	0	0	0	0	0	0	0	0	0	0
Cliv_rnd-5_family-772	LTR	ERV1	0	0	0	0	49	0	0	101	56	0	169	0	206	1239	3515	2222	4944	5843	11031	5083	6928	7245	8325	6231	6163	4098	7437	6957	5820	6037	7182	5729	6510	9012	7673	4567	3527	2239	1584	2313	1603	1723	985	565	574	1718	82
AviRTE_Mesitornis_unicolor	LINE	RTE-BovB	0	0	0	0	0	0	0	0	0	0	0	0	0	0	0	0	0	0	0	0	0	0	0	0	52	0	0	0	0	0	0	0	0	0	0	0	0	63	0	0	0	0	0	0	0	0	0
Egar_rnd-5_family-556	LTR	ERV1	0	0	0	0	0	0	0	0	0	0	0	0	0	0	0	0	0	0	0	0	0	0	0	0	0	0	0	0	43	0	0	0	0	0	0	0	0	0	0	0	0	0	0	0	0	0	0
Cbra_rnd-5_family-876	LTR	ERV1	0	0	0	0	0	0	0	0	0	0	0	0	0	0	0	0	0	0	0	0	0	0	0	0	0	0	0	0	0	0	0	0	0	0	0	0	0	0	0	0	0	0	85	0	0	0	0
Acar_rnd-4_family-26	LTR	ERV1	0	0	0	0	0	0	0	0	0	0	0	0	0	0	0	0	0	0	0	0	0	0	0	0	0	0	0	0	0	0	0	0	0	0	0	0	0	0	0	0	0	0	51	0	0	0	0
Gste_rnd-6_family-108	LTR	ERV1	0	0	0	0	0	0	0	0	0	0	0	0	0	0	0	0	0	0	0	0	0	0	0	0	0	0	0	0	0	0	0	0	0	0	0	0	0	0	0	0	0	0	0	0	0	0	0
Gfor_rnd-3_family-24	LTR	ERVK	0	0	0	0	0	0	0	0	0	0	0	0	0	0	0	0	0	0	0	0	0	0	0	0	0	0	0	0	62	0	0	0	0	0	0	0	0	0	0	0	0	0	0	0	0	0	0
Hleu_rnd-6_family-488	Unknown	Unknown	0	0	0	0	0	0	0	0	0	0	0	0	0	0	0	0	64	0	0	0	0	0	0	0	0	0	0	0	0	0	0	0	0	0	88	0	0	78	0	80	0	75	256	0	60	253	203
Plep_rnd-5_family-64	LTR	ERV1	0	0	0	0	0	0	0	0	0	0	0	0	0	0	0	0	0	0	0	0	0	0	0	0	0	0	0	0	0	0	0	0	0	0	0	0	0	0	0	0	0	0	0	0	0	0	0
Cliv_Rb397	Unclass	Unclass	0	0	0	0	0	0	0	0	0	0	46	0	0	0	0	0	0	202	0	0	0	418	206	134	489	423	191	711	606	787	515	1172	2035	1884	1193	475	991	204	653	922	604	755	441	488	578	0	0
Breg_rnd-6_family-851	Unknown	Unknown	0	0	0	0	0	0	0	0	0	0	0	0	0	0	0	0	0	0	0	0	0	0	0	42	0	0	0	0	0	0	0	0	0	0	84	0	0	0	0	0	240	0	0	0	166	0	0
Cliv_Rb359	Unclass	Unclass	0	0	0	0	0	0	0	0	0	0	0	0	0	0	0	0	0	0	0	0	0	0	0	0	218	103	105	88	109	264	0	0	89	0	104	107	110	104	0	0	0	92	0	179	210	140	0
Cliv_Ra627	LTR	LTR_TSD	0	0	0	0	0	0	0	102	0	102	0	102	0	0	401	0	294	0	0	265	0	99	0	206	100	38	0	0	216	0	0	131	0	359	0	87	0	63	180	0	57	79	270	190	0	80	66
Breg_rnd-6_family-11	LINE	Penelope	0	0	0	0	0	0	0	0	0	0	0	0	0	0	0	0	0	0	0	0	0	0	0	42	0	0	108	280	85	0	0	53	0	58	62	0	0	58	0	222	0	104	45	207	86	13	177
Cliv_contig0369	Unclass	Unclass	0	0	0	0	250	416	497	0	0	0	0	106	0	105	0	0	0	0	0	0	0	0	106	0	0	0	0	0	0	97	0	0	0	0	0	0	0	0	0	0	0	0	0	0	0	0	0
Apla_rnd-6_family-575	LTR	ERV4	0	0	0	0	0	0	0	0	0	0	0	0	0	0	0	0	0	0	0	0	0	0	0	0	0	0	0	45	0	0	0	0	0	0	0	0	0	0	0	0	0	0	75	0	280	0	0
Tery_rnd-5_family-333	LTR	ERV1	0	0	0	0	0	0	0	0	0	0	0	0	0	0	0	0	0	0	0	0	0	33	0	0	45	0	0	0	0	0	0	0	0	0	35	0	106	0	0	161	0	212	371	88	59	59	131
Prub_rnd-5_family-112	LINE	CR1	0	0	0	0	0	0	0	0	0	0	0	0	0	0	0	0	0	0	0	0	0	0	0	0	49	0	130	246	0	0	0	38	0	0	0	0	0	178	0	78	0	82	81	167	90	89	444
Gfor_rnd-6_family-3743	LINE	CR1	0	0	0	0	0	0	37	0	117	0	141	174	0	54	122	198	312	148	455	297	210	444	177	282	174	464	108	757	601	453	344	488	386	479	569	597	582	982	681	627	698	506	930	942	722	1111	1545
Cann_rnd-5_family-129	Unknown	Unknown	0	0	0	0	0	0	0	0	0	0	0	0	0	0	0	0	0	0	0	0	0	0	0	0	0	0	0	0	0	0	0	0	0	0	0	0	0	0	0	0	0	0	0	0	0	0	57
Eulor5B	Unknown	TE	0	0	0	0	0	0	0	0	0	0	0	0	0	0	0	0	0	0	0	0	0	0	0	0	0	0	0	0	0	0	0	0	0	173	0	0	0	0	44	0	0	0	71	76	78	49	18
Tgut_rnd-5_family-3026	Unknown	Unknown	0	0	0	0	0	0	0	0	0	0	0	0	0	0	0	0	0	0	0	0	0	0	0	0	0	0	0	0	0	0	0	0	0	0	0	0	0	0	0	0	0	0	0	0	0	0	0
Cliv_Rb429	Unclass	Unclass	0	0	0	74	0	0	0	574	0	268	287	287	0	0	0	0	574	534	0	287	162	255	0	0	0	0	0	0	0	0	0	0	0	0	0	0	0	0	62	0	65	0	0	534	0	0	0
Afor_rnd-5_family-1093	Unknown	Unknown	0	0	0	0	0	0	0	0	0	0	0	0	0	0	0	0	0	0	0	0	0	0	0	0	0	0	104	0	42	0	0	0	0	0	0	0	164	0	0	55	0	0	159	155	333	181	212
Cliv_contig0420	Unclass	Unclass	0	0	0	0	0	0	0	0	0	535	0	282	0	0	570	270	250	0	0	0	425	200	286	278	286	0	401	0	300	0	603	0	125	124	199	284	40	0	0	70	0	64	0	61	68	122	0
Tgut_rnd-6_family-2911	RC	Helitron	0	0	0	0	0	0	0	0	0	0	0	0	0	0	0	0	0	0	0	0	0	0	0	0	0	0	0	0	0	0	0	0	0	0	0	0	0	0	0	0	0	0	0	0	0	0	0
Mund_rnd-5_family-2123	LINE	CR1	0	0	0	0	0	0	0	0	0	0	0	0	0	0	0	0	0	0	0	110	0	5	178	19	119	121	36	89	6	66	25	14	57	48	160	148	83	142	245	152	218	170	271	127	120	139	346
Cliv_Rb535	Unclass	Unclass	0	0	0	0	0	0	0	0	0	0	428	0	0	214	0	0	214	0	0	0	0	0	0	0	0	0	0	0	0	0	0	0	0	0	0	0	0	0	0	0	77	0	0	0	0	0	0
Ccri_rnd-6_family-832	LINE	CR1	0	0	0	0	0	0	0	0	0	0	0	0	0	0	0	0	0	0	0	0	0	0	0	0	40	49	0	0	0	0	0	0	0	0	0	0	0	0	0	0	0	0	0	120	0	114	52
Pgut_rnd-3_family-13	LINE	CR1	0	0	0	0	0	0	0	0	0	0	0	0	0	0	0	0	44	0	0	0	0	0	74	0	68	0	278	861	385	1873	1378	2370	3319	1981	4462	1468	5684	7151	549	3209	4664	1768	3211	4661	2319	2816	0
CR1-K3_Tgu	LINE	CR1	0	0	0	0	0	0	0	0	0	0	0	0	0	0	0	0	0	0	0	0	0	0	0	0	0	17	43	0	0	42	0	0	0	0	34	0	10	0	0	30	20	80	231	15	298	0	54
Talb_rnd-5_family-3468	LINE	CR1	0	0	0	0	0	0	0	0	0	0	0	44	0	37	0	0	0	0	0	91	60	34	140	115	78	0	321	62	405	395	817	360	621	459	555	1517	673	1032	1375	992	881	1162	2469	1663	1805	2420	1644
Talb_rnd-4_family-76	Unknown	Unknown	0	0	0	0	0	0	0	0	0	0	0	0	0	0	0	31	0	0	0	0	0	0	0	31	0	0	0	35	0	0	0	0	60	51	96	104	244	79	0	44	216	268	243	308	729	201	195
Cliv_Ra293	Unclass	Unclass	0	0	0	0	0	0	0	0	0	0	0	0	38	0	0	0	0	114	160	110	82	229	277	398	107	450	112	909	0	446	333	557	115	344	342	196	432	225	573	0	115	38	115	69	0	0	0
Halb_rnd-5_family-990	Unknown	Unknown	0	0	0	0	0	0	0	0	0	0	0	0	0	0	0	0	0	0	0	0	0	0	0	0	0	0	0	0	10	0	0	0	0	67	0	0	0	0	0	0	0	0	0	0	0	0	0
Fgla_rnd-6_family-4215	Unknown	Unknown	0	0	0	0	0	0	0	0	0	0	0	0	0	0	0	0	0	69	0	0	0	0	0	0	0	0	0	0	0	0	0	0	0	0	0	0	0	0	0	0	0	0	0	113	0	0	0
Pcrt_rnd-2_family-55	LTR	ERVL	0	0	0	0	0	0	0	0	0	0	0	0	0	0	0	47	0	0	0	0	0	0	65	0	0	0	0	0	0	50	225	70	222	36	324	434	207	0	0	17	0	351	434	334	956	724	663
Nnot_rnd-5_family-1261	SINE	MIR	0	0	0	0	0	0	0	0	30	0	0	0	0	0	0	31	0	0	0	8	0	67	0	52	30	0	36	124	51	0	0	0	188	234	0	34	0	0	120	87	108	54	118	241	43	195	186
Cliv_Ra475	Unclass	Unclass	0	0	0	0	0	0	0	0	0	128	97	126	0	251	0	208	128	0	0	190	511	0	0	130	338	0	243	0	128	0	126	0	0	73	189	0	53	0	0	0	0	0	120	0	0	122	0
UCON13	PLE	Penelope	0	0	0	0	0	0	0	0	0	0	0	0	0	0	0	0	0	0	0	0	0	0	0	0	0	0	0	0	0	0	0	0	203	0	0	0	0	0	0	0	163	205	0	403	108	0	0
Achl_rnd-5_family-1922	LTR	ERV1	0	0	0	0	0	0	0	0	0	0	0	0	0	0	0	0	0	0	0	0	0	0	0	0	0	0	0	0	0	0	0	0	0	0	0	0	0	0	0	0	0	0	0	0	0	0	0
Gfor_rnd-3_family-173	LTR	ERVK	0	0	0	0	0	0	0	0	0	0	0	0	0	0	0	0	0	0	0	0	0	0	0	0	0	0	0	0	0	0	0	0	0	0	0	0	0	0	0	0	0	0	0	102	0	0	0
Ppub_rnd-4_family-118	Unknown	Unknown	0	0	0	0	0	0	0	0	0	0	0	0	0	0	0	0	0	0	0	41	0	0	0	0	0	0	0	0	0	0	0	0	0	0	0	0	0	0	0	0	0	0	0	0	0	0	0
TguLTRL2b3	LTR	ERV3	0	0	0	0	0	0	0	0	0	0	0	0	0	0	0	0	0	0	0	0	0	0	0	0	0	0	0	0	0	0	0	0	0	0	0	0	0	79	67	0	0	0	0	0	0	0	87
Tgut_rnd-5_family-1737	LINE	Penelope	0	0	0	0	0	0	0	0	0	0	0	0	0	0	0	0	0	0	0	0	0	0	0	0	0	0	0	0	0	0	0	0	0	0	0	0	81	153	0	0	0	99	0	93	0	156	0
GGERVK10	LTR	ERV2	0	0	0	0	0	0	0	0	0	0	0	0	0	0	0	0	0	0	0	0	0	0	0	0	0	0	0	0	0	0	0	0	0	0	0	0	0	0	0	0	0	0	0	0	0	0	0
Tery_rnd-5_family-1512	Unknown	Unknown	0	0	0	0	0	0	0	0	0	0	0	0	0	0	0	0	0	0	0	0	0	0	0	0	0	0	0	0	0	0	0	0	0	0	0	0	0	0	0	0	0	0	0	0	0	0	0
Mund_rnd-5_family-3586	Unknown	Unknown	0	0	0	0	0	0	0	0	0	0	0	0	0	0	0	0	0	0	0	0	0	0	0	0	0	0	0	0	0	0	0	0	0	0	0	0	0	0	0	0	0	0	0	0	0	0	0
Muni_rnd-5_family-1791	LINE	CR1	0	0	0	0	0	0	0	0	0	0	0	0	0	0	0	0	0	0	0	0	0	0	0	0	0	0	0	0	0	0	0	0	0	0	0	0	67	0	0	0	0	72	103	62	0	0	0
Pade_rnd-5_family-220	LINE	CR1	0	0	0	0	0	0	0	0	0	0	0	0	0	0	0	0	0	0	0	0	0	0	0	0	0	0	0	0	0	32	56	0	37	0	79	0	148	59	57	0	278	0	210	145	0	79	143
Pcar_rnd-6_family-1985	LTR	ERV1	0	0	0	0	0	0	0	0	0	0	0	0	0	0	0	0	0	0	0	0	0	0	0	0	0	0	0	0	0	0	0	0	0	0	0	0	0	0	0	0	0	0	0	0	150	0	0
Gste_rnd-6_family-2201	Unknown	Unknown	0	0	0	0	0	0	0	0	0	0	0	0	0	0	0	0	0	0	0	0	0	0	0	0	0	0	0	0	0	0	0	0	0	0	0	0	0	0	0	0	0	0	0	119	0	0	0
Cliv_Rb295	Unclass	Unclass	0	0	0	0	211	0	0	288	309	0	931	0	316	0	0	199	0	0	0	0	619	0	317	0	0	0	0	0	0	0	0	0	200	234	0	0	0	52	0	235	0	0	0	0	0	0	52
Pcrt_rnd-6_family-357	LINE	L2	0	0	0	0	0	0	0	0	0	0	0	0	0	0	0	0	0	0	0	0	0	0	43	0	0	0	0	0	0	0	0	0	68	0	43	0	72	0	0	0	305	0	83	0	0	48	194
TguERV5_I	LTR	ERV1	0	0	0	0	0	0	0	0	0	0	0	0	0	0	0	0	0	0	0	0	0	0	0	0	0	0	0	0	0	0	0	0	0	0	0	42	0	58	0	0	0	0	30	0	0	0	0
MER130	Unknown	TE	0	0	0	0	0	0	0	0	0	0	0	0	0	0	0	0	0	0	0	0	0	0	0	0	0	0	0	0	0	0	0	0	0	0	0	75	54	0	0	0	42	0	0	0	0	0	0
Caur_rnd-5_family-256	Unknown	Unknown	0	0	0	0	0	0	0	0	0	0	0	0	0	0	0	0	0	64	0	0	0	0	0	0	0	0	0	0	99	0	0	38	0	188	0	136	0	116	0	62	160	144	188	414	258	559	372
Cliv_Ra147	Unclass	Unclass	0	0	0	0	0	0	0	0	0	0	0	0	0	0	0	0	0	0	0	0	0	0	0	0	0	0	0	0	0	0	0	0	0	0	0	0	0	0	0	0	0	0	0	0	0	0	0
Pcar_rnd-5_family-966	LTR	ERVL	0	0	0	0	0	0	0	0	0	0	0	0	0	0	0	0	0	0	0	0	0	0	0	0	0	0	0	0	0	0	0	0	0	0	0	0	0	0	0	0	0	0	0	0	0	0	0
Scam_rnd-5_family-14	Unknown	Unknown	0	0	0	0	0	0	0	0	0	0	0	0	0	0	0	0	0	0	0	0	0	0	0	0	0	0	0	0	0	0	48	0	0	0	0	0	0	0	557	0	86	0	197	781	246	508	760
Gfor_rnd-6_family-2954	Unknown	Unknown	0	0	0	0	0	0	0	0	0	0	0	0	0	0	0	0	0	0	0	0	0	0	0	0	0	0	0	0	0	0	0	40	0	0	0	0	0	0	0	0	0	0	0	0	0	0	0
Cstr_rnd-5_family-1537	LTR	ERVK	0	0	0	0	0	0	0	0	0	0	0	0	0	0	0	0	0	55	0	0	0	0	0	0	0	0	0	0	0	0	0	0	0	132	0	96	0	0	0	0	0	0	0	0	0	0	0
AVIXHoI	Unclass	AVIXHoI	0	0	0	0	0	0	0	0	0	0	0	0	0	0	0	0	0	0	0	0	0	0	0	0	0	0	0	0	0	0	0	0	0	0	0	0	0	0	0	0	0	0	0	0	0	0	0
Scam_rnd-6_family-346	Unknown	Unknown	0	0	0	0	0	0	0	0	0	0	0	0	0	0	0	0	0	0	40	0	0	0	0	0	0	0	0	0	42	0	0	94	0	0	0	0	126	81	64	206	0	273	81	0	0	140	490
Cbra_rnd-4_family-366	Unknown	Unknown	0	0	0	0	0	0	0	0	0	0	0	0	0	0	0	0	0	0	0	0	0	0	0	0	0	0	0	0	0	0	0	0	0	0	0	0	0	0	0	0	0	0	0	0	0	0	0
Cliv_rnd-5_family-2348	Unknown	Unknown	0	0	0	0	0	0	110	0	82	0	0	82	38	0	84	46	30	42	236	102	275	40	185	148	109	189	90	12	75	350	105	264	486	285	111	484	958	520	138	197	682	390	370	284	254	609	230
Cbra_rnd-5_family-436	LTR	ERVK	0	0	0	0	0	0	0	0	0	0	0	0	0	0	0	0	0	0	0	0	0	0	0	0	0	0	0	0	0	0	0	0	0	0	0	0	0	0	0	0	0	0	0	0	0	0	0
Muni_rnd-5_family-4401	Unknown	Unknown	0	0	0	0	0	0	0	0	0	0	0	0	0	0	0	0	0	0	0	0	0	0	0	0	0	0	0	0	0	0	0	0	0	0	0	0	0	0	0	0	0	0	0	0	0	0	52
Eulor9C	Unknown	TE	0	0	0	0	0	0	0	0	0	0	0	0	0	0	0	0	0	0	0	77	0	0	45	0	0	0	98	0	145	102	102	171	44	284	265	222	289	122	189	402	590	109	495	616	367	366	869
Tgut_rnd-3_family-39	LINE	CR1	0	0	0	0	0	0	0	0	30	0	0	0	0	0	0	48	0	0	0	0	0	0	0	0	0	0	0	0	0	0	0	0	0	0	0	0	0	0	0	97	0	47	0	0	0	0	90
Caur_rnd-6_family-2589	Unknown	Unknown	0	0	0	0	0	0	0	0	0	0	0	0	0	36	33	32	0	0	0	0	0	33	0	0	12	0	36	0	0	79	51	12	52	36	54	34	22	0	0	25	0	0	40	10	0	0	0
Pade_rnd-5_family-2233	Unknown	Unknown	0	0	0	0	0	0	0	0	0	0	0	0	0	0	50	52	0	0	78	0	0	33	0	0	0	0	0	55	0	0	87	117	0	0	507	402	0	91	197	122	819	892	974	1525	3949	1966	4368
Nnip_rnd-6_family-205	LTR	ERV1	0	0	0	0	0	0	0	0	0	0	0	0	0	0	0	0	0	0	0	0	0	0	0	0	0	0	99	0	0	0	0	0	0	0	119	168	0	0	0	272	157	489	416	554	1540	374	2143
Cliv_Rb880	Unclass	Unclass	0	0	0	0	0	0	0	273	0	817	0	0	0	545	291	273	0	0	0	0	0	0	53	0	0	0	0	0	0	0	0	0	0	0	0	0	0	0	0	0	0	0	0	0	0	0	0
Nnot_rnd-5_family-621	Unknown	Unknown	0	0	0	0	0	0	0	0	0	0	0	0	0	0	0	0	0	0	0	0	0	4	0	0	0	0	0	0	0	0	0	0	0	0	0	0	0	0	0	0	0	0	0	0	0	0	0
Cliv_Rb746	Unclass	Unclass	0	0	0	0	0	0	0	0	0	0	190	0	97	0	291	0	0	0	91	0	0	0	0	41	0	0	0	0	0	0	0	0	0	0	0	0	0	0	0	0	0	0	0	0	0	0	0
Halb_rnd-5_family-358	SINE	tRNA	0	0	0	0	0	0	0	0	0	0	0	0	0	0	0	0	0	0	0	0	0	0	0	0	0	38	0	0	0	0	0	0	37	0	0	132	0	53	51	0	0	49	10	199	253	10	467
Ldis_rnd-6_family-4192	Unknown	Unknown	0	0	0	0	0	0	0	0	0	0	0	0	0	0	0	0	0	0	0	0	0	0	0	0	0	0	0	0	0	0	0	0	0	0	0	0	0	0	0	0	0	102	0	0	0	0	0
Cliv_Rb930	Unclass	Unclass	0	0	0	0	0	172	0	0	0	0	0	0	0	0	0	0	86	0	0	85	0	0	86	0	0	0	0	0	0	0	0	0	0	0	0	0	0	0	0	0	0	0	0	0	0	0	0
Apla_rnd-6_family-1478	Unknown	Unknown	0	0	0	0	0	0	0	0	0	0	0	0	0	0	0	0	0	0	0	0	0	0	0	53	0	0	0	0	0	0	0	0	0	0	0	0	0	0	0	61	51	0	29	0	0	0	0
Caur_rnd-5_family-105	Unknown	Unknown	0	0	0	0	0	0	0	0	0	0	0	0	0	0	0	0	0	0	0	0	0	0	0	0	0	0	0	0	0	0	0	0	0	0	0	0	0	0	0	0	0	0	0	0	0	0	0
Pgut_rnd-6_family-47	Unknown	Unknown	0	0	0	0	0	0	0	0	0	0	0	0	0	0	0	0	0	0	0	0	0	0	0	0	0	0	0	0	0	0	0	0	0	0	0	0	0	0	0	0	0	0	0	0	0	0	168
CR1-I_Tgu	LINE	CR1	0	0	0	0	0	0	0	0	0	0	0	44	0	0	0	0	0	0	0	6	36	66	133	42	80	71	172	46	20	81	96	89	199	112	45	83	411	139	250	251	212	340	70	30	458	1097	556
Cliv_Ra222	LINE	LINE	0	0	0	0	0	0	0	0	0	0	0	88	0	0	0	0	0	0	0	0	0	0	0	0	0	0	0	115	0	0	0	0	0	231	0	0	0	0	0	0	0	0	0	0	0	0	0
Pgut_rnd-6_family-1006	LTR	Gypsy	0	0	0	0	0	0	0	0	0	0	0	0	0	0	0	0	0	0	0	0	0	0	0	0	0	0	0	0	0	0	0	0	0	0	181	0	0	39	0	0	0	0	391	295	230	154	0
Nnip_rnd-5_family-1466	Unknown	Unknown	0	0	0	0	0	0	0	0	0	0	0	0	0	0	0	0	0	0	0	0	0	0	0	0	0	0	0	0	0	0	0	0	0	50	0	0	19	0	75	0	359	0	432	354	154	82	1066
Achl_rnd-4_family-5	LINE	CR1	0	0	0	0	0	0	37	0	0	0	0	0	0	0	0	0	0	0	0	0	0	0	0	0	0	0	0	0	0	0	0	0	0	0	0	0	102	0	47	59	55	28	15	35	0	20	3
Gfor_rnd-5_family-797	LTR	ERV1	0	0	0	0	0	0	0	0	0	0	0	0	0	0	0	0	0	0	0	0	0	0	0	0	0	0	0	0	0	0	0	0	0	0	0	0	0	36	0	0	0	0	0	51	0	0	0
Cvoc_rnd-5_family-2042	SINE	tRNA	0	0	0	0	0	0	0	0	0	0	0	0	0	0	0	0	0	0	0	0	0	0	0	0	0	0	0	0	0	0	0	0	0	0	0	0	59	0	0	0	97	121	0	44	0	200	127
Ohoa_rnd-3_family-57	LTR	ERVL	0	0	0	0	0	0	0	0	0	0	0	5	0	0	0	0	0	0	0	0	35	0	0	0	118	123	269	97	0	0	0	281	265	345	335	496	153	145	502	702	1192	1113	3090	4943	4595	6129	9038
Gfor_rnd-6_family-3906	LTR	ERVL	0	0	0	0	0	0	0	0	29	0	0	0	0	0	0	0	0	0	0	0	0	0	0	0	0	0	0	0	0	0	0	0	0	0	0	0	0	0	0	0	0	0	0	0	0	0	0
Nnot_rnd-6_family-1665	Unknown	Unknown	0	0	0	0	0	0	0	0	0	0	0	0	0	0	0	0	0	0	0	0	0	0	0	0	0	0	0	0	0	0	0	0	0	0	0	0	0	0	0	0	581	221	0	148	0	0	0
Cliv_contig0487	Unclass	Unclass	0	0	0	0	687	338	687	848	205	146	686	687	245	688	0	0	0	0	0	597	685	0	0	0	0	0	0	0	0	0	0	0	0	0	0	0	0	0	0	0	0	0	0	0	0	0	0
Cliv_Rb476	Unclass	Unclass	0	0	0	0	0	0	0	0	292	0	0	0	294	294	294	145	294	269	0	294	294	0	0	0	0	0	0	0	0	0	218	0	0	0	0	282	0	177	0	0	0	520	0	292	0	0	0
Scam_rnd-5_family-559	Unknown	Unknown	0	0	0	0	0	0	0	0	0	0	0	0	0	0	0	0	0	0	0	0	0	0	0	0	0	0	0	0	0	0	0	0	0	0	0	0	0	140	51	0	60	0	0	0	0	94	0
Halb_rnd-5_family-2104	LTR	ERVL	0	0	0	0	0	0	0	0	0	0	0	0	0	0	0	0	0	0	0	0	0	0	0	0	0	0	0	0	0	0	0	0	0	0	0	0	0	0	0	0	0	0	0	0	271	0	0
Cliv_contig0320	Unclass	Unclass	0	0	0	0	0	0	0	0	0	0	0	286	132	0	130	0	143	0	143	125	285	144	137	428	0	0	0	141	143	0	0	84	143	0	0	0	0	141	0	0	0	0	0	0	0	0	0
Achl_rnd-5_family-3158	Unknown	Unknown	0	0	0	0	0	0	0	0	0	0	0	0	0	0	0	0	0	0	0	0	0	0	0	0	0	0	0	0	0	0	0	0	0	0	0	0	0	0	0	0	0	0	0	0	0	0	0
Prub_rnd-5_family-833	Unknown	Unknown	0	0	0	0	0	0	0	0	0	0	0	0	0	0	0	0	0	0	0	0	0	0	0	0	0	0	0	0	0	37	0	0	0	168	0	0	158	554	0	307	114	454	575	218	141	815	496
Cliv_rnd-5_family-207	Unknown	Unknown	0	0	0	0	0	0	0	0	0	0	0	0	0	0	0	263	311	0	104	0	227	553	329	243	889	658	347	1038	257	435	66	277	159	272	246	86	80	104	122	91	0	104	111	0	216	0	0
Prub_rnd-5_family-3483	Unknown	Unknown	0	0	0	0	0	0	0	0	0	0	0	0	0	0	0	0	0	0	0	0	0	0	0	0	0	0	0	0	0	0	0	0	90	0	0	0	0	0	191	125	135	806	199	1155	806	313	1165
Prub_rnd-6_family-124	SINE	5S-Deu-L2	0	0	0	0	0	0	0	0	0	0	0	0	0	0	34	0	0	0	0	0	0	33	0	0	60	0	0	35	0	0	0	46	0	36	0	0	0	169	107	160	59	41	309	182	137	246	47
Mund_rnd-6_family-1093	LTR	ERV1	0	0	0	0	0	0	0	0	0	0	0	0	0	0	0	0	0	0	0	0	0	0	0	0	0	0	0	0	0	0	0	0	0	0	0	0	0	0	0	0	0	0	0	61	0	0	0
Pcar_rnd-5_family-1883	Unknown	Unknown	0	0	0	0	0	0	0	0	0	0	0	0	0	0	0	0	0	0	0	0	0	0	0	0	0	0	0	0	0	0	0	0	0	0	0	0	0	0	0	0	0	0	0	0	0	301	0
Prub_rnd-5_family-1565	LTR	ERVL	0	0	0	0	0	0	0	0	0	0	0	0	0	0	0	0	0	0	0	0	0	0	0	0	0	0	0	0	0	0	0	0	0	0	0	0	0	0	0	0	0	0	0	0	0	0	0
Pcar_rnd-4_family-379	LTR	ERVL	0	0	0	0	0	0	0	0	0	0	0	0	0	0	0	0	0	0	0	75	0	33	0	320	99	335	360	679	446	1386	173	293	1771	1104	2044	2864	1688	2460	1996	2113	404	260	283	1497	850	1203	475
Afor_rnd-6_family-80	Unknown	Unknown	0	0	0	0	0	0	0	0	0	0	0	0	0	0	0	0	0	0	0	0	0	0	0	0	0	0	0	0	0	0	0	0	0	0	0	0	60	0	0	0	50	0	0	0	61	0	0
Pade_rnd-3_family-28	LINE	CR1	0	0	0	0	0	0	0	0	0	0	0	0	0	0	0	0	0	0	0	0	0	0	0	0	0	0	0	35	0	52	48	0	46	0	0	0	0	56	0	77	73	52	325	139	108	411	115
Ehel_rnd-5_family-637	LINE	CR1	0	0	0	0	0	0	0	0	0	0	0	0	0	0	0	0	0	0	0	0	0	0	79	0	0	0	0	0	0	0	0	0	0	0	0	83	0	0	108	0	0	170	0	0	81	109	115
Plep_rnd-5_family-1724	LTR	ERVL	0	0	0	0	0	0	0	0	0	0	0	0	0	0	0	0	0	0	0	0	0	0	0	96	0	0	0	0	0	0	0	0	0	0	35	0	0	0	0	0	0	0	148	170	0	0	56
Achl_rnd-5_family-2113	LTR	ERV1	0	0	0	0	0	0	0	0	0	0	0	0	0	0	0	0	0	0	0	0	0	0	0	0	0	0	0	0	0	0	0	0	0	0	63	0	0	0	0	0	0	0	0	0	0	0	104
Tery_rnd-6_family-312	LTR	ERV1	0	0	0	0	0	0	0	0	0	0	0	0	0	0	0	0	0	0	0	54	0	0	0	0	0	0	0	0	0	0	0	0	0	0	0	0	0	0	0	106	0	0	0	0	0	0	0
Ccan_rnd-3_family-117	LINE	CR1	0	0	0	0	0	0	51	0	27	0	0	0	57	35	10	63	30	43	51	37	108	175	7	0	196	124	117	279	152	288	399	687	480	474	352	219	756	174	748	1250	796	684	540	511	1250	785	2246
Cmac_rnd-6_family-732	LTR	ERV1	0	0	0	0	0	0	0	0	0	0	0	0	0	0	0	0	0	0	0	0	0	0	0	0	0	0	0	0	0	0	0	0	0	0	0	0	0	0	0	0	0	0	0	0	0	0	0
Ppub_rnd-4_family-238	Unknown	Unknown	0	0	0	0	0	0	0	0	0	0	0	0	0	0	0	0	0	0	0	0	0	0	0	0	0	0	0	0	0	0	0	0	0	0	0	41	0	0	0	0	0	0	0	0	0	0	0
Eulor9B	Unknown	TE	0	0	0	0	0	0	0	0	0	0	0	0	0	0	0	0	0	0	0	0	0	0	0	0	0	0	0	0	0	49	0	0	0	0	0	0	0	45	44	0	0	76	0	0	0	0	0
Ohoa_rnd-6_family-1741	LTR	ERV1	0	0	0	0	0	0	0	0	0	0	0	0	0	0	0	0	0	0	0	0	0	0	0	0	0	0	0	0	0	0	0	0	0	0	0	0	0	0	0	0	0	0	0	0	0	130	0
Scam_rnd-6_family-1893	Unknown	Unknown	0	0	0	0	0	0	0	0	0	0	0	0	0	0	0	0	0	0	0	0	0	0	0	0	0	0	0	0	0	0	0	0	0	0	0	0	46	0	44	0	0	201	190	50	207	105	501
Acar_rnd-5_family-742	LINE	Penelope	0	0	0	0	0	0	0	0	0	0	0	0	0	0	0	0	0	0	0	0	0	0	0	0	0	0	0	74	91	0	80	0	0	0	0	1	48	0	161	299	117	0	63	202	110	95	283
TguLTRL2a5	LTR	ERV3	0	0	0	0	0	0	0	0	0	0	0	0	0	0	0	0	0	0	0	0	0	0	0	0	0	0	0	0	0	0	41	0	0	0	0	0	0	0	0	0	0	0	0	0	0	0	0
Ppub_rnd-4_family-349	Unknown	Unknown	0	0	0	0	0	0	0	0	0	0	0	0	0	0	0	0	0	0	0	0	0	0	0	0	0	0	0	0	0	0	0	0	0	0	0	0	0	0	0	0	0	0	0	0	0	0	0
Eulor12	Unknown	TE	0	0	0	0	0	0	0	0	0	0	0	0	0	0	0	0	0	0	0	0	0	0	0	0	0	0	0	0	0	0	0	0	0	0	0	0	0	0	0	0	0	0	0	0	0	154	0
Cliv_Rb1026	LINE	LINE	0	0	0	0	0	0	0	0	0	0	0	0	0	0	0	0	0	0	42	0	39	0	0	0	0	0	0	0	0	0	0	0	0	0	0	0	0	0	0	0	0	0	0	0	0	0	0
Cpel_rnd-5_family-1425	LTR	ERV1	0	0	0	0	0	0	0	0	0	0	0	0	0	0	0	0	0	0	0	0	0	0	0	0	0	0	0	0	0	0	0	0	0	0	0	140	150	0	0	0	62	153	275	0	0	192	357
Ppub_rnd-5_family-125	Unknown	Unknown	0	0	0	0	0	0	0	0	0	0	0	0	0	0	0	0	0	0	0	0	0	0	0	0	0	0	0	0	0	0	0	0	0	0	0	0	0	0	0	0	0	0	0	0	0	0	0
Tery_rnd-4_family-66	LINE	CR1	0	0	0	0	0	0	0	0	0	0	0	0	0	0	0	0	0	0	0	0	0	0	0	0	0	0	0	0	0	50	0	0	37	0	35	0	0	0	88	78	82	0	251	55	125	295	395
Cliv_Ra520	Unclass	Unclass	0	0	0	0	0	0	0	0	0	0	268	0	0	0	0	550	275	0	0	0	0	47	273	0	275	0	204	0	0	85	0	0	0	373	0	568	313	263	277	0	107	267	272	287	94	185	192
Ldis_rnd-4_family-442	Unknown	Unknown	0	0	0	0	0	0	0	0	0	0	0	0	0	0	0	0	0	0	0	0	0	0	0	0	0	0	0	0	46	0	0	0	0	0	0	0	0	0	0	0	0	0	0	0	0	0	0
Pcar_rnd-5_family-1391	Unknown	Unknown	0	0	0	0	0	0	0	0	0	0	0	0	0	0	0	0	0	0	0	0	0	0	0	0	0	0	0	0	0	0	0	88	0	235	0	0	0	53	200	0	201	587	0	205	75	0	0
Charlie12_GG	DNA	hAT-Charlie	0	0	0	0	0	0	0	0	0	0	0	0	0	0	0	0	0	0	0	0	0	0	0	0	0	0	0	0	0	0	0	0	0	0	0	0	0	0	0	0	0	0	0	0	0	0	0
Cliv_Ra589	Unclass	Unclass	0	0	0	0	163	163	160	0	0	0	0	163	0	0	50	0	0	163	0	0	0	0	0	0	100	0	0	50	0	50	0	0	0	0	0	0	0	0	0	50	0	0	0	0	51	0	0
Prub_rnd-5_family-970	SINE	MIR	0	0	0	0	0	0	0	0	0	0	0	0	0	0	0	0	0	0	39	0	0	0	32	0	0	0	26	82	0	0	0	38	67	284	0	57	5	271	61	105	0	84	326	254	152	408	460
Pcar_rnd-6_family-2955	Unknown	Unknown	0	0	0	0	0	0	0	0	0	0	0	0	0	0	0	0	0	0	0	0	0	0	0	824	428	165	0	1534	0	0	717	1230	192	687	1352	1396	692	146	1176	1004	0	0	484	470	850	0	131
Pgut_rnd-5_family-757	LINE	Penelope	0	0	0	0	0	0	0	0	0	0	0	0	0	0	0	0	0	0	0	0	0	0	0	0	0	0	0	0	0	0	0	0	222	0	0	0	0	80	71	111	0	0	51	0	0	0	101
Tery_rnd-6_family-170	LTR	ERVL	0	0	0	0	0	0	0	0	0	0	0	0	0	0	0	0	0	0	0	0	0	0	0	0	0	0	0	60	0	0	0	0	0	0	0	0	0	0	0	0	0	0	0	0	0	0	0
Gste_rnd-6_family-290	Unknown	Unknown	0	0	0	0	0	0	0	0	0	0	0	0	0	0	0	0	0	0	0	0	0	0	0	0	0	0	0	0	0	0	0	0	0	0	0	0	0	0	0	0	0	0	0	0	49	0	0
Mnub_rnd-5_family-1488	LTR	ERV1	0	0	0	0	0	0	0	0	0	0	0	0	0	0	0	0	0	0	0	0	0	0	0	0	0	0	0	0	0	0	0	0	0	0	0	0	0	0	0	0	0	0	0	0	0	0	0
Talb_rnd-5_family-1458	LTR	ERV1	0	0	0	0	0	0	0	0	0	0	0	0	0	0	0	0	0	0	0	0	0	0	0	0	0	0	0	0	0	0	0	0	0	0	0	0	0	0	0	0	0	0	0	0	0	0	0
Afor_rnd-5_family-1746	Unknown	Unknown	0	0	0	0	0	0	0	0	0	0	0	0	0	0	0	0	0	0	0	0	0	0	0	0	0	0	55	0	0	0	0	0	0	74	0	0	0	0	70	108	0	350	0	0	0	59	0
Fgla_rnd-5_family-3636	LTR	ERV1	0	0	0	0	0	0	0	0	0	0	0	0	0	0	0	0	0	0	0	0	0	0	0	0	0	0	0	0	0	0	0	0	0	0	0	0	41	0	0	0	0	0	0	0	0	0	0
Caur_rnd-5_family-61	LINE	CR1	0	0	0	0	0	0	0	0	0	0	0	0	0	0	0	0	0	0	0	0	0	0	0	0	0	0	0	0	0	57	0	0	0	44	0	0	92	47	58	37	0	118	58	240	0	78	160
Eulor6B	Unknown	TE	0	0	0	0	0	0	0	0	0	0	0	0	0	0	0	0	0	0	0	0	0	0	0	0	0	0	0	0	0	0	0	0	0	0	0	0	0	0	0	139	0	324	0	155	49	368	0
Cliv_Ra300	Unclass	Unclass	0	0	0	0	0	0	0	0	0	0	0	0	0	0	0	0	356	68	0	0	0	0	0	69	0	0	0	0	0	0	0	25	0	0	63	0	18	0	178	0	0	0	0	0	26	0	0
Cliv_contig0521	Unclass	Unclass	0	0	0	0	0	0	0	234	0	0	0	0	0	0	0	186	0	0	103	0	0	0	0	0	0	38	0	0	0	0	0	0	0	0	0	0	0	65	0	0	0	0	133	0	0	0	0
Ccri_rnd-5_family-457	Unknown	Unknown	0	0	0	0	0	0	0	0	0	0	0	0	0	0	0	0	0	0	0	0	0	0	0	0	0	0	0	0	0	0	0	0	0	0	0	0	108	0	0	453	258	392	0	401	49	297	286
Breg_rnd-5_family-910	LINE	CR1	0	0	0	0	0	0	0	0	0	0	0	0	0	0	0	0	0	0	0	0	0	0	0	0	0	0	0	52	0	0	0	53	0	51	0	0	0	54	0	0	54	140	0	0	0	0	0
Tery_rnd-5_family-663	LINE	CR1	0	0	0	0	0	0	0	0	0	0	0	0	0	0	0	0	0	0	0	0	0	0	0	0	0	0	0	0	0	0	0	0	0	0	0	0	0	0	0	0	0	0	0	0	0	204	244
Prub_rnd-4_family-458	LTR	ERVL	0	0	0	0	0	0	0	0	0	0	0	0	0	0	0	0	0	0	0	0	0	0	0	0	0	67	0	0	0	0	0	0	433	0	0	196	662	1243	890	810	840	1468	176	549	0	628	207
Pade_rnd-4_family-21	LINE	CR1	0	0	0	0	0	0	0	0	0	0	0	0	0	0	0	0	0	0	0	0	0	0	0	0	0	38	0	0	60	0	143	0	0	0	0	0	0	0	0	0	0	0	0	0	0	0	0
Scam_rnd-6_family-1969	Unknown	Unknown	0	0	0	0	0	0	0	0	0	0	0	0	0	0	0	0	0	0	0	0	0	0	0	0	0	0	0	0	0	0	0	0	0	0	0	61	0	0	0	0	0	0	0	0	60	0	0
TguERV4N1_LTR	LTR	ERV1	0	0	0	0	0	0	0	0	0	0	0	0	0	0	0	0	0	0	0	0	0	0	0	0	0	0	0	0	0	0	0	0	0	0	0	0	0	0	0	0	0	0	0	0	0	0	63
Talb_rnd-6_family-473	Unknown	Unknown	0	0	0	0	0	0	0	0	0	0	0	0	0	0	0	0	0	0	0	0	0	0	71	0	0	0	0	0	0	0	0	0	0	0	0	0	0	69	0	0	0	0	0	0	218	140	160
Hleu_rnd-5_family-72	Unknown	Unknown	0	0	0	0	0	0	0	0	0	0	0	0	0	0	0	0	0	0	0	0	0	0	0	0	0	0	0	0	0	0	0	0	0	0	0	0	0	0	0	0	0	0	0	0	0	0	0
Pcrt_rnd-5_family-381	LINE	CR1	0	0	0	0	0	0	0	0	0	0	0	0	0	0	0	0	0	0	0	0	0	0	0	0	0	0	0	0	0	0	0	0	0	0	0	0	0	0	0	0	0	0	0	0	0	118	0
Talb_rnd-5_family-223	LINE	CR1	0	0	0	0	0	0	0	0	0	0	0	0	0	0	0	0	0	0	0	0	0	0	0	0	0	0	0	70	0	0	0	38	104	43	0	86	0	67	73	0	177	0	106	300	556	248	968
Brhi_rnd-3_family-195	Unknown	Unknown	0	0	0	0	0	0	0	0	0	0	0	0	0	0	0	0	0	0	0	0	0	0	0	0	0	0	0	0	0	0	0	0	0	0	0	0	0	0	0	0	0	0	0	0	0	51	0
TguERV7k_I	LTR	ERV1	0	0	0	0	0	0	0	0	0	0	0	0	0	0	0	0	0	28	0	0	0	0	0	0	0	0	0	0	0	0	0	0	0	0	0	0	0	39	0	0	0	0	46	0	0	0	75
Egar_rnd-5_family-996	Unknown	Unknown	0	0	0	0	0	0	0	0	0	0	0	0	0	0	0	0	0	0	0	0	0	80	0	54	0	0	0	0	0	0	71	0	0	0	0	0	0	91	0	0	168	0	0	8	144	0	105
Cliv_contig0085	LINE	LINE	0	0	0	0	0	0	0	0	0	0	0	0	0	0	0	95	0	0	0	51	0	33	0	0	0	246	0	0	0	0	58	0	61	0	62	114	40	0	0	0	66	52	0	156	95	0	44
Talb_rnd-5_family-973	LTR	ERV4	0	0	0	0	0	0	0	0	0	0	142	132	139	0	136	0	0	0	0	127	129	0	0	136	0	0	0	0	0	0	0	0	0	0	0	0	0	0	0	0	0	0	0	0	0	0	82
AviRTE_Gymnopithys_rufigula	LINE	RTE-BovB	0	0	0	0	0	0	0	0	0	0	0	0	0	0	0	0	0	0	0	0	0	0	0	0	41	0	0	0	0	0	0	0	0	0	0	57	0	0	0	0	0	0	0	0	0	0	69
Cbra_rnd-5_family-1348	LTR	ERV1	0	0	0	0	0	0	0	0	0	0	0	0	0	0	0	0	0	0	0	0	0	0	0	0	0	0	0	0	0	0	0	0	0	0	0	0	0	0	0	0	0	47	0	0	0	0	0
Brhi_rnd-4_family-87	Unknown	Unknown	0	0	0	0	0	0	0	0	0	0	0	0	0	0	0	0	0	0	0	0	0	0	0	0	0	0	72	0	0	0	0	0	0	0	72	48	0	66	0	0	0	0	0	1	0	0	0
Eulor6A	Unknown	TE	0	0	0	0	0	0	0	0	0	0	0	0	0	0	0	32	0	0	0	0	0	0	0	0	0	0	0	0	0	0	0	0	0	0	0	77	0	0	0	0	61	0	0	0	0	206	165
Mnub_rnd-6_family-682	Unknown	Unknown	0	0	0	0	0	0	0	0	0	0	0	0	0	0	0	0	0	0	0	0	0	0	0	0	0	0	0	0	0	0	0	0	0	0	42	0	0	0	0	0	0	0	0	0	0	0	0
Nnip_rnd-5_family-1658	LINE	Penelope	0	0	0	0	0	0	0	0	0	0	0	0	0	0	33	0	0	0	0	0	59	67	0	107	0	0	101	0	75	0	161	0	63	79	0	0	293	0	182	155	459	309	393	290	499	328	809
Talb_rnd-6_family-2885	Unknown	Unknown	0	0	0	0	0	0	0	0	0	0	0	0	0	0	0	0	0	0	0	0	0	0	0	0	0	0	0	0	0	0	0	0	0	0	0	0	0	0	0	0	0	0	0	0	0	0	0
Hleu_rnd-4_family-661	Unknown	Unknown	0	0	0	0	0	0	0	0	0	0	0	0	0	0	0	0	0	0	0	0	0	0	0	0	0	0	0	0	0	0	0	0	0	0	0	0	0	0	0	0	0	0	0	0	0	0	0
Mvit_rnd-5_family-4445	Unknown	Unknown	0	0	0	0	0	0	0	0	0	0	0	0	0	0	0	0	0	0	0	0	0	0	0	0	0	0	0	0	0	0	0	0	0	0	0	0	0	0	0	0	0	0	0	0	0	0	0
Muni_rnd-4_family-99	LTR	ERVL	0	0	0	0	0	0	0	0	0	0	0	0	0	0	0	0	0	0	0	0	0	0	0	0	0	0	0	44	0	0	0	0	187	0	0	0	0	0	0	0	0	0	0	0	0	0	45
Pcar_rnd-6_family-121	LINE	L2	0	0	0	0	0	0	0	0	0	0	0	0	0	0	0	0	59	0	0	0	0	0	0	31	0	0	0	0	0	0	49	115	37	0	64	0	49	0	44	0	108	111	52	168	0	177	129
Pcrs_rnd-5_family-1229	LINE	CR1	0	0	0	0	0	0	0	0	0	0	0	0	0	0	0	0	0	0	0	0	0	0	0	0	0	0	0	0	0	0	0	0	59	0	84	121	0	0	0	0	266	83	88	810	0	130	340
Talb_rnd-5_family-2220	LTR	ERV1	0	0	0	0	0	0	0	0	0	0	0	0	0	0	0	0	0	0	0	0	58	34	0	0	0	0	0	0	0	0	0	0	0	0	0	0	0	78	143	0	71	76	75	74	154	79	0
Talb_rnd-6_family-338	LTR	ERVL	0	0	0	0	0	0	0	0	0	0	0	0	0	0	0	0	0	0	0	0	0	102	0	0	0	0	0	0	0	0	137	0	0	0	0	0	0	167	0	0	0	0	54	0	370	0	0
Cliv_contig0508	Unclass	Unclass	0	0	0	0	0	0	0	0	0	0	0	0	0	140	0	0	0	0	0	147	47	0	0	144	0	0	148	263	0	0	128	0	276	0	0	0	0	0	0	0	0	295	0	0	147	0	0
Ehel_rnd-6_family-450	LTR	ERV1	0	0	0	0	0	0	0	0	0	0	0	0	0	0	0	0	0	0	39	0	0	0	0	0	0	0	0	0	0	0	0	0	0	0	0	0	0	0	0	6	0	0	0	0	0	0	143
Hleu_rnd-5_family-321	Unknown	Unknown	0	0	0	0	0	0	0	0	0	0	0	0	0	0	0	0	0	0	0	0	0	0	0	0	0	0	0	0	0	0	0	0	0	0	0	0	0	0	0	0	0	0	0	0	0	0	0
Caur_rnd-5_family-424	LINE	L2	0	0	0	0	0	0	0	0	0	0	0	0	0	36	33	0	0	0	83	76	0	88	0	156	45	77	0	53	0	129	262	121	267	386	101	402	502	199	669	499	1082	638	1090	862	760	907	801
Ohoa_rnd-5_family-1890	Unknown	Unknown	0	0	0	0	0	0	0	0	0	0	0	0	0	0	0	0	0	0	0	0	0	0	0	0	0	0	0	0	0	0	0	0	0	0	0	0	0	0	0	0	0	0	0	0	0	0	0
Ccan_rnd-5_family-2553	Unknown	Unknown	0	0	0	0	0	0	0	0	0	0	0	0	0	0	0	0	0	0	0	0	0	0	0	0	0	0	0	0	0	0	0	0	0	0	0	0	0	0	0	0	0	0	0	0	0	0	0
Achl_rnd-5_family-323	Unknown	Unknown	0	0	0	0	0	0	0	0	0	0	0	0	0	0	0	0	0	0	0	0	0	0	0	0	0	0	0	0	0	0	0	0	0	0	0	0	0	0	0	0	0	0	0	0	0	0	0
Cliv_Rb633	Unclass	Unclass	0	0	0	0	0	0	0	0	0	316	0	0	158	0	0	0	0	0	0	0	0	79	0	0	0	0	0	0	0	0	0	0	0	0	0	0	0	0	0	0	0	76	0	0	0	0	0
Nnot_rnd-4_family-58	LINE	CR1	0	0	0	0	0	0	0	0	0	0	0	0	0	0	0	0	0	0	0	0	0	0	0	0	0	0	0	35	0	0	0	0	0	0	0	0	0	0	0	0	0	0	0	0	0	0	52
Nnot_rnd-5_family-4797	Unknown	Unknown	0	0	0	0	0	0	0	0	0	0	0	0	0	0	0	0	0	0	0	0	0	0	0	0	0	0	0	0	0	0	0	0	0	0	0	0	0	0	0	0	0	0	0	0	0	0	0
Halb_rnd-5_family-4405	LTR	ERV1	0	0	0	0	0	0	0	0	0	0	0	0	0	0	0	0	0	0	0	0	0	0	0	0	0	0	0	0	0	0	0	0	0	0	0	0	17	0	0	0	0	0	0	0	0	0	0
Pcar_rnd-4_family-16	LTR	ERVL	0	0	0	0	0	0	0	0	0	0	0	0	0	0	0	0	0	0	0	0	0	0	0	0	0	0	0	106	0	0	111	50	0	0	0	110	117	91	0	0	43	459	0	1087	5	53	1956
Talb_rnd-5_family-78	LTR	ERVL	0	0	0	0	0	0	0	0	0	0	0	0	0	0	0	0	0	0	0	0	0	0	0	0	0	0	0	0	0	0	0	0	0	72	0	0	0	0	58	0	0	0	51	0	22	475	47
X5A_LINE	LINE	CR1	0	0	0	0	0	0	0	0	0	0	0	0	0	0	0	0	0	0	0	0	0	0	0	0	0	0	0	0	0	0	0	0	0	0	0	0	0	0	0	0	65	0	194	58	0	0	249
Pcrs_rnd-5_family-449	Unknown	Unknown	0	0	0	0	0	0	0	0	0	0	0	0	0	0	0	360	0	0	0	0	0	160	0	0	0	0	95	96	11	778	0	64	45	315	0	220	0	132	569	0	0	247	520	265	919	509	1074
Talb_rnd-5_family-1261	Unknown	Unknown	0	0	0	0	0	0	0	0	0	0	0	0	0	0	0	0	0	0	0	0	0	0	0	0	0	0	0	0	0	0	0	0	0	0	0	0	0	0	0	0	0	0	0	0	0	0	0
Tery_rnd-5_family-693	LINE	CR1	0	0	0	0	0	0	0	0	0	0	0	0	0	158	35	0	0	7	0	0	0	0	205	0	0	71	9	55	8	25	333	94	86	32	0	157	48	353	213	492	224	332	699	895	208	378	100
Ldis_rnd-5_family-11	SINE	MIR	0	0	0	0	0	0	0	0	0	0	0	5	0	0	0	35	0	0	0	0	0	0	0	43	0	49	0	238	0	52	0	149	52	52	0	0	99	0	285	50	61	216	201	67	158	526	351
Fper_rnd-5_family-2086	Unknown	Unknown	0	0	0	0	0	0	0	0	0	0	0	0	0	0	0	0	0	0	0	0	0	0	0	0	0	0	0	0	0	0	0	0	0	0	260	0	0	0	0	0	0	0	0	0	0	0	0
Achl_rnd-3_family-41	LINE	CR1	0	0	0	0	0	0	0	0	29	0	0	0	0	0	49	46	0	0	0	120	0	157	0	0	491	47	85	52	175	563	93	439	970	194	1492	393	256	686	787	1205	540	682	870	330	177	0	295
Gfor_rnd-5_family-2673	LINE	L2	0	0	0	0	0	0	0	32	0	0	48	44	78	155	0	49	111	365	54	101	165	67	375	135	198	410	499	137	297	679	593	602	426	675	343	655	771	999	764	767	992	1465	1378	1297	859	1498	952
Fper_rnd-6_family-94	LTR	ERVK	0	0	0	0	0	0	0	0	0	0	0	0	41	0	0	0	0	0	0	0	0	0	0	44	0	0	0	0	0	0	48	0	0	0	0	0	0	0	0	0	0	0	0	0	0	0	0
TguERV1_I	LTR	ERV1	0	0	0	0	0	0	0	0	0	0	0	0	0	0	0	0	0	0	0	0	0	0	32	0	0	0	0	0	0	0	0	0	0	0	0	0	0	0	0	0	0	0	91	0	0	0	0
GGLTR7_I	LTR	ERV1	0	0	0	0	0	0	0	0	0	0	0	0	0	0	0	0	0	0	43	0	0	0	0	0	0	0	0	0	0	0	0	0	0	0	0	0	0	52	0	0	0	35	120	0	0	0	0
Pcrt_rnd-6_family-336	SINE	MIR	0	0	0	0	0	0	0	64	0	0	0	0	0	0	68	0	0	0	71	0	0	35	0	0	0	208	0	200	0	41	116	301	287	0	386	139	321	566	491	346	321	723	354	741	363	696	395
Prub_rnd-5_family-2130	Unknown	Unknown	0	0	0	0	0	0	0	0	0	0	0	0	0	0	0	0	0	0	0	0	0	0	0	0	0	0	0	0	0	0	0	0	0	0	0	0	0	0	0	0	0	0	0	0	0	0	0
Caur_rnd-5_family-910	LTR	ERVL	0	0	0	0	0	0	0	0	0	0	0	0	42	0	0	0	0	42	0	41	75	103	0	42	39	0	74	0	12	0	0	38	130	24	35	58	0	123	116	116	0	10	81	30	0	67	0
Ehel_rnd-5_family-1774	LTR	ERV1	0	0	0	0	0	0	0	0	0	0	0	0	0	0	0	0	0	0	0	0	0	0	43	0	0	0	0	0	0	0	0	0	0	0	0	0	0	0	0	0	0	0	0	0	0	0	0
TguERVL1b_LTR	LTR	ERV3	0	0	0	0	0	0	0	0	0	0	0	0	0	0	0	0	0	0	0	0	0	0	0	0	0	0	0	0	0	0	0	0	0	0	0	0	0	0	0	0	0	0	0	0	0	0	0
GGERV11_RT	LTR	LTR	0	0	0	0	0	0	0	0	0	0	0	0	0	0	0	0	0	0	0	0	0	0	0	0	0	0	0	0	0	0	0	0	0	0	0	0	0	0	0	0	0	0	0	0	0	0	0
Pgut_rnd-5_family-845	Unknown	Unknown	0	0	0	0	0	0	0	0	0	0	0	0	0	0	0	0	0	0	0	0	0	0	0	0	0	0	0	0	0	0	0	0	0	0	0	0	0	60	74	0	0	112	0	0	207	0	0
Muni_rnd-5_family-4181	LTR	ERV1	0	0	0	0	0	0	0	0	0	0	0	0	0	0	0	0	0	41	0	0	0	0	0	0	0	0	0	0	60	0	0	0	0	0	0	0	0	0	0	0	0	0	0	0	0	48	77
Mund_rnd-5_family-2178	LTR	ERV1	0	0	0	0	0	0	0	0	0	0	0	0	0	0	0	0	0	0	0	0	0	0	0	0	0	0	0	0	0	0	0	0	0	0	0	0	0	0	0	0	0	0	0	0	0	0	0
Apla_rnd-5_family-984	LTR	ERV1	0	0	0	0	0	0	0	0	0	0	0	0	0	0	0	0	0	0	0	0	0	0	0	0	0	0	0	0	0	0	0	0	0	0	0	0	0	0	0	0	0	0	0	0	0	0	0
Caur_rnd-5_family-560	LTR	ERV4	0	0	0	0	0	0	0	0	0	0	0	0	0	0	0	0	0	0	0	0	0	0	0	0	0	0	0	0	0	0	0	0	53	0	0	0	116	333	0	42	55	0	244	81	401	25	87
Cliv_contig0199	Unclass	Unclass	0	0	0	0	0	0	0	0	0	373	0	62	616	0	907	435	1066	817	300	0	0	0	60	614	595	0	0	0	0	0	201	0	0	224	0	42	0	0	0	0	0	0	0	0	0	0	0
Scam_rnd-5_family-299	Unknown	Unknown	0	0	0	0	0	0	0	0	0	0	0	0	0	0	0	0	0	0	41	0	0	0	0	41	0	0	0	0	0	0	0	74	0	0	0	0	0	0	169	0	85	0	0	122	0	120	63
Egar_rnd-5_family-1969	LTR	ERV1	0	0	0	0	0	0	0	0	0	0	0	0	0	0	0	0	0	0	0	0	0	0	0	0	0	0	0	0	0	0	0	0	0	0	0	0	0	0	0	0	0	0	0	0	0	90	0
Cann_rnd-4_family-7	LINE	CR1	0	0	0	0	0	0	0	0	0	0	0	0	0	0	0	0	0	0	0	0	0	0	0	0	0	0	0	0	0	0	0	0	0	0	85	0	0	0	0	0	0	58	0	0	0	49	0
Cliv_Rb1063	Unclass	Unclass	0	0	0	0	0	0	0	0	0	0	0	0	0	0	0	0	0	0	0	0	0	0	0	0	0	0	0	63	0	0	0	0	0	58	0	0	0	0	0	0	0	0	0	0	0	0	0
TguERVK5_I	LTR	ERV2	0	0	0	0	0	0	0	0	0	0	0	0	0	0	0	0	0	0	0	0	0	0	0	0	0	0	0	0	0	0	0	0	37	0	0	0	0	0	0	0	0	0	0	0	0	0	0
FPREP1	Unclass	FPREP1	0	0	0	0	0	0	0	0	0	0	0	0	0	0	0	0	0	0	0	0	0	0	264	0	0	0	0	0	0	0	0	0	0	0	0	0	0	0	0	0	0	0	40	0	0	0	0
Cliv_Rb971	Unclass	ERV	0	0	0	0	0	0	0	0	0	0	138	0	0	0	0	0	0	136	0	0	0	0	0	0	0	0	0	0	0	0	0	0	0	0	0	0	0	0	0	0	0	0	0	0	0	0	0
Ldis_rnd-4_family-139	LTR	ERVL	0	0	0	0	0	0	0	0	0	0	0	0	0	0	0	0	0	0	0	0	0	0	0	0	0	0	0	0	0	0	0	0	0	0	0	0	0	0	0	0	0	0	0	0	0	0	0
Talb_rnd-5_family-260	Unknown	Unknown	0	0	0	0	0	0	0	0	29	0	0	0	0	0	0	0	0	0	0	0	37	0	0	0	0	0	0	4	0	0	0	0	0	153	42	48	0	121	50	0	85	0	255	205	49	83	47
Pcrt_rnd-5_family-601	Unknown	Unknown	0	0	0	0	0	0	0	0	0	0	0	0	0	0	0	0	0	0	0	63	0	0	0	0	0	0	45	0	0	33	100	0	215	72	0	165	47	224	372	192	41	664	563	792	465	1297	472
Ccan_rnd-5_family-600	Unknown	Unknown	0	0	0	0	0	0	0	0	0	0	0	0	0	0	0	0	0	0	0	0	0	0	0	0	0	0	0	0	0	0	0	0	0	0	0	0	0	0	0	0	0	0	0	0	0	0	0
Afor_rnd-5_family-128	LINE	CR1	0	0	0	0	0	0	0	0	0	0	0	0	0	0	0	0	0	0	0	0	0	0	0	0	0	0	0	0	0	0	0	0	0	0	0	0	0	0	0	0	0	0	0	0	0	0	0
Gfor_rnd-5_family-446	LTR	ERV1	0	0	0	0	0	0	0	0	0	0	0	0	0	0	0	0	0	0	0	0	0	0	0	0	0	0	0	0	0	0	0	0	0	0	0	0	0	0	0	0	0	0	0	0	0	97	0
TguERV4b_LTR	LTR	ERV1	0	0	0	0	0	0	0	0	0	0	0	0	0	0	0	0	0	0	0	0	0	0	0	0	0	0	0	0	0	0	0	0	0	0	0	0	0	0	0	0	0	0	0	0	0	0	0
Tery_rnd-5_family-1101	LINE	CR1	0	0	0	0	0	0	39	0	0	0	0	0	0	0	50	47	0	0	0	62	36	0	109	97	81	85	63	71	43	156	79	100	174	415	324	391	667	458	319	233	617	666	713	662	433	748	924
Cliv_Rb238	Unclass	Unclass	0	0	0	0	0	0	0	0	0	0	0	0	0	0	0	0	0	0	0	0	140	0	22	0	22	135	289	104	88	302	39	231	155	38	0	177	16	16	31	44	19	0	0	1	0	0	16
Breg_rnd-5_family-243	LINE	CR1	0	0	0	0	0	0	0	0	0	0	0	0	0	0	0	0	0	0	0	0	0	0	0	0	0	0	0	0	0	0	0	0	0	0	0	0	0	0	0	0	0	0	0	0	183	0	94
Talb_rnd-6_family-1735	Unknown	Unknown	0	0	0	0	0	0	0	0	0	0	0	0	0	0	0	0	0	0	0	0	80	237	0	0	0	0	115	0	0	79	71	0	148	0	0	344	0	182	101	126	138	0	445	238	65	0	377
Prub_rnd-5_family-142	LINE	CR1	0	0	0	0	0	0	0	0	0	0	0	0	0	0	0	0	0	0	0	0	0	0	0	0	0	0	0	0	0	0	0	0	0	0	0	0	150	0	0	0	0	0	0	0	132	0	0
Pade_rnd-5_family-1369	SINE	MIR	0	0	0	0	0	0	0	0	0	0	0	0	0	0	34	0	0	0	0	0	0	0	0	65	39	0	54	0	130	50	32	0	204	0	49	0	64	0	0	12	67	52	306	1202	232	58	195
Plep_rnd-6_family-145	LTR	ERVL	0	0	0	0	0	0	0	0	0	0	0	0	0	0	0	0	0	0	0	0	0	0	0	0	0	0	0	0	0	0	0	0	0	0	0	0	0	0	0	0	0	0	0	0	38	0	42
Pgut_rnd-6_family-380	LTR	ERVL	0	0	0	0	0	0	0	0	0	0	0	0	0	0	0	0	0	0	0	0	0	0	0	0	0	0	0	44	0	0	0	0	0	0	0	41	0	0	0	0	96	0	89	86	17	0	0
TguERVK10_I	LTR	ERV2	0	0	0	0	0	0	0	0	0	0	0	0	0	0	0	0	0	0	0	0	0	0	0	0	0	0	0	0	0	0	0	0	0	0	0	0	0	0	117	0	0	0	59	0	0	58	0
Cliv_Rb933	Unclass	ERV	0	0	0	0	0	0	0	0	0	0	0	0	0	0	0	0	0	0	142	0	0	0	0	0	0	0	0	0	0	0	0	0	0	0	0	0	0	0	0	0	0	0	0	0	0	0	0
CR1-X1_Pass	LINE	CR1	0	0	0	0	0	93	0	33	0	50	92	66	0	107	67	0	45	75	14	38	70	77	233	77	136	249	704	20	101	50	90	592	454	574	356	337	488	290	541	237	727	612	723	545	492	308	1127
Ldis_rnd-5_family-3379	LINE	CR1	0	0	0	0	0	0	0	0	0	0	0	0	0	0	0	0	0	0	0	0	0	0	0	0	0	0	0	0	0	0	0	0	0	57	0	0	87	0	0	0	0	93	526	57	49	90	75
TguERV7_I	LTR	ERV1	0	0	0	0	0	0	0	0	0	0	0	0	0	0	0	0	0	0	0	0	0	0	0	0	0	0	0	0	42	0	0	0	0	0	0	0	0	0	0	0	0	0	40	0	0	0	0
Brhi_rnd-4_family-171	Unknown	Unknown	0	0	0	0	0	0	0	0	0	0	0	0	0	0	0	0	0	0	0	0	0	0	0	0	0	0	0	0	0	0	0	0	47	0	0	0	0	0	0	0	0	0	0	0	0	0	0
Cliv_Rb710	Unclass	Unclass	0	0	0	0	0	0	0	273	0	0	0	0	0	0	0	182	86	0	0	0	0	90	0	0	0	0	0	88	0	0	0	188	0	0	0	0	0	0	0	0	0	0	0	0	0	0	0
Cliv_Rb752	Unclass	Unclass	0	0	0	0	0	0	0	0	0	0	0	0	0	0	83	0	172	0	0	172	0	0	0	0	0	0	0	0	0	0	86	0	0	0	83	82	0	0	0	0	83	0	46	0	0	0	0
Plep_rnd-4_family-206	LINE	CR1	0	0	0	0	0	0	0	0	0	0	0	0	0	0	0	0	0	0	0	0	0	0	0	0	0	0	0	0	0	0	0	0	0	58	0	0	0	0	0	112	0	0	199	79	358	142	319
Muni_rnd-6_family-1126	LTR	ERVL	0	0	0	0	0	0	0	0	0	0	0	0	0	0	0	0	0	0	0	0	0	0	0	0	0	0	0	0	0	0	0	0	0	0	0	0	0	0	0	0	0	0	0	0	0	0	0
Cliv_Rb661	Unclass	Unclass	0	0	0	0	0	0	0	0	0	0	0	0	0	0	0	0	0	0	0	0	0	0	0	0	0	0	83	0	0	0	0	0	0	0	0	0	0	0	0	0	0	0	0	0	0	0	0
Tery_rnd-5_family-39	Unknown	Unknown	0	0	0	0	0	0	0	0	0	0	0	0	0	0	0	0	0	0	0	0	0	0	0	0	0	0	0	0	0	0	0	0	0	0	0	0	0	0	0	0	0	0	142	0	0	80	0
Tery_rnd-5_family-855	SINE	5S-Deu-L2	0	0	0	0	0	0	0	0	0	0	0	0	0	0	0	0	45	0	0	0	0	0	0	0	0	0	0	0	0	0	0	0	0	0	0	0	0	0	102	80	0	53	0	67	280	0	0
Gste_rnd-5_family-4471	LINE	CR1	0	0	0	0	0	0	0	0	0	0	0	0	0	0	0	0	0	0	0	0	0	0	0	0	0	0	0	0	0	0	0	0	0	0	0	0	0	0	62	0	0	0	683	0	0	111	402
Tery_rnd-5_family-234	LTR	ERVL	0	0	0	0	0	0	0	0	0	0	0	0	0	0	0	0	0	0	0	0	0	0	0	0	39	0	0	0	0	0	0	0	0	0	0	236	253	193	1004	283	568	2157	0	117	0	0	90
Cbra_rnd-6_family-2043	LTR	ERVK	0	0	0	0	0	0	0	0	0	0	0	0	0	0	0	0	0	0	0	0	0	0	0	0	0	0	0	0	0	0	0	0	0	0	0	0	0	0	0	0	0	0	0	0	0	0	0
Pcrt_rnd-6_family-535	Unknown	Unknown	0	0	0	0	0	0	0	0	0	0	0	0	60	0	0	58	0	0	0	0	0	0	0	125	0	93	0	0	0	0	170	158	137	139	472	203	425	459	262	127	129	225	293	124	272	174	541
Mvit_rnd-5_family-516	Unknown	Unknown	0	0	0	0	0	0	0	0	0	0	0	0	0	0	0	0	0	0	0	0	0	0	0	0	0	0	0	0	0	0	0	0	0	0	0	0	0	0	0	0	0	0	0	0	0	0	0
UCON20	Unknown	TE	0	0	0	0	0	0	0	0	0	0	0	0	0	0	0	0	0	0	0	0	0	0	0	0	0	0	0	0	0	192	0	0	0	189	49	0	40	0	322	478	461	0	0	0	0	0	207
TguLTRK2d	LTR	ERV2	0	0	0	0	0	0	0	0	0	0	0	0	0	0	0	0	0	0	0	0	0	0	0	0	0	0	0	0	0	0	0	0	0	0	67	0	0	0	0	0	0	0	0	0	0	0	0
Pcar_rnd-4_family-183	LTR	ERVL	0	0	0	0	0	0	0	0	0	0	0	0	0	0	0	0	0	0	0	0	0	0	0	0	0	0	0	0	0	0	0	0	0	0	0	267	80	106	1221	1922	213	117	0	6	0	771	225
TguERVL2b3_LTR	LTR	ERV3	0	0	0	0	0	0	0	0	0	0	0	0	0	0	0	0	0	0	0	0	0	0	0	0	0	0	0	0	0	0	0	0	44	0	0	0	0	0	0	0	0	0	0	0	0	0	0
Cstr_rnd-5_family-3888	Unknown	Unknown	0	0	0	0	0	0	0	0	0	0	0	0	0	0	0	0	0	0	0	0	0	47	0	0	0	0	0	0	0	0	0	0	0	0	0	0	0	0	0	0	0	0	0	0	0	0	0
Ldis_rnd-6_family-239	LTR	ERV1	0	0	0	0	0	0	0	0	0	0	0	0	0	0	0	0	0	0	0	0	0	0	0	0	0	0	0	0	0	0	0	0	0	0	0	0	0	0	0	0	0	0	0	27	58	0	0
Apla_rnd-6_family-191	LINE	CR1	0	0	0	0	0	0	0	0	0	0	0	0	0	0	0	0	0	0	0	0	0	0	0	0	49	0	0	0	0	0	0	0	59	0	0	0	47	0	110	0	110	214	236	74	172	151	311
Acar_rnd-5_family-1781	LTR	ERVL	0	0	0	0	0	0	0	0	0	0	0	0	0	0	0	0	0	0	0	0	0	0	0	0	0	0	0	0	0	0	0	0	0	0	0	0	0	0	0	0	0	0	0	0	65	0	0
Pade_rnd-4_family-18	LINE	CR1	0	0	0	0	0	0	0	0	0	0	0	0	0	0	0	0	0	0	0	0	0	0	0	0	0	0	0	0	0	0	0	0	0	0	0	219	0	0	180	121	0	0	134	0	0	0	245
Mvit_rnd-6_family-1422	LTR	ERVK	0	0	0	0	0	0	0	0	0	0	0	0	0	0	0	0	0	0	0	0	0	0	0	0	0	0	0	0	0	0	0	0	60	0	0	0	0	72	0	0	61	0	0	0	0	13	0
Avit_rnd-5_family-1721	LTR	ERV1	0	0	0	0	0	0	0	0	0	0	0	0	0	0	0	0	0	0	0	0	0	0	0	0	0	0	0	0	0	0	0	0	37	0	0	0	0	0	0	0	0	0	0	0	0	0	0
Ppub_rnd-4_family-142	LTR	ERV1	0	0	0	0	0	0	0	0	0	0	0	0	0	0	0	0	0	0	0	0	0	0	0	0	0	0	0	0	0	0	0	0	0	0	0	0	0	0	0	0	69	457	63	0	0	0	0
Prub_rnd-5_family-80	SINE	5S-Deu-L2	0	0	0	0	0	0	0	0	0	0	0	0	0	0	0	0	0	0	0	0	0	56	0	0	0	0	60	35	64	33	0	0	37	0	64	77	0	0	63	135	168	0	205	111	0	107	0
Hleu_rnd-6_family-3991	LTR	ERVL	0	0	0	0	0	0	0	0	0	0	0	0	0	0	0	0	29	0	0	0	0	0	0	0	0	0	0	0	0	0	244	0	0	140	128	164	145	0	68	101	85	302	228	0	315	868	162
TguERVL2b2_LTR	LTR	ERV3	0	0	0	0	0	0	0	0	0	0	0	0	0	0	0	0	0	0	0	0	0	0	0	0	0	0	0	0	0	0	0	0	0	0	0	0	0	0	0	99	0	0	0	0	0	0	0
AmnSINE1_GG	SINE3	5S	0	0	0	0	0	0	0	0	0	0	0	0	0	0	34	0	0	0	0	0	71	55	0	61	0	38	0	0	42	41	0	114	44	178	57	192	122	39	423	129	242	242	679	531	396	968	689
Mvit_rnd-5_family-785	LTR	ERVL	0	0	0	0	0	0	0	0	0	0	0	0	0	0	0	0	0	0	0	0	0	0	0	0	0	0	39	0	0	0	0	0	0	0	0	0	0	0	0	0	0	0	0	0	0	0	0
Gfor_rnd-5_family-153	LTR	ERV1	0	0	0	0	0	0	0	0	0	0	0	0	0	0	0	0	0	0	0	0	0	0	0	0	0	0	0	0	0	0	0	0	0	0	50	0	0	0	0	0	0	0	0	0	0	0	0
Cliv_contig0053	Unclass	Unclass	0	0	0	0	0	0	0	0	0	0	354	288	0	0	0	382	0	0	0	0	132	138	228	0	0	141	141	70	156	0	0	0	0	0	0	0	0	0	0	0	566	0	0	0	0	0	0
Tgut_rnd-4_family-8	Unknown	Unknown	0	0	0	0	0	0	0	0	0	0	0	0	0	0	0	0	0	0	55	0	0	46	124	0	0	0	0	0	0	0	65	0	0	0	189	0	654	1421	1517	859	879	4470	1552	3795	4764	3681	5110
TguLTR11b	LTR	ERV1	0	0	0	0	0	0	0	0	0	0	0	0	0	0	0	0	0	0	0	0	0	0	0	0	0	0	0	0	0	0	0	0	0	0	0	0	0	0	0	0	0	0	51	0	0	0	0
Cstr_rnd-6_family-1309	Unknown	Unknown	0	0	0	0	0	0	0	0	0	0	0	0	0	0	0	0	0	0	0	0	0	0	0	81	0	0	0	90	0	0	0	0	84	0	0	125	92	0	0	0	0	0	45	0	93	0	0
Cmac_rnd-6_family-986	Unknown	Unknown	0	0	0	0	0	0	0	0	0	0	0	0	0	0	0	0	0	0	0	0	0	0	0	0	0	0	0	0	0	0	0	0	0	0	84	0	0	0	157	0	0	0	0	0	0	0	0
Plep_rnd-4_family-142	LTR	ERV4	0	0	0	0	0	0	0	0	0	0	0	0	0	0	0	0	0	0	0	0	0	0	0	0	0	0	0	0	0	0	0	0	0	0	0	0	0	0	0	0	0	0	63	0	0	0	0
Cbra_rnd-3_family-163	LTR	ERVL	0	0	0	0	0	0	0	0	0	0	0	0	0	0	0	0	0	0	0	0	0	0	0	0	0	0	0	0	0	0	0	0	0	0	0	0	0	0	0	0	0	0	0	0	0	0	0
Afor_rnd-6_family-437	Unknown	Unknown	0	0	0	0	0	0	0	0	0	0	0	0	0	0	0	0	0	0	0	0	0	0	0	0	0	0	0	0	0	0	47	0	0	0	0	166	0	0	0	0	62	0	0	0	422	0	0
Hleu_rnd-6_family-1320	Unknown	Unknown	0	0	0	0	0	0	0	0	0	0	0	0	0	0	0	0	0	0	0	0	0	0	0	0	0	0	0	0	0	0	0	0	0	0	0	0	0	0	0	355	0	0	867	1227	434	0	0
Mvit_rnd-6_family-374	LTR	ERVL	0	0	0	0	0	0	0	0	0	0	0	0	0	0	0	0	0	0	0	0	0	0	0	0	0	0	0	0	0	0	0	0	0	0	0	0	0	0	0	0	0	96	0	0	0	222	0
Mund_rnd-2_family-13	LINE	CR1	0	0	0	0	0	0	0	0	0	50	0	0	0	0	0	94	44	142	46	62	131	0	88	106	91	6	151	44	99	18	327	10	140	413	295	119	535	300	466	385	654	379	478	1021	591	1278	821
Mvit_rnd-5_family-467	LTR	ERV1	0	0	0	0	0	0	0	0	0	0	0	0	0	0	0	0	0	0	0	0	0	0	0	0	0	0	0	0	0	0	0	0	0	0	0	0	0	0	0	0	0	0	0	0	0	0	0
Tery_rnd-6_family-279	LTR	ERV1	0	0	0	0	0	0	0	0	0	0	0	0	0	0	0	0	0	0	0	0	0	0	0	0	0	0	0	0	0	0	0	0	0	0	0	0	0	0	0	0	0	0	0	0	0	0	0
Achl_rnd-4_family-176	Unknown	Unknown	0	0	0	0	0	0	0	0	0	0	0	0	0	0	0	0	0	0	0	0	0	0	0	0	0	0	0	0	0	0	0	0	0	0	0	0	0	0	0	0	0	0	0	0	0	0	0
Pcrt_rnd-6_family-79	LTR	ERVK	0	0	0	0	0	0	0	0	0	0	0	0	0	0	0	0	0	0	0	0	0	0	0	0	0	0	0	0	0	0	0	0	22	0	0	0	0	0	0	0	0	0	0	44	0	0	0
Ehel_rnd-6_family-1532	LTR	ERV1	0	0	0	0	0	0	0	0	0	0	0	0	0	0	0	0	0	0	0	0	0	0	0	0	0	0	0	0	0	0	0	0	52	0	0	0	0	0	0	0	0	0	0	74	0	0	0
AviRTE_Amazona_vittata	LINE	RTE-BovB	0	0	0	0	0	0	0	0	0	0	0	0	0	0	0	0	0	0	0	0	0	0	0	0	0	0	0	0	0	0	0	0	0	0	0	0	0	0	0	0	0	0	0	50	0	0	0
Cliv_Rb146	Unclass	Unclass	0	0	0	0	0	0	0	0	60	0	0	0	0	0	0	0	0	0	0	0	0	0	0	52	0	0	0	0	0	0	0	49	0	0	0	0	0	0	0	0	0	0	23	0	7	7	13
Cliv_Rb778	Unclass	Unclass	0	0	0	0	0	0	0	0	0	0	0	0	0	0	320	320	0	245	320	0	0	0	629	956	0	0	316	0	317	0	169	316	205	0	139	0	0	0	0	0	0	295	48	0	0	0	182
Afor_rnd-5_family-807	Unknown	Unknown	0	0	0	0	0	0	0	0	0	0	0	0	0	0	0	0	0	0	0	0	0	0	0	0	0	0	0	0	0	0	0	0	0	0	0	0	0	0	0	0	0	0	0	0	0	0	47
Caur_rnd-5_family-759	LTR	ERV4	0	0	0	0	0	0	0	0	0	0	0	0	0	0	0	0	0	0	0	0	0	0	0	0	0	0	0	0	0	42	0	189	291	316	0	577	0	669	0	0	906	634	622	331	486	986	689
Pgut_rnd-5_family-228	LINE	CR1	0	0	0	0	0	0	0	0	0	0	0	0	0	0	0	0	0	0	0	0	0	0	0	51	0	0	0	0	0	66	0	0	0	65	0	70	0	51	69	72	0	379	187	314	234	940	802
Talb_rnd-4_family-1092	Unknown	Unknown	0	0	0	0	0	0	0	0	0	0	0	0	0	0	0	0	0	0	0	0	0	0	0	0	0	0	0	0	0	0	0	0	0	0	0	0	0	0	0	101	0	0	0	0	0	0	67
AviRTE_Buceros_rhinoceros	LINE	RTE-BovB	0	0	0	0	0	0	0	0	0	0	0	0	0	0	0	0	0	0	0	0	0	0	0	0	0	0	0	0	0	0	0	0	0	0	0	0	0	0	0	0	0	0	0	0	0	0	80
Tery_rnd-5_family-403	Unknown	Unknown	0	0	0	0	0	0	0	0	0	0	0	0	0	0	0	0	0	0	0	0	0	0	304	0	0	125	0	234	85	0	95	0	0	0	0	0	854	157	1158	1793	1240	573	2388	2551	1455	803	2739
Cliv_Rb311	Unclass	Unclass	0	0	0	0	0	0	0	0	274	0	0	0	549	0	534	415	0	0	0	274	455	275	0	0	0	0	274	0	358	267	0	0	148	0	0	0	0	0	0	0	0	0	0	0	0	0	0
Tgut_rnd-6_family-378	LTR	ERVK	0	0	0	0	0	0	0	0	0	0	0	0	0	0	0	0	0	0	0	0	0	0	0	0	0	0	0	0	0	0	42	0	0	50	0	0	0	0	0	0	0	0	0	0	0	0	0
Avit_rnd-5_family-399	Unknown	Unknown	0	0	0	0	0	0	0	0	0	0	0	0	0	0	0	0	0	0	0	0	0	0	0	0	0	0	0	0	0	0	0	0	0	0	0	0	0	0	0	0	0	0	0	39	0	0	0
Cliv_contig0361	LINE	LINE	0	0	0	0	0	0	1191	596	595	600	0	0	601	0	0	0	0	0	0	0	0	55	0	0	0	0	0	0	169	0	602	902	0	392	285	0	906	1226	634	0	16	713	303	607	499	1700	577
Plep_rnd-5_family-538	LINE	CR1	0	0	0	0	0	0	0	0	0	0	0	0	0	0	0	0	0	0	0	0	0	0	0	0	0	0	0	0	0	0	0	0	0	0	0	0	0	0	0	49	374	0	0	543	92	60	119
Ohoa_rnd-5_family-14	Unknown	Unknown	0	0	0	0	0	0	0	0	0	0	0	0	0	0	0	0	0	0	0	0	0	0	0	0	0	0	0	0	0	0	0	0	0	0	0	0	0	0	0	0	0	0	0	0	0	0	0
Halb_rnd-5_family-220	LINE	CR1	0	0	0	0	0	0	0	0	0	0	0	0	0	0	0	0	0	0	0	0	0	0	0	0	0	0	0	0	0	0	0	0	0	0	61	0	0	0	199	466	0	0	122	177	260	156	186
UCON28a	Unknown	TE	0	0	0	0	0	0	0	0	0	0	0	0	0	52	0	0	0	0	0	50	0	0	0	0	0	0	0	0	0	0	0	0	0	0	0	0	0	39	57	55	0	0	0	138	290	0	0
Talb_rnd-5_family-1133	Unknown	Unknown	0	0	0	0	0	0	0	0	0	0	0	0	0	0	0	0	0	0	0	0	0	0	0	0	0	0	0	0	0	0	0	0	0	0	0	0	0	0	0	58	0	0	0	0	33	0	0
Cliv_contig0004	LTR	LTR	0	0	0	66	0	0	38	0	212	0	326	1869	4353	5819	12179	16853	18001	8512	12283	6647	6871	5814	3713	3105	0	3225	1677	2604	2651	3124	1318	612	237	780	1323	1179	1483	1064	1398	945	60	779	349	549	226	153	167
Breg_rnd-5_family-4787	Unknown	Unknown	0	0	0	0	0	0	0	0	0	0	0	0	0	0	0	0	0	0	0	0	0	0	0	0	0	0	0	0	0	0	0	0	34	230	216	0	187	65	166	308	312	258	244	1065	676	267	1139
Acar_rnd-5_family-248	LTR	ERV4	0	0	0	0	0	0	0	0	0	0	0	0	0	0	0	0	0	0	0	37	0	0	0	0	0	0	0	0	0	0	0	0	0	0	0	0	0	0	0	0	0	0	0	0	0	66	0
Cliv_contig0107	LTR	LTR	0	0	0	0	0	284	284	0	0	185	0	0	0	0	0	0	0	0	0	0	0	0	0	0	0	0	0	0	0	0	0	0	0	0	0	0	0	0	0	0	0	0	0	0	0	0	0
Gste_rnd-6_family-592	LTR	ERV1	0	0	0	0	0	0	0	0	0	0	0	0	0	0	0	0	0	0	0	0	0	0	0	0	0	0	0	0	0	0	43	0	0	0	0	0	0	0	0	0	0	0	0	0	0	0	0
Hleu_rnd-6_family-8132	Unknown	Unknown	0	0	0	0	0	0	0	0	0	0	0	0	0	0	0	0	0	0	0	0	0	0	0	0	0	0	0	0	0	0	0	0	0	0	0	0	0	0	0	0	0	0	0	0	77	226	0
Egar_rnd-6_family-342	Unknown	Unknown	0	0	0	0	0	0	0	0	0	0	0	0	0	0	0	0	0	0	0	0	0	0	0	0	0	0	0	0	0	0	0	0	0	0	0	0	0	0	0	0	0	0	0	0	0	0	0
Cpel_rnd-4_family-135	LINE	CR1	0	0	0	0	0	0	0	0	0	0	0	0	0	0	0	0	0	0	0	0	0	0	0	0	0	0	0	0	0	0	0	0	0	95	0	0	0	105	0	117	65	0	0	210	0	75	426
Egar_rnd-5_family-1728	LINE	CR1	0	0	0	0	0	0	0	0	0	0	0	0	0	0	0	0	0	0	0	0	0	693	0	0	0	679	0	1598	657	3476	1226	2050	1827	3124	981	0	500	199	788	1145	1795	245	67	158	0	677	0
Pade_rnd-5_family-939	LINE	CR1	0	0	0	0	0	0	0	0	0	0	0	0	0	0	0	0	0	0	0	0	0	0	0	0	0	0	0	0	0	0	0	0	45	36	0	0	0	166	54	50	72	0	0	114	144	108	0
TguERVK4_LTR1b	LTR	ERV2	0	0	0	0	0	0	0	0	0	0	0	0	0	0	35	0	0	0	0	0	0	0	0	0	0	0	0	0	0	0	0	0	0	0	0	0	0	0	0	0	0	0	0	0	0	0	0
Fper_rnd-6_family-4221	Unknown	Unknown	0	0	0	0	0	0	0	0	0	0	0	0	0	0	0	0	0	0	0	0	0	0	0	0	0	0	0	0	0	0	0	0	0	0	0	0	0	0	0	855	0	0	960	514	311	0	112
Muni_rnd-5_family-536	Unknown	Unknown	0	0	0	0	0	0	0	0	0	0	0	0	0	0	0	0	0	0	5	0	0	0	0	0	0	0	0	0	0	0	0	0	0	0	0	0	0	0	0	0	0	0	0	0	0	0	0
Cbra_rnd-4_family-409	LTR	ERV1	0	0	0	0	0	0	0	0	0	0	0	0	0	0	0	0	0	0	0	0	0	0	0	0	0	0	0	0	0	0	0	0	0	0	0	0	0	0	0	0	0	0	0	0	0	0	0
Gfor_rnd-5_family-14	LTR	ERV1	0	0	0	0	0	0	0	0	0	26	0	0	0	0	0	0	0	0	0	0	0	0	0	0	0	0	0	0	0	0	0	0	0	0	0	0	0	0	0	0	0	0	0	187	0	166	0
Hleu_rnd-5_family-63	SINE	5S-Deu-L2	0	0	0	0	0	0	0	0	0	0	0	0	0	0	0	0	30	0	74	0	0	0	102	0	60	0	0	0	10	0	0	0	0	0	0	16	0	0	44	49	0	0	0	0	0	0	0
Cliv_contig0393	LINE	CR1	0	0	0	63	100	43	301	290	597	634	940	1712	1935	2921	4125	6858	10627	9949	10599	10323	15280	13680	13625	16203	17053	16411	14959	13465	16738	12379	13221	13216	11307	10680	10390	12355	9103	8207	8653	10236	6831	9001	5700	5213	5326	3782	3665
Hleu_rnd-5_family-77	Unknown	Unknown	0	0	0	0	0	0	0	0	0	0	0	0	0	0	0	0	0	0	0	0	0	0	198	0	0	0	0	0	0	0	0	0	0	0	0	213	88	145	188	143	0	0	0	0	0	174	0
Apla_rnd-5_family-105	LINE	CR1	0	0	0	0	0	0	0	0	0	0	0	0	0	0	0	0	0	0	0	0	0	0	0	0	0	0	36	0	51	33	0	0	0	0	49	110	49	52	63	81	84	107	62	182	282	407	214
Plep_rnd-6_family-418	LTR	ERV1	0	0	0	0	0	0	0	0	0	0	0	0	0	0	0	0	0	0	0	0	0	0	0	0	0	0	0	0	0	0	0	0	0	0	0	0	0	0	0	0	0	0	0	0	0	0	0
Cliv_rnd-6_family-2549	Unknown	Unknown	0	0	0	0	0	0	81	0	0	0	94	42	99	0	101	0	61	86	492	1043	0	903	1327	1113	1080	3671	3415	2622	5250	4252	2178	2945	2592	661	3140	1312	578	777	913	92	722	1472	1012	605	370	0	548
Ppub_rnd-6_family-2278	Unknown	Unknown	0	0	0	0	0	0	0	0	0	0	0	0	0	0	0	0	0	0	0	0	0	0	0	0	0	0	0	0	0	0	0	0	0	0	0	0	0	0	0	0	0	0	0	0	0	0	0
Talb_rnd-6_family-1584	LTR	ERVL	0	0	0	0	0	0	0	0	0	0	0	0	0	0	0	0	0	0	0	0	0	0	0	0	0	0	0	0	0	0	0	0	0	0	0	0	0	0	0	0	0	0	0	0	0	0	0
Cliv_Rb529	Unclass	Unclass	0	0	0	0	0	0	112	0	112	0	0	0	112	0	0	335	0	336	0	224	0	435	0	112	108	0	0	0	239	0	244	0	223	107	0	0	112	0	0	0	0	0	0	0	0	0	0
Plep_rnd-5_family-1054	Unknown	Unknown	0	0	0	0	0	0	0	0	0	0	0	0	0	0	0	0	0	0	0	0	0	0	0	0	0	0	0	0	0	0	0	0	0	0	0	0	40	0	0	0	0	0	0	22	267	17	213
Breg_rnd-6_family-776	LINE	CR1	0	0	0	0	0	0	0	0	0	0	0	0	0	0	0	0	0	0	0	0	0	0	0	0	0	0	0	0	0	0	0	0	46	0	0	0	0	71	73	0	712	153	0	169	0	0	0
Cbra_rnd-5_family-380	LTR	ERV1	0	0	0	0	0	0	0	0	0	0	0	0	0	0	0	0	0	0	0	0	0	0	0	0	0	0	0	0	0	0	0	0	0	0	0	0	0	0	0	0	0	0	0	44	0	0	0
Tgut_rnd-5_family-522	LINE	CR1	0	0	0	0	0	0	0	0	0	0	0	0	0	0	0	0	0	0	0	0	0	0	0	0	0	0	0	0	0	0	57	0	0	0	0	0	60	51	0	0	0	0	0	117	315	67	99
Cliv_Rb411	Unclass	Unclass	0	0	0	0	59	0	0	0	0	0	0	0	59	55	0	32	234	0	40	0	282	64	0	0	472	287	108	53	472	350	56	0	462	176	133	41	345	87	114	0	277	236	143	106	8	462	30
TguLTRK9a	LTR	ERV2	0	0	0	0	0	0	0	0	0	0	0	0	0	0	0	0	0	0	0	0	0	0	0	0	0	0	0	0	0	0	0	0	0	0	0	0	0	0	0	0	0	76	0	271	71	75	0
Cann_rnd-4_family-153	LINE	RTE-BovB	0	0	0	0	0	0	0	0	0	0	0	0	0	0	0	0	0	0	0	0	0	0	0	0	0	0	0	0	0	0	0	0	0	53	0	0	0	0	0	0	0	0	0	0	0	0	0
Cliv_Rb249	Unclass	Unclass	0	0	0	0	257	0	0	405	408	204	0	408	0	0	50	408	403	195	278	604	378	0	390	61	0	0	203	212	0	0	0	0	0	0	0	175	0	0	0	188	180	0	0	0	0	0	0
Cann_rnd-6_family-1409	Unknown	Unknown	0	0	0	0	0	0	0	0	0	0	0	0	0	0	0	0	0	0	0	0	0	0	0	0	0	0	0	0	0	0	60	0	0	0	0	0	0	0	0	0	0	0	0	85	126	0	0
Pade_rnd-5_family-157	LTR	ERVL	0	0	0	0	0	0	0	0	0	0	0	0	0	0	0	0	146	0	0	0	0	0	0	0	0	0	0	0	0	58	0	0	0	0	0	38	0	0	0	72	71	0	382	0	0	0	0
Pgut_rnd-5_family-3787	LTR	ERV1	0	0	0	0	0	0	0	0	0	0	0	0	0	0	0	0	0	0	0	0	0	0	0	0	0	0	0	0	0	0	0	0	0	0	0	0	0	0	0	0	0	0	0	118	0	137	0
TguERVK4a_I	LTR	ERV2	0	0	0	0	0	0	0	0	0	0	0	0	0	0	0	0	0	0	0	0	0	0	0	0	0	39	36	0	0	0	0	0	0	0	0	0	0	0	0	0	0	0	0	0	0	0	0
Ohoa_rnd-5_family-38	SINE	MIR	0	0	0	0	0	0	0	31	30	0	0	0	0	0	0	0	29	0	40	0	36	34	0	65	40	0	38	44	76	90	10	62	45	43	371	41	46	251	220	180	228	107	90	114	505	417	495
Gfor_rnd-3_family-60	LTR	ERVL	0	0	0	0	0	0	0	0	0	0	0	0	0	0	0	0	0	0	0	0	0	0	0	0	0	0	0	0	0	0	0	0	0	0	0	0	0	136	196	0	0	180	0	0	79	9	78
Fgla_rnd-4_family-46	LINE	CR1	0	0	0	0	0	0	0	0	29	0	0	0	0	0	0	0	0	0	0	0	0	0	32	0	0	0	56	0	0	0	0	0	0	0	0	61	0	0	0	0	55	0	0	44	0	187	163
Mvit_rnd-6_family-4542	Unknown	Unknown	0	0	0	0	0	0	0	0	0	0	0	0	0	0	0	0	0	0	0	54	0	0	0	0	0	0	0	0	0	0	0	0	494	0	0	1054	356	274	324	999	511	1841	796	1925	385	947	1451
Nnot_rnd-5_family-2237	LTR	ERV4	0	0	0	0	0	0	0	0	0	0	0	0	0	0	0	0	0	0	0	0	0	0	0	0	0	0	147	78	0	0	0	0	341	0	119	971	551	0	0	264	0	18	589	0	262	0	623
Cliv_contig0252	Unclass	Unclass	0	0	0	0	0	0	367	0	112	0	0	0	0	367	0	625	0	367	0	0	0	0	0	215	0	0	0	0	0	0	0	0	0	0	0	0	0	0	0	0	0	0	0	365	0	354	0
TguLTRK8a	LTR	ERV2	0	0	0	0	0	0	0	0	0	0	0	0	0	0	0	0	0	0	0	0	0	0	0	0	0	0	0	0	0	0	0	0	37	0	0	0	0	0	0	0	0	0	0	0	0	0	0
Cpel_rnd-5_family-766	Unknown	Unknown	0	0	0	0	0	0	0	0	0	0	0	0	0	0	0	0	0	0	0	0	0	0	0	0	0	0	0	0	0	0	0	0	0	0	0	0	0	0	0	0	0	0	0	44	0	0	0
Cliv_Ra596	Unclass	Unclass	0	0	0	0	416	0	0	0	0	0	0	0	0	0	104	0	105	0	0	0	0	88	0	0	0	104	0	0	0	0	0	0	0	0	0	0	0	0	0	0	0	0	0	0	0	0	0
Nnip_rnd-6_family-2531	Unknown	Unknown	0	0	0	0	0	0	0	0	0	0	0	0	0	0	0	0	0	0	0	0	0	0	0	0	0	96	0	0	0	0	0	0	0	210	207	124	0	0	0	0	259	236	2608	136	2438	0	384
Cliv_contig0156	Unclass	Unclass	0	0	0	0	0	0	0	0	142	0	0	0	0	0	399	107	0	0	425	0	0	498	361	424	205	0	0	1347	0	330	32	0	0	0	0	438	0	141	0	0	0	0	0	0	0	0	0
TguERV7b_LTR	LTR	ERV1	0	0	0	0	0	0	0	0	0	0	0	0	0	0	0	0	0	0	0	0	0	0	0	0	0	0	0	0	0	0	0	0	0	0	0	0	0	0	0	0	0	0	0	0	0	0	0
Avit_rnd-5_family-101	LTR	ERV1	0	0	0	0	0	0	0	0	0	0	0	0	0	0	0	0	0	0	0	0	0	0	0	0	0	0	0	0	0	0	0	0	0	0	0	0	0	0	0	0	0	0	0	0	0	0	0
Cliv_Ra74	Unclass	Unclass	0	0	0	0	0	0	0	0	0	0	0	0	59	0	0	0	75	0	97	0	297	75	75	0	269	150	0	87	220	357	828	91	745	0	1144	575	288	940	101	668	0	1431	103	0	410	0	505
GGERVL-C	LTR	ERV3	0	0	0	0	0	0	0	0	0	0	0	0	0	36	0	0	0	0	0	0	0	0	0	42	0	0	0	0	0	0	0	0	0	0	0	0	0	0	0	49	0	49	0	0	0	0	0
Hleu_rnd-6_family-648	LINE	CR1	0	0	0	0	0	0	0	0	0	0	0	0	0	0	0	0	0	0	0	0	0	0	0	0	0	0	0	0	0	0	0	0	0	0	0	0	0	0	0	0	30	0	51	0	0	0	0
Talb_rnd-5_family-1026	Unknown	Unknown	0	0	0	0	0	0	0	0	0	0	0	0	0	0	0	0	0	61	0	0	0	0	0	0	0	0	0	52	0	0	0	0	0	0	26	0	213	0	0	58	0	0	152	186	0	1302	512
Cstr_rnd-4_family-28	LTR	ERVL	0	0	0	0	0	0	0	0	0	0	0	0	0	0	0	0	0	0	0	0	0	0	0	0	0	0	0	0	0	0	0	0	0	0	0	0	0	0	0	0	0	41	0	0	0	0	0
Cliv_Rb902	Unclass	Unclass	0	0	0	0	209	0	0	0	0	207	0	104	0	0	0	0	0	0	0	0	0	0	0	0	0	0	0	0	0	0	0	0	0	0	0	0	0	0	0	0	0	0	0	0	0	0	0
Muni_rnd-6_family-19	LTR	ERV1	0	0	0	0	0	0	0	0	0	0	0	0	0	0	0	0	0	0	0	0	0	0	0	0	0	0	0	0	0	0	0	0	0	0	0	0	0	0	0	0	0	0	0	0	0	0	0
Apla_rnd-4_family-132	Unknown	Unknown	0	0	0	0	0	0	0	0	0	0	0	0	0	0	0	32	0	0	0	0	0	0	0	0	0	0	0	0	0	0	0	0	0	0	0	0	0	0	0	135	0	18	0	0	0	0	0
Cliv_Ra219	Unclass	Unclass	0	0	0	0	0	45	0	0	81	0	120	378	0	0	0	377	257	365	0	463	0	255	0	128	126	125	0	0	212	0	0	0	253	74	0	0	105	0	0	0	0	0	133	106	0	0	0
Ldis_rnd-4_family-199	LTR	ERVL	0	0	0	0	0	0	0	0	0	0	0	0	0	56	0	0	0	0	0	0	0	0	0	0	0	0	0	0	0	0	0	0	0	0	0	0	0	0	15	149	0	0	0	0	0	0	62
Apla_rnd-4_family-399	LTR	ERVL	0	0	0	0	0	0	0	0	0	49	0	42	40	36	0	96	0	41	0	0	0	0	0	0	0	0	46	0	0	0	55	124	85	0	0	40	147	211	457	438	858	42	309	1844	1627	1163	1038
Talb_rnd-5_family-1024	LTR	ERV1	0	0	0	0	0	0	0	0	0	0	0	0	0	0	0	0	0	0	0	0	0	0	0	0	0	0	0	0	0	0	0	0	0	0	0	0	0	0	0	0	0	0	0	0	0	0	104
Gfor_rnd-5_family-668	Unknown	Unknown	0	0	0	0	0	0	37	0	0	0	0	0	0	0	0	0	0	0	0	0	0	0	0	0	0	0	0	0	6	0	0	0	0	0	0	0	0	0	0	0	0	0	0	0	0	0	0
Fgla_rnd-5_family-1378	LTR	ERVL	0	0	0	0	0	0	0	0	0	0	0	0	0	0	0	0	0	0	0	0	0	0	0	0	0	0	0	0	0	0	0	0	0	0	0	0	0	0	0	0	0	0	0	0	0	18	0
Cliv_contig0213	Unclass	Unclass	0	0	0	0	0	0	0	0	0	0	0	0	0	0	0	0	0	0	0	0	0	0	98	0	0	0	0	0	0	0	80	109	44	0	156	0	188	290	44	0	48	53	45	0	0	164	52
Cpel_rnd-5_family-1329	LTR	ERV1	0	0	0	0	0	0	0	0	0	0	0	0	0	0	0	0	0	0	0	0	0	0	0	0	0	0	0	0	0	0	0	0	0	0	0	0	0	0	0	0	0	0	0	0	0	0	0
Hleu_rnd-5_family-1306	LTR	ERVK	0	0	0	0	0	0	0	0	0	0	0	0	0	0	0	0	0	0	0	0	0	0	0	0	0	0	0	0	0	0	0	0	0	0	0	0	0	0	0	0	0	0	0	0	0	0	0
TguERVK7_N2_I	LTR	ERV2	0	0	0	0	0	0	0	0	0	0	0	0	0	0	0	0	0	0	0	0	0	0	0	0	0	0	0	0	0	0	0	88	0	0	0	0	0	0	0	0	0	0	0	0	0	0	0
Ppub_rnd-5_family-408	Unknown	Unknown	0	0	0	0	0	0	0	0	0	0	0	0	0	0	0	0	0	0	0	0	0	0	0	0	0	0	0	0	0	0	0	0	0	0	0	0	0	0	0	0	0	0	0	0	0	0	0
Talb_rnd-5_family-165	Unknown	Unknown	0	0	0	0	0	0	0	0	0	0	0	0	0	0	0	0	0	0	40	0	0	0	0	0	0	0	0	0	0	0	0	0	0	0	0	0	0	0	0	0	0	47	0	55	0	0	57
CR1_F	LINE	CR1	0	0	0	0	0	0	0	0	0	0	0	0	0	0	0	62	30	0	8	0	0	45	68	31	0	67	39	0	55	11	86	52	8	85	258	181	126	130	60	573	185	249	156	387	263	306	374
CR1-J2_Pass	LINE	CR1	0	0	0	0	0	0	36	227	120	50	184	0	39	270	335	378	729	1110	817	413	696	1305	670	1118	1975	1922	3672	5114	2953	7229	8897	11508	15542	14662	19307	18407	23670	23257	27573	40000	27605	38693	40975	38418	30163	18605	18009
Apla_rnd-6_family-378	LINE	CR1	0	0	0	0	0	0	0	0	0	0	0	0	0	0	0	0	0	0	0	0	0	0	0	0	0	0	0	0	0	0	0	0	0	0	0	0	0	0	0	0	0	0	0	0	0	0	0
Cliv_Ra609	Unclass	Unclass	0	0	0	0	0	0	0	0	0	0	0	0	0	0	0	0	59	0	0	61	47	0	0	61	59	0	0	61	0	0	0	0	0	0	0	0	0	0	0	0	0	0	45	0	0	59	0
Pcrs_rnd-4_family-20	SINE	MIR	0	0	0	0	0	0	0	65	0	0	0	0	0	0	34	46	0	0	0	0	0	0	0	0	39	0	37	0	0	104	128	39	91	51	0	0	100	72	5	0	76	104	293	192	119	264	180
Acar_rnd-6_family-275	LINE	CR1	0	0	0	0	0	0	0	0	0	0	0	0	0	0	0	0	0	0	0	39	0	0	53	0	0	0	0	0	0	0	0	0	0	0	0	0	0	0	0	0	0	31	0	480	190	0	0
Cbra_rnd-5_family-1422	LTR	ERVK	0	0	0	0	0	0	0	0	0	0	0	0	0	0	0	0	0	0	0	0	0	0	0	0	0	0	0	0	0	0	0	0	0	0	0	0	0	0	0	0	0	0	0	0	0	0	0
Cbra_rnd-2_family-158	LTR	ERVL	0	0	0	0	0	0	0	0	0	0	0	0	0	0	0	0	0	0	0	0	0	0	0	43	0	0	0	0	0	0	0	0	0	0	35	0	0	0	0	0	0	0	0	0	0	0	0
Cliv_contig0346	Unclass	Unclass	0	0	0	0	0	0	0	0	0	0	0	0	1099	566	548	993	2740	1536	2832	2212	556	1559	1963	540	1629	562	99	298	1120	1450	820	760	508	0	658	938	0	1477	39	1113	772	498	0	593	0	37	236
Cliv_Ra408	Unclass	Unclass	0	0	0	0	0	0	0	0	0	0	0	242	0	0	0	0	0	0	0	121	0	121	0	121	0	0	0	0	0	0	0	0	0	70	0	0	120	0	0	73	0	0	0	213	55	0	73
Cliv_Rb82	Unclass	Unclass	0	0	0	0	0	0	0	0	0	0	0	0	0	36	0	0	178	97	0	0	35	0	0	0	0	0	0	0	0	0	0	0	0	0	438	890	875	0	241	592	1116	833	0	0	0	0	0
Pcrt_rnd-5_family-745	Unknown	Unknown	0	0	0	0	0	0	0	0	0	0	0	0	0	0	0	0	29	0	0	0	0	0	0	0	0	0	0	0	0	0	103	54	52	0	49	54	0	0	324	204	1959	2225	465	839	1630	332	976
Ldis_rnd-5_family-432	LINE	Jockey	0	0	0	0	0	0	0	0	0	0	0	0	0	0	0	0	0	0	0	0	0	0	0	0	0	0	0	0	0	0	0	0	0	0	0	0	0	0	0	0	0	0	99	0	0	0	0
Tgut_rnd-4_family-272	LTR	ERV4	0	0	0	0	0	0	0	0	0	0	0	0	0	0	0	0	0	0	0	0	0	0	0	0	0	0	0	0	0	0	0	0	0	0	17	0	0	26	0	0	0	0	0	156	48	0	0
Ohoa_rnd-5_family-584	Unknown	Unknown	0	0	0	0	0	0	0	0	0	0	0	0	0	0	0	0	0	0	0	0	0	0	0	0	0	0	0	0	0	0	0	0	0	0	0	0	0	55	0	0	0	0	0	0	0	0	0
Talb_rnd-5_family-2611	Unknown	Unknown	0	0	0	0	0	0	0	0	0	0	0	0	0	0	0	0	0	0	0	0	0	0	0	0	0	0	0	0	0	0	0	0	0	0	0	0	0	0	0	0	0	0	159	73	0	31	0
Breg_rnd-5_family-766	LTR	ERVL	0	0	0	0	0	0	0	0	0	0	0	0	0	0	0	0	0	0	0	0	0	0	0	0	0	0	0	0	0	0	0	0	0	0	0	0	0	0	0	0	0	0	0	138	0	0	385
Pgut_rnd-5_family-173	Unknown	Unknown	0	0	0	0	0	0	0	0	0	0	0	0	0	0	0	0	0	0	0	0	0	0	0	0	0	0	0	0	0	0	0	0	0	0	0	66	0	0	0	0	0	0	0	0	0	0	0
Pcrt_rnd-5_family-23	Unknown	Unknown	0	0	0	0	0	0	0	0	0	0	0	0	0	0	0	0	0	0	0	0	0	0	0	0	40	0	0	0	0	0	0	178	0	0	49	0	114	226	0	118	312	0	89	164	247	326	328
Pcrt_rnd-5_family-842	Unknown	Unknown	0	0	0	0	0	0	0	0	0	0	0	0	0	0	0	0	0	0	0	0	0	0	0	0	0	0	0	0	0	0	0	0	0	0	0	0	0	0	0	0	0	0	0	0	0	0	0
Eulor2B	Unknown	TE	0	0	0	0	0	0	0	0	0	0	0	0	0	0	0	0	0	0	0	0	0	0	0	0	0	0	0	0	0	0	0	0	0	51	65	0	93	0	0	0	0	53	0	67	0	75	432
Ldis_rnd-6_family-4427	Unknown	Unknown	0	0	0	0	0	0	0	0	0	0	0	0	0	0	0	0	0	0	0	0	0	0	0	0	0	0	0	0	0	0	0	0	0	109	0	159	0	0	136	0	108	53	116	105	165	147	47
Cann_rnd-6_family-226	Unknown	Unknown	0	0	0	0	0	0	0	0	0	0	0	0	0	0	0	0	0	0	0	0	0	0	0	0	0	0	0	0	0	0	0	0	0	0	0	0	0	0	0	68	0	134	20	0	0	0	0
TguERVK7_LTR2b	LTR	ERV2	0	0	0	0	0	0	0	0	0	0	0	0	0	0	0	0	0	0	0	0	0	0	0	0	0	0	0	0	0	0	0	0	0	0	0	0	0	0	0	0	0	0	0	0	0	0	0
Halb_rnd-5_family-4169	Unknown	Unknown	0	0	0	0	0	0	0	0	0	0	0	0	0	0	0	0	0	0	0	0	0	0	0	0	0	0	0	0	0	0	0	0	0	0	0	0	0	0	0	0	0	0	0	0	0	0	0
Cann_rnd-4_family-88	LTR	ERV4	0	0	0	0	0	0	0	0	0	0	0	0	0	0	0	0	0	0	0	0	0	0	0	0	0	0	0	62	0	0	0	0	0	0	0	0	0	0	0	0	0	0	0	0	0	0	0
Cbra_rnd-5_family-184	LTR	ERV1	0	0	0	0	0	0	0	0	0	0	0	0	0	0	0	0	0	0	0	0	0	0	0	0	0	0	0	0	0	0	0	0	0	0	0	0	0	0	0	0	0	0	0	0	0	0	0
Gfor_rnd-6_family-2643	LINE	CR1	0	0	0	0	0	0	0	0	0	0	0	0	0	0	0	0	0	0	0	0	0	0	0	0	0	0	0	0	0	0	0	0	0	0	0	0	0	0	0	0	0	0	9	0	0	0	12
Pcrs_rnd-6_family-360	Unknown	Unknown	0	0	0	0	0	0	0	0	0	0	0	0	0	0	0	0	0	0	0	0	0	0	0	0	0	0	0	0	0	0	0	38	0	43	0	0	0	6	0	204	0	186	187	89	0	325	301
Cliv_Rb695	Unclass	Unclass	0	0	0	0	0	0	0	0	111	0	0	0	0	107	0	110	0	0	0	0	0	0	0	0	0	0	0	0	111	0	0	0	0	0	0	0	0	0	0	0	0	0	0	0	0	0	0
Plep_rnd-6_family-597	Unknown	Unknown	0	0	0	0	0	0	0	0	0	0	0	0	0	0	0	0	0	0	0	0	0	0	0	0	0	0	0	35	0	0	0	0	0	94	0	96	47	52	0	55	0	0	0	0	54	54	0
Cliv_Rb518	Unclass	ERV	0	0	0	0	0	0	0	0	0	274	274	0	0	0	275	275	0	275	0	0	0	0	0	0	0	0	0	0	0	0	0	0	0	0	0	0	0	0	0	0	0	0	0	0	0	0	0
Cliv_Rb837	Unclass	ERV	0	0	0	0	0	0	0	0	0	0	0	0	0	0	130	0	0	0	0	0	0	0	0	0	0	0	0	0	0	0	0	0	0	0	0	0	0	0	0	0	0	0	0	0	0	0	0
Ccri_rnd-5_family-173	LTR	ERV1	0	0	0	0	0	0	0	0	0	0	0	0	0	0	0	0	0	0	0	0	0	0	0	0	80	0	0	0	0	0	0	0	0	0	0	0	0	0	0	0	0	0	0	0	0	0	0
Eulor9A	Unknown	TE	0	0	0	0	0	0	0	0	0	0	0	0	0	0	0	0	0	0	0	0	0	0	0	0	41	0	0	0	0	0	0	0	0	153	0	0	66	117	116	122	0	41	181	67	0	0	83
TguLTRK8t	LTR	ERV2	0	0	0	0	0	0	0	0	0	0	0	0	0	0	0	0	0	0	0	0	0	0	0	0	0	0	0	0	0	0	0	0	0	0	0	0	0	0	0	0	0	0	0	0	0	0	0
Cstr_rnd-5_family-6686	Unknown	Unknown	0	0	0	0	0	0	0	0	0	0	0	0	0	0	0	0	0	0	0	0	0	0	0	0	0	0	0	0	0	0	0	0	0	0	0	0	0	0	0	0	0	47	0	0	0	0	0
Cliv_contig0386	LINE	LINE	0	0	0	0	0	41	0	941	1515	930	1239	2647	1229	726	0	0	325	389	0	0	52	0	226	866	150	0	0	0	0	0	25	0	0	52	0	0	411	0	0	0	0	0	2	0	65	29	133
Avit_rnd-5_family-255	Unknown	Unknown	0	0	0	0	0	0	0	0	0	0	0	0	0	0	0	0	0	0	0	0	0	0	0	0	0	0	0	0	0	0	0	0	0	0	0	0	0	0	0	0	0	0	0	61	0	0	0
Cliv_contig0505	Unclass	Unclass	0	0	0	203	1581	415	393	61	1239	771	580	834	612	0	408	189	0	0	0	1205	411	818	683	438	0	0	0	0	0	0	0	364	0	364	0	0	0	0	0	0	0	355	0	65	55	0	53
Ppub_rnd-4_family-155	Unknown	Unknown	0	0	0	0	0	0	0	0	0	0	0	0	0	0	0	0	0	0	0	0	0	0	0	0	0	0	0	0	0	0	0	0	0	0	0	0	0	0	0	0	0	0	0	0	0	0	0
Cpel_rnd-4_family-192	LINE	CR1	0	0	0	0	0	0	0	0	0	0	0	0	0	0	0	0	0	0	0	0	0	0	0	0	0	0	0	0	58	33	0	0	0	0	0	0	0	0	0	0	0	0	0	0	0	0	0
Cliv_contig0327	Unclass	Unclass	0	0	0	0	0	401	0	0	0	797	0	0	0	0	1205	1204	0	398	0	0	0	0	0	0	0	0	0	0	0	0	0	0	0	0	0	0	0	0	0	0	0	139	0	263	139	124	0
RSV_I	LTR	ERV2	0	0	0	0	0	0	0	0	0	0	0	0	0	0	0	0	0	0	0	0	0	0	0	0	0	0	0	0	0	0	0	0	0	0	0	0	0	0	0	0	0	0	0	0	0	0	0
Pgut_rnd-2_family-1	LTR	ERVL	0	0	0	0	0	0	0	0	0	0	0	0	0	0	0	0	0	0	0	0	0	0	0	0	53	0	0	0	44	0	0	0	0	0	0	0	113	0	0	0	116	0	263	0	0	331	185
Pgut_rnd-4_family-123	LINE	CR1	0	0	0	0	0	0	0	0	0	0	0	0	0	0	0	0	0	0	0	0	0	0	0	0	0	52	0	0	0	0	0	0	0	88	42	111	71	39	73	92	121	116	0	0	74	286	121
Apla_rnd-1_family-76	LTR	ERV1	0	0	0	0	0	0	0	0	0	0	0	0	0	0	0	0	0	0	0	0	0	0	0	0	0	0	0	0	0	0	0	63	0	0	0	0	0	0	0	0	0	0	0	0	0	0	0
Nnip_rnd-6_family-38	LINE	CR1	0	0	0	0	0	0	0	0	0	0	0	0	0	0	0	0	0	0	0	0	0	0	0	0	116	0	137	63	0	298	0	0	46	0	0	0	368	361	20	306	48	240	487	260	424	492	652
GGLTR10D_I	LTR	ERV2	0	0	0	0	0	0	0	0	0	0	0	0	0	0	0	0	0	0	0	0	0	0	0	0	0	0	0	0	0	0	0	0	0	0	35	0	0	0	0	0	0	0	0	0	0	0	0
Cliv_Rb523	Unclass	ERV	0	0	0	0	0	0	0	0	0	0	0	0	0	0	0	0	72	28	207	0	322	693	312	479	1226	345	0	0	826	0	0	347	0	0	0	0	0	0	0	0	0	0	0	0	0	0	0
Mvit_rnd-5_family-1201	Unknown	Unknown	0	0	0	0	0	0	0	0	0	0	0	0	0	0	0	0	0	0	0	0	0	0	0	0	0	0	0	0	0	0	0	0	0	15	8	0	0	0	0	0	0	49	0	0	0	0	0
Pcrt_rnd-5_family-202	Unknown	Unknown	0	0	0	0	0	0	0	0	0	0	0	0	0	0	0	0	0	0	0	0	0	0	0	0	0	0	0	0	0	0	0	0	0	9	0	0	0	0	0	0	0	0	0	8	0	0	0
Ppub_rnd-5_family-266	LTR	ERVK	0	0	0	0	0	0	0	0	0	0	0	0	0	0	0	0	0	0	0	0	0	0	0	0	0	0	0	0	0	0	0	0	59	0	0	0	0	0	0	0	0	0	0	0	0	0	0
Cliv_Rb949	Unclass	Unclass	0	0	0	0	0	0	0	0	0	0	0	0	0	0	0	0	0	0	0	0	0	335	108	0	0	0	0	0	0	0	0	0	0	0	0	0	0	0	0	0	0	0	0	0	0	0	0
Breg_rnd-5_family-229	Unknown	Unknown	0	0	0	0	0	0	0	0	0	0	0	0	0	0	0	0	0	0	0	0	0	0	0	0	0	0	0	0	0	0	41	0	0	0	0	0	0	0	0	0	0	0	0	0	0	0	0
GGLTR7A_LTR	LTR	ERV1	0	0	0	0	0	0	0	0	0	0	0	0	0	0	0	0	0	0	0	0	0	0	0	0	0	0	0	0	0	0	0	0	0	0	0	0	0	0	0	0	0	0	0	0	0	0	0
AviRTE_Manacus_vitellinus	LINE	RTE-BovB	0	0	0	0	0	0	0	0	0	0	0	0	0	37	0	0	0	0	0	0	0	0	0	0	0	0	0	0	0	0	0	0	0	0	0	0	0	0	0	0	0	0	0	109	0	70	0
Tgut_rnd-5_family-141	Unknown	Unknown	0	0	0	0	0	0	0	0	0	0	0	0	0	0	0	0	0	0	0	0	0	0	0	0	0	0	0	0	0	0	0	226	98	0	0	0	0	0	0	0	0	0	381	0	0	55	28
Cliv_contig0522	Unclass	Unclass	0	0	0	0	0	0	0	0	0	0	0	0	0	125	100	0	73	42	160	65	0	70	43	188	194	291	163	234	362	424	357	323	517	230	528	514	630	591	802	700	710	505	854	976	468	582	626
Eulor11	Unknown	TE	0	0	0	0	0	0	0	0	0	0	0	0	0	0	0	31	0	0	0	0	0	0	0	0	0	0	0	0	0	0	64	0	0	0	0	0	263	121	56	0	0	0	0	345	212	377	379
TguERV4_LTR2	LTR	ERV1	0	0	0	0	0	0	0	0	0	0	0	0	0	0	0	0	0	0	0	0	0	0	0	0	0	0	0	0	0	0	0	0	0	0	0	0	0	120	0	0	0	0	0	0	0	0	31
Cpel_rnd-5_family-482	LINE	CR1	0	0	0	0	0	0	0	0	0	0	0	0	0	0	0	0	0	0	0	0	0	0	0	0	0	0	0	0	0	0	0	0	0	0	0	0	0	0	0	49	0	0	0	0	109	738	137
Gfor_rnd-6_family-86	LTR	ERV1	0	0	0	0	0	0	0	0	0	0	0	0	0	0	0	0	0	0	0	0	0	0	0	0	0	0	0	0	0	0	0	0	0	0	0	0	0	0	0	0	0	0	0	0	0	0	0
TguLTRK1b	LTR	ERV2	0	0	0	0	0	0	0	0	0	0	0	0	0	0	0	0	0	0	0	0	0	0	0	0	0	0	0	0	0	0	0	0	0	0	0	0	0	0	0	0	0	0	0	0	0	0	0
Muni_rnd-6_family-4932	Unknown	Unknown	0	0	0	0	0	0	0	0	0	0	0	0	0	0	0	0	0	0	0	0	0	0	0	0	0	0	130	0	0	0	0	0	0	0	0	0	131	0	0	0	0	0	0	0	633	295	0
Pgut_rnd-5_family-12	Unknown	Unknown	0	0	0	0	0	0	0	0	0	0	0	0	0	0	0	0	0	0	0	0	0	0	0	0	0	0	0	0	0	0	0	0	0	0	0	0	0	0	0	0	0	0	0	0	0	0	0
Cliv_contig0359	Unclass	Unclass	0	0	0	0	0	167	0	0	334	0	0	0	0	0	84	0	0	333	334	0	167	167	0	0	156	0	167	0	0	0	0	0	0	0	0	0	0	0	0	0	0	0	0	0	0	0	0
Ccan_rnd-5_family-1667	LTR	ERV1	0	0	0	0	0	0	0	0	0	0	0	0	0	0	0	0	0	0	0	0	0	0	0	0	0	0	0	0	0	0	0	0	0	0	0	0	0	0	0	0	26	0	0	0	0	0	0
Muni_rnd-6_family-3982	Unknown	Unknown	0	0	0	0	0	0	0	0	0	0	0	0	0	0	0	0	0	0	0	0	0	0	0	0	0	0	0	0	0	0	0	0	0	0	0	0	0	0	0	0	0	0	0	0	0	0	0
Ehel_rnd-4_family-200	LTR	ERV4	0	0	0	0	0	0	0	0	0	0	0	0	0	0	0	0	0	0	0	0	0	0	0	0	0	0	0	0	0	0	0	0	0	55	0	0	0	0	0	0	0	0	0	0	0	0	0
Cliv_contig0020	Unclass	Unclass	0	0	0	0	0	0	0	0	0	257	361	673	1434	1734	707	2576	2562	1498	687	1590	1541	1224	1472	1103	803	1214	2866	2005	2564	323	2073	386	2986	795	641	3312	1916	1700	2294	1046	4361	3033	2508	3147	1808	1939	3354
Plep_rnd-5_family-978	LTR	ERV1	0	0	0	0	0	0	0	0	0	0	0	0	0	0	0	0	0	0	0	0	0	0	0	0	0	0	0	0	0	0	0	0	0	0	0	0	0	0	0	0	0	0	0	0	0	0	0
Muni_rnd-5_family-1630	Unknown	Unknown	0	0	0	0	0	0	0	0	0	0	0	0	0	0	0	0	0	0	0	0	0	0	0	0	0	0	0	0	0	0	0	0	0	0	0	0	0	0	0	0	69	0	48	0	0	0	0
Scam_rnd-6_family-421	Unknown	Unknown	0	0	0	0	0	0	0	0	0	0	0	0	0	0	0	0	0	0	0	0	0	0	0	0	0	0	0	0	0	0	0	0	0	0	0	0	0	39	0	0	0	0	0	73	0	57	0
Acar_rnd-5_family-1083	LTR	Gypsy	0	0	0	0	0	0	0	0	0	0	0	0	0	0	0	0	0	0	0	0	0	0	0	0	0	0	0	0	0	0	0	0	0	0	0	0	50	0	9	0	0	0	0	0	0	0	0
Gfor_rnd-5_family-181	Unknown	Unknown	0	0	0	0	0	0	0	0	0	0	0	0	0	0	0	0	0	0	0	0	0	0	0	0	0	0	0	0	0	0	0	0	0	0	0	0	0	0	0	0	0	0	0	0	0	0	0
Cliv_contig0502	Unclass	Unclass	0	0	0	0	0	45	0	100	58	147	80	15	40	198	67	31	174	218	139	154	157	57	277	281	119	38	366	96	13	244	45	57	0	77	0	138	26	0	56	73	0	0	9	61	65	0	73
Pcrs_rnd-5_family-2615	Unknown	Unknown	0	0	0	0	0	0	0	0	0	0	0	0	0	0	0	0	0	0	0	0	0	0	0	0	0	0	0	0	0	0	0	0	0	165	0	0	0	0	100	0	0	115	0	0	160	147	0
Pgut_rnd-4_family-270	LINE	CR1	0	0	0	0	0	0	0	0	0	0	0	0	0	0	0	0	0	0	0	0	0	0	0	0	0	0	0	0	0	0	106	0	46	48	0	0	0	138	87	0	62	247	171	512	0	419	196
Talb_rnd-5_family-45	LINE	CR1	0	0	0	0	0	0	0	0	0	0	0	0	0	0	0	0	0	0	0	0	0	0	0	0	0	0	0	0	0	0	0	215	0	87	374	399	86	459	329	1081	1839	0	1076	510	1936	1988	1444
Tery_rnd-4_family-518	Unknown	Unknown	0	0	0	0	0	0	0	0	0	0	0	0	38	0	0	0	0	0	0	0	0	0	0	0	0	0	0	0	0	0	38	0	0	0	0	0	0	0	0	0	0	0	0	50	0	0	0
Pgut_rnd-6_family-2186	Unknown	Unknown	0	0	0	0	0	0	0	0	0	0	0	0	0	0	0	0	0	0	0	0	0	33	0	0	0	0	37	0	0	0	39	0	37	0	0	0	0	0	0	92	0	0	68	0	0	0	62
Fper_rnd-5_family-951	LINE	CR1	0	0	0	0	0	0	0	0	0	0	0	0	0	0	0	0	0	0	0	0	0	0	0	0	0	0	0	0	0	0	0	38	120	0	0	0	127	0	0	0	66	114	0	175	56	0	74
Tery_rnd-5_family-207	Unknown	Unknown	0	0	0	0	0	0	0	0	0	0	0	0	0	0	0	0	0	0	0	0	0	0	0	0	0	0	0	0	0	0	0	0	45	0	0	0	130	52	50	64	0	0	302	287	68	165	212
Cliv_contig0526	Unclass	Unclass	0	0	0	0	0	0	0	0	0	0	0	0	0	72	0	0	0	0	0	0	0	0	0	0	0	149	10	199	25	321	79	0	112	73	224	24	0	20	0	10	0	53	0	0	0	194	0
Talb_rnd-5_family-1722	LTR	ERV1	0	0	0	0	0	0	0	0	0	0	0	0	0	0	0	0	0	0	0	0	0	0	0	0	0	50	0	0	0	0	0	0	0	0	0	0	0	0	0	0	0	0	0	0	0	0	0
Tgut_rnd-6_family-14	LTR	Gypsy	0	0	0	0	0	0	0	0	0	0	0	0	0	0	0	0	0	0	0	0	0	0	0	0	0	0	0	0	0	0	0	0	0	0	0	63	0	0	0	0	0	0	0	0	0	0	0
Tery_rnd-5_family-2832	LTR	Gypsy	0	0	0	0	0	0	0	0	0	0	0	0	0	0	0	0	0	0	0	0	0	0	0	0	0	0	0	0	0	0	0	0	0	0	0	0	0	0	0	0	0	0	0	0	0	0	0
Pcar_rnd-4_family-82	LINE	L2	0	0	0	0	0	0	0	0	0	0	0	42	0	0	0	0	0	0	0	0	49	0	0	0	40	0	0	0	0	41	0	208	0	194	0	0	87	0	91	171	97	535	494	1150	324	1036	1439
Eulor7	Unknown	TE	0	0	0	0	0	0	0	0	0	0	0	0	0	0	0	0	0	0	0	0	0	0	0	0	0	0	0	0	0	0	0	0	45	0	0	56	0	0	0	0	0	0	106	88	0	0	216
Eulor6E	Unknown	TE	0	0	0	0	0	0	0	0	0	0	0	0	0	0	0	0	0	55	0	0	0	0	0	0	0	0	0	0	0	0	0	0	0	0	0	61	0	0	64	0	0	0	0	100	0	0	0
Afor_rnd-6_family-1068	SINE	MIR	0	0	0	0	0	0	0	34	0	0	0	0	0	0	0	0	0	0	41	0	0	0	0	0	0	0	0	0	0	0	0	76	0	0	42	120	40	78	113	380	157	131	100	73	74	195	186
Avit_rnd-6_family-1188	LTR	ERVL	0	0	0	0	0	0	0	0	0	0	0	0	0	0	0	0	0	0	0	0	0	0	0	0	0	0	0	0	0	0	0	0	0	0	0	0	0	0	0	0	0	0	0	0	0	0	0
Cliv_contig0343	LTR	ERVL	0	0	0	77	0	88	39	67	0	52	126	41	96	127	152	325	219	773	472	463	1207	1185	2155	3153	6400	6202	9924	15642	21601	33858	41414	44091	42419	47293	50254	48001	61679	51823	48376	51647	61036	59310	54570	39860	42356	33649	37362
Cann_rnd-4_family-61	Unknown	Unknown	0	0	0	0	0	0	0	0	0	0	0	0	0	0	0	0	0	0	0	0	0	0	0	0	0	0	0	0	0	74	0	0	0	0	0	0	0	0	0	0	0	0	0	0	0	0	0
Cliv_Rb824	Unclass	ERV	0	0	0	0	0	0	0	34	0	0	0	0	0	0	0	951	712	0	0	0	0	0	0	0	0	0	476	0	0	0	329	0	147	0	0	0	0	0	0	0	0	0	0	0	0	0	0
Pade_rnd-5_family-4107	Unknown	Unknown	0	0	0	0	0	0	0	0	0	0	0	0	0	0	0	0	0	0	0	0	0	0	0	0	0	0	0	0	0	0	0	0	0	0	0	0	0	0	0	0	0	0	0	0	0	0	0
Cpel_rnd-6_family-5999	LINE	L2	0	0	0	0	0	0	0	0	0	0	0	0	0	0	0	0	0	0	0	0	48	0	0	0	0	0	0	0	43	0	0	61	0	0	0	0	0	0	153	0	199	7	0	174	1158	103	218
Pcrt_rnd-5_family-4516	LTR	ERV4	0	0	0	0	0	0	0	0	0	0	0	0	0	0	0	0	0	0	0	0	0	0	0	0	0	0	0	0	0	0	0	0	0	0	0	51	0	0	0	0	0	0	0	0	0	0	0
TguERV2_I	LTR	ERV1	0	0	0	0	0	0	0	0	0	0	0	0	0	0	0	0	0	42	0	0	0	0	0	0	0	0	0	0	0	0	0	0	0	0	0	0	0	0	0	252	342	0	0	0	219	171	127
Ldis_rnd-3_family-57	LTR	ERVL	0	0	0	0	0	0	0	0	0	0	0	0	0	0	0	0	0	0	0	0	0	0	0	0	0	0	0	0	0	0	0	0	0	0	0	0	0	0	0	0	0	70	0	0	0	0	0
Gste_rnd-6_family-408	Unknown	Unknown	0	0	0	0	0	0	0	0	0	0	0	0	0	0	0	0	0	0	0	0	0	0	0	0	0	0	0	0	0	0	0	0	0	0	0	0	0	0	0	0	0	0	0	0	0	0	0
TguLTRK6b	LTR	ERV2	0	0	0	0	0	0	0	0	0	0	0	0	0	0	0	0	0	0	0	0	0	0	0	0	0	0	0	0	0	0	0	0	0	0	0	67	0	0	0	0	0	0	0	0	0	0	0
TguERVL1a_LTR	LTR	ERV3	0	0	0	0	0	0	0	0	0	0	0	0	0	53	0	0	0	0	0	0	0	0	0	0	0	0	0	0	0	0	0	0	0	0	0	0	0	0	0	0	0	0	0	0	0	0	0
Cliv_contig0555	Unclass	Unclass	0	0	0	0	0	0	0	0	0	0	0	0	770	0	68	0	0	0	764	0	0	0	437	569	352	1052	655	1075	0	841	566	0	270	531	245	332	0	0	0	226	267	55	129	0	0	0	0
Cvoc_rnd-5_family-1551	LTR	ERV4	0	0	0	0	0	0	0	0	0	0	0	0	0	0	0	0	0	0	0	0	0	110	0	0	80	0	0	89	0	0	0	0	1058	203	312	2491	0	1448	1519	2005	1553	1302	786	3238	1642	913	1678
Cliv_rnd-2_family-70	LTR	ERVL	0	0	0	0	0	51	0	100	0	0	0	0	97	158	0	46	0	0	53	111	0	202	66	254	118	169	254	821	1366	180	221	603	1334	1731	1737	3451	1348	2660	4158	3972	6696	5890	5089	9623	6446	6593	5096
Mnub_rnd-5_family-731	Unknown	Unknown	0	0	0	0	0	0	0	0	0	0	0	0	0	0	0	0	0	0	0	0	0	0	0	0	0	0	0	0	0	0	0	0	0	0	0	0	0	0	0	0	0	0	0	0	0	0	0
Cliv_Ra508	Unclass	Unclass	0	0	0	0	0	0	0	248	248	0	0	0	0	248	0	496	0	235	0	0	0	0	0	0	0	0	0	0	0	0	0	0	0	0	0	0	0	0	0	0	0	0	0	0	0	0	0
Cliv_contig0241	Unclass	Unclass	0	0	0	0	0	0	0	0	0	0	0	0	0	0	0	0	0	0	0	0	0	0	0	0	0	0	0	0	0	0	0	0	0	0	0	0	0	0	0	0	0	0	0	110	0	0	0
MER133A	Unknown	TE	0	0	0	0	0	0	0	0	0	0	0	0	0	0	0	0	0	0	0	0	0	0	0	31	0	0	0	0	0	0	0	0	0	36	0	43	0	0	0	0	0	0	0	79	112	69	101
Breg_rnd-2_family-47	LTR	ERVL	0	0	0	0	0	0	0	0	0	0	0	0	0	0	51	0	0	0	0	0	0	0	0	0	0	13	0	0	164	0	40	131	157	171	412	794	677	462	318	389	357	332	397	2235	1046	1255	419
Cliv_Rb848	Unclass	Unclass	0	0	0	0	0	174	0	0	0	51	0	87	0	348	68	0	348	68	67	174	0	34	87	0	0	0	0	0	0	83	0	0	0	0	77	0	0	0	0	0	0	0	0	0	0	0	0
Ccri_rnd-5_family-595	LTR	ERV1	0	0	0	0	0	0	0	0	0	0	0	0	0	0	0	0	0	0	0	0	0	0	0	0	0	0	0	0	0	0	0	0	0	0	0	0	0	52	0	0	0	0	0	0	0	0	0
Apla_rnd-6_family-144	Unknown	Unknown	0	0	0	0	0	0	0	0	0	0	0	0	0	0	0	0	0	0	0	0	0	0	0	0	0	0	37	0	0	0	0	0	0	0	0	0	0	78	0	0	0	0	0	0	0	277	0
Nnip_rnd-6_family-1143	LINE	CR1	0	0	0	0	0	0	0	0	0	0	0	0	0	0	0	0	0	0	0	0	0	0	0	0	0	0	0	0	0	0	0	0	76	0	91	0	0	117	0	0	0	70	92	57	0	0	0
Tgut_rnd-6_family-1801	Unknown	Unknown	0	0	0	0	0	0	0	0	0	0	0	0	0	0	0	0	0	0	0	0	0	0	0	0	0	0	0	0	0	0	0	0	0	0	0	0	0	0	0	0	0	72	0	0	0	0	0
Tery_rnd-5_family-258	LINE	Penelope	0	0	0	0	0	0	0	0	0	0	0	0	0	0	0	0	0	0	0	0	0	0	0	0	0	0	0	0	60	0	40	0	0	0	0	0	0	98	232	0	0	350	8	86	94	64	95
Plep_rnd-5_family-1648	LTR	ERV1	0	0	0	0	0	0	0	0	0	0	0	0	0	0	0	0	0	0	0	0	0	0	0	0	0	0	0	0	0	0	0	0	0	0	0	0	0	0	0	0	0	0	0	0	0	0	137
Caur_rnd-5_family-1171	Unknown	Unknown	0	0	0	0	0	0	0	0	0	0	0	0	0	0	0	0	0	0	0	0	0	0	0	0	0	0	0	0	0	0	0	0	0	0	0	0	0	0	0	0	0	0	0	0	0	0	0
Ldis_rnd-5_family-1069	Unknown	Unknown	0	0	0	0	0	0	0	0	0	0	0	0	0	0	0	0	0	0	0	0	0	0	0	0	0	0	0	0	0	0	0	0	0	0	0	0	0	0	0	0	0	0	0	0	0	0	0
Avit_rnd-5_family-425	LTR	ERVL	0	0	0	0	0	0	0	0	0	0	0	0	0	0	0	0	0	0	0	0	0	0	0	0	0	0	0	0	0	0	0	0	0	0	57	0	0	0	45	0	0	0	0	0	0	0	0
Cbra_rnd-5_family-1398	LTR	ERVK	0	0	0	0	0	0	0	0	0	0	0	0	0	0	0	0	0	0	0	0	0	0	0	0	0	0	0	0	0	0	0	0	0	0	0	0	0	0	0	0	0	0	0	0	0	0	47
Ohoa_rnd-5_family-590	LINE	CR1	0	0	0	0	0	0	0	0	0	0	0	0	0	0	0	0	0	0	0	0	0	0	0	0	0	38	92	35	0	0	0	38	44	124	127	0	47	8	155	204	60	270	24	291	248	441	618
Gfor_rnd-4_family-86	Unknown	Unknown	0	0	0	0	0	0	0	0	0	0	0	0	0	0	0	0	0	0	0	0	0	0	0	0	0	0	0	0	0	0	0	0	0	0	0	0	0	0	0	0	0	0	0	0	0	0	0
Nnot_rnd-5_family-1642	LINE	CR1	0	0	0	0	0	0	0	0	0	0	0	0	0	0	0	0	0	0	0	0	0	0	0	47	171	0	0	0	0	0	0	866	379	1215	1099	0	155	1118	630	677	653	1118	1578	1638	922	1779	1407
Avit_rnd-4_family-183	LTR	ERVL	0	0	0	0	0	0	0	0	0	0	0	0	0	0	0	0	0	0	0	0	0	0	0	0	0	0	0	0	0	0	0	38	0	0	0	0	0	0	0	0	71	0	0	0	0	0	0
UCON21	Unknown	TE	0	0	0	0	0	0	0	0	0	0	0	0	0	0	0	0	0	0	0	0	0	0	0	0	0	0	0	0	0	0	0	0	0	0	0	0	0	0	0	55	0	0	0	0	0	0	0
Pcar_rnd-6_family-275	LINE	CR1	0	0	0	0	0	0	0	0	0	0	0	0	0	0	0	0	0	0	0	0	0	70	0	0	0	0	0	0	0	65	0	0	0	0	0	104	0	0	0	0	0	0	0	0	326	0	0
Cliv_Rb793	Unclass	Unclass	0	0	0	0	0	0	1414	0	0	0	0	0	200	0	471	0	0	41	197	52	0	0	175	98	317	304	266	491	445	267	104	436	945	628	1443	1721	988	1527	1027	1471	1334	2441	1208	1682	372	1105	1158
Pgut_rnd-5_family-16	LTR	ERVL	0	0	0	0	0	0	0	0	0	0	0	0	0	0	0	0	0	0	0	0	0	0	0	0	0	0	0	0	0	0	153	0	0	0	92	88	0	0	279	0	0	23	0	0	0	70	263
Prub_rnd-2_family-17	LINE	CR1	0	0	0	0	0	82	113	0	86	0	48	174	235	84	101	279	378	208	227	421	234	561	503	469	757	1268	1069	1094	940	1757	2554	1997	2318	1958	1260	3033	2780	2327	3383	3950	3666	3370	3397	4880	3217	3918	4793
Gfor_rnd-5_family-1649	LTR	ERVK	0	0	0	0	0	0	0	0	0	0	0	0	0	0	0	0	0	0	0	0	0	0	0	0	0	0	0	0	0	0	0	0	0	0	0	0	0	0	0	0	0	0	0	0	0	0	0
Nnip_rnd-6_family-833	LINE	CR1	0	0	0	0	0	0	0	0	0	0	0	0	0	36	0	0	0	0	0	0	0	33	0	0	0	0	36	0	0	0	0	53	0	58	70	63	114	175	8	49	0	603	69	217	54	184	0
Ohoa_rnd-6_family-1733	Unknown	Unknown	0	0	0	0	0	0	0	0	0	0	0	0	0	0	0	0	0	0	0	953	0	0	0	352	297	0	0	2353	0	1656	1003	5614	1084	3437	2429	8645	3628	4666	2388	1192	3712	6228	3740	802	1440	512	444
Ohoa_rnd-5_family-783	Unknown	Unknown	0	0	0	0	0	0	0	0	0	0	0	0	0	0	0	0	0	0	0	0	0	0	0	0	0	0	0	0	0	0	0	0	0	0	114	0	0	0	0	0	0	70	0	0	0	0	0
Gfor_rnd-5_family-2487	Unknown	Unknown	0	0	0	0	0	0	0	0	0	0	0	0	0	0	0	0	0	0	0	0	0	0	0	0	0	0	0	0	0	0	0	0	0	0	0	0	0	0	0	0	0	0	0	0	0	0	0
Ldis_rnd-5_family-10	SINE	MIR	0	0	0	0	0	0	0	0	28	0	47	0	0	0	0	0	0	0	39	0	35	45	0	74	161	0	110	265	0	0	154	180	172	122	113	75	213	167	151	518	189	583	708	670	433	730	655
Tery_rnd-4_family-295	Unknown	Unknown	0	0	0	0	0	0	0	0	0	0	0	0	0	0	0	0	0	0	0	0	0	0	0	0	0	0	0	0	0	0	0	0	0	0	0	0	0	0	0	0	143	0	90	56	0	0	0
Mvit_rnd-5_family-48	Unknown	Unknown	0	0	0	0	0	0	0	0	0	0	0	0	0	0	0	0	0	28	0	0	0	0	0	0	0	0	0	0	0	0	0	0	0	0	0	0	0	0	0	0	0	0	0	0	0	0	0
Cliv_Rb707	Unclass	Unclass	0	0	0	0	0	0	0	0	0	104	0	105	0	210	0	0	0	0	79	0	0	0	0	0	0	0	0	0	0	105	0	0	0	0	0	0	0	0	0	0	0	0	0	106	0	0	0
Talb_rnd-5_family-118	Unknown	Unknown	0	0	0	0	0	0	0	0	0	0	0	0	0	0	0	0	0	0	0	0	0	0	45	0	0	0	0	0	0	0	0	0	0	0	0	0	0	0	0	0	0	0	0	0	0	0	0
Cvoc_rnd-5_family-1730	Unknown	Unknown	0	0	0	0	0	0	0	0	0	0	0	0	0	0	0	0	0	0	0	0	0	0	0	0	0	0	0	0	0	0	0	0	0	0	0	0	0	0	0	0	0	47	0	0	0	0	0
Cliv_contig0047	LTR	LTR_TSD	0	0	0	0	0	0	0	0	2797	3398	2241	2806	988	1976	677	0	739	0	0	0	0	0	0	41	0	0	0	0	0	0	0	0	0	0	414	0	0	0	0	0	0	80	45	0	0	243	739
Cliv_Rb277	Unclass	Unclass	0	0	0	0	0	0	0	31	0	0	0	305	0	0	0	515	0	261	0	559	891	298	300	297	503	58	275	705	300	306	0	285	745	0	123	129	602	191	150	0	0	110	0	0	157	0	0
Talb_rnd-6_family-159	Unknown	Unknown	0	0	0	0	0	0	0	0	0	0	0	0	0	0	0	0	0	0	0	0	0	0	0	0	0	0	46	0	0	0	0	0	0	336	289	900	1155	385	1024	1096	3597	611	0	990	421	1123	94
Breg_rnd-6_family-807	Unknown	Unknown	0	0	0	0	0	0	0	0	0	0	0	0	0	0	0	0	0	0	0	0	0	0	0	0	0	0	0	35	0	0	0	0	0	0	0	90	33	0	136	135	42	0	0	52	239	0	148
Tery_rnd-2_family-1	LTR	ERVL	0	0	0	0	0	0	0	0	0	0	0	0	0	0	0	0	0	0	0	0	0	0	0	0	0	0	0	0	0	0	0	0	0	0	0	0	0	0	0	43	0	0	0	0	0	0	0
AviRTE_Tinamus_guttatus	LINE	RTE-BovB	0	0	0	0	0	0	0	0	0	0	0	0	0	0	0	0	0	0	0	0	0	0	0	0	0	0	0	0	0	0	0	0	0	0	0	0	0	0	0	0	0	0	0	93	0	0	47
Cliv_contig0476	LINE	LINE	0	0	0	0	0	0	0	0	0	0	0	0	0	0	0	0	0	377	698	366	166	775	797	678	1496	1117	1073	1478	285	0	0	740	379	575	0	380	399	401	78	0	743	92	229	311	288	334	0
Muni_rnd-5_family-1418	LTR	ERVL	0	0	0	0	0	0	0	0	0	0	0	0	0	0	0	0	0	0	0	0	0	0	0	0	0	0	0	0	0	0	0	0	0	0	0	0	148	0	0	0	59	0	0	0	0	0	0
Talb_rnd-5_family-251	LTR	ERV1	0	0	0	0	0	0	0	0	0	0	0	0	0	0	0	0	0	0	0	0	0	0	0	0	0	0	0	0	0	0	0	0	0	0	0	0	40	0	0	0	0	0	0	0	88	0	0
Cmac_rnd-5_family-4075	Unknown	Unknown	0	0	0	0	0	0	0	0	0	0	0	0	0	0	0	0	0	0	0	0	0	0	0	0	0	0	0	0	0	0	0	0	0	0	0	0	0	0	0	0	0	0	0	0	0	0	0
Plep_rnd-5_family-559	LTR	ERVL	0	0	0	0	0	0	0	0	0	0	0	0	0	0	0	0	0	0	0	0	0	0	0	0	0	0	0	0	0	0	0	0	0	0	0	0	0	0	0	0	0	0	0	0	0	0	198
Prub_rnd-5_family-932	LINE	L2	0	0	0	0	0	0	0	0	0	0	0	0	0	0	0	0	0	0	0	0	0	0	0	104	0	0	0	0	0	0	47	0	0	0	0	0	60	0	38	0	0	0	221	0	97	143	47
Gfor_rnd-4_family-94	Unknown	Unknown	0	0	0	0	0	0	0	0	0	0	0	0	0	0	0	0	0	0	0	0	0	0	0	0	0	0	0	0	0	0	32	0	0	0	0	0	0	0	0	0	0	0	57	0	0	0	0
Avit_rnd-5_family-375	LTR	ERVL	0	0	0	0	0	0	0	0	0	0	0	0	0	0	0	0	0	0	0	0	0	0	0	0	0	0	0	0	0	0	0	0	37	0	0	0	36	0	0	0	114	0	0	0	49	0	62
Cliv_contig0182	Unclass	Unclass	0	0	0	0	0	0	0	0	0	0	0	102	0	0	0	0	0	0	68	0	0	105	0	128	0	32	0	0	0	0	0	0	0	0	0	0	0	96	0	0	0	32	0	0	0	101	0
Cbra_rnd-5_family-797	Unknown	Unknown	0	0	0	0	0	0	0	0	0	0	0	0	0	0	0	0	0	0	0	0	0	0	0	0	0	0	0	0	0	0	0	0	0	0	0	0	0	0	0	0	0	0	0	0	0	0	0
Apla_rnd-6_family-3737	Unknown	Unknown	0	0	0	0	0	0	0	0	0	0	0	0	0	0	0	0	0	0	0	0	0	0	0	0	0	0	0	0	0	0	0	0	0	0	0	0	0	0	0	145	618	1189	488	371	0	123	1554
Ohoa_rnd-5_family-3010	LTR	ERV1	0	0	0	0	0	0	0	0	0	0	0	0	0	0	0	0	0	0	0	0	0	0	0	0	0	0	0	0	0	0	0	0	0	0	0	0	0	0	0	0	0	0	0	0	0	0	0
GGLTR11_I	LTR	ERV1	0	0	0	0	0	0	0	0	0	0	0	0	0	0	0	0	0	0	0	0	0	0	0	0	0	0	0	0	0	78	42	53	0	0	0	0	0	0	0	0	0	0	95	0	0	0	0
TguERV3_LTR1b	LTR	ERV1	0	0	0	0	0	0	0	0	0	0	0	0	0	0	0	0	0	0	0	0	0	0	0	0	0	0	0	0	0	0	0	0	0	0	0	0	0	0	0	0	0	0	0	0	0	0	0
Prub_rnd-5_family-358	Unknown	Unknown	0	0	0	0	0	0	0	0	0	0	0	0	0	0	0	0	0	0	52	0	0	0	32	0	0	0	0	0	0	0	39	0	0	124	0	69	0	0	62	227	97	127	263	117	311	54	0
TguERVK3a_I	LTR	ERV2	0	0	0	0	0	0	0	0	0	0	0	0	0	0	0	0	0	0	0	0	0	0	0	0	0	0	0	0	0	0	0	0	0	0	0	0	0	0	0	0	0	0	0	0	0	0	0
Fper_rnd-5_family-218	Unknown	Unknown	0	0	0	0	0	0	0	0	0	0	0	0	0	0	50	0	0	0	0	0	0	0	0	0	0	67	0	0	0	0	0	0	0	0	0	61	0	0	0	0	96	0	0	0	0	0	0
Plep_rnd-4_family-697	LTR	ERV1	0	0	0	0	0	0	0	0	0	0	0	0	0	0	0	0	0	0	0	0	0	0	0	0	0	0	0	0	0	0	0	0	0	0	0	0	0	0	0	0	0	0	0	0	0	0	0
Cliv_contig0565	Unclass	ERV	0	0	0	0	0	0	0	0	0	0	0	0	0	2364	502	3995	2536	1363	1343	968	0	3555	945	961	1934	0	201	1112	0	481	1838	0	394	180	406	1005	845	1412	1542	1521	4288	905	1673	515	0	0	0
Achl_rnd-4_family-304	LTR	ERV1	0	0	0	0	0	0	0	0	0	0	0	0	0	0	0	0	0	0	0	0	0	0	0	0	0	0	0	0	63	0	0	0	63	0	0	58	0	0	0	55	54	0	0	0	0	0	0
Plep_rnd-5_family-3387	LTR	ERV1	0	0	0	0	0	0	0	0	0	0	0	0	0	0	0	0	0	0	0	0	0	0	0	0	0	0	0	0	0	0	0	0	0	0	0	0	0	0	0	0	0	0	0	0	0	8	0
Avit_rnd-6_family-118	Unknown	Unknown	0	0	0	0	0	0	0	0	0	0	0	0	0	0	0	0	0	0	0	0	200	0	0	0	0	0	0	0	0	111	0	1096	1628	1726	904	1403	801	1449	1038	1433	1300	418	1548	818	874	866	387
Apla_rnd-5_family-420	LINE	CR1	0	0	0	0	0	0	0	0	0	0	0	0	0	0	0	0	0	0	0	0	0	0	0	0	0	0	0	0	0	0	0	0	0	0	0	0	0	0	0	0	155	0	0	56	0	0	0
Mnub_rnd-5_family-773	LTR	ERVL	0	0	0	0	0	0	0	0	0	0	0	0	0	0	0	0	0	0	0	0	0	0	0	0	0	0	0	0	0	0	0	0	0	0	0	0	0	0	0	0	0	0	0	0	0	0	0
Cpel_rnd-4_family-111	LTR	ERVL	0	0	0	0	0	0	0	0	0	0	0	0	0	0	0	0	0	0	0	0	51	0	0	0	0	0	0	0	34	0	0	0	0	0	0	61	0	0	0	0	0	0	0	0	0	0	0
Mund_rnd-5_family-1673	Unknown	Unknown	0	0	0	0	0	0	0	0	0	0	0	0	0	0	0	0	0	0	0	0	0	0	0	0	0	0	0	0	0	0	0	0	0	0	0	0	0	0	0	0	0	0	0	0	0	0	0
Eulor2C	Unknown	TE	0	0	0	0	0	0	0	0	0	0	0	0	0	0	0	0	0	0	0	0	0	0	0	0	0	0	0	0	0	0	86	0	0	279	0	0	0	0	0	0	0	0	0	152	391	0	0
Breg_rnd-5_family-717	LINE	CR1	0	0	0	0	0	0	0	0	0	0	0	0	0	0	0	0	0	0	0	0	0	0	0	0	0	0	0	0	0	0	0	0	56	0	0	0	0	0	0	721	72	0	0	0	57	0	62
Ldis_rnd-3_family-141	LTR	ERVL	0	0	0	0	0	0	0	0	0	0	0	0	0	0	0	0	0	0	0	0	0	0	0	0	0	0	0	0	0	0	74	0	0	0	0	0	0	0	0	0	0	66	0	0	0	0	0
Muni_rnd-6_family-722	LINE	RTE-BovB	0	0	0	0	0	0	0	0	0	0	0	0	0	0	0	0	0	0	0	0	0	0	0	0	0	0	0	0	0	0	0	0	0	0	0	0	0	0	0	0	0	0	0	56	0	0	0
Pade_rnd-6_family-2372	Unknown	Unknown	0	0	0	0	0	0	0	0	0	0	0	0	0	0	0	0	0	0	0	0	0	0	0	0	0	0	0	0	0	0	0	0	0	0	0	0	0	33	0	427	0	0	75	0	0	0	154
Cliv_contig0490	Unclass	ERV	0	0	0	0	0	0	0	0	0	589	522	590	1175	0	590	0	0	0	0	0	0	0	44	0	0	0	0	0	0	0	0	0	0	587	0	0	0	0	0	0	0	0	0	0	0	0	0
Avit_rnd-5_family-393	Unknown	Unknown	0	0	0	0	0	0	0	0	0	0	0	0	0	0	0	0	30	0	0	0	0	0	0	0	0	0	37	0	0	0	0	38	0	0	0	0	0	0	0	0	0	0	0	51	0	0	0
Ccan_rnd-5_family-577	LTR	ERV4	0	0	0	0	0	0	0	0	0	0	0	0	0	0	0	0	0	0	0	0	35	0	0	0	0	0	0	0	0	0	0	0	0	0	0	0	0	0	0	0	0	0	0	0	0	0	0
Ohoa_rnd-5_family-508	LINE	CR1	0	0	0	0	0	0	0	0	0	0	0	0	0	0	0	0	0	0	0	0	0	0	0	41	0	95	0	0	0	51	0	0	0	0	35	0	0	0	172	69	102	261	0	58	0	0	42
Nnip_rnd-6_family-718	Unknown	Unknown	0	0	0	0	0	0	0	0	0	0	0	0	0	0	0	0	0	0	0	0	0	0	0	0	0	0	0	0	0	0	0	0	0	0	0	0	0	0	0	0	0	0	0	50	0	0	0
Hleu_rnd-5_family-153	Unknown	Unknown	0	0	0	0	0	0	0	0	0	0	0	0	0	0	0	0	0	0	0	0	0	0	0	0	0	0	0	0	0	0	0	0	0	0	0	0	0	0	0	0	0	54	0	0	0	0	0
TguERVL2_I	LTR	ERV3	0	0	0	0	0	0	0	0	0	0	0	0	0	0	0	0	0	0	0	0	0	0	0	0	0	0	0	0	0	0	0	0	0	0	0	0	0	0	84	0	0	0	0	0	0	0	58
Cmac_rnd-4_family-595	LTR	ERV1	0	0	0	0	0	0	0	0	0	0	0	0	0	0	0	0	0	0	0	0	0	0	0	0	0	0	0	0	0	0	0	48	0	0	0	0	0	0	0	0	0	0	0	0	0	0	0
Ohoa_rnd-6_family-7384	Unknown	Unknown	0	0	0	0	0	0	0	0	0	0	0	0	0	0	0	0	0	0	0	0	0	0	0	0	0	0	48	0	0	0	0	0	0	0	0	0	0	0	0	0	0	0	0	0	0	0	0
Ehel_rnd-4_family-39	LINE	CR1	0	0	0	0	0	0	0	0	0	0	0	0	0	0	0	0	0	0	0	0	0	0	73	0	0	263	156	165	0	131	48	0	72	52	146	0	46	42	56	76	0	79	71	215	117	112	0
Plep_rnd-5_family-2018	Unknown	Unknown	0	0	0	0	0	0	0	0	0	0	0	0	0	0	0	0	0	0	0	0	0	0	0	0	0	0	0	0	0	0	171	55	0	51	57	56	0	0	114	8	0	0	0	0	0	54	0
Gfor_rnd-4_family-7	LTR	ERVK	0	0	0	0	0	0	0	0	30	0	0	0	0	0	0	0	0	0	0	0	0	0	0	0	0	0	0	0	0	0	0	0	0	0	0	0	0	0	0	0	0	0	0	56	0	0	0
Cstr_rnd-5_family-996	LTR	ERV1	0	0	0	0	0	0	0	0	0	0	0	0	0	0	0	0	0	0	0	0	0	0	0	0	0	0	0	0	0	0	0	0	0	0	0	0	0	0	0	0	0	0	0	0	0	0	0
UCON15	Unknown	TE	0	0	0	0	0	0	0	0	56	0	0	0	0	0	0	0	0	0	0	0	0	0	0	0	0	0	0	0	0	0	0	0	0	0	0	0	59	53	0	0	0	0	59	0	89	0	0
Ppub_rnd-5_family-1056	LINE	CR1	0	0	0	0	0	0	0	0	29	0	0	0	0	37	66	31	0	0	81	42	36	56	188	41	149	197	257	188	368	138	327	456	365	541	627	817	804	819	1216	1034	965	1537	1482	1649	1687	1449	1819
Gfor_rnd-5_family-798	LTR	ERVK	0	0	0	0	0	0	0	0	0	0	0	0	0	0	0	0	0	0	0	0	0	0	0	0	0	0	0	0	0	0	0	0	0	0	0	0	0	0	0	0	0	0	0	0	0	0	0
Ccri_rnd-6_family-1742	Unknown	Unknown	0	0	0	0	0	0	0	0	0	0	0	0	0	0	0	0	0	0	0	0	0	0	0	0	0	0	0	0	0	0	0	0	0	0	84	0	0	0	56	0	0	0	0	0	0	0	0
Tery_rnd-5_family-489	Unknown	Unknown	0	0	0	0	0	0	0	0	0	0	0	0	0	0	0	0	0	0	0	0	0	0	0	0	0	0	0	0	0	0	0	0	0	0	0	69	0	0	0	30	0	245	218	150	0	29	151
Gfor_rnd-5_family-447	LTR	ERVL	0	0	0	0	0	0	0	0	0	0	0	0	0	0	0	0	0	0	0	0	0	0	0	0	0	0	0	0	0	0	0	0	0	0	0	0	0	46	0	0	0	0	0	0	0	0	0
Nnip_rnd-5_family-1122	Unknown	Unknown	0	0	0	0	0	0	0	0	0	0	0	0	0	0	0	0	0	0	0	0	0	33	0	0	0	0	0	0	0	0	0	0	0	0	0	0	0	0	0	0	0	0	69	70	0	134	0
Prub_rnd-5_family-288	Unknown	Unknown	0	0	0	0	0	0	0	0	0	0	0	0	0	0	0	0	0	0	0	0	0	0	0	0	0	0	0	0	0	0	0	0	0	0	0	0	0	0	0	0	0	0	0	0	0	140	0
Ehel_rnd-5_family-2787	LTR	ERVL	0	0	0	0	0	0	0	0	0	0	0	0	0	0	0	0	0	0	0	0	27	0	0	0	0	0	0	0	0	0	0	0	0	0	0	0	0	0	0	37	0	0	191	0	420	83	524
Caur_rnd-6_family-1582	Unknown	Unknown	0	0	0	0	0	0	0	0	0	0	0	0	0	0	0	0	0	0	0	0	0	0	0	0	40	0	0	0	0	0	0	0	0	0	0	0	0	0	0	0	0	0	0	0	0	0	0
TguERVK7_I	LTR	ERV2	0	0	0	0	0	0	0	0	0	0	0	0	0	0	0	0	0	0	0	0	0	0	0	0	0	0	37	0	0	0	0	0	0	0	0	0	0	0	0	37	0	0	0	0	60	0	0
UCON11	Unknown	TE	0	0	0	0	0	0	0	0	0	0	0	0	0	0	0	0	0	0	0	0	0	0	0	0	0	0	338	0	0	0	56	0	0	0	196	0	0	579	0	316	0	222	0	246	221	992	417
Cliv_Ra428	Unclass	Unclass	0	0	0	0	0	0	0	0	0	0	0	0	0	0	0	0	59	0	0	0	0	0	0	0	0	0	0	0	0	0	27	0	0	0	0	0	0	0	0	0	0	16	0	0	0	0	0
Ppub_rnd-5_family-11	LINE	CR1	0	0	0	0	0	0	0	0	0	0	0	0	0	0	0	0	0	0	0	126	0	0	15	0	63	13	45	0	72	134	118	0	96	119	110	242	148	172	74	288	89	136	97	219	54	33	45
Caur_rnd-5_family-205	Unknown	Unknown	0	0	0	0	0	0	0	0	0	0	0	0	0	0	0	0	0	0	0	0	0	0	77	0	0	0	0	0	0	0	105	0	0	0	0	34	0	30	174	45	42	75	0	186	43	211	172
Pcrs_rnd-6_family-7732	Unknown	Unknown	0	0	0	0	0	0	0	0	0	0	0	0	0	0	0	0	0	0	0	0	0	0	0	0	0	0	0	0	43	0	0	0	0	0	0	0	0	0	0	0	0	0	0	0	0	0	70
Talb_rnd-4_family-217	Unknown	Unknown	0	0	0	0	0	0	0	0	0	0	0	0	0	0	0	0	0	0	0	50	0	0	0	0	0	0	0	0	44	0	0	38	0	0	0	0	0	64	50	37	0	0	0	72	72	118	73
UCON19	Unknown	TE	0	0	0	0	0	0	0	0	0	0	0	0	0	0	0	0	0	0	0	0	0	0	0	0	0	0	0	0	0	0	0	0	0	0	0	0	0	0	113	0	0	0	0	0	218	0	0
Ldis_rnd-6_family-6972	Unknown	Unknown	0	0	0	0	0	0	0	0	0	0	0	0	0	0	0	0	0	0	0	0	0	0	0	0	0	0	0	0	0	0	0	0	0	0	0	0	0	0	0	0	0	0	0	0	0	0	0
Talb_rnd-5_family-129	LINE	CR1	0	0	0	0	0	0	0	0	0	0	0	0	0	37	0	0	0	0	0	0	0	0	0	0	40	0	0	0	0	0	165	0	0	0	0	0	128	0	0	0	0	17	0	0	0	254	0
Scam_rnd-5_family-264	Unknown	Unknown	0	0	0	0	0	0	0	0	0	0	0	0	0	0	0	0	0	0	0	0	0	0	0	0	0	72	0	53	68	5	39	47	0	0	117	0	193	0	77	309	0	0	142	191	117	191	431
Cliv_Rb619	Unclass	Unclass	0	0	0	0	680	0	0	0	0	0	0	0	0	0	0	0	339	0	0	0	0	0	0	0	340	0	0	0	0	0	0	0	199	0	195	0	0	0	0	0	0	397	284	105	321	0	332
Ccan_rnd-2_family-73	Unknown	Unknown	0	0	0	0	0	0	0	0	0	0	0	0	0	0	0	0	0	0	0	0	0	0	0	0	0	0	0	0	0	0	0	0	0	0	0	0	0	0	0	0	0	0	90	0	0	0	0
Talb_rnd-5_family-1674	Unknown	Unknown	0	0	0	0	0	0	0	0	0	0	0	0	0	0	0	0	0	0	0	0	0	56	0	0	0	0	0	0	0	0	0	0	59	0	0	0	0	77	0	0	0	0	673	589	559	1557	738
Breg_rnd-5_family-2774	LTR	ERV4	0	0	0	0	0	0	0	0	0	0	0	0	0	0	0	0	0	0	0	0	0	0	0	0	0	0	0	0	0	0	0	0	0	0	0	0	0	0	0	0	0	0	0	0	0	0	0
UCON28	Unknown	TE	0	0	0	0	0	0	0	0	0	0	0	0	0	0	0	0	0	0	0	0	0	0	0	0	0	0	0	0	0	0	0	0	0	0	0	0	0	0	0	0	0	0	0	0	0	0	0
Pade_rnd-2_family-15	LTR	ERVL	0	0	0	0	0	0	0	0	0	0	0	0	39	53	0	48	103	0	0	240	59	77	205	41	708	925	800	54	1212	1503	1965	1739	2362	4480	2639	6042	7111	6583	6425	6546	4761	2955	4529	4662	8176	5003	10043
Cbra_rnd-6_family-180	LTR	ERVL	0	0	0	0	0	0	0	0	0	0	0	0	0	0	0	0	0	0	0	0	0	0	0	0	0	0	0	0	42	0	0	0	0	0	0	0	0	0	75	0	0	0	0	0	0	0	0
Talb_rnd-5_family-408	Unknown	Unknown	0	0	0	0	0	0	0	0	0	0	0	0	0	0	0	0	0	0	0	0	0	0	0	0	0	0	0	0	0	0	0	0	0	0	0	0	0	0	0	0	0	0	0	50	0	862	0
Gfor_rnd-5_family-3741	Unknown	Unknown	0	0	0	0	0	0	0	0	0	0	0	0	0	0	0	0	0	0	0	0	0	0	0	0	0	0	0	0	0	0	0	0	0	0	0	0	0	0	0	0	0	0	71	0	49	0	0
Cliv_Ra384	Unclass	Unclass	0	0	0	0	238	0	0	0	0	0	119	0	0	0	0	0	0	0	0	0	0	0	0	0	0	0	117	0	118	0	459	0	119	95	0	0	120	0	119	0	0	0	0	117	119	0	0
CENSTRIG	Unclass	CENSTRIG	0	0	0	0	0	0	0	0	0	0	0	0	0	0	0	0	0	0	0	0	0	0	0	0	0	0	0	0	0	0	0	0	0	0	0	0	0	0	0	0	0	0	63	0	0	0	0
GGERVK1	LTR	ERV2	0	0	0	0	0	0	0	0	0	0	0	0	0	0	0	0	0	0	0	0	0	0	0	0	0	0	0	0	0	0	0	0	0	0	0	0	0	0	0	0	0	49	0	0	0	0	0
Cliv_Ra606	Unclass	Unclass	0	0	0	0	108	0	216	0	108	0	0	325	0	408	0	281	0	0	107	0	107	88	0	179	0	0	0	0	0	216	55	432	0	0	104	0	0	0	0	0	0	113	0	0	0	95	249
Tgu_rep1	LTR	ERV1	0	0	0	0	0	0	0	0	0	0	0	0	0	0	0	0	0	0	0	0	0	0	0	0	0	0	0	0	0	0	0	0	0	53	0	0	0	0	0	0	0	0	0	0	0	0	0
Cliv_Ra220	LINE	LINE	0	0	0	0	0	0	0	0	0	0	0	0	0	0	0	0	0	0	0	0	0	49	0	0	0	0	0	0	0	0	0	0	0	58	0	0	0	0	0	0	0	0	0	0	0	0	0
Tery_rnd-6_family-367	Unknown	Unknown	0	0	0	0	0	0	0	0	0	0	0	0	0	0	0	0	0	0	0	0	0	0	0	0	0	0	0	0	0	0	0	0	0	0	0	0	0	0	0	0	0	106	45	101	0	0	42
Talb_rnd-5_family-908	Unknown	Unknown	0	0	0	0	0	0	0	0	0	0	0	0	0	0	0	0	0	0	0	0	0	0	0	0	0	0	0	0	0	0	0	0	0	0	0	0	0	0	0	0	0	0	51	111	0	0	0
UCON4	Unknown	TE	0	0	0	0	0	0	0	0	0	0	0	0	0	0	0	0	0	132	0	0	0	0	0	0	127	0	113	44	0	49	90	94	60	0	66	81	118	158	267	197	118	305	0	0	264	272	189
Nnot_rnd-5_family-3467	LTR	ERVL	0	0	0	0	0	0	0	0	0	0	0	0	0	0	0	0	0	0	0	0	0	0	0	0	0	0	0	0	0	0	0	0	0	0	0	0	0	0	0	0	0	0	0	0	0	0	0
Brhi_rnd-6_family-73	Unknown	Unknown	0	0	0	0	0	0	0	0	0	0	0	0	0	0	0	0	0	0	0	0	0	0	0	0	0	0	0	0	0	0	0	0	0	0	0	0	0	0	0	0	0	0	40	0	0	0	0
TguERV4N2_LTR2	LTR	ERV1	0	0	0	0	0	0	0	0	0	0	0	0	0	0	0	0	0	0	54	0	0	0	108	0	0	0	0	0	0	0	0	0	0	52	0	0	0	0	0	0	19	0	0	0	0	0	0
TguERVK1N2_I	LTR	ERV2	0	0	0	0	0	0	0	0	0	0	0	0	0	0	0	0	0	0	0	0	0	0	0	0	0	0	0	0	0	0	0	0	0	0	0	0	0	0	0	0	0	0	0	0	0	0	0
Hleu_rnd-4_family-231	Unknown	Unknown	0	0	0	0	0	0	0	0	0	0	0	0	0	0	0	0	0	0	0	0	0	0	0	0	0	0	0	0	0	0	0	0	0	0	0	0	0	0	0	0	0	0	0	0	0	0	0
Apla_rnd-1_family-61	Unknown	Unknown	0	0	0	0	0	0	0	0	0	0	0	0	0	0	0	0	0	0	0	0	0	0	0	0	0	0	0	0	0	0	0	0	0	0	0	0	0	0	0	0	0	0	0	0	0	0	242
Cbra_rnd-6_family-3628	Unknown	Unknown	0	0	0	0	0	0	0	0	0	0	0	0	0	0	0	0	0	0	0	0	0	0	0	0	0	0	0	0	0	0	0	0	0	0	0	0	0	0	0	37	0	0	0	44	0	0	0
Tgut_rnd-6_family-1210	LTR	ERVK	0	0	0	0	0	0	0	0	0	0	0	0	0	0	0	0	0	0	0	0	0	0	0	0	0	0	0	0	0	0	0	0	0	0	0	0	0	0	0	0	0	0	0	0	0	0	0
CR1-Y	LINE	CR1	0	0	0	0	0	0	0	0	0	0	0	41	0	0	0	77	110	68	88	62	513	237	101	135	80	0	466	377	473	384	579	507	297	518	1161	672	1651	1342	1381	2450	2479	3520	4917	5693	8260	12818	15378
Cstr_rnd-5_family-533	LINE	CR1	0	0	0	0	0	0	0	0	0	0	0	0	0	0	0	0	0	0	0	0	0	0	0	0	0	0	0	0	0	0	0	0	0	0	0	0	0	0	0	0	0	0	0	0	0	0	0
Gste_rnd-6_family-174	Unknown	Unknown	0	0	0	0	0	0	0	0	0	0	0	0	0	0	0	0	0	0	0	0	0	0	0	0	40	0	0	0	0	0	0	0	0	0	0	0	0	0	0	128	0	0	0	0	88	0	78
Cliv_contig0008	LINE	CR1	0	0	0	0	0	0	0	0	0	0	0	0	0	0	0	0	0	0	0	0	0	0	0	0	0	0	0	0	59	41	0	0	0	43	60	138	563	206	0	37	132	223	132	418	117	333	336
Talb_rnd-4_family-105	LINE	L2	0	0	0	0	0	0	0	0	0	0	0	0	0	0	0	0	0	0	0	0	0	0	0	0	0	68	0	63	0	0	0	0	0	0	0	54	0	0	0	0	0	0	106	0	0	70	58
Hleu_rnd-5_family-494	LTR	ERVL	0	0	0	0	0	0	0	0	0	0	0	0	0	0	0	0	0	0	0	0	0	0	0	0	0	0	0	0	0	0	0	0	0	0	0	0	0	0	0	0	0	0	0	0	0	0	0
TguLTRL2b4	LTR	ERV3	0	0	0	0	0	0	0	0	0	0	0	0	0	0	0	0	0	0	0	0	0	0	0	0	0	0	0	0	43	0	86	0	0	0	0	0	0	0	0	0	0	0	0	0	0	0	0
Halb_rnd-5_family-868	LINE	CR1	0	0	0	0	0	0	0	0	0	0	0	0	0	0	0	0	0	0	0	37	0	0	0	0	0	0	0	35	0	0	0	99	0	118	0	0	46	0	0	0	0	0	0	74	722	129	99
Breg_rnd-5_family-303	Unknown	Unknown	0	0	0	0	0	0	0	0	0	0	0	0	0	0	34	0	0	0	0	0	0	0	0	0	0	0	0	0	0	0	0	0	0	0	0	0	0	0	0	0	0	0	0	0	0	0	0
Mvit_rnd-5_family-157	SINE	MIR	0	0	0	0	0	0	0	0	116	0	0	0	0	0	0	0	0	0	0	0	0	0	0	0	40	61	0	62	0	0	40	126	0	43	0	82	0	66	57	126	127	282	150	217	45	49	57
Hleu_rnd-5_family-71	Unknown	Unknown	0	0	0	0	0	0	0	0	0	0	0	0	0	0	0	0	0	0	0	0	0	0	0	0	0	0	0	0	0	0	0	0	0	0	0	399	427	401	0	0	0	355	1090	0	356	144	0
Ppub_rnd-5_family-912	Unknown	Unknown	0	0	0	0	0	0	0	0	0	0	0	0	0	0	0	0	0	0	0	0	0	0	0	0	0	0	0	0	0	0	0	0	0	0	0	0	0	0	0	0	0	0	0	0	0	0	0
CR1-C3	LINE	CR1	0	0	0	0	0	0	0	33	30	0	0	0	0	0	66	6	0	0	53	0	36	79	0	119	9	256	65	19	95	132	90	66	272	256	207	140	148	236	122	430	118	204	195	186	407	691	426
Tgut_rnd-5_family-764	LINE	CR1	0	0	0	0	0	0	36	0	0	0	0	0	0	0	0	0	0	0	0	0	0	33	0	42	51	87	37	0	5	175	40	0	137	88	0	49	126	103	301	135	181	427	354	382	222	699	310
Fgla_rnd-6_family-803	Unknown	Unknown	0	0	0	0	0	0	0	0	0	0	0	0	0	0	0	0	0	0	0	0	0	0	0	0	0	0	0	0	0	0	0	0	0	0	0	0	76	0	0	0	60	0	51	0	136	245	283
Pade_rnd-5_family-848	LINE	CR1	0	0	0	0	0	0	0	0	0	0	0	0	0	0	0	0	0	0	0	0	0	0	0	0	0	0	0	0	0	0	0	0	0	0	0	0	0	0	0	0	0	0	0	0	0	0	0
Prub_rnd-4_family-172	Unknown	Unknown	0	0	0	0	0	0	0	0	0	0	0	0	0	0	0	0	0	0	0	0	0	0	0	0	39	0	0	0	0	0	0	0	45	0	0	0	76	87	0	0	0	154	63	128	0	200	57
Cpel_rnd-6_family-490	Unknown	Unknown	0	0	0	0	0	0	0	0	0	0	0	0	0	0	0	0	0	0	0	0	0	0	0	0	0	0	0	0	0	0	0	0	0	0	0	0	0	0	0	0	0	0	0	0	0	0	0
Mnub_rnd-6_family-2102	Unknown	Unknown	0	0	0	0	0	0	0	0	0	0	0	0	0	0	0	0	0	0	0	0	0	0	0	0	0	67	0	0	0	0	0	0	0	0	0	0	0	0	0	0	0	0	52	0	0	0	0
Pgut_rnd-5_family-274	LINE	CR1	0	0	0	0	0	0	0	0	0	0	0	0	0	0	0	0	0	0	0	0	0	0	0	0	0	0	0	0	0	0	0	0	0	0	0	0	0	0	0	0	0	0	0	0	0	0	0
Pcar_rnd-5_family-2900	LTR	ERV1	0	0	0	0	0	0	0	0	0	0	0	0	0	0	0	0	0	0	0	0	0	0	0	0	0	0	0	0	0	0	0	0	0	0	0	0	0	0	0	0	0	0	0	0	0	0	0
Ohoa_rnd-4_family-51	LTR	ERVL	0	0	0	0	0	0	0	0	0	0	0	0	0	0	0	0	0	0	0	0	0	0	0	0	0	0	0	0	0	0	0	44	0	0	0	41	0	0	0	0	0	35	13	0	0	90	0
Mvit_rnd-2_family-3	Unknown	Unknown	0	0	0	0	0	0	0	0	0	0	0	0	0	0	0	0	0	0	0	0	0	0	45	0	0	0	8	34	9	6	80	5	89	42	192	0	136	171	18	120	353	411	318	117	327	378	254
X1_LINE	LINE	CR1	0	0	0	0	0	0	0	0	0	0	0	0	0	0	0	0	0	0	0	0	0	0	0	0	0	0	0	0	0	0	0	0	0	165	120	54	0	0	210	0	0	509	0	570	0	0	903
Cstr_rnd-6_family-1261	LTR	ERVK	0	0	0	0	0	0	0	0	0	0	0	0	0	0	35	0	0	0	0	0	0	0	0	0	0	0	0	0	0	0	0	0	0	0	0	0	0	0	0	0	0	0	0	0	0	0	0
Cbra_rnd-5_family-4688	Unknown	Unknown	0	0	0	0	0	0	0	0	0	0	0	0	0	0	0	0	0	0	0	0	0	0	0	0	0	0	0	0	0	0	0	0	0	0	0	0	0	0	0	0	0	0	0	0	0	0	7
Tgut_rnd-6_family-3219	LTR	ERVK	0	0	0	0	0	0	0	0	0	0	0	0	0	0	0	0	0	0	0	0	0	0	0	0	0	0	0	0	0	0	0	0	0	0	0	0	0	0	0	0	0	0	0	0	0	0	0
Avit_rnd-5_family-848	Unknown	Unknown	0	0	0	0	0	0	0	0	0	0	0	0	0	0	0	0	0	0	0	0	0	0	0	0	0	0	0	0	0	0	0	0	0	66	0	0	0	0	0	0	0	0	0	0	0	0	0
Halb_rnd-5_family-2271	Unknown	Unknown	0	0	0	0	0	0	0	0	0	0	0	0	0	0	0	0	0	0	0	0	0	0	0	0	0	0	0	0	0	0	0	53	0	0	0	0	0	0	163	0	27	0	48	81	0	0	0
Cliv_Rb551	Unclass	Unclass	0	0	0	0	0	0	0	0	231	0	0	0	231	0	0	213	0	0	231	222	0	211	0	0	0	0	0	0	0	0	221	239	47	0	0	0	231	0	227	0	0	155	186	0	0	520	155
Nnip_rnd-5_family-1435	LTR	ERVL	0	0	0	0	0	0	0	0	0	0	0	0	0	0	0	0	0	0	0	0	0	0	0	0	0	0	0	0	0	0	0	0	0	0	0	0	0	0	0	0	0	0	0	0	0	0	0
Cbra_rnd-6_family-1432	LTR	ERVK	0	0	0	0	0	0	0	0	0	0	0	0	0	0	0	0	0	0	0	0	0	0	0	0	0	0	0	0	0	0	0	0	0	0	0	0	0	0	0	0	0	0	0	0	0	0	0
Pcrs_rnd-6_family-413	LTR	ERV1	0	0	0	0	0	0	0	0	0	0	0	0	0	0	0	0	0	0	0	0	0	0	0	0	0	0	0	64	0	0	0	0	0	0	0	0	0	0	0	0	0	0	0	0	0	0	0
Hleu_rnd-5_family-48	Unknown	Unknown	0	0	0	0	0	0	0	0	0	0	0	0	0	0	0	0	0	0	0	0	0	0	0	0	0	0	0	0	0	0	0	0	0	0	0	0	0	0	0	0	42	0	0	0	0	0	0
Talb_rnd-5_family-2453	Unknown	Unknown	0	0	0	0	0	0	0	0	0	0	0	0	0	0	0	0	0	0	0	0	0	0	0	0	0	0	36	0	0	0	64	0	0	0	0	0	10	0	107	0	83	0	0	0	74	77	387
Cliv_Rb488	Unclass	Unclass	0	0	0	0	0	0	0	0	0	0	0	0	0	0	0	0	0	0	0	0	0	0	0	0	0	0	0	0	0	0	0	0	89	0	0	111	0	0	93	87	0	231	202	0	0	224	0
Hleu_rnd-5_family-2759	LTR	ERVL	0	0	0	0	0	0	0	0	0	0	0	0	0	0	0	0	0	0	0	0	0	0	0	0	0	0	0	0	0	0	0	0	0	0	0	0	0	0	0	0	0	0	0	0	0	0	0
Mnub_rnd-5_family-1655	Unknown	Unknown	0	0	0	0	0	0	0	0	0	0	0	0	0	0	0	0	0	0	0	0	0	36	0	0	0	0	0	0	0	0	0	0	0	0	0	0	0	55	0	0	0	0	0	0	0	0	0
Cliv_Rb762	Unclass	Unclass	0	0	0	0	0	0	118	0	354	0	118	0	118	0	236	0	118	0	0	0	105	0	0	84	0	0	72	0	0	0	0	0	0	0	0	0	0	0	0	0	56	0	0	0	0	0	0
Cliv_contig0431	DNA	DNA_TSD	0	0	0	0	293	0	0	94	0	0	293	0	0	0	0	0	0	0	0	0	0	0	0	0	0	0	0	0	0	0	32	0	0	0	0	131	0	99	270	0	0	0	0	0	0	0	165
Talb_rnd-3_family-83	LINE	CR1	0	0	0	0	0	0	0	0	0	0	0	0	0	0	0	0	0	0	0	0	0	0	0	0	0	0	0	0	0	68	0	0	45	381	0	68	73	0	120	247	67	117	0	150	61	126	105
Cliv_Ra649	Unclass	Unclass	0	0	0	61	0	0	0	0	0	0	46	61	0	0	0	183	0	0	0	0	0	0	0	0	0	0	0	0	0	0	0	0	0	0	0	61	0	0	0	61	0	0	0	0	0	0	0
UCON8	Unknown	TE	0	0	0	0	0	0	0	0	0	0	0	0	0	0	0	0	0	0	54	0	0	0	0	0	0	0	0	0	0	0	47	0	88	0	0	54	0	0	0	0	90	70	0	0	449	930	0
Afor_rnd-5_family-202	Unknown	Unknown	0	0	0	0	0	0	0	0	0	0	0	0	0	0	0	0	0	0	0	0	0	0	0	0	50	0	0	0	0	0	48	56	99	80	0	0	54	0	0	88	382	589	430	976	467	140	636
Scam_rnd-5_family-159	Unknown	Unknown	0	0	0	0	0	0	0	0	0	0	0	0	0	0	0	0	0	0	0	0	0	0	0	0	0	0	0	0	0	0	0	0	0	43	35	0	0	0	0	0	0	130	0	55	54	59	121
Cliv_rnd-6_family-281	LINE	CR1	0	0	0	0	0	0	0	0	0	0	0	0	0	0	0	0	0	0	0	0	0	0	0	0	0	0	0	0	60	0	0	0	0	535	0	0	59	90	0	0	0	0	105	76	54	59	509
Prub_rnd-5_family-749	LINE	CR1	0	0	0	0	0	0	0	0	0	0	0	0	0	0	0	0	0	0	0	62	0	0	0	0	0	0	0	0	390	0	286	534	0	0	0	0	0	185	0	215	0	0	0	0	717	0	0
Achl_rnd-5_family-49	LINE	CR1	0	0	0	0	0	0	0	0	0	75	0	86	0	0	0	7	0	0	0	0	67	0	8	5	0	0	0	0	0	0	0	109	0	0	0	0	62	71	13	83	110	6	27	7	0	41	117
Acar_rnd-6_family-60	LTR	ERV1	0	0	0	0	0	0	0	0	0	0	0	0	0	0	0	0	0	0	0	0	0	0	0	0	0	0	0	0	0	0	0	54	0	0	0	0	0	0	72	0	92	0	0	0	54	99	0
CR1_GD	LINE	CR1	0	0	0	0	0	0	0	0	0	0	0	0	0	0	0	0	0	6	0	0	128	0	167	230	198	93	15	177	249	153	509	252	563	495	331	545	643	485	915	412	792	1050	820	1388	1578	1130	1429
Acar_rnd-5_family-881	LINE	CR1	0	0	0	0	0	0	0	0	0	0	0	0	0	0	0	0	0	0	0	0	0	0	0	0	0	0	0	0	0	0	0	38	0	504	0	0	0	0	0	0	0	0	0	0	0	0	0
Halb_rnd-6_family-1128	LINE	CR1	0	0	0	0	0	0	0	0	0	0	0	0	0	0	0	0	0	0	0	0	0	0	0	0	0	0	0	443	0	0	0	0	0	0	0	0	0	0	0	0	292	0	126	0	71	0	0
Fgla_rnd-6_family-1450	LTR	ERVL	0	0	0	0	0	0	0	0	0	0	0	0	0	0	0	0	0	0	0	0	0	0	0	0	0	0	0	0	0	0	0	0	0	0	0	0	0	221	0	0	358	0	177	0	0	111	1059
Hleu_rnd-6_family-2503	Unknown	Unknown	0	0	0	0	0	0	0	0	0	0	0	0	0	0	0	0	0	0	0	0	0	0	0	0	0	0	0	0	0	0	0	0	0	0	0	0	0	90	108	0	0	228	116	111	349	0	216
Cliv_Rb818	Unclass	Unclass	0	0	0	0	0	0	0	0	0	147	0	147	0	37	147	0	147	0	0	0	0	0	0	0	0	0	0	294	142	147	0	0	37	120	147	0	0	0	144	147	0	151	0	148	0	0	0
Mund_rnd-2_family-75	LINE	CR1	0	0	0	0	0	0	42	0	0	26	0	0	40	35	0	63	45	0	57	93	14	60	135	230	14	88	84	222	179	45	242	180	167	382	203	152	294	203	574	275	595	448	552	469	501	459	582
Acar_rnd-5_family-5536	Unknown	Unknown	0	0	0	0	0	0	0	0	0	0	0	0	0	0	0	0	0	0	0	0	0	0	0	0	0	0	0	0	0	0	0	0	0	87	0	0	0	0	0	0	0	0	0	0	0	0	0
Muni_rnd-6_family-3393	Unknown	Unknown	0	0	0	0	0	0	37	0	0	0	0	0	0	0	0	0	0	0	0	0	0	0	0	0	0	0	0	0	0	0	0	0	0	0	0	93	0	128	0	406	1106	192	319	0	332	203	0
Ccri_rnd-5_family-843	Unknown	Unknown	0	0	0	0	0	0	0	0	0	0	0	0	0	0	0	0	0	0	0	0	0	0	86	0	50	38	0	0	86	0	0	0	0	58	0	62	149	106	106	308	402	529	107	803	718	1093	1145
Ohoa_rnd-6_family-2741	LTR	ERVK	0	0	0	0	0	0	0	0	0	0	0	0	0	0	0	0	0	0	0	0	0	0	0	0	0	0	0	0	0	0	0	0	0	0	0	0	0	0	0	0	0	0	0	0	0	0	0
Hleu_rnd-6_family-1920	Unknown	Unknown	0	0	0	0	0	0	0	0	0	0	0	0	0	0	0	0	0	0	0	0	0	0	0	0	0	0	0	0	0	0	0	0	0	0	0	0	0	0	0	0	0	0	0	0	0	0	0
X2_LINE	LINE	CR1	0	0	0	0	0	0	0	0	0	0	0	0	0	0	0	0	0	0	0	0	0	0	0	0	0	0	0	0	0	0	0	0	0	51	0	0	0	0	0	98	0	47	0	0	0	134	84
Cliv_Ra388	Unclass	Unclass	0	0	0	0	0	0	0	164	0	0	161	169	75	174	167	491	166	498	325	163	328	344	161	330	0	0	0	157	159	0	0	0	158	0	0	0	0	0	0	0	37	0	0	0	0	0	0
Caur_rnd-3_family-108	LINE	CR1	0	0	0	0	0	0	0	0	0	0	0	0	0	0	0	0	0	0	0	0	35	0	0	0	0	0	0	0	0	0	0	38	61	0	0	0	0	0	0	43	0	0	131	0	131	214	52
Tgut_rnd-4_family-602	Unknown	Unknown	0	0	0	0	0	0	0	0	0	0	0	0	0	0	0	0	0	0	0	0	0	0	0	0	0	0	0	0	0	0	0	0	0	0	0	0	0	0	0	0	0	0	4	0	0	0	0
Gfor_rnd-4_family-142	Unknown	Unknown	0	0	0	0	0	0	0	0	0	0	0	0	0	0	0	0	0	0	0	0	0	0	0	0	0	0	0	0	0	0	0	0	0	0	0	0	0	0	0	0	0	0	0	0	0	0	0
Cmac_rnd-6_family-1037	Unknown	Unknown	0	0	0	0	0	0	0	0	0	0	0	0	0	0	0	0	0	0	0	0	0	0	0	0	40	0	0	0	0	0	0	54	0	0	0	0	62	39	0	0	0	9	121	102	86	0	175
CR1-K2_Tgu	LINE	CR1	0	0	0	0	0	0	0	0	0	0	0	0	0	0	0	0	0	0	0	0	0	0	44	0	0	0	0	0	0	100	81	21	131	8	19	46	155	45	117	43	52	8	24	172	219	190	32
Cliv_contig0573	Unclass	Unclass	0	0	0	0	0	0	0	0	27	0	0	0	0	0	33	0	0	41	0	0	58	0	0	0	0	106	120	0	0	57	0	170	108	121	0	155	180	124	273	344	736	162	692	442	626	169	492
Cliv_Rb443	Unclass	Unclass	0	0	0	122	0	0	0	183	59	0	0	0	0	0	49	61	43	0	0	61	0	0	0	0	0	0	0	0	0	0	0	0	60	0	0	61	60	0	0	0	0	0	0	0	0	0	0
Talb_rnd-5_family-525	Unknown	Unknown	0	0	0	0	0	0	0	0	0	0	0	0	0	0	0	0	0	0	0	0	0	0	0	0	0	0	0	0	0	0	0	0	0	0	0	0	0	0	0	0	0	0	0	0	0	0	0
TguERVK2_LTR5	LTR	ERV2	0	0	0	0	0	0	0	0	0	0	0	0	0	0	0	0	0	0	0	0	0	0	0	0	0	0	0	0	0	0	0	0	0	0	0	0	0	0	0	0	0	0	0	0	0	0	0
Mvit_rnd-6_family-248	Unknown	Unknown	0	0	0	0	0	0	0	0	0	0	0	0	0	0	0	0	0	0	0	0	0	0	0	0	0	0	0	0	0	49	0	0	0	0	0	0	0	0	106	0	0	0	0	50	0	0	0
Gfor_rnd-5_family-5315	Unknown	Unknown	0	0	0	0	0	0	0	0	0	0	0	0	0	0	0	0	0	0	0	0	0	0	0	0	0	0	0	0	0	0	0	0	0	0	0	0	0	0	0	0	0	0	0	117	0	0	0
Pcar_rnd-5_family-603	Unknown	Unknown	0	0	0	0	0	0	0	0	0	0	0	0	0	0	0	0	0	0	0	0	0	0	0	0	0	0	0	0	0	0	0	0	0	0	0	0	0	128	0	200	76	0	0	386	0	204	243
Tgut_rnd-6_family-1370	Unknown	Unknown	0	0	0	0	0	0	0	0	0	0	0	0	0	0	0	0	0	0	0	0	0	0	0	0	0	0	0	0	0	0	0	0	0	0	0	0	0	0	0	0	0	0	0	0	0	0	0
Pcrt_rnd-6_family-54	LINE	CR1	0	0	0	0	0	0	0	0	0	0	0	0	0	0	0	0	0	0	0	0	0	0	0	0	0	0	0	0	0	0	0	0	0	0	0	0	0	0	0	0	0	0	0	0	0	259	493
Fper_rnd-5_family-647	LTR	ERV1	0	0	0	0	0	0	0	0	0	0	0	0	0	0	0	0	0	0	0	0	0	0	0	0	0	0	0	0	0	0	0	0	0	0	0	0	0	0	0	0	0	0	0	0	0	0	0
Apla_rnd-5_family-220	LTR	ERVL	0	0	0	0	0	0	0	0	0	0	0	0	0	0	0	0	0	0	0	0	0	0	0	31	0	0	0	0	0	0	0	0	0	0	0	0	0	0	0	329	0	73	0	0	300	0	26
Scam_rnd-4_family-169	LINE	CR1	0	0	0	0	0	0	0	0	0	0	0	0	0	0	0	0	0	0	0	0	0	0	0	0	0	0	0	0	0	0	0	0	0	0	0	0	0	0	0	98	0	0	94	0	0	497	0
TguERVK2_I	LTR	ERV2	0	0	0	0	0	0	0	0	0	0	0	42	0	0	0	0	0	0	0	0	0	0	0	0	0	0	0	0	0	0	0	0	0	0	0	0	0	0	0	0	48	0	0	0	67	0	0
Cliv_Rb934	Unclass	Unclass	0	0	0	425	0	0	142	0	57	0	0	0	0	0	50	0	0	142	0	0	70	0	0	0	0	0	0	0	138	0	135	0	0	0	0	0	0	0	0	0	69	0	0	69	0	0	0
Scam_rnd-5_family-1193	LINE	CR1	0	0	0	0	0	0	0	0	0	0	0	0	0	0	0	0	0	0	0	0	0	0	0	0	0	0	0	0	68	0	0	0	0	0	0	0	0	0	0	123	0	0	45	73	0	106	120
Pcrt_rnd-6_family-2591	Unknown	Unknown	0	0	0	0	0	0	0	0	0	0	0	0	0	0	0	0	0	0	0	0	0	0	0	0	0	0	0	0	0	0	0	0	0	0	0	0	0	0	0	0	0	0	0	103	0	81	0
Pade_rnd-4_family-239	LINE	CR1	0	0	0	0	0	0	0	0	0	0	0	0	0	0	0	0	0	0	0	0	0	0	0	0	0	0	0	0	0	124	0	0	0	0	0	0	0	0	109	0	61	0	0	0	0	0	232
UCON12A	Unknown	TE	0	0	0	0	0	0	0	0	0	0	0	0	0	0	0	0	0	0	0	0	0	10	0	0	0	0	0	0	0	0	0	0	0	0	0	0	0	0	0	0	0	306	53	219	169	359	160
Nnip_rnd-5_family-396	LTR	ERV1	0	0	0	0	0	0	0	0	0	0	0	0	0	0	0	0	0	0	0	0	47	0	0	0	0	0	0	0	0	0	0	0	0	0	0	0	0	0	0	0	0	0	0	0	0	0	0
CR1-J3_Pass	LINE	CR1	0	0	0	0	0	0	0	32	0	0	0	0	81	0	0	95	0	0	42	92	223	381	0	856	467	369	1073	594	5889	3258	7266	9412	9034	10826	10760	20552	12748	13045	9696	7918	13007	8740	9121	2008	1294	1302	749
Cliv_Rb740	Unclass	Unclass	0	0	0	62	0	0	0	61	0	51	0	369	0	0	0	61	0	0	0	185	0	0	0	123	0	0	0	123	0	0	0	61	0	0	0	0	0	0	0	0	0	0	0	0	0	0	0
Cliv_Ra378	Unclass	Unclass	0	0	0	0	0	0	0	0	0	0	0	0	0	0	347	736	0	345	261	267	36	28	307	0	0	0	0	0	154	0	0	0	0	0	0	0	0	0	0	0	0	0	0	0	0	0	0
Cbra_rnd-5_family-1574	LTR	ERV1	0	0	0	0	0	0	0	0	0	0	0	0	0	0	0	0	0	0	0	0	0	0	0	0	0	0	0	0	0	0	0	0	0	0	0	0	0	0	0	0	0	0	0	0	0	0	0
Ldis_rnd-3_family-49	LINE	CR1	0	0	0	0	0	0	0	0	0	0	0	0	0	0	0	0	0	41	0	49	0	33	0	0	0	122	46	106	0	66	0	518	321	36	464	319	94	368	255	310	0	902	38	292	1096	37	166
Cliv_Ra621	Unclass	Unclass	0	0	0	0	0	0	840	0	0	0	0	0	0	0	0	0	0	0	0	0	0	0	0	0	0	0	0	416	0	0	0	419	0	0	0	0	0	0	0	0	0	0	0	0	304	191	0
Cliv_contig0013	LTR	LTR	0	0	0	132	0	327	112	0	90	301	697	1228	192	3177	1364	1656	2580	1323	1939	811	1608	2542	3556	927	936	896	3197	3033	1426	2325	1081	3366	1401	759	1430	854	601	916	1073	288	621	651	329	50	193	0	74
Mnub_rnd-2_family-6	LTR	ERVL	0	0	0	0	0	0	36	0	0	0	0	0	7	35	0	0	0	41	79	0	0	79	98	0	0	85	45	183	189	235	288	103	229	79	302	90	309	465	728	1341	1456	3151	2086	4330	2094	3688	5057
Ohoa_rnd-5_family-4642	Unknown	Unknown	0	0	0	0	0	0	0	0	0	0	0	0	0	0	0	0	0	0	0	0	0	0	0	0	0	0	0	0	0	0	0	92	82	0	63	0	707	629	1473	178	479	318	0	435	2163	3271	93
Avit_rnd-6_family-2089	Unknown	Unknown	0	0	0	0	0	0	0	0	0	0	72	0	0	0	0	0	0	0	0	0	0	0	0	0	0	0	0	0	0	0	0	0	21	21	0	28	0	0	0	0	0	0	0	95	31	570	0
Pade_rnd-6_family-149	Unknown	Unknown	0	0	0	0	0	0	0	0	0	0	0	0	0	0	0	0	0	0	0	0	0	0	0	41	40	0	0	0	0	0	0	0	0	0	128	68	60	91	0	65	115	217	152	0	220	93	0
Hleu_rnd-4_family-645	Unknown	Unknown	0	0	0	0	0	0	0	0	0	0	0	0	0	0	0	0	0	0	0	0	0	0	32	0	0	0	0	0	51	0	40	0	60	0	42	0	0	0	0	6	78	41	161	61	97	252	250
Plep_rnd-5_family-141	LINE	CR1	0	0	0	0	0	0	0	0	0	0	0	0	0	0	0	0	0	0	0	0	0	0	0	0	0	0	0	0	0	0	0	0	44	0	92	71	46	77	110	74	71	0	457	132	65	352	154
Cliv_Ra592	Unclass	ERV	0	0	0	0	0	0	0	336	0	0	335	0	95	0	0	0	0	333	0	0	338	0	0	0	0	0	237	335	0	0	0	333	0	0	0	0	0	0	0	0	0	0	0	0	0	0	0
Gfor_rnd-5_family-154	Unknown	Unknown	0	0	0	0	0	0	0	0	0	0	0	0	0	0	0	0	30	0	0	0	0	0	0	0	0	0	0	0	0	0	0	0	0	0	0	0	0	0	0	0	0	0	0	0	52	0	0
Cbra_rnd-4_family-154	Unknown	Unknown	0	0	0	0	0	0	0	0	0	0	0	0	0	0	0	0	0	0	0	0	0	0	0	0	0	0	0	0	0	0	0	0	0	0	0	0	0	0	0	0	0	0	0	0	0	0	0
Cliv_Rb377	Unclass	Unclass	0	0	0	66	0	81	0	129	54	258	0	0	38	0	0	127	0	84	0	0	129	0	0	0	0	0	0	0	342	129	128	193	125	384	0	387	0	0	89	369	118	321	0	0	371	0	0
Cbra_rnd-6_family-2071	Unknown	Unknown	0	0	0	0	0	0	0	0	0	0	0	0	0	0	0	0	0	0	0	0	0	0	0	0	0	0	0	0	0	0	0	0	0	0	0	0	0	0	0	0	0	0	0	0	0	0	0
TguERVK7_N1_I	LTR	ERV2	0	0	0	0	0	0	0	0	0	0	0	0	0	0	0	0	0	0	0	0	0	0	0	0	0	0	0	0	0	0	0	0	0	0	0	0	46	0	0	0	0	0	0	0	0	0	0
Cstr_rnd-4_family-732	Unknown	Unknown	0	0	0	0	0	0	0	0	0	0	0	0	0	0	0	0	0	0	0	43	0	0	0	0	0	0	0	0	0	0	0	0	0	0	0	0	0	0	0	0	0	0	0	0	0	0	0
Cliv_rnd-6_family-354	Unknown	Unknown	0	0	0	0	0	0	0	0	0	0	0	0	0	0	0	0	0	0	230	0	0	0	0	0	0	0	0	0	0	111	0	0	44	0	0	0	0	0	0	0	0	0	0	0	0	0	0
Cliv_rnd-5_family-2139	Unknown	Unknown	0	0	0	0	0	0	0	33	0	0	0	0	0	0	0	0	0	0	40	0	0	138	587	52	2048	1423	552	3036	4927	4482	3617	7689	4910	8086	5158	8568	9766	1419	7904	3391	3656	4991	5260	5893	2722	6109	1902
TguLTRL1_I	LTR	ERV3	0	0	0	0	0	0	0	0	0	0	0	0	0	0	0	0	0	0	0	0	0	0	0	0	0	0	0	0	0	0	0	0	0	0	0	0	0	0	0	0	0	0	0	0	0	0	0
Cliv_rnd-5_family-351	LINE	CR1	0	0	0	0	0	0	0	0	0	0	0	0	0	0	0	0	0	0	0	0	0	0	0	0	0	0	0	0	0	0	0	0	0	61	0	0	0	0	0	114	0	298	444	148	541	775	224
Cliv_Rb483	Unclass	Unclass	0	0	0	0	0	123	0	123	0	0	0	123	0	123	0	0	120	165	0	0	0	245	0	0	0	123	0	0	0	0	0	116	0	0	0	0	0	0	0	0	0	0	0	0	0	0	0
TguERVK4_LTR1c	LTR	ERV2	0	0	0	0	0	0	0	0	0	0	0	0	0	0	0	0	0	0	0	0	0	0	0	0	0	0	0	0	0	0	0	0	0	0	43	0	0	0	0	0	0	0	0	0	0	0	0
Cann_rnd-4_family-213	LINE	CR1	0	0	0	0	0	0	0	0	0	0	0	0	0	0	0	0	0	0	0	0	0	34	0	0	0	0	0	0	0	0	0	0	0	56	53	20	0	0	5	0	0	0	0	0	0	53	0
TguERVK8_LTR1h	LTR	ERV2	0	0	0	0	0	0	0	0	0	0	0	0	0	0	0	0	0	0	0	0	0	0	0	0	0	0	0	0	0	0	0	0	0	0	0	0	0	0	0	0	0	0	0	0	0	0	0
Cliv_contig0095	LTR	LTR	0	0	0	3161	2097	715	2724	3568	1455	960	1604	1514	0	809	0	0	158	613	0	0	0	0	0	0	0	0	0	0	0	0	0	0	0	0	0	0	0	0	0	0	2919	1775	0	0	0	0	1696
Apla_rnd-5_family-1393	Unknown	Unknown	0	0	0	0	0	0	0	0	0	0	0	0	0	0	0	0	0	0	0	0	0	0	0	0	0	0	0	0	0	0	0	0	0	0	0	0	0	65	0	0	143	78	0	123	331	25	166
Cliv_contig0175	LTR	LTR	0	0	0	0	0	0	349	1761	2756	124	0	3052	386	604	1313	109	0	0	0	0	0	601	0	0	0	106	0	222	0	0	0	0	0	0	0	0	0	0	0	0	0	0	0	0	0	0	0
Gfor_rnd-6_family-2449	LTR	ERV1	0	0	0	0	0	0	0	0	0	0	0	0	0	0	0	0	0	0	0	0	0	0	0	0	0	0	0	0	0	0	0	0	0	0	0	0	0	0	0	0	0	0	0	0	0	0	0
Ccri_rnd-6_family-1352	SINE	5S-Deu-L2	0	0	0	0	0	0	0	0	0	0	0	0	0	0	0	0	0	0	0	0	0	0	0	0	0	0	0	0	0	0	73	0	0	0	0	0	0	0	0	0	92	53	0	0	343	0	88
Tery_rnd-6_family-280	LTR	ERV1	0	0	0	0	0	0	0	0	0	0	0	0	0	0	0	0	0	0	0	0	0	0	0	0	0	0	0	0	0	0	0	0	0	43	166	0	0	0	14	0	0	0	0	0	0	0	0
UCON3	SINE2	tRNA	0	0	0	0	0	0	0	0	0	0	0	0	0	35	0	0	0	0	0	0	0	0	0	0	80	0	0	0	34	0	0	0	0	0	127	0	154	64	89	152	0	333	0	150	0	198	153
Cliv_rnd-5_family-2755	LTR	ERV1	0	0	0	0	0	0	0	0	0	0	0	43	56	0	66	0	955	657	109	1481	1429	1607	1965	4993	6380	4484	4569	3988	4130	3221	3472	4427	2612	1569	2359	1695	1763	1508	1478	855	2173	1439	1126	1050	1810	741	1259
Mund_rnd-6_family-4859	Unknown	Unknown	0	0	0	0	0	0	0	0	0	0	0	0	0	0	0	0	0	0	0	0	0	0	0	0	0	0	0	0	0	0	0	0	0	0	0	0	0	0	0	0	0	0	0	0	0	0	0
Pcar_rnd-6_family-1311	SINE	5S-Deu-L2	0	0	0	0	0	0	0	0	0	0	0	0	0	0	0	0	0	0	0	0	0	0	0	0	0	0	0	0	0	0	0	0	0	0	0	0	0	0	0	77	0	449	0	0	74	59	52
Gfor_rnd-5_family-4023	Unknown	Unknown	0	0	0	0	0	0	0	0	0	0	0	0	0	0	0	0	0	42	0	0	0	0	0	0	0	0	0	0	0	0	0	0	0	0	0	0	0	0	0	0	0	0	0	0	0	0	0
Muni_rnd-5_family-235	LTR	ERVL	0	0	0	0	0	0	0	0	0	0	0	0	0	0	0	0	0	0	0	0	0	0	0	0	103	0	0	0	0	0	140	144	0	144	0	0	170	132	63	504	842	444	1275	322	164	1052	670
Pgut_rnd-5_family-864	Unknown	Unknown	0	0	0	0	0	0	0	0	0	0	0	0	0	0	0	0	0	0	0	0	0	0	0	0	0	0	0	52	0	0	0	0	0	147	0	0	89	0	8	176	185	96	0	162	381	0	356
Tery_rnd-6_family-1044	LTR	ERV1	0	0	0	0	0	0	0	0	0	0	0	0	0	0	0	0	0	0	0	0	0	0	0	0	0	0	0	0	0	0	0	0	0	0	0	0	0	0	0	0	0	0	0	0	0	0	0
Pcar_rnd-5_family-676	Unknown	Unknown	0	0	0	0	0	0	0	0	0	0	0	0	0	0	0	0	0	0	0	0	0	0	0	0	0	0	0	0	0	0	0	0	5	0	0	0	0	89	0	0	102	54	0	50	0	10	0
Cbra_rnd-5_family-353	LTR	ERVK	0	0	0	0	0	0	0	0	0	0	0	0	0	0	0	0	0	0	0	0	0	0	0	0	0	0	0	0	0	0	0	0	0	0	0	0	0	0	0	0	0	0	0	0	0	0	0
Cliv_Ra651	Unclass	Unclass	0	0	0	0	99	0	0	297	0	0	0	0	198	0	99	0	0	198	0	0	0	0	0	0	99	0	0	0	0	0	0	0	0	0	0	0	0	0	0	0	0	0	97	0	0	0	0
Gfor_rnd-3_family-73	LTR	ERVL	0	0	0	0	0	0	0	0	0	0	0	0	0	0	0	0	0	0	0	0	0	0	0	0	0	0	0	0	0	0	0	0	0	0	0	0	0	0	46	0	0	0	0	0	0	0	0
Nnip_rnd-5_family-3373	Unknown	Unknown	0	0	0	0	0	0	0	0	0	0	0	0	0	0	0	0	0	0	0	0	0	0	0	0	0	0	0	97	0	0	0	0	0	0	0	664	107	90	415	0	889	448	385	56	373	585	0
Cliv_Ra534	Unclass	Unclass	0	0	0	0	0	0	0	0	0	392	0	275	269	81	211	1240	211	346	0	0	534	615	866	323	0	0	88	2834	13	187	45	45	103	0	311	215	0	0	0	0	0	0	0	0	214	201	0
Pcar_rnd-6_family-1153	LTR	ERVL	0	0	0	0	0	0	0	0	58	0	0	0	0	0	0	0	60	0	40	40	0	0	96	0	30	29	0	0	77	212	84	78	0	125	105	5	39	125	90	5	19	0	8	47	55	0	0
Cliv_Rb621	Unclass	Unclass	0	0	0	0	160	0	77	320	151	160	0	0	319	0	0	0	0	142	0	76	0	0	0	0	0	0	0	300	0	0	0	0	0	0	0	0	0	0	0	76	0	0	0	0	0	0	0
Caur_rnd-6_family-527	Unknown	Unknown	0	0	0	0	0	0	0	0	0	0	0	0	0	0	0	0	0	0	0	0	0	0	0	0	0	59	0	0	0	0	0	0	37	0	35	0	108	0	0	0	0	73	0	0	0	158	188
Breg_rnd-5_family-351	Unknown	Unknown	0	0	0	0	0	0	0	0	0	0	0	0	0	0	0	0	0	0	0	0	0	0	0	0	0	0	36	0	0	0	0	0	0	0	0	0	0	91	0	0	0	0	58	158	0	194	147
Hleu_rnd-5_family-937	Unknown	Unknown	0	0	0	0	0	0	0	0	0	0	0	0	0	0	0	0	0	0	0	0	0	0	0	0	0	0	0	0	0	0	0	0	0	0	0	0	0	0	0	0	0	0	0	0	0	0	0
Cliv_Ra320	Unclass	Unclass	0	0	0	0	0	0	0	0	0	0	0	0	0	0	0	0	0	0	0	0	0	0	0	0	0	0	0	0	0	0	40	0	0	0	0	0	0	0	0	0	0	0	0	0	0	0	0
Apla_rnd-4_family-86	LINE	CR1	0	0	0	0	0	0	0	0	0	0	0	0	0	0	0	0	0	0	0	0	0	0	0	0	0	0	0	0	0	0	0	0	0	0	0	0	0	0	0	0	0	0	0	0	0	0	0
Pcrt_rnd-6_family-337	LINE	CR1	0	0	0	0	0	0	0	0	0	0	0	0	0	0	0	0	0	0	0	0	0	0	0	0	0	0	0	0	0	0	0	0	0	0	0	0	0	0	0	0	107	0	87	0	220	0	0
Fper_rnd-5_family-223	LTR	ERVL	0	0	0	0	0	0	0	0	0	0	0	0	0	0	0	0	0	0	0	0	0	0	0	0	334	0	0	35	0	111	0	0	872	720	0	0	47	402	295	1256	1113	167	0	1436	0	177	0
CR1-J1_Pass	LINE	CR1	0	0	0	0	0	0	35	34	0	0	0	0	38	35	83	0	0	136	90	101	58	206	45	233	833	326	403	435	792	734	793	981	1343	1700	642	1513	875	960	1576	2060	834	590	2234	2550	1064	680	2188
Cpel_rnd-4_family-154	Unknown	Unknown	0	0	0	0	0	0	0	0	0	0	0	0	0	0	0	0	0	0	0	0	0	0	0	0	0	0	0	0	0	0	0	0	0	0	0	0	0	0	0	0	0	0	0	0	0	0	0
Mvit_rnd-6_family-1172	LTR	ERVK	0	0	0	0	0	0	0	0	0	0	0	0	0	0	0	0	0	0	0	38	0	0	0	0	0	0	0	0	0	0	0	0	0	0	0	0	0	0	0	0	0	0	0	0	0	0	0
Cbra_rnd-5_family-1749	Unknown	Unknown	0	0	0	0	0	0	0	0	0	0	0	0	0	0	0	0	0	0	0	0	0	0	0	0	0	0	0	0	0	0	0	0	0	0	0	0	0	0	0	0	0	0	0	0	0	0	0
Achl_rnd-5_family-435	LTR	ERV1	0	0	0	0	0	0	0	0	0	0	0	0	0	0	0	0	0	0	0	0	0	0	0	0	0	0	0	0	0	51	0	0	0	0	0	0	0	0	0	0	0	0	0	0	0	48	0
Muni_rnd-6_family-218	LINE	Penelope	0	0	0	0	0	0	0	0	0	0	0	0	0	0	0	0	0	0	0	0	0	0	0	0	0	0	0	0	0	0	118	0	150	0	173	61	116	66	147	202	0	92	46	76	306	200	253
Plep_rnd-6_family-1980	SINE	tRNA	0	0	0	0	0	0	0	0	0	0	0	0	0	0	0	0	0	0	0	0	0	0	0	0	0	0	0	88	0	52	0	0	223	0	66	76	47	58	203	92	102	242	232	312	212	270	146
Fgla_rnd-6_family-2575	Unknown	Unknown	0	0	0	0	0	0	0	0	0	0	0	0	0	0	0	0	0	0	0	0	0	0	0	0	0	0	0	0	0	0	0	0	0	46	0	0	155	0	0	254	0	201	141	187	249	117	302
Afor_rnd-4_family-211	LINE	CR1	0	0	0	0	0	0	0	0	0	0	0	0	0	0	0	0	0	0	0	0	48	0	43	0	0	0	0	0	0	0	0	0	0	0	0	0	0	86	26	179	0	81	106	12	32	119	106
Scam_rnd-5_family-64	Unknown	Unknown	0	0	0	0	0	0	0	0	0	0	0	0	0	0	0	0	0	0	0	0	0	0	0	0	0	0	0	0	0	67	0	0	0	0	49	0	79	0	0	114	225	0	115	264	171	4	208
Egar_rnd-3_family-9	LINE	CR1	0	0	0	0	0	0	0	0	0	0	0	0	0	0	0	0	0	0	0	0	0	47	0	0	71	47	0	0	24	276	0	45	0	0	0	14	85	559	24	166	0	476	0	188	93	0	19
CAM2_GG	Unclass	CAM2_GG	0	0	0	0	0	0	0	0	0	0	0	0	0	0	0	0	0	0	0	0	0	0	0	0	0	0	0	0	0	0	0	0	0	0	0	0	0	0	0	0	0	0	0	0	0	0	0
Pcrs_rnd-6_family-2545	Unknown	Unknown	0	0	0	0	0	0	0	0	0	0	0	0	0	0	0	0	0	0	0	0	0	0	0	0	0	0	37	0	0	0	0	0	0	0	72	0	132	85	89	0	60	0	270	278	54	0	179
Cliv_contig0466	LINE	LINE	0	0	0	63	54	43	75	0	169	0	0	0	41	125	99	140	158	614	870	613	208	1044	925	538	1297	1032	1891	1812	1301	2994	2697	2684	3335	3056	2655	3347	2848	3384	3384	2895	3546	3591	3316	2460	3121	2569	1810
Muni_rnd-2_family-77	LTR	ERVL	0	0	0	0	0	0	0	0	0	0	0	0	0	0	0	0	0	0	0	0	0	0	0	0	0	0	0	0	0	0	0	0	0	0	0	0	0	0	0	0	0	0	0	0	0	0	0
Cpel_rnd-6_family-3699	Unknown	Unknown	0	0	0	0	0	0	0	0	0	0	0	0	0	0	0	0	0	0	0	0	0	0	0	0	0	0	0	0	0	0	0	38	0	0	91	0	0	47	0	37	0	81	93	39	0	0	0
Prub_rnd-6_family-430	Unknown	Unknown	0	0	0	0	0	0	0	0	0	0	0	0	0	0	0	0	0	0	0	91	0	0	0	0	0	0	102	0	0	0	0	0	0	0	0	41	6	181	94	86	455	0	0	380	284	604	374
UCON25	Unknown	TE	0	0	0	0	0	0	0	0	0	0	0	0	0	0	0	0	0	0	0	0	0	0	0	0	0	0	0	0	0	0	0	0	0	0	98	0	147	148	0	0	60	89	0	0	0	90	78
Pcrt_rnd-6_family-565	Unknown	Unknown	0	0	0	0	0	0	0	0	0	0	0	0	0	0	0	0	0	0	0	0	0	0	0	0	0	448	0	438	0	130	0	192	334	39	0	0	1234	557	668	95	215	297	132	0	0	0	0
Ppub_rnd-5_family-2228	LTR	ERV1	0	0	0	0	0	0	0	0	0	0	0	0	0	0	0	0	0	0	0	0	0	0	0	0	0	0	0	0	0	0	0	0	0	0	0	0	0	0	0	0	0	0	0	0	0	22	0
Pcar_rnd-4_family-39	LINE	CR1	0	0	0	0	0	0	0	0	0	0	0	0	0	0	0	0	0	0	0	0	0	0	0	0	0	0	0	0	0	0	0	0	0	53	43	91	0	0	0	0	121	99	0	0	2	174	0
TguERV4_I	LTR	ERV1	0	0	0	0	0	0	0	0	0	0	0	0	0	0	0	0	0	0	0	0	0	0	0	0	0	0	0	0	43	0	0	0	0	0	0	0	0	0	0	0	48	0	47	0	0	0	0
Talb_rnd-5_family-444	LINE	CR1	0	0	0	0	0	0	0	0	0	0	0	0	0	0	0	0	0	0	0	0	0	0	0	0	0	0	0	0	0	0	0	74	0	0	0	85	81	51	0	0	0	94	78	0	0	152	0
Pade_rnd-5_family-681	Unknown	Unknown	0	0	0	0	0	0	0	0	0	0	0	0	0	0	0	0	0	0	0	0	0	0	0	0	0	0	0	0	0	0	0	0	0	0	0	0	0	0	0	0	0	0	0	0	0	0	0
Nnip_rnd-4_family-364	Unknown	Unknown	0	0	0	0	0	0	0	0	0	0	0	0	0	0	0	0	0	0	0	0	0	0	0	0	0	0	0	0	0	0	0	0	45	0	0	0	0	0	0	0	0	95	234	0	700	463	1021
Pgut_rnd-4_family-38	LTR	ERVL	0	0	0	0	0	0	0	0	0	0	0	0	0	0	0	0	0	0	0	0	0	0	0	0	0	0	0	0	0	0	0	0	0	0	0	0	0	0	0	0	0	0	0	0	0	0	0
Mnub_rnd-6_family-4086	LTR	ERVL	0	0	0	0	0	0	0	0	0	0	0	0	0	0	0	0	0	0	0	0	0	0	0	0	0	0	0	0	0	0	0	0	0	0	0	0	0	65	0	0	0	0	0	0	0	0	0
Ehel_rnd-4_family-204	LTR	ERVL	0	0	0	0	0	0	0	0	0	0	0	0	0	0	0	0	0	0	0	0	0	0	0	0	0	0	0	0	0	0	0	0	0	0	0	0	0	0	0	0	0	0	0	0	0	0	0
Halb_rnd-5_family-50	SINE	5S-Deu-L2	0	0	0	0	0	0	0	0	0	0	0	0	0	0	0	0	0	0	0	0	0	0	0	0	0	0	0	0	0	0	0	0	0	0	0	0	0	75	0	0	0	54	0	67	0	0	0
Breg_rnd-5_family-400	LTR	ERV1	0	0	0	0	0	0	0	0	0	0	0	0	0	0	0	0	0	0	0	0	0	0	0	0	0	0	0	0	0	0	0	0	0	0	0	0	0	0	0	0	0	105	0	0	0	0	0
Gfor_rnd-5_family-5480	LTR	ERV1	0	0	0	0	0	0	0	0	0	0	0	0	0	0	0	0	0	0	0	0	0	0	0	0	0	0	0	0	0	0	0	0	0	0	0	0	0	67	0	0	0	0	0	0	0	0	0
Pgut_rnd-6_family-544	LTR	ERVL	0	0	0	0	0	0	0	0	0	0	0	0	0	0	0	0	0	0	0	0	0	0	0	0	0	0	0	0	0	0	0	0	0	0	0	26	82	0	0	130	27	0	0	0	0	59	0
MER127	DNA	TcMar-Tc1	0	0	0	0	0	0	0	0	0	0	0	0	0	0	0	0	0	0	0	0	0	0	0	0	0	0	37	0	0	0	0	62	0	0	0	0	0	161	0	89	307	428	46	462	405	0	218
Gste_rnd-6_family-237	LINE	CR1	0	0	0	0	0	0	0	0	0	0	0	0	0	0	0	0	0	0	0	0	0	0	0	0	0	0	0	0	0	0	0	40	0	0	0	49	49	197	56	208	338	0	91	72	0	0	63
Tgut_rnd-5_family-5091	LTR	ERV1	0	0	0	0	0	0	0	0	0	0	0	0	0	0	0	0	0	0	0	0	0	0	0	0	0	0	0	0	0	0	0	0	0	0	0	0	0	0	0	0	0	0	0	242	0	0	0
Eulor5A	Unknown	TE	0	0	0	0	0	0	0	0	0	0	0	0	0	0	0	0	0	0	0	0	0	0	0	0	0	0	128	0	0	0	64	0	0	0	0	0	0	137	0	319	284	0	177	0	437	0	165
Muni_rnd-5_family-2067	Unknown	Unknown	0	0	0	0	0	0	0	0	0	0	0	0	0	0	0	0	0	0	0	0	0	0	0	0	0	0	53	0	0	0	0	0	0	0	0	0	0	0	0	0	0	0	0	0	0	0	0
Achl_rnd-5_family-76	LINE	CR1	0	0	0	0	0	0	0	0	0	0	0	0	0	0	0	0	0	0	0	0	0	0	0	0	0	0	0	0	0	0	0	0	0	0	0	0	0	0	0	0	67	0	0	0	0	0	181
UCON18	Unknown	TE	0	0	0	0	0	0	0	0	0	0	0	0	0	0	0	0	0	0	0	0	0	0	0	0	0	0	0	0	0	0	48	0	0	0	0	0	0	0	0	0	191	239	0	0	115	124	0
TguLTRL1a1	LTR	ERV3	0	0	0	0	0	0	0	0	0	0	0	0	0	0	0	0	0	0	0	0	0	0	0	0	0	0	0	0	0	0	0	0	0	0	0	0	0	57	0	0	0	0	0	0	0	0	0
Cstr_rnd-5_family-456	LTR	ERVL	0	0	0	0	0	0	0	0	0	0	0	0	0	0	0	0	0	0	0	0	0	0	0	0	0	0	0	0	0	0	0	0	0	0	0	0	0	0	0	0	0	0	0	0	0	0	0
Ldis_rnd-5_family-770	Unknown	Unknown	0	0	0	0	0	0	0	0	0	0	0	0	0	0	0	0	0	0	0	0	0	0	0	31	0	0	0	0	0	0	0	0	0	0	0	0	0	0	0	0	0	0	0	0	290	0	0
Apla_rnd-1_family-66	LTR	ERV1	0	0	0	0	0	0	0	0	0	0	0	0	0	0	0	0	0	0	0	0	0	0	0	0	0	0	0	0	0	0	0	69	0	0	0	0	0	0	0	0	0	10	0	0	0	0	0
CR1_B	LINE	CR1	0	0	0	0	0	0	0	0	56	0	0	0	0	0	34	0	0	0	0	0	0	0	8	42	40	52	149	192	0	23	159	125	122	57	26	272	206	175	332	388	131	235	121	168	191	142	197
Birddawg_I	LTR	ERV3	0	0	0	0	0	0	0	0	0	0	0	0	0	0	0	0	0	0	0	0	0	0	0	0	0	0	0	0	0	0	0	0	0	0	0	0	0	0	38	0	0	0	0	0	0	0	0
Cliv_Rb889	Unclass	Unclass	0	0	0	0	0	0	188	188	376	0	0	188	0	109	190	188	0	0	378	188	0	0	0	0	0	0	0	132	0	0	0	0	0	0	0	0	0	0	0	0	0	0	46	0	0	0	0
Cpel_rnd-5_family-742	Unknown	Unknown	0	0	0	0	0	0	0	0	0	0	0	0	0	0	0	0	0	0	0	0	0	0	0	0	0	0	0	0	0	0	87	0	0	0	0	0	0	0	0	0	0	0	0	55	0	0	332
TguERVL2a2-LTR	LTR	ERV3	0	0	0	0	0	0	0	0	0	0	0	0	0	0	0	0	0	0	0	0	0	0	0	0	0	0	0	0	0	0	0	0	57	0	0	0	80	0	0	0	0	0	0	0	0	0	0
TguERVK1_I	LTR	ERV2	0	0	0	0	0	0	0	0	0	0	0	0	0	0	0	0	0	0	0	0	0	0	32	0	0	0	0	0	0	0	0	51	0	0	0	41	0	0	0	0	0	0	0	0	0	109	0
Scam_rnd-5_family-507	Unknown	Unknown	0	0	0	0	0	0	0	0	0	0	0	0	0	0	0	32	0	0	0	0	0	0	0	0	0	0	0	0	42	0	0	0	0	0	0	0	0	191	38	70	257	106	132	0	241	195	300
Acar_rnd-6_family-1215	RC	Helitron	0	0	0	0	0	0	0	0	0	0	0	0	0	0	0	0	0	0	0	0	0	0	0	0	0	0	54	44	42	0	167	53	263	0	0	48	0	178	0	115	379	298	274	439	217	286	211
Muni_rnd-2_family-72	LTR	ERVL	0	0	0	0	0	0	0	0	0	0	0	0	0	0	0	0	0	0	0	0	0	0	0	0	0	0	0	0	0	0	0	54	0	0	0	0	0	0	0	0	0	0	0	19	0	6	0
Pcar_rnd-5_family-1095	LTR	ERV1	0	0	0	0	0	0	0	0	0	0	0	0	0	0	0	0	0	0	0	0	0	0	0	0	0	0	0	0	0	0	0	0	0	64	0	0	0	0	0	0	0	0	0	0	0	0	0
Afor_rnd-5_family-1414	LINE	L2	0	0	0	0	0	0	0	0	0	0	0	0	0	38	0	0	0	0	0	0	0	0	0	0	0	0	0	0	60	0	0	53	44	54	0	0	0	0	0	69	0	0	90	378	133	75	0
Cliv_rnd-6_family-9	Unknown	Unknown	0	0	0	0	0	0	0	0	0	313	0	0	0	0	0	0	0	249	0	0	1905	0	0	0	838	1257	393	0	0	1848	0	2017	0	0	56	783	2228	832	528	2276	812	1899	2155	1109	916	394	0
Fgla_rnd-5_family-729	LTR	ERVL	0	0	0	0	0	0	0	0	0	0	0	0	0	0	0	0	0	0	0	0	0	0	0	0	0	0	0	0	0	0	0	0	0	0	0	0	0	0	0	0	0	0	0	0	0	0	0
Pcrt_rnd-5_family-111	LINE	CR1	0	0	0	0	0	0	0	0	0	0	0	0	0	0	0	0	0	0	0	0	0	0	0	0	0	0	0	44	0	0	0	0	0	0	0	0	0	121	124	0	254	219	52	118	264	90	214
Scam_rnd-6_family-993	SINE	5S-Deu-L2	0	0	0	0	0	0	0	0	0	0	0	0	0	0	0	0	0	0	0	0	0	0	0	0	0	0	0	0	0	0	0	0	0	0	0	0	0	0	0	195	0	0	0	0	0	0	0
Gste_rnd-5_family-705	LINE	CR1	0	0	0	0	0	0	0	0	0	0	0	0	0	0	0	0	0	0	0	0	0	0	0	0	0	0	0	0	0	0	0	0	0	0	0	0	48	0	156	0	104	0	0	0	72	0	0
TguERVK8_LTR1e	LTR	ERV2	0	0	0	0	0	0	0	0	0	0	0	0	0	0	0	0	0	0	0	0	0	0	0	0	0	0	0	0	0	0	0	0	0	0	0	0	0	0	0	0	0	54	0	0	0	0	0
TguERVK6a_LTR	LTR	ERV2	0	0	0	0	0	0	0	0	0	0	0	0	0	0	0	0	0	0	0	0	0	0	0	0	0	0	0	0	0	0	0	0	0	0	0	0	0	0	0	0	57	0	0	0	0	0	0
Cliv_contig0097	LTR	LTR	0	0	0	0	0	0	0	0	0	0	0	0	57	0	0	0	0	0	0	0	0	0	0	0	0	0	0	0	0	0	0	0	0	0	0	0	0	0	0	0	0	0	0	0	0	0	0
Ccan_rnd-6_family-1505	Unknown	Unknown	0	0	0	0	0	0	0	0	0	0	0	0	0	0	0	0	0	0	0	0	0	0	0	0	0	0	0	0	0	0	0	0	0	0	0	0	0	0	0	0	0	0	0	0	0	0	0
Cliv_contig0530	Unclass	Unclass	0	0	0	0	0	0	0	0	0	0	67	0	0	0	227	458	232	199	236	227	574	427	736	0	637	1183	2525	1232	2196	2329	1114	805	1329	3121	3027	2105	5106	3570	3105	3977	3497	4546	3132	3719	4196	3936	4276
Cliv_contig0325	Unclass	Unclass	0	0	0	0	0	568	0	0	0	0	284	0	0	0	284	0	0	0	275	291	0	0	0	0	0	0	0	0	0	0	0	0	0	0	0	103	0	0	38	0	0	0	707	0	0	0	0
Cliv_contig0567	Unclass	Unclass	0	0	0	0	0	0	0	0	0	0	0	0	0	504	0	0	0	179	0	377	1871	1162	1498	1644	2083	2710	3819	2388	2644	1580	4507	4309	2482	295	1128	777	772	0	0	0	296	0	0	0	0	155	0
Ohoa_rnd-6_family-3636	Unknown	Unknown	0	0	0	0	0	0	0	0	0	0	0	0	0	0	0	0	0	0	0	0	0	0	0	0	0	0	0	0	0	0	298	0	0	1891	83	1497	1027	796	1228	863	2560	4429	855	3012	2786	1755	881
Cvoc_rnd-5_family-1366	Unknown	Unknown	0	0	0	0	0	0	0	0	0	0	0	0	0	0	0	0	0	0	0	0	0	0	0	0	0	0	0	0	0	0	0	0	0	0	0	0	0	0	45	0	0	0	0	0	0	0	0
Cliv_Rb624	Unclass	Unclass	0	0	0	0	0	0	0	0	0	0	0	0	0	0	0	0	0	68	0	0	0	204	65	0	0	0	0	61	136	82	0	0	68	0	0	0	0	0	0	0	0	0	0	0	0	0	111
Cliv_Rb537	Unclass	ERV	0	0	0	0	0	0	143	0	454	454	0	0	0	453	0	448	339	446	0	387	349	449	0	0	0	0	0	0	0	0	0	0	0	0	0	0	0	0	377	0	0	0	0	0	0	0	0
Achl_rnd-5_family-2713	Unknown	Unknown	0	0	0	0	0	0	0	0	0	0	0	0	0	0	0	0	0	0	0	0	0	0	0	0	0	0	0	0	0	0	0	0	0	0	0	0	0	0	0	0	0	0	0	0	0	0	78
Cpel_rnd-5_family-1615	Unknown	Unknown	0	0	0	0	0	0	0	0	0	0	0	0	0	0	0	0	0	0	0	0	0	0	0	0	0	0	0	0	0	0	0	0	0	0	0	0	0	0	0	0	0	0	0	0	0	0	0
Nnip_rnd-3_family-59	Unknown	Unknown	0	0	0	0	0	0	0	0	0	0	0	0	0	0	0	0	60	0	0	0	36	33	0	31	40	0	0	0	0	0	40	53	47	0	42	88	0	71	0	0	111	49	269	47	731	431	182
Plep_rnd-4_family-151	LTR	ERVL	0	0	0	0	0	0	0	0	0	0	0	0	0	0	0	0	0	0	0	38	272	0	0	0	0	0	0	0	0	138	0	296	1123	0	0	0	1728	534	1082	0	3010	2263	108	948	1221	913	0
Afor_rnd-6_family-38	Unknown	Unknown	0	0	0	0	0	0	0	0	0	0	0	0	0	0	0	0	0	0	0	0	0	0	0	0	0	0	0	62	69	0	0	0	0	0	0	260	0	92	333	0	0	0	220	0	2565	1033	261
TguERVK6	LTR	ERV2	0	0	0	0	0	0	0	0	0	0	0	0	0	0	0	0	0	0	0	0	0	0	0	31	0	0	0	0	0	0	0	0	0	0	0	0	0	0	50	80	0	0	0	0	0	0	0
Scam_rnd-5_family-700	RC	Helitron	0	0	0	0	0	0	0	0	0	0	0	0	0	0	0	0	0	61	0	0	0	0	0	46	0	0	46	44	6	0	0	61	52	135	0	48	0	0	63	140	42	47	137	0	0	118	203
Achl_rnd-6_family-119	LTR	ERV1	0	0	0	0	0	0	0	0	0	0	0	0	0	0	0	0	0	0	0	0	0	0	0	0	0	0	0	0	0	0	0	0	0	0	0	0	0	0	0	0	0	0	0	0	0	0	0
Talb_rnd-4_family-260	Unknown	Unknown	0	0	0	0	0	0	0	0	0	0	0	0	0	0	0	0	0	0	0	0	0	0	0	0	0	0	0	0	0	0	0	0	0	0	0	0	0	0	0	0	0	0	0	0	0	0	0
Cliv_Ra267	Unclass	Unclass	0	0	0	0	0	0	0	0	0	0	0	0	0	0	0	0	0	0	0	0	0	0	0	111	0	0	0	96	102	207	0	0	97	0	164	0	121	143	0	180	0	0	0	0	0	164	136
Eulor2A	Unknown	TE	0	0	0	0	0	0	0	31	0	0	0	0	0	0	0	0	0	0	0	0	0	0	0	0	0	0	55	62	43	128	0	38	68	73	0	0	0	0	125	288	0	175	0	156	208	77	353
Halb_rnd-5_family-3	LINE	CR1	0	0	0	0	0	0	0	0	0	0	0	0	0	0	0	0	0	0	0	0	0	0	0	0	0	0	0	0	139	0	60	0	0	0	74	65	0	222	210	159	0	80	253	190	1197	147	234
Ccan_rnd-5_family-947	Unknown	Unknown	0	0	0	0	0	0	0	0	0	0	0	0	0	0	0	0	0	0	0	0	0	0	0	0	0	0	0	0	0	0	0	0	0	8	0	0	0	0	0	0	0	0	0	0	0	0	0
Plep_rnd-5_family-1775	LTR	ERV1	0	0	0	0	0	0	0	0	0	0	0	0	0	0	0	0	0	0	0	0	0	0	0	0	0	0	0	0	0	0	0	0	0	0	0	0	0	0	0	0	0	0	0	0	0	0	0
Hleu_rnd-6_family-4385	LTR	ERV1	0	0	0	0	0	0	0	0	0	0	0	0	0	0	0	0	0	0	0	0	0	0	0	0	0	0	0	0	0	0	0	0	0	0	0	0	0	0	0	0	0	0	0	0	0	0	0
Cpel_rnd-6_family-1829	Unknown	Unknown	0	0	0	0	0	0	0	0	0	0	0	0	0	0	0	0	0	0	0	0	0	0	0	0	0	0	0	0	0	0	0	0	0	0	0	0	70	0	0	0	0	0	0	0	0	0	0
Mvit_rnd-5_family-2082	SINE	tRNA	0	0	0	213	0	0	146	0	0	73	0	0	0	73	0	0	73	0	0	0	0	0	0	71	0	0	0	0	0	0	0	0	0	0	0	0	0	0	0	0	0	0	0	0	0	0	0
TguLTRK7h	LTR	ERV2	0	0	0	0	0	0	0	0	0	0	0	0	0	0	0	0	0	0	0	0	0	0	0	0	0	0	0	0	0	0	0	0	0	0	0	0	0	0	0	0	0	0	0	74	0	0	0
Pcrs_rnd-5_family-138	LTR	ERV	0	0	0	0	0	0	0	0	0	0	0	0	0	0	0	0	0	0	0	0	0	0	0	0	0	0	0	35	0	0	0	54	0	0	0	0	0	116	1945	0	0	444	0	0	0	923	0
Avit_rnd-5_family-1779	LTR	ERVL	0	0	0	0	0	0	0	0	0	0	0	0	0	0	0	0	0	0	0	0	0	0	0	0	0	0	0	0	0	0	0	0	0	0	0	0	0	0	0	0	0	0	0	0	0	0	0
Cvoc_rnd-6_family-5544	LTR	ERV1	0	0	0	0	0	0	0	0	0	0	0	0	0	0	0	0	0	0	0	0	0	0	0	71	0	0	0	0	78	0	460	0	497	144	0	750	208	1109	0	349	1938	1355	1387	401	1631	1754	142
UCON6	Unknown	TE	0	0	0	0	0	0	0	0	0	0	0	0	0	0	0	0	0	0	0	0	0	0	0	0	40	0	56	66	0	0	0	0	0	0	0	82	113	54	0	0	108	82	127	0	521	77	229
Cliv_Rb165	Unclass	Unclass	0	0	0	0	0	0	0	0	0	0	0	0	0	35	0	0	0	0	40	0	0	0	0	0	0	0	0	44	0	0	39	53	0	43	0	0	37	0	0	0	0	20	0	0	0	0	0
Halb_rnd-5_family-434	LINE	CR1	0	0	0	0	0	0	0	0	0	0	0	0	0	0	0	0	0	0	0	0	0	0	0	0	41	0	0	0	0	0	0	0	0	0	60	0	0	0	0	200	48	146	63	168	0	27	336
Nnip_rnd-6_family-16	Unknown	Unknown	0	0	0	0	0	0	0	0	0	0	0	0	0	0	0	0	0	0	0	0	0	0	0	0	0	63	0	0	0	0	0	0	60	0	0	69	188	104	0	68	0	41	0	56	0	123	85
Cliv_contig0030	LTR	ERVL	0	0	0	0	100	0	72	31	0	0	0	0	0	52	51	48	0	109	264	320	0	371	596	1373	11552	3870	9791	13101	21635	23071	25697	25345	30322	17267	15429	18549	20940	19885	14389	10528	16118	10087	7583	4498	13967	6147	4322
MER132	DNA	TcMar-Tc1	0	0	0	0	0	0	0	0	0	0	0	0	0	0	0	0	0	0	0	0	0	0	0	0	0	0	0	0	0	0	0	0	0	43	0	0	0	0	0	0	0	53	0	0	71	0	90
Ehel_rnd-5_family-112	Unknown	Unknown	0	0	0	0	0	0	0	0	0	0	0	0	0	0	0	0	0	0	0	0	0	0	0	348	0	488	651	203	1491	875	1498	1447	2321	1392	3377	1301	478	1172	1642	1027	390	2045	2002	533	502	0	318
Nnip_rnd-6_family-1417	Unknown	Unknown	0	0	0	0	0	0	0	0	0	0	0	0	0	0	0	0	0	0	0	0	0	0	0	0	0	0	0	0	0	0	0	0	0	69	0	69	146	0	75	0	0	0	0	0	0	82	0
Ccri_rnd-6_family-3166	SINE	tRNA	0	0	0	0	0	0	0	0	0	0	0	0	0	0	0	32	0	0	0	0	0	0	0	0	240	0	0	0	0	0	0	0	0	0	0	0	0	0	0	0	60	53	0	0	92	117	0
Cliv_contig0578	LINE	CR1	0	0	0	0	0	0	0	0	0	0	0	0	0	0	0	0	0	0	0	0	0	0	0	0	0	0	0	0	0	0	0	0	378	0	302	0	121	0	0	201	0	588	723	613	0	633	129
Pade_rnd-5_family-2565	LINE	CR1	0	0	0	0	0	0	0	0	0	0	0	0	0	0	0	0	0	0	0	0	0	0	0	0	0	0	36	0	0	159	0	0	0	0	0	0	169	0	59	953	0	90	222	342	0	0	0
Tgut_rnd-6_family-465	Unknown	Unknown	0	0	0	0	0	0	0	0	0	0	0	0	0	0	0	0	0	0	0	0	0	0	0	0	0	0	0	0	0	0	0	0	0	0	0	0	0	0	0	0	0	0	0	0	0	0	0
Halb_rnd-5_family-1352	Unknown	Unknown	0	0	0	0	0	0	0	0	0	0	0	0	0	0	0	0	0	0	0	0	0	0	0	0	0	0	0	0	0	0	0	0	0	0	0	157	92	39	835	0	0	49	274	247	49	358	1205
Mund_rnd-5_family-1897	LTR	ERV1	0	0	0	0	0	0	0	0	0	0	0	0	0	0	0	0	0	0	0	0	0	0	96	0	0	0	0	0	0	0	0	0	0	105	0	0	0	0	94	142	0	0	102	0	0	116	47
Cann_rnd-5_family-2820	LTR	ERV1	0	0	0	0	0	0	0	0	0	0	0	0	0	0	0	0	0	0	0	0	0	0	0	0	0	0	0	0	0	0	0	0	0	0	0	0	0	0	0	0	0	0	0	73	0	0	0
Cann_rnd-6_family-466	LTR	ERVK	0	0	0	0	0	0	0	0	0	0	0	0	0	0	0	0	0	0	0	0	0	0	0	0	0	0	0	0	0	0	0	0	0	0	0	0	0	0	0	0	0	54	0	0	0	0	0
Tgut_rnd-6_family-352	LINE	CR1	0	0	0	0	0	0	0	0	0	0	0	0	0	0	0	0	0	0	0	0	0	0	0	0	0	0	0	0	0	0	0	0	0	0	0	0	0	0	0	0	0	0	0	0	0	0	0
Egar_rnd-5_family-437	Unknown	Unknown	0	0	0	0	0	0	0	0	0	0	0	0	0	0	0	0	0	0	0	0	0	0	0	0	0	0	0	0	0	0	0	0	59	0	0	0	0	0	0	0	0	0	131	0	147	259	351
Cliv_Rb649	Unclass	Unclass	0	0	0	0	0	0	0	0	0	0	138	0	0	0	114	0	0	273	0	135	0	0	131	0	0	0	135	0	0	252	0	0	0	0	0	270	138	0	0	0	0	0	0	0	0	0	0
Pgut_rnd-5_family-22	Unknown	Unknown	0	0	0	0	0	0	0	0	0	0	0	0	0	0	0	0	0	0	0	0	0	0	0	0	0	0	0	0	102	0	0	65	0	59	0	0	211	6	0	270	0	13	952	1309	612	62	156
Mnub_rnd-6_family-1693	LTR	ERV1	0	0	0	0	0	0	0	0	0	0	0	0	0	0	0	0	0	0	0	0	0	0	0	0	0	0	0	0	0	0	0	0	0	0	0	0	0	0	0	0	0	0	0	0	0	0	0
Cpel_rnd-5_family-1265	LTR	ERV4	0	0	0	0	0	0	0	0	0	0	0	0	0	0	0	0	0	0	0	0	0	0	0	41	0	0	0	0	0	0	0	0	0	0	0	0	0	0	0	0	0	0	0	0	0	0	0
Ppub_rnd-5_family-453	LTR	ERVL	0	0	0	0	0	0	0	0	0	0	0	0	0	0	0	52	0	0	0	0	0	0	0	0	0	0	0	0	0	0	0	0	48	0	0	0	0	209	0	0	0	0	0	0	0	0	0
Nnip_rnd-4_family-107	LTR	ERV4	0	0	0	0	0	0	0	0	0	0	0	0	0	0	0	0	0	0	0	0	0	0	0	0	0	0	0	0	0	0	0	0	0	0	0	0	0	0	0	0	0	0	0	92	0	0	0
TguLTRK3a	LTR	ERV2	0	0	0	0	0	0	0	0	0	0	0	0	0	0	0	0	0	0	0	0	0	0	0	0	0	0	0	0	0	0	0	0	0	0	0	0	61	0	0	0	0	0	0	0	0	0	0
TguERVK4_I	LTR	ERV2	0	0	0	0	0	0	0	0	0	0	0	0	0	0	0	0	0	0	0	0	0	0	0	0	0	0	0	0	0	0	0	0	0	0	0	0	0	0	0	0	0	0	0	0	0	69	0
TguLTRL2a6	LTR	ERV3	0	0	0	0	0	0	0	0	0	0	0	46	0	0	0	0	0	0	0	0	0	0	0	0	0	0	0	44	0	0	0	0	0	0	0	0	0	0	0	0	0	0	40	0	0	0	0
Muni_rnd-5_family-429	Unknown	Unknown	0	0	0	0	0	0	0	0	0	0	0	0	0	0	0	0	0	0	0	0	0	0	0	0	0	0	0	0	0	0	0	0	0	0	0	0	0	0	0	0	0	0	0	0	0	0	0
GymnSINE_Gymnopithys_rufigula	SINE	RTE	0	0	0	0	0	0	0	0	0	0	0	0	0	0	0	0	0	0	0	0	0	0	0	0	0	0	0	0	0	0	0	0	0	0	0	0	0	0	0	0	0	0	0	0	0	0	0
Tgut_rnd-4_family-300	LTR	ERV1	0	0	0	0	0	0	0	0	0	0	0	0	0	0	0	0	0	0	0	0	0	0	0	0	0	0	0	0	0	0	0	0	0	0	0	0	0	64	0	0	0	0	0	0	0	0	0
Talb_rnd-5_family-126	SINE	tRNA	0	0	0	0	0	0	0	0	0	0	0	0	0	0	0	65	0	0	0	0	0	0	0	0	0	0	0	24	0	0	0	0	0	95	0	234	40	367	0	0	0	156	0	191	57	0	121
Tery_rnd-5_family-213	LTR	ERVK	0	0	0	0	0	0	0	0	0	0	0	0	0	0	0	0	0	0	0	0	0	0	0	0	0	0	0	0	0	0	0	0	0	0	0	0	0	0	0	0	0	0	0	0	0	0	0
Breg_rnd-5_family-510	Unknown	Unknown	0	0	0	0	0	0	0	0	0	0	0	0	0	0	0	0	0	0	0	0	0	0	0	0	0	0	0	0	0	0	89	0	0	0	56	0	0	0	106	122	0	41	7	0	0	135	47
Acar_rnd-5_family-1287	Unknown	Unknown	0	0	0	0	0	0	0	0	0	0	0	0	0	0	0	0	0	0	0	0	0	0	0	0	0	0	0	0	0	0	0	0	0	0	0	0	0	0	0	0	0	0	0	0	0	0	0
Plep_rnd-6_family-1922	Unknown	Unknown	0	0	0	0	0	0	0	0	28	0	0	0	0	0	0	0	0	0	0	0	0	0	0	0	0	0	0	0	0	0	0	0	0	0	0	0	0	0	0	0	0	0	0	0	0	0	0
Cbra_rnd-5_family-113	LTR	ERVL	0	0	0	0	0	0	0	0	0	0	0	0	0	0	0	0	0	0	0	0	0	0	0	0	0	0	0	0	0	0	0	0	0	0	0	109	0	0	0	0	0	202	0	63	0	0	0
Caur_rnd-5_family-1322	Unknown	Unknown	0	0	0	0	0	0	0	0	0	0	0	0	0	0	0	0	30	0	0	0	0	47	0	0	0	0	0	0	8	0	0	0	0	0	0	0	0	0	0	0	0	0	0	0	0	0	0
Cliv_Rb622	Unclass	ERV	0	0	0	0	0	0	0	0	0	0	0	0	0	0	0	0	322	0	0	0	469	0	0	0	0	0	0	0	0	0	0	0	0	0	0	0	0	0	0	0	0	0	0	0	0	0	0
Cbra_rnd-6_family-995	Unknown	Unknown	0	0	0	0	0	0	0	0	0	0	0	0	0	0	0	0	0	0	0	0	0	0	0	0	0	0	76	0	0	0	0	0	0	0	0	0	0	0	0	0	0	134	136	0	0	0	0
Gste_rnd-6_family-200	Unknown	Unknown	0	0	0	0	0	0	0	0	0	0	0	0	0	0	0	0	0	0	0	0	0	0	120	0	0	176	0	0	1387	364	0	531	0	169	686	95	262	772	542	0	444	188	307	101	225	0	311
Pcrs_rnd-5_family-1658	LINE	CR1	0	0	0	0	0	0	0	0	0	0	0	0	38	0	0	0	0	0	0	0	0	59	0	0	30	0	0	0	0	0	0	0	0	94	0	0	216	110	168	538	19	70	45	223	61	0	442
GGLTR12C	LTR	ERV3	0	0	0	0	0	0	0	0	0	0	0	0	0	0	0	0	0	0	0	0	0	0	0	0	0	0	0	0	0	0	0	0	0	0	0	0	0	0	0	0	0	0	0	0	0	0	0
Mund_rnd-5_family-2538	Unknown	Unknown	0	0	0	0	0	0	0	0	0	0	0	0	0	0	0	0	0	0	0	0	0	0	0	0	0	0	0	0	0	0	0	0	0	0	0	0	0	0	0	0	0	0	0	0	0	0	0
Ohoa_rnd-5_family-339	LINE	CR1	0	0	0	0	0	0	0	0	0	0	0	0	0	0	0	0	0	0	0	0	0	67	0	0	0	0	0	0	0	0	0	0	0	0	0	0	0	0	0	0	0	0	0	55	121	0	0
Cliv_contig0058	LINE	LINE	0	0	0	383	0	956	824	34	0	820	0	227	515	35	0	811	30	0	0	782	0	0	43	0	0	222	55	1185	247	50	47	142	37	0	9	966	504	21	0	164	61	283	416	490	333	243	181
Avit_rnd-5_family-1296	LTR	ERV1	0	0	0	0	0	0	0	0	0	0	0	0	0	0	0	0	0	0	0	0	0	0	0	0	0	0	0	0	0	0	0	0	0	0	0	0	0	0	0	0	0	0	0	0	0	0	0
Avit_rnd-5_family-839	LINE	CR1	0	0	0	0	0	0	0	0	0	0	0	0	0	0	0	0	0	0	80	0	0	0	0	0	0	0	0	0	0	0	0	0	37	0	0	0	0	0	0	0	0	0	0	50	0	0	0
TguERV3_I	LTR	ERV1	0	0	0	0	0	0	0	0	0	0	0	0	0	0	0	0	0	0	0	0	0	0	0	0	0	0	0	0	0	0	0	0	0	0	0	41	0	0	0	0	0	0	126	0	0	0	468
Mvit_rnd-5_family-1006	Unknown	Unknown	0	0	0	0	0	0	0	0	0	0	0	0	0	0	0	0	0	0	0	0	0	0	0	0	0	0	0	0	0	0	0	0	0	0	0	0	0	0	0	0	0	0	0	39	0	0	0
Talb_rnd-6_family-1699	LINE	CR1	0	0	0	0	0	0	0	0	0	0	0	0	0	0	0	0	0	0	0	0	0	0	0	0	0	0	0	0	0	0	0	0	0	0	0	0	0	0	0	0	0	0	0	0	0	0	0
Hleu_rnd-5_family-499	LINE	Penelope	0	0	0	0	0	0	0	0	0	0	0	0	38	0	0	0	0	0	0	0	0	0	43	0	0	112	0	0	0	125	0	0	0	0	0	0	158	52	78	0	0	133	146	393	43	342	466
Pcar_rnd-6_family-419	LINE	CR1	0	0	0	0	0	0	0	0	0	0	0	0	0	0	0	0	0	0	0	0	0	0	0	0	0	0	0	0	0	0	0	0	0	0	0	0	73	0	0	0	0	0	0	0	0	0	120
Ehel_rnd-5_family-423	SINE	MIR	0	0	0	0	0	0	0	0	29	0	0	0	0	0	0	0	0	0	0	0	0	0	0	0	0	0	0	0	45	0	0	0	0	0	35	229	54	98	106	0	249	106	0	360	471	128	135
Apla_rnd-6_family-159	Unknown	Unknown	0	0	0	0	0	0	0	0	0	0	0	0	0	0	0	0	0	0	0	0	0	0	0	0	0	0	0	0	0	0	0	0	0	0	0	0	0	0	0	0	0	0	0	0	0	0	0
Pcar_rnd-6_family-574	Unknown	Unknown	0	0	0	0	0	0	0	0	0	0	0	0	0	0	0	0	0	0	0	0	0	0	0	0	53	0	0	0	0	0	214	0	591	0	234	0	381	1220	348	0	2283	2551	1748	732	487	2163	1861
Cliv_Ra504	Unclass	Unclass	0	0	0	0	254	0	0	0	0	0	0	0	256	0	0	0	0	19	0	0	0	0	0	0	0	0	0	0	0	0	0	0	0	0	0	0	0	0	0	0	0	0	0	0	0	0	0
TguERV2_LTR1c	LTR	ERV1	0	0	0	0	0	0	0	0	0	0	0	0	0	0	0	0	0	0	0	0	0	0	0	0	0	0	0	0	0	0	0	0	0	0	0	0	0	0	0	0	0	0	0	0	0	0	0
Ccan_rnd-6_family-1635	LTR	ERV1	0	0	0	0	0	0	0	0	0	0	0	0	0	0	0	0	0	0	0	0	0	0	0	0	0	0	0	0	0	0	0	0	0	0	0	0	0	0	0	0	0	65	0	43	0	0	0
Breg_rnd-4_family-83	LINE	CR1	0	0	0	0	0	0	0	0	0	0	0	0	0	0	0	0	0	0	0	0	0	0	0	0	39	0	0	0	0	41	0	0	0	0	0	0	0	67	0	0	0	0	52	0	251	45	0
hAT-NA_Merops	DNA	hAT-Charlie	0	0	0	0	0	0	0	0	0	0	0	0	0	0	0	0	0	0	0	0	0	0	0	0	0	0	0	0	0	0	0	0	0	0	0	0	0	0	0	43	0	0	0	0	0	0	116
Talb_rnd-6_family-817	LTR	ERV1	0	0	0	0	0	0	0	0	0	0	0	0	0	0	0	0	0	0	0	0	0	0	0	0	0	0	0	0	0	0	0	0	0	0	0	0	0	0	0	0	0	0	0	0	0	0	0
Cliv_Rb887	Unclass	Unclass	0	0	0	0	0	0	0	96	234	0	232	0	0	0	0	0	117	82	116	89	234	116	0	299	117	0	112	0	234	0	0	0	113	143	113	0	0	98	0	0	0	0	0	0	0	0	0
MIR_Aves1	SINE2	tRNA	0	0	0	0	0	45	36	32	0	0	0	0	0	0	0	31	83	41	41	74	35	260	54	94	80	49	137	47	84	332	222	53	273	153	457	76	307	150	945	616	337	557	1438	1061	752	560	1652
Cbra_rnd-5_family-3314	Unknown	Unknown	0	0	0	0	0	0	0	0	0	0	0	0	0	0	0	0	0	0	0	0	0	0	0	0	0	0	0	0	0	0	0	0	0	0	0	0	0	0	0	0	0	0	0	0	0	0	0
TguERV4N1_I	LTR	ERV1	0	0	0	0	0	0	0	0	0	0	0	0	0	0	0	0	0	0	0	0	0	0	0	0	0	0	0	0	0	0	0	0	0	36	0	41	0	0	112	73	72	0	0	75	0	78	0
Hleu_rnd-6_family-1691	Unknown	Unknown	0	0	0	0	0	0	0	0	0	0	0	0	0	0	0	0	0	0	0	0	0	0	0	116	49	0	0	0	374	0	0	0	0	136	0	0	506	0	0	118	0	398	120	94	248	335	0
Cliv_contig0400	LINE	LINE	0	0	0	0	0	0	0	0	56	0	45	0	0	0	0	46	227	84	289	282	686	823	918	958	1160	1013	889	1428	1597	1058	47	1084	576	1591	1181	6	147	296	269	493	297	47	293	117	222	162	203
Brhi_rnd-4_family-142	Unknown	Unknown	0	0	0	0	0	0	0	0	0	0	0	0	0	0	0	0	0	0	0	0	0	0	0	0	0	0	0	0	0	0	0	0	0	0	0	0	0	0	0	0	0	0	0	0	0	0	0
Cliv_Ra469	Unclass	Unclass	0	0	0	0	0	0	0	0	0	0	0	0	0	0	0	0	0	0	0	0	0	113	0	0	0	0	0	0	0	0	0	0	0	102	0	109	0	0	0	0	113	0	0	0	0	0	103
Muni_rnd-6_family-58	Unknown	Unknown	0	0	0	0	0	0	0	0	4	0	0	0	0	0	0	0	0	0	0	38	0	18	18	0	0	0	10	0	0	0	0	0	0	0	0	0	0	0	0	0	0	0	0	0	0	0	0
UCON1	Unknown	TE	0	0	0	0	0	0	0	0	0	0	0	0	0	0	0	34	0	0	0	0	0	0	0	0	0	0	0	0	0	0	88	0	0	98	0	0	80	0	266	0	0	173	0	101	0	0	42
Ehel_rnd-5_family-61	LINE	CR1	0	0	0	0	0	0	0	0	0	0	0	0	0	0	0	89	0	0	64	76	107	121	0	43	129	275	110	89	324	601	402	668	478	1227	1620	739	1001	1208	1521	2048	2313	3386	2836	3245	2734	3390	3348
Scam_rnd-5_family-61	Unknown	Unknown	0	0	0	0	0	0	0	0	0	0	0	0	0	0	0	0	0	0	0	0	0	0	0	0	59	0	0	0	0	0	0	38	0	0	0	0	59	0	0	0	0	0	0	0	49	75	0
Muni_rnd-5_family-1673	LTR	ERV1	0	0	0	0	0	0	0	0	0	0	0	0	0	0	0	0	0	0	0	0	0	0	0	0	0	0	0	0	0	0	0	0	0	0	0	0	0	0	0	0	0	0	0	44	0	0	0
Apla_rnd-5_family-568	Unknown	Unknown	0	0	0	0	0	0	0	0	0	0	0	0	0	0	0	0	0	0	0	0	0	0	0	0	0	0	0	0	43	41	0	0	0	0	35	133	47	46	0	0	158	95	165	115	80	124	241
Cvoc_rnd-6_family-73	Unknown	Unknown	0	0	0	0	0	0	0	0	0	0	0	0	0	0	0	0	0	0	39	0	0	46	0	0	40	0	0	0	0	0	39	0	0	0	0	0	0	64	0	63	104	48	0	93	93	0	130
Hleu_rnd-5_family-946	LINE	L1	0	0	0	0	0	46	0	0	0	58	0	0	56	0	0	0	159	0	56	0	47	0	53	277	123	0	204	220	0	129	57	354	223	100	299	265	72	51	318	193	184	233	494	180	364	317	137
Achl_rnd-6_family-1039	LTR	ERV1	0	0	0	0	0	0	0	0	0	0	0	0	0	0	0	0	0	0	0	0	0	0	0	0	0	0	0	0	0	0	0	0	0	43	35	0	0	0	0	0	137	0	0	0	0	0	0
Tgut_rnd-5_family-2454	LTR	ERVK	0	0	0	0	0	0	0	0	0	0	0	0	0	0	0	0	0	0	0	0	0	0	0	0	0	0	0	0	0	0	0	0	0	0	0	0	0	0	0	0	0	0	0	0	0	0	0
Cliv_Rb743	LTR	LTR_TSD	0	0	0	0	0	0	0	372	0	0	376	0	0	0	185	0	0	0	0	0	70	0	36	0	0	0	0	134	0	301	0	0	0	14	0	0	0	0	0	0	0	0	0	0	0	0	0
Gfor_rnd-5_family-13	LTR	ERV1	0	0	0	0	0	0	0	0	0	0	0	0	0	0	0	0	0	0	0	0	0	0	0	0	0	0	0	0	0	0	0	0	0	51	0	0	0	0	0	0	0	0	0	0	0	0	0
Apla_rnd-6_family-329	Unknown	Unknown	0	0	0	0	0	0	0	0	0	0	0	0	0	0	0	0	0	0	0	0	0	0	0	0	0	0	0	0	0	0	0	0	0	64	0	48	0	0	95	0	0	0	66	74	218	0	70
Scam_rnd-5_family-3577	Unknown	Unknown	0	0	0	0	0	0	0	0	0	0	0	0	0	0	0	0	0	0	0	0	0	0	0	0	0	0	0	0	0	0	0	0	0	0	0	0	0	0	0	0	0	0	0	0	0	0	0
Hleu_rnd-6_family-932	Unknown	Unknown	0	0	0	0	0	0	0	0	0	0	0	0	0	0	0	0	0	0	0	0	0	0	0	0	0	48	0	0	0	0	0	0	0	0	0	0	0	0	0	0	131	0	0	0	98	0	0
Cbra_rnd-5_family-3600	Unknown	Unknown	0	0	0	0	0	0	0	0	0	0	0	0	0	0	0	0	0	0	0	0	0	0	0	0	0	0	0	0	0	0	0	0	0	0	0	0	0	0	0	0	0	0	0	0	0	0	0
TguERVK1N1_I	LTR	ERV2	0	0	0	0	0	0	0	0	0	0	0	0	0	0	0	0	0	0	0	0	0	0	0	0	0	0	0	0	0	0	0	0	0	0	0	0	0	0	0	0	0	0	0	0	0	0	0
Cvoc_rnd-5_family-2029	SINE	MIR	0	0	0	0	0	0	0	0	0	0	0	0	0	0	0	0	0	41	0	0	0	0	0	0	0	0	0	35	68	0	0	38	44	57	78	0	107	187	0	60	61	0	109	883	197	110	62
Tery_rnd-4_family-210	LTR	ERV1	0	0	0	0	0	0	0	0	0	0	0	0	0	0	0	0	0	0	0	0	0	0	0	0	0	0	0	0	0	0	0	0	0	0	0	0	0	0	0	0	0	0	0	0	0	0	0
Ccri_rnd-3_family-26	LTR	ERVL	0	0	0	0	0	0	0	0	0	0	0	0	0	0	0	0	0	85	0	0	0	0	0	0	0	0	73	0	44	0	0	0	0	7	155	173	0	84	0	347	132	59	427	69	357	378	232
Cliv_contig0437	LTR	LTR	0	0	0	0	0	176	242	0	0	0	0	721	0	72	244	0	0	0	0	0	0	0	0	0	0	93	0	0	967	0	441	242	432	480	237	435	148	53	205	238	0	0	0	0	0	0	0
Ccri_rnd-5_family-4632	Unknown	Unknown	0	0	0	0	0	0	0	0	0	0	0	0	0	0	0	0	0	0	0	0	0	0	0	0	0	0	0	0	0	0	0	0	0	0	0	0	0	0	0	0	0	0	0	0	0	0	0
Cbra_rnd-5_family-43	LTR	ERVK	0	0	0	0	0	0	0	0	0	0	0	0	0	0	0	0	0	0	0	0	0	0	0	0	0	0	0	0	0	0	0	0	0	0	0	0	0	0	0	0	0	74	0	0	0	0	0
Mvit_rnd-5_family-832	Unknown	Unknown	0	0	0	0	0	0	0	0	0	0	0	0	0	0	0	32	0	0	0	0	0	0	0	0	0	0	0	0	0	0	0	0	0	0	0	0	41	0	0	0	0	0	0	0	0	0	0
TguERV4N2_LTR1	LTR	ERV1	0	0	0	0	0	0	0	0	0	0	0	0	0	0	0	0	0	0	0	0	0	0	0	0	0	0	0	0	0	0	0	0	0	98	0	0	0	0	0	0	0	0	0	0	0	0	0
Cliv_Rb492	LINE	LINE	0	0	0	0	0	0	0	0	0	0	0	0	39	0	0	0	0	0	0	0	47	0	0	0	0	58	0	105	0	0	0	0	0	117	0	0	0	0	0	7	0	0	102	0	132	0	0
Ccri_rnd-5_family-656	SINE	MIR	0	0	0	0	0	0	0	0	0	0	0	0	0	0	0	0	0	0	0	0	35	0	0	0	0	0	0	0	0	9	0	0	0	79	84	137	70	0	0	112	48	333	73	470	278	53	211
Cliv_contig0062	LINE	LINE	0	0	0	0	0	0	0	61	0	0	0	0	59	0	0	0	0	289	0	401	380	245	55	0	1715	985	489	0	1539	166	346	1014	1864	1689	673	1739	225	503	139	0	0	0	0	0	0	0	0
TguLTRK2e_I	LTR	ERV2	0	0	0	0	0	0	0	0	0	0	0	0	0	0	0	0	0	0	0	0	0	0	0	0	0	0	0	0	0	0	0	0	0	0	0	0	0	0	0	68	0	0	0	0	0	0	0
Cbra_rnd-6_family-1288	LTR	ERVK	0	0	0	0	0	0	0	0	0	0	0	0	0	0	0	0	0	0	0	0	0	0	0	0	0	0	0	0	0	0	0	0	0	0	0	0	0	0	0	0	0	0	0	0	0	0	0
Avit_rnd-3_family-30	LTR	ERVL	0	0	0	0	0	0	0	0	0	0	0	0	0	0	0	0	0	0	0	0	0	0	0	0	0	0	0	0	0	0	0	0	0	0	0	0	0	0	16	0	0	0	0	0	0	0	0
Fgla_rnd-5_family-900	LINE	CR1	0	0	0	0	0	0	0	0	0	0	0	0	0	0	0	0	9	0	0	0	0	33	0	0	61	0	0	0	0	0	0	0	45	0	0	41	77	270	0	140	1289	123	0	310	176	71	568
Hleu_rnd-5_family-36	Unknown	Unknown	0	0	0	0	0	0	0	0	0	0	0	0	0	0	0	0	0	0	0	0	0	0	0	0	0	0	0	0	0	0	0	0	0	0	0	0	0	0	0	0	0	0	0	0	0	0	0
Talb_rnd-3_family-5	LINE	CR1	0	0	0	0	0	0	0	0	0	0	0	0	0	0	0	0	0	0	0	0	0	88	0	0	0	0	144	0	0	0	994	0	2045	196	577	2693	5844	375	4098	5121	9579	6068	5831	4678	999	1679	329
Fgla_rnd-5_family-1252	LINE	CR1	0	0	0	0	0	0	0	0	0	0	0	0	0	0	0	0	0	0	0	0	0	0	0	0	0	0	73	0	0	0	0	374	44	0	0	54	0	118	0	0	55	59	0	306	707	329	79
Nnip_rnd-6_family-131	LINE	CR1	0	0	0	0	0	0	0	0	0	0	0	0	0	0	0	0	0	0	0	0	0	0	0	0	0	38	0	0	0	0	0	78	0	0	0	0	0	0	113	0	0	339	132	553	55	79	70
Ehel_rnd-4_family-149	LINE	CR1	0	0	0	0	0	0	0	0	0	0	0	0	0	0	0	0	0	0	0	0	0	0	0	0	0	0	0	0	0	0	0	128	0	0	64	0	0	0	0	0	191	0	0	0	202	0	0
Scam_rnd-6_family-991	LINE	L2	0	0	0	0	0	0	0	0	0	0	0	0	0	0	0	0	0	0	0	0	98	0	0	0	0	0	66	0	0	49	0	0	60	190	35	98	40	0	278	81	60	505	410	205	293	535	590
UCON23	Unknown	TE	0	0	0	0	0	0	0	0	0	0	0	0	0	0	0	0	0	0	0	0	0	0	0	0	0	0	0	0	0	0	0	0	0	159	0	0	134	0	0	0	0	0	0	332	100	0	0
Mund_rnd-5_family-1116	LTR	ERV1	0	0	0	0	0	0	0	0	0	0	0	0	0	0	0	0	0	0	0	0	0	0	0	0	0	0	63	0	0	0	0	0	0	0	78	0	0	130	0	82	78	0	61	0	0	104	82
Mariner1_Columba	DNA	TcMar-Tc1	0	0	0	0	0	0	0	99	28	50	70	83	75	254	2039	280	644	1460	1836	1426	3411	2233	5143	6008	11018	25213	41922	44262	54357	68272	52419	51171	29632	27861	16729	10262	11797	5595	1863	2985	2183	3048	518	446	322	186	52
Cann_rnd-5_family-2606	LTR	ERV1	0	0	0	0	0	0	0	0	0	0	0	0	0	0	0	0	0	0	0	0	0	0	0	0	30	0	0	0	0	0	0	0	0	0	0	0	0	0	0	0	0	0	0	0	0	0	0
Cann_rnd-5_family-313	Unknown	Unknown	0	0	0	0	0	0	0	0	0	0	0	0	0	0	0	0	0	0	0	0	0	0	0	0	0	0	0	0	0	0	0	0	37	0	0	0	0	0	0	0	0	0	0	0	0	0	0
Fgla_rnd-5_family-540	LINE	CR1	0	0	0	0	0	0	0	0	0	0	0	0	0	0	0	0	0	0	0	0	0	0	0	0	39	59	0	0	43	0	0	0	0	0	0	0	0	0	52	0	0	119	7	0	0	212	184
Pcrt_rnd-4_family-385	Unknown	Unknown	0	0	0	0	0	0	0	0	0	0	0	0	0	0	0	0	0	0	0	0	0	0	0	0	0	0	0	0	0	0	0	0	104	0	0	48	0	0	0	43	0	0	0	78	110	58	367
Cliv_Rb988	Unclass	Unclass	0	0	0	0	52	0	0	0	0	0	0	0	0	104	0	0	0	0	52	0	0	0	0	0	0	0	0	0	0	0	0	0	0	0	0	0	0	0	0	0	0	0	0	0	0	0	0
Cliv_contig0558	Unclass	Unclass	0	0	0	0	0	0	0	31	0	0	0	0	0	36	0	0	0	0	425	0	319	0	0	304	401	425	386	418	0	469	425	0	142	82	218	303	316	223	134	277	431	669	283	281	554	216	622
Achl_rnd-6_family-6688	Unknown	Unknown	0	0	0	0	0	0	0	0	0	0	0	0	0	0	0	0	0	0	0	0	0	0	0	113	0	0	0	0	0	0	125	0	0	0	0	225	0	0	0	91	0	0	0	0	0	93	0
Cbra_rnd-4_family-79	Unknown	Unknown	0	0	0	0	0	0	0	0	0	0	0	0	0	0	0	0	0	0	0	0	0	0	0	0	0	0	0	0	0	0	0	0	0	0	0	0	0	0	0	0	0	0	0	0	0	0	0
Cliv_contig0111	Unclass	Unclass	0	0	0	0	0	0	0	0	0	0	0	83	0	0	468	0	0	165	0	74	0	0	0	86	0	0	0	0	0	82	0	0	0	0	0	0	0	0	0	0	0	0	0	0	0	0	0
UCON10	Unknown	TE	0	0	0	0	0	0	0	0	0	0	0	0	0	0	0	0	0	0	0	0	0	0	0	0	0	0	0	0	0	0	0	191	0	72	0	0	0	0	104	203	0	346	223	259	231	356	397
Tery_rnd-2_family-40	LTR	ERVL	0	0	0	0	0	0	0	0	0	0	0	0	0	0	0	0	0	0	0	0	0	0	0	0	0	0	0	0	0	0	0	0	0	0	0	0	0	0	0	0	57	0	0	11	0	0	146
Pgut_rnd-4_family-223	Unknown	Unknown	0	0	0	0	0	0	0	0	0	0	0	0	0	0	0	0	0	0	0	0	0	0	0	0	0	0	0	0	0	0	0	0	0	0	0	0	40	0	139	0	59	0	57	39	0	200	178
Muni_rnd-5_family-279	Unknown	Unknown	0	0	0	0	0	0	0	0	0	0	0	0	0	0	0	0	0	0	0	0	0	0	0	0	0	0	0	0	0	0	0	0	0	0	0	0	0	0	0	0	0	0	0	0	0	0	0
Ohoa_rnd-6_family-342	LTR	ERVL	0	0	0	0	0	0	0	0	0	0	0	0	0	0	0	0	0	0	0	0	0	0	0	0	0	0	0	0	0	0	0	0	0	0	0	0	0	0	0	0	0	0	0	0	0	0	0
Cliv_contig0496	Unclass	Unclass	0	0	0	0	0	0	0	0	0	0	0	0	0	0	0	215	1075	0	0	0	0	0	0	0	0	0	55	0	0	0	0	0	0	0	0	0	0	0	0	0	0	0	0	0	0	0	0
Ldis_rnd-5_family-71	LINE	CR1	0	0	0	0	0	0	0	0	0	0	0	0	0	0	0	0	0	0	0	0	0	0	0	0	0	0	0	0	0	0	67	0	0	36	0	0	102	0	349	241	123	0	231	0	361	191	314
Cliv_Ra510	Unclass	Unclass	0	0	0	0	0	48	0	0	0	160	0	152	38	324	102	0	58	0	933	164	220	633	268	0	484	321	241	568	313	150	659	276	439	156	159	0	168	0	0	0	0	70	0	0	0	0	0
[truncated: 461 more rows]
[truncated: 78 more columns]

## Sheet: Table S4
Table S4. Summary information of repeat masking, by class and by family
[truncated: 69 more rows]

[truncated: 3 more sheets: Table S5, Table S6, Table S7]
