# Supplementary material for: Improved Genome Assembly and Annotation for the Rock Pigeon (Columba livia)
Source: G3 (Bethesda). 2018 Mar 8;8(5):1391–8. doi: 10.1534/g3.117.300443 (PMC5940132; doi:10.1534/g3.117.300443)
Supplement: Supplementary file 2 [file 1391FileS2.csv]

	CM007527.1_264337	CM007527.1_417173	CM007527.1_543293	CM007527.1_679273	CM007527.1_888664	CM007527.1_891396	CM007527.1_1166142	CM007527.1_1198607	CM007527.1_1427664	CM007527.1_1752626	CM007527.1_1936392	CM007527.1_1959352	CM007527.1_2041788	CM007527.1_2073955	CM007527.1_2120197	CM007527.1_2455126	CM007527.1_2891433	CM007527.1_3159101	CM007527.1_3206638	CM007527.1_3316349	CM007527.1_3566790	CM007527.1_3580799	CM007527.1_4043648	CM007527.1_4728891	CM007527.1_4742387	CM007527.1_4749850	CM007527.1_4810985	CM007527.1_4857101	CM007527.1_4912663	CM007527.1_5526032	CM007527.1_5538478	CM007527.1_6165936	CM007527.1_6237982	CM007527.1_6642314	CM007527.1_6648086	CM007527.1_6728553	CM007527.1_6834302	CM007527.1_7035443	CM007527.1_7312967	CM007527.1_7657577	CM007527.1_7942339	CM007527.1_8009559	CM007527.1_8100646	CM007527.1_8318660	CM007527.1_8658848	CM007527.1_8684825	CM007527.1_8982655	CM007527.1_9011355	CM007527.1_9138754
CM007527.1_264337	-	3.55E-38	0.043901503	0.02616046	0.070897708	0.08132843	0.155606446	0.171611568	0.146205007	0.145005621	0.146190335	0.19170519	0.201891061	0.218214837	0.19549821	0.224144214	0.236020738	0.265172374	0.256523316	0.263083308	0.227876871	0.260486379	0.499999943	0.351791136	0.359292758	0.321239473	0.344276813	0.30840711	0.316725357	0.355175773	0.393505347	0.476261234	0.440848858	0.435951097	0.433302033	0.463197645	0.480801466	0.461777353	0.480035065	0.499999712	0.464464037	0.44693498	0.499999822	0.443091152	0.432134925	0.468840194	0.450323577	0.45038671	0.450323577
CM007527.1_417173	3.55E-38	-	0.020428891	0.020434864	0.0526004	0.06026932	0.110326645	0.130191688	0.118417316	0.151205863	0.13764964	0.176152215	0.187025146	0.205241758	0.187689189	0.195749073	0.243154004	0.274154545	0.264288182	0.263385423	0.240003978	0.27524137	0.521261709	0.342766296	0.351301746	0.337279471	0.329225451	0.313256816	0.330309539	0.356349563	0.386548984	0.485723847	0.44909269	0.443428931	0.441860596	0.463573894	0.462665258	0.463555403	0.474410103	0.488098932	0.46356456	0.45033937	0.476228613	0.447869687	0.436715901	0.464413512	0.462634751	0.449118918	0.451505869
CM007527.1_543293	0.043901503	0.020428891	-	0.030477304	0.053775318	0.061481334	0.091808782	0.123266837	0.112610295	0.142153427	0.121874939	0.147733267	0.16627718	0.179663263	0.168003173	0.196470745	0.243132397	0.277171999	0.230722503	0.22990855	0.222684278	0.26764872	0.547892601	0.33652959	0.340165305	0.323907329	0.319134015	0.308363503	0.33135756	0.350956175	0.378132104	0.433494582	0.426330272	0.408010044	0.422668722	0.45487666	0.454843994	0.455799029	0.477308445	0.489364245	0.478750936	0.466763961	0.499999847	0.475660076	0.476236025	0.49999978	0.488640072	0.476783507	0.457626667
CM007527.1_679273	0.02616046	0.020434864	0.030477304	-	0.032440494	0.039229742	0.087091259	0.125597945	0.088212629	0.111090737	0.099093124	0.126621371	0.155053954	0.153271846	0.144621394	0.157068202	0.191890991	0.218808315	0.21100904	0.215491732	0.202026025	0.230218403	0.519972873	0.30880975	0.29261596	0.3006568	0.29568125	0.296980663	0.324183331	0.33270998	0.356815136	0.415331875	0.420770543	0.386512357	0.407925317	0.424330367	0.42572554	0.427082479	0.447419998	0.460969438	0.452319502	0.443947326	0.463780507	0.450443324	0.433705292	0.457122902	0.455592804	0.444956876	0.455592804
CM007527.1_888664	0.070897708	0.0526004	0.053775318	0.032440494	-	3.58E-37	0.016621616	0.083461828	0.033907483	0.062221674	0.048107878	0.073213826	0.094995862	0.095949111	0.086090482	0.10885589	0.137729148	0.15247944	0.155666652	0.176596935	0.144166829	0.168429844	0.558687782	0.267714981	0.232885976	0.235077298	0.233038218	0.242670136	0.25411794	0.267566434	0.295490423	0.358089219	0.361378435	0.317033003	0.346814761	0.358284708	0.364943271	0.366761235	0.383855759	0.402566286	0.395734948	0.387582301	0.4088178	0.39146891	0.376377119	0.401284584	0.415108058	0.401007162	0.410330015
CM007527.1_891396	0.08132843	0.06026932	0.061481334	0.039229742	3.58E-37	-	0.016440982	0.06687914	0.028179147	0.05709819	0.042509762	0.068219057	0.089991736	0.087146622	0.076834302	0.093412779	0.128221039	0.142300236	0.152725848	0.17445448	0.14088213	0.165860433	0.588816149	0.268456162	0.226593611	0.229747119	0.232422812	0.24242531	0.249999964	0.264033807	0.293476546	0.362780471	0.352514452	0.319719582	0.3477006	0.359784156	0.366808254	0.3687323	0.38904868	0.410115567	0.402829013	0.394970796	0.41680115	0.401416147	0.385626999	0.418511335	0.430931018	0.415111366	0.428230214
CM007527.1_1166142	0.155606446	0.110326645	0.091808782	0.087091259	0.016621616	0.016440982	-	0.051374455	0.025840238	0.063708607	0.039153785	0.067838405	0.087678505	0.086102377	0.082215468	0.090822816	0.125375013	0.145120194	0.142580156	0.163711395	0.12962524	0.150505286	0.588132174	0.235128386	0.208398503	0.218989538	0.216827098	0.216633252	0.233672874	0.246049103	0.274940272	0.337649868	0.329102646	0.314761887	0.344841897	0.340043071	0.344402004	0.356704918	0.35911843	0.383414705	0.379911966	0.361131066	0.376281093	0.367629337	0.363427651	0.3925753	0.40398094	0.397563466	0.416786788
CM007527.1_1198607	0.171611568	0.130191688	0.123266837	0.125597945	0.083461828	0.06687914	0.051374455	-	0.041321885	0.095596679	0.072575817	0.110248478	0.120638999	0.134700403	0.131614374	0.120421017	0.169459599	0.179922788	0.197232349	0.221726171	0.190802632	0.225506378	0.553733974	0.296258705	0.264151477	0.253342997	0.260294593	0.269166195	0.258670428	0.288408867	0.312965657	0.374551179	0.379479938	0.373440233	0.385407404	0.383005127	0.38475394	0.39417422	0.396042164	0.419512373	0.40835767	0.401421579	0.43246379	0.413993768	0.399469061	0.4284225	0.438132931	0.425852682	0.453152985
CM007527.1_1427664	0.146205007	0.118417316	0.112610295	0.088212629	0.033907483	0.028179147	0.025840238	0.041321885	-	0.035626949	0.010695488	0.040851029	0.05351044	0.057887941	0.053580966	0.061701408	0.095597675	0.111711748	0.125755847	0.149554517	0.114812458	0.146385311	0.562801444	0.243565368	0.190341019	0.203182171	0.206273373	0.203667529	0.207821854	0.219953476	0.243176754	0.31399493	0.308970269	0.287597279	0.316028434	0.310744295	0.318205259	0.325555182	0.331586553	0.357969575	0.348593649	0.342201402	0.365614951	0.353954944	0.341255002	0.374613882	0.384869291	0.376905214	0.397645842
CM007527.1_1752626	0.145005621	0.151205863	0.142153427	0.111090737	0.062221674	0.05709819	0.063708607	0.095596679	0.035626949	-	0.015742215	0.046021621	0.047955891	0.05238849	0.053475326	0.061551875	0.102443426	0.112808025	0.126933366	0.155351523	0.11436175	0.145583739	0.531139314	0.238828909	0.175381274	0.183202974	0.189470916	0.188253078	0.192222038	0.203667529	0.234482686	0.29507486	0.290887736	0.270126908	0.297636488	0.285394138	0.292609553	0.299828393	0.325307786	0.346306617	0.328487858	0.335006286	0.352487998	0.346097595	0.334404124	0.365952653	0.371221303	0.371775338	0.395734948
CM007527.1_1936392	0.146190335	0.13764964	0.121874939	0.099093124	0.048107878	0.042509762	0.039153785	0.072575817	0.010695488	0.015742215	-	3.06E-37	0.016434809	0.016440982	0.022468639	0.041027911	0.059388075	0.072461313	0.087027574	0.119562132	0.079793441	0.106796557	0.557376077	0.188839044	0.158075471	0.172451924	0.178758906	0.173525041	0.177702255	0.180415884	0.206961356	0.264928127	0.274494304	0.253408937	0.281099335	0.275823079	0.283358933	0.276186313	0.304026485	0.325281706	0.327625652	0.325703226	0.346306617	0.334518507	0.317787313	0.354219596	0.355565516	0.357583732	0.366761235
CM007527.1_1959352	0.19170519	0.176152215	0.147733267	0.126621371	0.073213826	0.068219057	0.067838405	0.110248478	0.040851029	0.046021621	3.06E-37	-	0.019995627	0.014965731	0.020407981	0.038333809	0.070379761	0.083264587	0.092199077	0.121815601	0.086623066	0.12055278	0.543145214	0.1897387	0.18093537	0.187016774	0.193024218	0.187365286	0.191164273	0.200922112	0.213276767	0.269166195	0.274144897	0.254715914	0.28021064	0.28762761	0.294528436	0.285864597	0.312472451	0.332202422	0.329627797	0.330653225	0.349493786	0.344402004	0.32569798	0.362432195	0.361462626	0.357438206	0.367925183
CM007527.1_2041788	0.201891061	0.187025146	0.16627718	0.155053954	0.094995862	0.089991736	0.087678505	0.120638999	0.05351044	0.047955891	0.016434809	0.019995627	-	0.015265578	0.01046913	0.011169226	0.073433918	0.080754219	0.075688825	0.106930352	0.075601562	0.116642374	0.521699809	0.168134515	0.164119953	0.158314804	0.149789257	0.148851975	0.159119674	0.161317701	0.187251231	0.239648594	0.245343936	0.225542116	0.250795275	0.25664893	0.249999951	0.256760349	0.29811195	0.309379991	0.286866258	0.294922284	0.305987291	0.313268816	0.303459106	0.337525417	0.338632319	0.339899595	0.337216857
CM007527.1_2073955	0.218214837	0.205241758	0.179663263	0.153271846	0.095949111	0.087146622	0.086102377	0.134700403	0.057887941	0.05238849	0.016440982	0.014965731	0.015265578	-	0.004819645	0.020833135	0.052554106	0.063336295	0.06454613	0.095551942	0.065223145	0.09831244	0.533171511	0.160557173	0.146822913	0.150361048	0.160073724	0.156634408	0.16032802	0.164105608	0.191314028	0.235819668	0.241543424	0.221953049	0.242821093	0.250730447	0.25738881	0.262473352	0.302489509	0.322972301	0.283243037	0.296828399	0.318988715	0.321239473	0.305337262	0.329627797	0.337525417	0.341340769	0.356562875
CM007527.1_2120197	0.19549821	0.187689189	0.168003173	0.144621394	0.086090482	0.076834302	0.082215468	0.131614374	0.053580966	0.053475326	0.022468639	0.020407981	0.01046913	0.004819645	-	0.010471487	0.04815126	0.058050327	0.053746508	0.08075613	0.054334759	0.089224065	0.536342541	0.164590377	0.14129016	0.148845513	0.157051513	0.147599303	0.151393544	0.161283176	0.182582839	0.234009958	0.239862734	0.217710875	0.238710456	0.243306856	0.249999938	0.255240896	0.295979455	0.316156346	0.287738752	0.299125662	0.318301153	0.320575524	0.309791514	0.333857976	0.34504736	0.338742558	0.352076984
CM007527.1_2455126	0.224144214	0.195749073	0.196470745	0.157068202	0.10885589	0.093412779	0.090822816	0.120421017	0.061701408	0.061551875	0.041027911	0.038333809	0.011169226	0.020833135	0.010471487	-	0.03885946	0.048329896	0.055721976	0.082557669	0.055633605	0.081514495	0.522680245	0.139628257	0.111533694	0.123168961	0.110788383	0.118439721	0.132270517	0.141988155	0.162432342	0.217826763	0.224288509	0.201092173	0.222509671	0.217272788	0.207975157	0.234495732	0.282262453	0.288513189	0.265172374	0.276546725	0.276546725	0.301328588	0.296305234	0.324262096	0.336691054	0.313268816	0.344010158
CM007527.1_2891433	0.236020738	0.243154004	0.243132397	0.191890991	0.137729148	0.128221039	0.125375013	0.169459599	0.095597675	0.102443426	0.059388075	0.070379761	0.073433918	0.052554106	0.04815126	0.03885946	-	0.016282171	0.041593924	0.082958336	0.025007911	0.035153215	0.524922236	0.104120373	0.093193016	0.091663663	0.109882367	0.12765684	0.125130925	0.127937469	0.141504625	0.18816825	0.207596962	0.19293576	0.214410164	0.201586138	0.207763044	0.220690246	0.244434788	0.269166195	0.256175906	0.270475486	0.279830752	0.278327514	0.268061063	0.298358722	0.313022911	0.304917325	0.324876163
CM007527.1_3159101	0.265172374	0.274154545	0.277171999	0.218808315	0.15247944	0.142300236	0.145120194	0.179922788	0.111711748	0.112808025	0.072461313	0.083264587	0.080754219	0.063336295	0.058050327	0.048329896	0.016282171	-	0.025996973	0.071314757	0.020482908	0.031395427	0.527669458	0.105486297	0.100279757	0.087412847	0.099665975	0.1197712	0.117140308	0.120035373	0.135323612	0.16707716	0.190591964	0.169952907	0.192343604	0.199640313	0.206256625	0.220175303	0.252544405	0.276180287	0.258264538	0.27746257	0.287292185	0.288635035	0.27746257	0.308973378	0.324357704	0.316173344	0.34007789
CM007527.1_3206638	0.256523316	0.264288182	0.230722503	0.21100904	0.155666652	0.152725848	0.142580156	0.197232349	0.125755847	0.126933366	0.087027574	0.092199077	0.075688825	0.06454613	0.053746508	0.055721976	0.041593924	0.025996973	-	0.016991531	2.50E-37	0.012270392	0.499999558	0.08577803	0.088303123	0.083610392	0.100941829	0.102420041	0.114586086	0.110364725	0.122146741	0.172451924	0.175471198	0.166872513	0.175662978	0.179957125	0.188485747	0.19465223	0.239648594	0.230384618	0.209007033	0.218989538	0.224583731	0.232612775	0.218989538	0.249999926	0.264663482	0.265015468	0.274861634
CM007527.1_3316349	0.263083308	0.263385423	0.22990855	0.215491732	0.176596935	0.17445448	0.163711395	0.221726171	0.149554517	0.155351523	0.119562132	0.121815601	0.106930352	0.095551942	0.08075613	0.082557669	0.082958336	0.071314757	0.016991531	-	0.02297214	0.047038624	0.538323477	0.106670504	0.109784472	0.113041516	0.122364977	0.117502929	0.135745681	0.138787365	0.153325003	0.216752904	0.19956568	0.19596972	0.204558417	0.211335173	0.213401911	0.213447268	0.263629501	0.266967776	0.255172833	0.262285028	0.274902511	0.28271538	0.273711866	0.293957906	0.315696711	0.295370952	0.308178911
CM007527.1_3566790	0.227876871	0.240003978	0.222684278	0.202026025	0.144166829	0.14088213	0.12962524	0.190802632	0.114812458	0.11436175	0.079793441	0.086623066	0.075601562	0.065223145	0.054334759	0.055633605	0.025007911	0.020482908	2.50E-37	0.02297214	-	0.005899339	0.536416387	0.065368559	0.052743219	0.060135988	0.074849885	0.077638232	0.083388419	0.079690004	0.093412779	0.151762523	0.142424916	0.151009145	0.159443691	0.154088795	0.154375976	0.157947165	0.19891531	0.210124534	0.199206002	0.205671681	0.215604176	0.218989538	0.208896785	0.232299287	0.24745718	0.244200523	0.270841787
CM007527.1_3580799	0.260486379	0.27524137	0.26764872	0.230218403	0.168429844	0.165860433	0.150505286	0.225506378	0.146385311	0.145583739	0.106796557	0.12055278	0.116642374	0.09831244	0.089224065	0.081514495	0.035153215	0.031395427	0.012270392	0.047038624	0.005899339	-	0.536397848	0.055544578	0.0643993	0.062947885	0.085695697	0.089060713	0.089188033	0.091380068	0.10820836	0.160833496	0.158959893	0.16806578	0.17661966	0.173711011	0.17468255	0.185890911	0.214438896	0.232299287	0.218652119	0.22218983	0.233672874	0.230835239	0.221080746	0.243700699	0.265597577	0.260614124	0.281099335
CM007527.1_4043648	0.499999943	0.521261709	0.547892601	0.519972873	0.558687782	0.588816149	0.588132174	0.553733974	0.562801444	0.531139314	0.557376077	0.543145214	0.521699809	0.533171511	0.536342541	0.522680245	0.524922236	0.527669458	0.499999558	0.538323477	0.536416387	0.536397848	-	0.477804644	0.477302295	0.470651177	0.489586106	0.480411952	0.489586769	0.499999757	0.478762037	0.480021399	0.480413194	0.469461719	0.469466207	0.471237559	0.462430972	0.490386989	0.482770414	0.49138044	0.483344182	0.464394586	0.466744591	0.473727167	0.459149524	0.454701829	0.451033068	0.447705817	0.463088668
CM007527.1_4728891	0.351791136	0.342766296	0.33652959	0.30880975	0.267714981	0.268456162	0.235128386	0.296258705	0.243565368	0.238828909	0.188839044	0.1897387	0.168134515	0.160557173	0.164590377	0.139628257	0.104120373	0.105486297	0.08577803	0.106670504	0.065368559	0.055544578	0.477804644	-	0.034311985	0.013068981	0.034797817	0.041852414	0.055397294	0.04975008	0.060192415	0.095767599	0.114307279	0.132357657	0.130904415	0.139417125	0.130228156	0.120170354	0.177330065	0.1808721	0.184593971	0.188316126	0.227680616	0.209865225	0.189162244	0.226359087	0.241688092	0.239347817	0.255510579
CM007527.1_4742387	0.359292758	0.351301746	0.340165305	0.29261596	0.232885976	0.226593611	0.208398503	0.264151477	0.190341019	0.175381274	0.158075471	0.18093537	0.164119953	0.146822913	0.14129016	0.111533694	0.093193016	0.100279757	0.088303123	0.109784472	0.052743219	0.0643993	0.477302295	0.034311985	-	0.025613644	0.040719432	0.02161677	0.041852414	0.035752699	0.047701149	0.091805261	0.101802247	0.094500508	0.101531637	0.113749286	0.109506688	0.115568274	0.162826151	0.164119953	0.158927279	0.157467179	0.178758906	0.183149198	0.169602458	0.200574451	0.213569722	0.218492374	0.238093556
CM007527.1_4749850	0.321239473	0.337279471	0.323907329	0.3006568	0.235077298	0.229747119	0.218989538	0.253342997	0.203182171	0.183202974	0.172451924	0.187016774	0.158314804	0.150361048	0.148845513	0.123168961	0.091663663	0.087412847	0.083610392	0.113041516	0.060135988	0.062947885	0.470651177	0.013068981	0.025613644	-	0.011558688	0.012115229	0.017793732	0.018009245	0.022991429	0.083610392	0.075046986	0.087749281	0.086774894	0.091301924	0.087257823	0.104104388	0.141988155	0.143464392	0.135613232	0.15008362	0.173474811	0.168837285	0.157051513	0.184381818	0.203298968	0.210152168	0.227301145
CM007527.1_4810985	0.344276813	0.329225451	0.319134015	0.29568125	0.233038218	0.232422812	0.216827098	0.260294593	0.206273373	0.189470916	0.178758906	0.193024218	0.149789257	0.160073724	0.157051513	0.110788383	0.109882367	0.099665975	0.100941829	0.122364977	0.074849885	0.085695697	0.489586106	0.034797817	0.040719432	0.011558688	-	0.006040113	0.017997043	0.018217428	0.023511833	0.090008114	0.063538767	0.080596087	0.081740319	0.088001089	0.071397309	0.094373782	0.134784211	0.13431934	0.13342011	0.146434832	0.164854105	0.165387705	0.160075166	0.181145602	0.190800483	0.198033878	0.205104101
CM007527.1_4857101	0.30840711	0.313256816	0.308363503	0.296980663	0.242670136	0.24242531	0.216633252	0.269166195	0.203667529	0.188253078	0.173525041	0.187365286	0.148851975	0.156634408	0.147599303	0.118439721	0.12765684	0.1197712	0.102420041	0.117502929	0.077638232	0.089060713	0.480411952	0.041852414	0.02161677	0.012115229	0.006040113	-	0.01092526	0.016796335	0.038316096	0.097296298	0.083589599	0.089747851	0.096490695	0.099568844	0.079200079	0.104015665	0.138565236	0.151758294	0.149067455	0.15278284	0.183154861	0.17998787	0.176791788	0.190442069	0.213494635	0.202763007	0.223369987
CM007527.1_4912663	0.316725357	0.330309539	0.33135756	0.324183331	0.25411794	0.249999964	0.233672874	0.258670428	0.207821854	0.192222038	0.177702255	0.191164273	0.159119674	0.16032802	0.151393544	0.132270517	0.125130925	0.117140308	0.114586086	0.135745681	0.083388419	0.089188033	0.489586769	0.055397294	0.041852414	0.017793732	0.017997043	0.01092526	-	0.010581693	0.015916102	0.072218483	0.064431097	0.070061294	0.069219534	0.080623987	0.076636839	0.085984263	0.110395329	0.116642374	0.123114977	0.134692328	0.152565206	0.153741236	0.148768454	0.166997645	0.187529813	0.181832902	0.202763007
CM007527.1_5526032	0.355175773	0.356349563	0.350956175	0.33270998	0.267566434	0.264033807	0.246049103	0.288408867	0.219953476	0.203667529	0.180415884	0.200922112	0.161317701	0.164105608	0.161283176	0.141988155	0.127937469	0.120035373	0.110364725	0.138787365	0.079690004	0.091380068	0.499999757	0.04975008	0.035752699	0.018009245	0.018217428	0.016796335	0.010581693	-	3.58E-37	0.059827797	0.052419103	0.051121499	0.056993362	0.070921314	0.071670235	0.085984263	0.105486297	0.093274827	0.112431249	0.123600806	0.142605439	0.144126598	0.131386549	0.156206383	0.164854105	0.172886289	0.186437103
CM007527.1_5538478	0.393505347	0.386548984	0.378132104	0.356815136	0.295490423	0.293476546	0.274940272	0.312965657	0.243176754	0.234482686	0.206961356	0.213276767	0.187251231	0.191314028	0.182582839	0.162432342	0.141504625	0.135323612	0.122146741	0.153325003	0.093412779	0.10820836	0.478762037	0.060192415	0.047701149	0.022991429	0.023511833	0.038316096	0.015916102	3.58E-37	-	0.070855485	0.053475326	0.052382607	0.05709819	0.069177737	0.070517	0.078060742	0.110077738	0.094557256	0.107810168	0.120202917	0.152124878	0.142205983	0.139169595	0.154813731	0.177720791	0.1737676	0.186061809
CM007527.1_6165936	0.476261234	0.485723847	0.433494582	0.415331875	0.358089219	0.362780471	0.337649868	0.374551179	0.31399493	0.29507486	0.264928127	0.269166195	0.239648594	0.235819668	0.234009958	0.217826763	0.18816825	0.16707716	0.172451924	0.216752904	0.151762523	0.160833496	0.480021399	0.095767599	0.091805261	0.083610392	0.090008114	0.097296298	0.072218483	0.059827797	0.070855485	-	0.016431727	0.029454971	0.024070065	0.054071466	0.055824574	0.051798756	0.080941988	0.079238166	0.101518192	0.114698142	0.141911796	0.12834067	0.126740767	0.13899277	0.154000679	0.155670112	0.166666661
CM007527.1_6237982	0.440848858	0.44909269	0.426330272	0.420770543	0.361378435	0.352514452	0.329102646	0.379479938	0.308970269	0.290887736	0.274494304	0.274144897	0.245343936	0.241543424	0.239862734	0.224288509	0.207596962	0.190591964	0.175471198	0.19956568	0.142424916	0.158959893	0.480413194	0.114307279	0.101802247	0.075046986	0.063538767	0.083589599	0.064431097	0.052419103	0.053475326	0.016431727	-	0.016984712	0.017180846	0.026113919	0.03207546	0.033131368	0.065939972	0.063603784	0.075617097	0.086599949	0.108495916	0.090822816	0.101518192	0.116867005	0.131678104	0.137903884	0.154883708
CM007527.1_6642314	0.435951097	0.443428931	0.408010044	0.386512357	0.317033003	0.319719582	0.314761887	0.373440233	0.287597279	0.270126908	0.253408937	0.254715914	0.225542116	0.221953049	0.217710875	0.201092173	0.19293576	0.169952907	0.166872513	0.19596972	0.151009145	0.16806578	0.469461719	0.132357657	0.094500508	0.087749281	0.080596087	0.089747851	0.070061294	0.051121499	0.052382607	0.029454971	0.016984712	-	1.05E-37	0.01661205	0.022959318	0.02377346	0.047492035	0.061747729	0.074588891	0.08080807	0.096713289	0.100823923	0.1019416	0.10577482	0.113919106	0.125538377	0.139215696
CM007527.1_6648086	0.433302033	0.441860596	0.422668722	0.407925317	0.346814761	0.3477006	0.344841897	0.385407404	0.316028434	0.297636488	0.281099335	0.28021064	0.250795275	0.242821093	0.238710456	0.222509671	0.214410164	0.192343604	0.175662978	0.204558417	0.159443691	0.17661966	0.469466207	0.130904415	0.101531637	0.086774894	0.081740319	0.096490695	0.069219534	0.056993362	0.05709819	0.024070065	0.017180846	1.05E-37	-	0.010807877	0.016793043	0.017374298	0.040479322	0.049156206	0.067180404	0.078959747	0.094589711	0.088518637	0.089507481	0.110635234	0.107204603	0.12880951	0.142315548
CM007527.1_6728553	0.463197645	0.463573894	0.45487666	0.424330367	0.358284708	0.359784156	0.340043071	0.383005127	0.310744295	0.285394138	0.275823079	0.28762761	0.25664893	0.250730447	0.243306856	0.217272788	0.201586138	0.199640313	0.179957125	0.211335173	0.154088795	0.173711011	0.471237559	0.139417125	0.113749286	0.091301924	0.088001089	0.099568844	0.080623987	0.070921314	0.069177737	0.054071466	0.026113919	0.01661205	0.010807877	-	0.004773737	0.014816734	0.040014891	0.042506709	0.048360524	0.061861627	0.07565846	0.071143288	0.082460362	0.090497627	0.103040723	0.110984912	0.13239098
CM007527.1_6834302	0.480801466	0.462665258	0.454843994	0.42572554	0.364943271	0.366808254	0.344402004	0.38475394	0.318205259	0.292609553	0.283358933	0.294528436	0.249999951	0.25738881	0.249999938	0.207975157	0.207763044	0.206256625	0.188485747	0.213401911	0.154375976	0.17468255	0.462430972	0.130228156	0.109506688	0.087257823	0.071397309	0.079200079	0.076636839	0.071670235	0.070517	0.055824574	0.03207546	0.022959318	0.016793043	0.004773737	-	0.014816734	0.035626949	0.032403506	0.03924644	0.052355634	0.057145241	0.062529884	0.07947506	0.087793115	0.100462729	0.108680819	0.124630185
CM007527.1_7035443	0.461777353	0.463555403	0.455799029	0.427082479	0.366761235	0.3687323	0.356704918	0.39417422	0.325555182	0.299828393	0.276186313	0.285864597	0.256760349	0.262473352	0.255240896	0.234495732	0.220690246	0.220175303	0.19465223	0.213447268	0.157947165	0.185890911	0.490386989	0.120170354	0.115568274	0.104104388	0.094373782	0.104015665	0.085984263	0.085984263	0.078060742	0.051798756	0.033131368	0.02377346	0.017374298	0.014816734	0.014816734	-	0.020620675	0.026937909	0.045122445	0.05957788	0.07005991	0.069344017	0.076402853	0.090539985	0.09683883	0.094684525	0.11522102
CM007527.1_7312967	0.480035065	0.474410103	0.477308445	0.447419998	0.383855759	0.38904868	0.35911843	0.396042164	0.331586553	0.325307786	0.304026485	0.312472451	0.29811195	0.302489509	0.295979455	0.282262453	0.244434788	0.252544405	0.239648594	0.263629501	0.19891531	0.214438896	0.482770414	0.177330065	0.162826151	0.141988155	0.134784211	0.138565236	0.110395329	0.105486297	0.110077738	0.080941988	0.065939972	0.047492035	0.040479322	0.040014891	0.035626949	0.020620675	-	0.015736809	0.045520602	0.053891154	0.069100572	0.047928255	0.063708607	0.073145344	0.072293911	0.08203302	0.102750605
CM007527.1_7657577	0.499999712	0.488098932	0.489364245	0.460969438	0.402566286	0.410115567	0.383414705	0.419512373	0.357969575	0.346306617	0.325281706	0.332202422	0.309379991	0.322972301	0.316156346	0.288513189	0.269166195	0.276180287	0.230384618	0.266967776	0.210124534	0.232299287	0.49138044	0.1808721	0.164119953	0.143464392	0.13431934	0.151758294	0.116642374	0.093274827	0.094557256	0.079238166	0.063603784	0.061747729	0.049156206	0.042506709	0.032403506	0.026937909	0.015736809	-	0.015572236	0.016599329	0.027486238	0.032712571	0.033065752	0.043337513	0.06279977	0.051693616	0.059001669
CM007527.1_7942339	0.464464037	0.46356456	0.478750936	0.452319502	0.395734948	0.402829013	0.379911966	0.40835767	0.348593649	0.328487858	0.327625652	0.329627797	0.286866258	0.283243037	0.287738752	0.265172374	0.256175906	0.258264538	0.209007033	0.255172833	0.199206002	0.218652119	0.483344182	0.184593971	0.158927279	0.135613232	0.13342011	0.149067455	0.123114977	0.112431249	0.107810168	0.101518192	0.075617097	0.074588891	0.067180404	0.048360524	0.03924644	0.045122445	0.045520602	0.015572236	-	0.009946958	0.019987228	0.019791627	0.030112979	0.039163245	0.042485362	0.057027924	0.069282805
CM007527.1_8009559	0.44693498	0.45033937	0.466763961	0.443947326	0.387582301	0.394970796	0.361131066	0.401421579	0.342201402	0.335006286	0.325703226	0.330653225	0.294922284	0.296828399	0.299125662	0.276546725	0.270475486	0.27746257	0.218989538	0.262285028	0.205671681	0.22218983	0.464394586	0.188316126	0.157467179	0.15008362	0.146434832	0.15278284	0.134692328	0.123600806	0.120202917	0.114698142	0.086599949	0.08080807	0.078959747	0.061861627	0.052355634	0.05957788	0.053891154	0.016599329	0.009946958	-	0.010147716	0.010356693	0.026060867	0.025536743	0.027504028	0.047384065	0.055150844
CM007527.1_8100646	0.499999822	0.476228613	0.499999847	0.463780507	0.4088178	0.41680115	0.376281093	0.43246379	0.365614951	0.352487998	0.346306617	0.349493786	0.305987291	0.318988715	0.318301153	0.276546725	0.279830752	0.287292185	0.224583731	0.274902511	0.215604176	0.233672874	0.466744591	0.227680616	0.178758906	0.173474811	0.164854105	0.183154861	0.152565206	0.142605439	0.152124878	0.141911796	0.108495916	0.096713289	0.094589711	0.07565846	0.057145241	0.07005991	0.069100572	0.027486238	0.019987228	0.010147716	-	0.015103448	0.025796187	0.030402716	0.043360179	0.047384065	0.055150844
CM007527.1_8318660	0.443091152	0.447869687	0.475660076	0.450443324	0.39146891	0.401416147	0.367629337	0.413993768	0.353954944	0.346097595	0.334518507	0.344402004	0.313268816	0.321239473	0.320575524	0.301328588	0.278327514	0.288635035	0.232612775	0.28271538	0.218989538	0.230835239	0.473727167	0.209865225	0.183149198	0.168837285	0.165387705	0.17998787	0.153741236	0.144126598	0.142205983	0.12834067	0.090822816	0.100823923	0.088518637	0.071143288	0.062529884	0.069344017	0.047928255	0.032712571	0.019791627	0.010356693	0.015103448	-	8.58E-38	8.58E-38	0.01607382	0.026354344	0.038316096
CM007527.1_8658848	0.432134925	0.436715901	0.476236025	0.433705292	0.376377119	0.385626999	0.363427651	0.399469061	0.341255002	0.334404124	0.317787313	0.32569798	0.303459106	0.305337262	0.309791514	0.296305234	0.268061063	0.27746257	0.218989538	0.273711866	0.208896785	0.221080746	0.459149524	0.189162244	0.169602458	0.157051513	0.160075166	0.176791788	0.148768454	0.131386549	0.139169595	0.126740767	0.101518192	0.1019416	0.089507481	0.082460362	0.07947506	0.076402853	0.063708607	0.033065752	0.030112979	0.026060867	0.025796187	8.58E-38	-	0.009944942	0.021251035	0.031684499	0.044342255
CM007527.1_8684825	0.468840194	0.464413512	0.49999978	0.457122902	0.401284584	0.418511335	0.3925753	0.4284225	0.374613882	0.365952653	0.354219596	0.362432195	0.337525417	0.329627797	0.333857976	0.324262096	0.298358722	0.308973378	0.249999926	0.293957906	0.232299287	0.243700699	0.454701829	0.226359087	0.200574451	0.184381818	0.181145602	0.190442069	0.166997645	0.156206383	0.154813731	0.13899277	0.116867005	0.10577482	0.110635234	0.090497627	0.087793115	0.090539985	0.073145344	0.043337513	0.039163245	0.025536743	0.030402716	8.58E-38	0.009944942	-	0.00522067	0.025543841	0.042951621
CM007527.1_8982655	0.450323577	0.462634751	0.488640072	0.455592804	0.415108058	0.430931018	0.40398094	0.438132931	0.384869291	0.371221303	0.355565516	0.361462626	0.338632319	0.337525417	0.34504736	0.336691054	0.313022911	0.324357704	0.264663482	0.315696711	0.24745718	0.265597577	0.451033068	0.241688092	0.213569722	0.203298968	0.190800483	0.213494635	0.187529813	0.164854105	0.177720791	0.154000679	0.131678104	0.113919106	0.107204603	0.103040723	0.100462729	0.09683883	0.072293911	0.06279977	0.042485362	0.027504028	0.043360179	0.01607382	0.021251035	0.00522067	-	0.00522067	0.033105057
CM007527.1_9011355	0.45038671	0.449118918	0.476783507	0.444956876	0.401007162	0.415111366	0.397563466	0.425852682	0.376905214	0.371775338	0.357583732	0.357438206	0.339899595	0.341340769	0.338742558	0.313268816	0.304917325	0.316173344	0.265015468	0.295370952	0.244200523	0.260614124	0.447705817	0.239347817	0.218492374	0.210152168	0.198033878	0.202763007	0.181832902	0.172886289	0.1737676	0.155670112	0.137903884	0.125538377	0.12880951	0.110984912	0.108680819	0.094684525	0.08203302	0.051693616	0.057027924	0.047384065	0.047384065	0.026354344	0.031684499	0.025543841	0.00522067	-	0.021256094
CM007527.1_9138754	0.450323577	0.451505869	0.457626667	0.455592804	0.410330015	0.428230214	0.416786788	0.453152985	0.397645842	0.395734948	0.366761235	0.367925183	0.337216857	0.356562875	0.352076984	0.344010158	0.324876163	0.34007789	0.274861634	0.308178911	0.270841787	0.281099335	0.463088668	0.255510579	0.238093556	0.227301145	0.205104101	0.223369987	0.202763007	0.186437103	0.186061809	0.166666661	0.154883708	0.139215696	0.142315548	0.13239098	0.124630185	0.11522102	0.102750605	0.059001669	0.069282805	0.055150844	0.055150844	0.038316096	0.044342255	0.042951621	0.033105057	0.021256094	-
CM007527.1_9256241	0.44868154	0.44909269	0.455784137	0.444909249	0.385185263	0.404781695	0.395422515	0.433578048	0.371887547	0.371542713	0.34704512	0.342201402	0.312235577	0.331490139	0.327318879	0.33152923	0.302429362	0.314338756	0.250879226	0.295910929	0.255398618	0.266110769	0.453077363	0.252851283	0.232885976	0.210993289	0.195170436	0.214512121	0.193829566	0.170256215	0.175794653	0.162385793	0.150505286	0.132395915	0.140710575	0.123350754	0.121236218	0.117941903	0.103852374	0.059678964	0.065141527	0.044875837	0.044875837	0.027832513	0.027814048	0.037893114	0.022702182	0.016246304	0.016068063
CM007527.1_9338560	0.460160565	0.456080038	0.45850658	0.488375633	0.420306103	0.42412775	0.418093514	0.429550826	0.386287993	0.404719043	0.383270072	0.374999892	0.35532454	0.366738593	0.369049588	0.371716859	0.371870217	0.366633729	0.301927452	0.308745612	0.295090802	0.313410342	0.451484288	0.274040406	0.25507138	0.224070325	0.207120528	0.225155809	0.203692541	0.183400469	0.19473135	0.170110906	0.129399243	0.135334183	0.139426266	0.124281673	0.119856201	0.100685659	0.08815926	0.052695429	0.069921908	0.050528852	0.043783688	0.036343284	0.050487	0.056300624	0.029383604	0.028138402	0.014174756
CM007527.1_9396012	0.447841082	0.442873761	0.427159207	0.450418193	0.385876781	0.393048147	0.396989578	0.39722209	0.359580715	0.386299001	0.369219203	0.366580485	0.349245886	0.352723054	0.340156651	0.343140088	0.355960392	0.343238783	0.283639294	0.306768766	0.305987291	0.337413099	0.482775233	0.324450477	0.283133575	0.26672205	0.230393773	0.258264538	0.215019727	0.204035127	0.241507363	0.218652119	0.162197238	0.145442872	0.153527808	0.152126129	0.139991645	0.116556596	0.109627666	0.082154452	0.078086676	0.06126279	0.052287687	0.052233208	0.061109506	0.061185941	0.027146953	0.025743015	0.017376123
CM007527.1_11087252	0.534326968	0.487186595	0.478292464	0.461743733	0.418168638	0.43470564	0.422336314	0.461743733	0.409263147	0.424561895	0.401284584	0.40835767	0.3978509	0.38406887	0.392759931	0.390436285	0.380250776	0.369390021	0.359767081	0.383817675	0.359394638	0.36460057	0.448748784	0.291716961	0.300680399	0.286043497	0.268338318	0.286099033	0.277504777	0.257409936	0.27597136	0.263223441	0.24649098	0.24430003	0.251393555	0.240262036	0.240770527	0.247978085	0.222444978	0.210024916	0.204856498	0.192909128	0.218034202	0.19666862	0.194287509	0.199860466	0.194634695	0.200358737	0.19462994
CM007527.1_11101960	0.536815874	0.49999966	0.488641216	0.469507393	0.43362069	0.451338272	0.437145692	0.480421243	0.427203482	0.432508894	0.41706666	0.43378907	0.403342455	0.391160836	0.400142106	0.394137209	0.396294489	0.387418939	0.36460057	0.388843383	0.376108402	0.3860594	0.462218566	0.317778877	0.316335276	0.285882511	0.263931323	0.285949993	0.277195822	0.24925518	0.27250922	0.245483404	0.229208587	0.224824983	0.225533488	0.216034156	0.216122967	0.229428915	0.200807019	0.19146413	0.181372208	0.190152686	0.203745934	0.178530723	0.172492373	0.183994888	0.173821685	0.186309397	0.169091089
CM007527.1_11116754	0.53552273	0.499999737	0.488893148	0.469507393	0.432372858	0.45038671	0.436024627	0.480031439	0.42572554	0.440786021	0.41706666	0.42329728	0.41249619	0.398414871	0.407744709	0.402010299	0.394093498	0.382656803	0.371582814	0.395734948	0.37127422	0.381576041	0.462772266	0.30027291	0.309296703	0.290887736	0.268431836	0.290613673	0.281482327	0.260726237	0.279567621	0.253037164	0.236270552	0.232107536	0.23261751	0.21878912	0.218931241	0.225768176	0.200807019	0.187526789	0.183531285	0.182396281	0.196332562	0.174593907	0.172492373	0.180227123	0.173821685	0.17621282	0.170736856
CM007527.1_11130323	0.535535272	0.499999682	0.488893049	0.480794993	0.444909249	0.462407485	0.447763994	0.490568727	0.439625191	0.443972695	0.431079231	0.436061201	0.41694561	0.403593577	0.412591782	0.40739196	0.410469329	0.401566563	0.378153293	0.400792345	0.389491015	0.399270669	0.45601142	0.323286482	0.330821007	0.299635687	0.27746257	0.298758797	0.289402587	0.269040984	0.286867993	0.261329556	0.244241291	0.234291949	0.234742211	0.226128006	0.226404495	0.233428773	0.214411592	0.205274246	0.190562683	0.199851664	0.213538163	0.18800709	0.1856986	0.18784814	0.175472171	0.184085146	0.178285523
CM007527.1_11154730	0.53552273	0.499999737	0.488893148	0.47011025	0.432418307	0.450405683	0.436061201	0.480422281	0.427263457	0.434942911	0.420226172	0.427318308	0.409826926	0.394970807	0.403717657	0.396157831	0.394284907	0.387418939	0.367086427	0.390738399	0.376108402	0.3860594	0.463321789	0.327463257	0.328955599	0.301541196	0.279925238	0.300551656	0.291325709	0.277195822	0.29074557	0.266213661	0.249297052	0.245661454	0.245782974	0.229306332	0.22963063	0.241979882	0.214354344	0.207200514	0.194577211	0.20007265	0.213497486	0.186802116	0.186199959	0.191962959	0.18800709	0.193927627	0.177865349
CM007527.1_11360338	0.543037468	0.515135086	0.487811188	0.467544772	0.429737397	0.448370413	0.433662976	0.479203813	0.422595233	0.431177079	0.411867002	0.410956072	0.417154008	0.398263723	0.410956072	0.412086416	0.40467958	0.39739759	0.37127422	0.395579303	0.380824013	0.391272591	0.454701829	0.309319182	0.318077614	0.289775904	0.26908716	0.289576291	0.286099033	0.273313034	0.280676143	0.253862276	0.23676509	0.236493141	0.240632797	0.233462188	0.233021126	0.226691138	0.207002277	0.1917416	0.191200722	0.192830556	0.222711228	0.188646248	0.184085146	0.20108607	0.1917416	0.19146413	0.181230718
CM007527.1_11583815	0.536815874	0.526250899	0.52170866	0.499999753	0.461709946	0.480414272	0.463780507	0.509800122	0.457764713	0.462438925	0.449418579	0.454031682	0.443972695	0.423362069	0.433747273	0.437167461	0.43179668	0.420686886	0.405179206	0.425737779	0.415111366	0.425462749	0.455371231	0.350980498	0.354443595	0.324395954	0.30440697	0.318466258	0.313268816	0.298758797	0.310845963	0.287265413	0.268466758	0.261166023	0.260840259	0.249999932	0.249999916	0.256197665	0.2292338	0.21827105	0.201007071	0.208856689	0.222711228	0.192524249	0.193582759	0.204735045	0.201445777	0.207200514	0.185408145
CM007527.1_11669327	0.575017094	0.540301115	0.522688815	0.499999731	0.46021011	0.479619193	0.462438925	0.510411279	0.454989125	0.4602395	0.446265337	0.44193375	0.423167118	0.404351726	0.414168202	0.410352929	0.4099871	0.397672785	0.384597101	0.408930271	0.395002733	0.40617498	0.446452559	0.331180491	0.332648471	0.302690743	0.279403574	0.301541196	0.291626545	0.276546725	0.290984769	0.264857033	0.247030526	0.239488961	0.239792534	0.230691123	0.229094121	0.241761579	0.209741969	0.20608673	0.193244426	0.206188651	0.219868143	0.19703886	0.192524249	0.203745934	0.200382035	0.206188651	0.190192479
CM007527.1_11895681	0.592823153	0.527702117	0.511899026	0.489587104	0.447276988	0.467498022	0.44939807	0.499999489	0.438637811	0.44623962	0.432897234	0.429790307	0.416890138	0.387857606	0.39808389	0.393106218	0.397672785	0.38547561	0.37630538	0.401111208	0.389844898	0.403624684	0.452555622	0.343682503	0.33470911	0.30159653	0.273437738	0.300446797	0.289851724	0.273589261	0.289325561	0.267566434	0.248414344	0.244268444	0.236608115	0.23665071	0.231291595	0.244875879	0.227296843	0.210692958	0.192830556	0.21161405	0.226839361	0.200945699	0.1917416	0.20608673	0.202672804	0.212648251	0.200167131
CM007527.1_12383410	0.575017094	0.514274072	0.476236025	0.468215394	0.422287206	0.442589852	0.425529036	0.475684936	0.409719121	0.424049073	0.406035085	0.405694964	0.399419001	0.373527282	0.385785017	0.382656803	0.379051948	0.371682806	0.373626695	0.387582301	0.3790032	0.39269657	0.459149524	0.339675289	0.327976011	0.303412783	0.276740145	0.293462367	0.286043497	0.270306266	0.285864597	0.264522711	0.246169665	0.234295699	0.238710243	0.229428915	0.23545243	0.248592573	0.225919271	0.218548651	0.204375771	0.203026181	0.22487568	0.203026181	0.200382035	0.212597315	0.198798906	0.2088073	0.193502807
CM007527.1_12627817	0.580923052	0.514274677	0.476781139	0.468204658	0.432897234	0.453832952	0.437047823	0.46449736	0.423451269	0.433050598	0.415115456	0.413767747	0.40339853	0.380962868	0.395751629	0.393106218	0.395456806	0.387805995	0.396684642	0.410223067	0.40331083	0.416819372	0.441088045	0.363698731	0.347274859	0.325071544	0.293343223	0.304093796	0.302182212	0.286146321	0.302865281	0.256610186	0.246049103	0.241837727	0.246094906	0.244969008	0.239694934	0.257409936	0.242701966	0.219729411	0.210582796	0.215475883	0.228417574	0.209471328	0.203683132	0.229009345	0.223716438	0.229356963	0.210372586
CM007527.1_12647046	0.589692343	0.526959204	0.499999734	0.477823894	0.452816915	0.475668222	0.455903183	0.476256245	0.448151866	0.454941185	0.438551192	0.431742416	0.423977896	0.389667399	0.40467958	0.408184503	0.419795836	0.411183176	0.407661912	0.419920287	0.414895835	0.439900811	0.433900816	0.386806789	0.369201932	0.3466522	0.321441821	0.326270831	0.320958846	0.305039744	0.319898822	0.271005829	0.25549998	0.243571034	0.247691422	0.240720307	0.247115893	0.260993463	0.23713822	0.223716438	0.214387174	0.217381877	0.233850969	0.217381877	0.216410582	0.218253655	0.226648275	0.235912313	0.222775796
CM007527.1_13206046	0.592823153	0.528486764	0.512812306	0.487813319	0.465278811	0.488101402	0.468199381	0.48864229	0.462756309	0.467521439	0.450527146	0.433151791	0.425462749	0.39808389	0.41549234	0.41680115	0.426911003	0.418663477	0.413040019	0.42412775	0.421892125	0.443787564	0.435917992	0.374999892	0.389411145	0.362780471	0.337542653	0.351791136	0.34299613	0.331426193	0.332772805	0.282343709	0.265905309	0.254060295	0.253932118	0.25791437	0.264498502	0.265461298	0.242701966	0.233046645	0.218253655	0.221420013	0.241611214	0.213465966	0.206610041	0.210567695	0.216571326	0.223467598	0.22302293
CM007527.1_13266131	0.593259353	0.542611122	0.49999961	0.487509023	0.475064689	0.499999717	0.454892751	0.488893919	0.462746409	0.466802344	0.451656014	0.445112099	0.437007506	0.419211331	0.433101411	0.43432331	0.448096179	0.438419825	0.429737397	0.447228813	0.439739571	0.462706066	0.454745829	0.418756176	0.404870461	0.377450944	0.353286369	0.358089219	0.353816981	0.33790484	0.337964314	0.305178548	0.291291578	0.27884752	0.265270492	0.277732019	0.282493598	0.297831489	0.249999955	0.261512176	0.247800572	0.258285444	0.267218859	0.233672874	0.239964578	0.253037164	0.248414344	0.26406168	0.244869036
CM007527.1_13477569	0.56762936	0.516659202	0.46559543	0.483881596	0.483880513	0.484382476	0.444777123	0.441682693	0.438140998	0.453375986	0.420493209	0.402067466	0.425233246	0.399790298	0.410917915	0.425233246	0.42299021	0.382687353	0.434011075	0.456060473	0.405139402	0.427268373	0.485300011	0.391424026	0.350725079	0.372389389	0.334309864	0.365601114	0.338596704	0.347859137	0.338210091	0.307866116	0.260946695	0.267140333	0.267140333	0.294414818	0.297973789	0.284274819	0.254725881	0.254961273	0.25948214	0.23541227	0.26588102	0.275249281	0.273351414	0.291405188	0.254961273	0.273351414	0.267634704
CM007527.1_16579138	0.651976906	0.545166329	0.526265997	0.515132448	0.499999661	0.514692059	0.512492634	0.541338774	0.516104701	0.538255615	0.51350404	0.499999647	0.488892612	0.486851635	0.487187858	0.486850481	0.5151343	0.499999788	0.499999838	0.511623602	0.512814259	0.526963352	0.467468701	0.484859229	0.469783259	0.469816182	0.441948274	0.44653377	0.420902072	0.410524651	0.405462984	0.393509505	0.369832103	0.359660801	0.360130459	0.351007176	0.359730312	0.35275158	0.361613406	0.324734182	0.311259496	0.304507773	0.307410542	0.3063877	0.313463705	0.314097642	0.31973313	0.330607705	0.298190705
CM007527.1_17045132	0.599652081	0.499999631	0.499999794	0.499999696	0.464430526	0.474416804	0.476783507	0.499999559	0.472320522	0.499999825	0.486849953	0.465263335	0.464438827	0.442556215	0.453850769	0.450457334	0.486850801	0.474410103	0.452661193	0.468156177	0.464405198	0.488099495	0.430679716	0.468847679	0.456118861	0.438529268	0.406853587	0.403911038	0.393959907	0.388557513	0.381600653	0.369443981	0.336201378	0.323059804	0.323907329	0.33530355	0.33466014	0.331310685	0.330607705	0.32869581	0.309352732	0.295605802	0.321348947	0.314338756	0.311095864	0.315193436	0.306983099	0.30579351	0.313178371
CM007527.1_19610987	0.60268939	0.535577387	0.531164391	0.511618775	0.467533116	0.476799338	0.479624633	0.521690734	0.476261234	0.499999671	0.487813495	0.465339482	0.466834255	0.440293233	0.454008337	0.453956245	0.455235065	0.457608974	0.430042324	0.442873761	0.439940845	0.463638275	0.443053219	0.428415471	0.410791352	0.398009079	0.369506143	0.367593033	0.367950749	0.351910855	0.350770073	0.334614668	0.311091062	0.29688256	0.297831489	0.312433088	0.311703556	0.313207103	0.297621245	0.313496914	0.29189867	0.299690204	0.312960377	0.299841499	0.302870662	0.31902134	0.324262096	0.324674234	0.34393633
CM007527.1_19662303	0.5997603	0.535577387	0.531164391	0.511103753	0.466827798	0.476253625	0.478763764	0.521690734	0.476261234	0.499999671	0.487813495	0.465339482	0.466834255	0.440293233	0.454008337	0.453956245	0.455235065	0.457608974	0.430042324	0.443921859	0.438551192	0.462756309	0.441194507	0.428415471	0.410791352	0.398009079	0.369506143	0.370296982	0.36555975	0.349348914	0.350770073	0.332045676	0.308610647	0.294450821	0.295429302	0.312433088	0.313927498	0.315444186	0.302870662	0.31857452	0.297060512	0.304787665	0.315722848	0.302870662	0.302870662	0.31902134	0.324262096	0.324674234	0.34393633
CM007527.1_19994384	0.586750269	0.51218927	0.51063459	0.479624633	0.46021011	0.468199381	0.480416595	0.509995896	0.468864838	0.490911058	0.479197908	0.47009775	0.480026415	0.448480191	0.458614692	0.456827028	0.462766483	0.44804014	0.444999549	0.455556129	0.453832952	0.47679264	0.434993006	0.445167978	0.416407923	0.421379451	0.387805995	0.389260163	0.385080462	0.369616934	0.356950874	0.33909652	0.320896392	0.283979565	0.285102581	0.323327196	0.324869404	0.32642739	0.30104148	0.316648707	0.307651369	0.315318211	0.325938716	0.313708904	0.308659284	0.327297478	0.325223949	0.328243181	0.35446103
CM007527.1_21190171	0.574483304	0.510635177	0.499999868	0.490387749	0.460987683	0.468860017	0.454031682	0.499999747	0.459464139	0.472794167	0.468215394	0.453213056	0.454837541	0.432643342	0.444048818	0.443972695	0.451845151	0.453921242	0.426898845	0.446831822	0.434370498	0.455903183	0.455381601	0.433789045	0.418476032	0.409583546	0.382397534	0.382063156	0.377885271	0.362933346	0.373468003	0.346145983	0.322972301	0.30666255	0.307469301	0.327751916	0.329257621	0.330776148	0.318420349	0.333333268	0.310092271	0.317306181	0.324864182	0.313179907	0.320458348	0.333333225	0.338852315	0.340918152	0.362004023
CM007527.1_21245369	0.549707876	0.499999919	0.499999932	0.49019835	0.471204882	0.480017724	0.453919102	0.481149086	0.460180379	0.473254948	0.469461719	0.465007927	0.457048375	0.445842608	0.45776889	0.463732872	0.466050484	0.466022521	0.424920525	0.444764913	0.432636726	0.464430526	0.475826374	0.443507839	0.450291756	0.43522317	0.414560271	0.40464695	0.390671746	0.375607375	0.391715208	0.367710727	0.344841897	0.333333242	0.325192881	0.33940352	0.344716436	0.339194325	0.313565993	0.333889395	0.298494055	0.299011992	0.323975508	0.289992782	0.307364286	0.322371868	0.315839165	0.326819751	0.340976324
CM007527.1_21493685	0.556811643	0.499999951	0.491667133	0.483878967	0.4604113	0.465589819	0.44386387	0.451063129	0.439126728	0.453301582	0.455543776	0.446434247	0.454000424	0.440667326	0.447993752	0.433900816	0.460969438	0.460932809	0.427965058	0.443819423	0.432048958	0.471208601	0.485298185	0.477804644	0.459303797	0.451267912	0.432142447	0.420752427	0.406063198	0.402566286	0.413931827	0.377205535	0.362466585	0.349121694	0.341389666	0.368000197	0.373494905	0.35914033	0.359792369	0.372431171	0.351382103	0.348465379	0.37478179	0.347611932	0.359478327	0.371448889	0.361063767	0.365394035	0.410792017
CM007527.1_21656571	0.589398353	0.510414815	0.509258141	0.499999848	0.474168604	0.472765285	0.442025446	0.483061286	0.440122104	0.452568858	0.455543776	0.443885941	0.443841719	0.443029732	0.451063129	0.441088045	0.460190377	0.460150745	0.430780901	0.441034324	0.439314748	0.460150745	0.484620631	0.476228613	0.444798837	0.449315971	0.413040019	0.413443547	0.411909217	0.398818472	0.402469786	0.354109753	0.330427815	0.316585657	0.32267858	0.351885894	0.34912528	0.348719078	0.332325127	0.360694328	0.337718824	0.334336189	0.344278265	0.330702269	0.340711562	0.357186517	0.356477432	0.371221303	0.402225984
CM007527.1_22063876	0.586886831	0.510202388	0.518173918	0.499999868	0.475026814	0.473717072	0.451033068	0.491667651	0.457788943	0.461040259	0.464381865	0.460434496	0.460419124	0.452608514	0.461054826	0.450243861	0.461701556	0.452173147	0.442735198	0.458456665	0.440498417	0.460923715	0.477289629	0.464413512	0.436680498	0.449315971	0.416530645	0.415021328	0.415108058	0.402566286	0.404094948	0.356794483	0.333333264	0.31967638	0.32267858	0.346466026	0.343649154	0.343211077	0.334825662	0.357384078	0.332854747	0.331875338	0.339194818	0.3255977	0.335399493	0.353825108	0.345222513	0.359792369	0.393747019
CM007527.1_22291500	0.606487086	0.510867182	0.499999814	0.491229448	0.464375574	0.472266169	0.448554509	0.491229445	0.45477217	0.46673982	0.462391711	0.449430104	0.441061159	0.441168042	0.450275705	0.439096204	0.459400586	0.460923715	0.419686435	0.43903502	0.428055999	0.448281534	0.461025662	0.449144869	0.431011756	0.434180171	0.3904673	0.398818472	0.398970587	0.385185263	0.388661315	0.361284848	0.336869749	0.317321723	0.317321723	0.337031538	0.325831055	0.330571771	0.325011172	0.346383602	0.320690804	0.319441767	0.322162636	0.315009857	0.327999949	0.33652959	0.327415176	0.343211077	0.368721176
CM007527.1_22303467	0.577009469	0.499999878	0.490385807	0.482155681	0.454732704	0.462375902	0.43906573	0.482156387	0.444861381	0.457779004	0.452189477	0.440122104	0.440064876	0.431807299	0.441141337	0.438035394	0.448370413	0.450291756	0.408242871	0.429265205	0.416439255	0.436845332	0.467793301	0.435115146	0.417996157	0.421892125	0.388180002	0.389296432	0.387375424	0.373144813	0.377933967	0.348958536	0.325037189	0.308915742	0.308915742	0.32642739	0.323013673	0.322371868	0.314482041	0.338526857	0.313235171	0.311853831	0.319441767	0.307127375	0.317233468	0.328574426	0.324605568	0.335399493	0.36010956
CM007527.1_22449245	0.588925858	0.520815168	0.490742165	0.499999814	0.462407485	0.470076737	0.446831822	0.490568504	0.450443324	0.47123385	0.454925008	0.421792719	0.424439429	0.41891715	0.431225593	0.441816365	0.450642578	0.452816915	0.413356165	0.435876664	0.431410768	0.454892751	0.476944038	0.428257971	0.422758063	0.407085032	0.384102261	0.38584441	0.379739982	0.364874383	0.357333194	0.346381422	0.321694427	0.30441992	0.2994678	0.330027936	0.331673386	0.333333205	0.317072109	0.340711562	0.310845963	0.313708904	0.321984516	0.309033217	0.316982275	0.343870777	0.33652959	0.346466026	0.357186517
CM007527.1_22550511	0.594268605	0.521717564	0.499999848	0.499999675	0.452205911	0.459368409	0.437007627	0.480791871	0.439556984	0.451355653	0.443879679	0.429842809	0.432327198	0.429895254	0.441845932	0.441786897	0.451761669	0.453850769	0.425194484	0.445820287	0.434228147	0.455843894	0.467801838	0.428178348	0.408159562	0.409029015	0.381328335	0.387582301	0.381576041	0.366808254	0.359094373	0.351375526	0.326653412	0.303518273	0.298503965	0.323476408	0.325080018	0.326700822	0.310841348	0.334383599	0.304787665	0.302416727	0.310841348	0.289402587	0.29721858	0.324869404	0.312032563	0.323490295	0.352414071
CM007527.1_22601980	0.589081666	0.543323759	0.519217607	0.51850054	0.480411952	0.489586364	0.453961588	0.480416595	0.458591672	0.470089319	0.465286328	0.448436411	0.45038671	0.458614692	0.470093625	0.470085187	0.46449736	0.466050484	0.43938456	0.473254948	0.457664496	0.468840194	0.444719777	0.446565411	0.424459928	0.424942806	0.40123922	0.406909269	0.401566563	0.386970789	0.379152085	0.358523343	0.342163444	0.317922069	0.318689511	0.342234863	0.34393633	0.345644525	0.315710544	0.347888756	0.321984516	0.320095094	0.328574426	0.307469301	0.315567035	0.338242397	0.325453963	0.344605281	0.375777362
CM007527.1_24176271	0.572733941	0.524962489	0.51110775	0.499999615	0.466043402	0.47566273	0.468845037	0.511620751	0.488102135	0.488641822	0.499999628	0.477321141	0.478296168	0.478303157	0.477323111	0.478297821	0.460852318	0.450504028	0.442488832	0.480020236	0.463583003	0.453832952	0.453933347	0.430030293	0.418647964	0.421190452	0.40123922	0.407794249	0.404084759	0.392902385	0.379479938	0.354326102	0.353007515	0.326741862	0.324057436	0.343762297	0.345646169	0.347538159	0.323309209	0.348640063	0.326700822	0.327732426	0.331621623	0.308973378	0.323309209	0.340752905	0.353417387	0.345184136	0.361662181
CM007527.1_25046000	0.575017094	0.524953185	0.510865837	0.499999429	0.463647286	0.473778481	0.453956245	0.499999554	0.473793279	0.476258606	0.48612658	0.463683661	0.465316687	0.465346899	0.465339482	0.466085121	0.444117127	0.434075884	0.428440479	0.468854945	0.44804014	0.438637811	0.4672861	0.412691446	0.396490337	0.398009079	0.380923618	0.388989387	0.386988287	0.3757914	0.368811161	0.345648287	0.344921496	0.328451266	0.325974527	0.339675661	0.341437314	0.34320942	0.320575524	0.344605281	0.323934251	0.324869404	0.328487858	0.307121521	0.320575524	0.337106751	0.35707404	0.3490793	0.365281294
CM007527.1_25386795	0.589692343	0.523773507	0.520810691	0.499999506	0.453921242	0.462746409	0.466085121	0.511356387	0.464505523	0.467533116	0.475073657	0.45594723	0.46682155	0.456894536	0.454989125	0.453938644	0.432624494	0.41969537	0.426839942	0.468204658	0.446721411	0.449401443	0.476214202	0.405254243	0.376432809	0.395320357	0.378105119	0.386496177	0.384440295	0.373065935	0.363676927	0.342365673	0.341827233	0.325281706	0.322754689	0.333925063	0.335712151	0.323120736	0.309034233	0.337216857	0.326304856	0.332772805	0.339536455	0.317525523	0.31991702	0.340043071	0.358349983	0.349903742	0.369712171
CM007527.1_25417522	0.577929731	0.525592799	0.522192864	0.499999551	0.462746409	0.473073437	0.460852318	0.499999551	0.473085901	0.476799338	0.485730314	0.47445051	0.474443842	0.475085999	0.474453989	0.47378206	0.452489795	0.439060311	0.432251611	0.476248638	0.453737906	0.440736794	0.45776889	0.409386651	0.396246319	0.397714384	0.375194078	0.382167113	0.382478666	0.369780449	0.362724534	0.345876275	0.345080745	0.327463257	0.324811283	0.336446222	0.338337395	0.334614668	0.316780832	0.345184136	0.333333205	0.331621623	0.338497299	0.316020727	0.318466258	0.339021196	0.357583732	0.34902314	0.369063336
CM007527.1_25574163	0.577793063	0.526258551	0.522693105	0.499999414	0.461821793	0.472338857	0.461843897	0.499999314	0.472357414	0.476256245	0.485313657	0.473793279	0.475079693	0.473796813	0.473793279	0.473085901	0.446052856	0.433432572	0.430525928	0.475676588	0.452332369	0.440783406	0.456337308	0.403605127	0.390929668	0.392243063	0.375578403	0.382478666	0.38278565	0.370178446	0.360648849	0.346474732	0.345648287	0.32816926	0.322905817	0.33457206	0.336446222	0.338337395	0.322972301	0.349922627	0.336594611	0.339899595	0.346543657	0.325307786	0.327625652	0.3490793	0.367026798	0.361131066	0.380631839
CM007527.1_26288872	0.577812076	0.499999639	0.499999559	0.499998895	0.464612609	0.464612609	0.470740464	0.464661367	0.435319869	0.423281311	0.435189119	0.439060311	0.431134883	0.42166956	0.42166956	0.42166956	0.55939859	0.49999845	0.451366187	0.445374686	0.426643278	0.455438425	0.499999788	0.440234979	0.424514802	0.440598681	0.356329105	0.409257898	0.320103224	0.336966673	0.353784378	0.277962172	0.242038733	0.285383846	0.285383846	0.275616776	0.266068129	0.256139703	0.24261785	0.266127738	0.24311941	0.23935656	0.23935656	0.231394703	0.231394703	0.240050935	0.244620042	0.253510914	0.240737032
CM007527.1_26844885	0.576832743	0.438745047	0.422934766	0.376797207	0.401314182	0.401314182	0.411888767	0.363385414	0.356160792	0.423784827	0.382597016	0.375732154	0.368434831	0.37014013	0.396418321	0.356160792	0.417493678	0.384134797	0.375914831	0.353803296	0.347084559	0.367847952	0.482157286	0.304647224	0.315445857	0.322361557	0.269459439	0.301997357	0.266750776	0.287517056	0.311977954	0.259163565	0.229209527	0.285621333	0.285621333	0.282304186	0.282304186	0.257974632	0.249999869	0.292588273	0.277908104	0.259928953	0.275465802	0.262080886	0.246867836	0.262080886	0.267852687	0.259303328	0.282651255
CM007527.1_27165769	0.585591712	0.435951097	0.432053836	0.433883564	0.430800313	0.427668316	0.394531835	0.402906671	0.382619259	0.432453595	0.402300606	0.391245381	0.386638239	0.40320223	0.410346647	0.398662054	0.428207417	0.427642626	0.385766567	0.37499973	0.381642089	0.388768114	0.473023607	0.33859057	0.374999676	0.366879739	0.34364461	0.338556521	0.309244964	0.313053905	0.310672673	0.311539627	0.286857729	0.336567604	0.317748678	0.317423196	0.310672673	0.290519859	0.288530325	0.309221143	0.30433295	0.296180315	0.305913153	0.275452741	0.26759626	0.302967689	0.294591912	0.290232343	0.286861919
CM007527.1_27461242	0.544962133	0.443507839	0.464422038	0.432377229	0.399465467	0.40442717	0.388524278	0.432377229	0.37586607	0.40339853	0.392268628	0.380420609	0.379864558	0.370296982	0.367593033	0.361903527	0.366993343	0.352872916	0.354326102	0.37127422	0.359251067	0.356368849	0.442790823	0.353186403	0.318779457	0.349854876	0.339854519	0.332672913	0.324628831	0.323858859	0.331490139	0.336096371	0.322905817	0.301883511	0.296598939	0.314349548	0.316020727	0.324183331	0.298758797	0.315696711	0.308259381	0.293019808	0.298758797	0.2813665	0.283781393	0.305171703	0.310609231	0.310177354	0.333931357
CM007527.1_28091706	0.545058137	0.468847679	0.486848035	0.471538414	0.433494582	0.429884623	0.412766928	0.430174035	0.399189618	0.43268938	0.428017805	0.410791352	0.418863761	0.399100246	0.394399849	0.401781036	0.402257841	0.386582646	0.382332267	0.391632582	0.390088255	0.387218115	0.466763961	0.425216249	0.359578184	0.401610486	0.392861748	0.372971762	0.361613406	0.361139682	0.348812779	0.344430401	0.335508573	0.308745612	0.302835969	0.324811283	0.334003599	0.327099942	0.285219132	0.298825083	0.305446541	0.291747026	0.29821632	0.281240504	0.283979565	0.313963872	0.318077614	0.3137245	0.33470911
CM007527.1_28149418	0.557016389	0.472287911	0.466008487	0.46362902	0.431354659	0.428174944	0.39107442	0.391272591	0.379864558	0.42136637	0.414895835	0.40339853	0.40975726	0.393600401	0.384840103	0.363606117	0.392499154	0.382223041	0.3592732	0.373144813	0.36441347	0.382513069	0.472272418	0.431800946	0.351082426	0.39669284	0.387312476	0.384102261	0.361378435	0.360974451	0.374304087	0.358170935	0.33952275	0.315680798	0.310596316	0.329924356	0.335094831	0.335193277	0.322489193	0.323491953	0.320785723	0.302616512	0.311743474	0.308565347	0.316429507	0.338142142	0.352590842	0.344716436	0.366097847
CM007527.1_28376138	0.557016389	0.486119259	0.511900003	0.487188894	0.452758756	0.450457334	0.429921312	0.452816915	0.423281311	0.43432331	0.443740998	0.437102883	0.44669053	0.425177579	0.425099864	0.399800622	0.408240239	0.380199294	0.399189618	0.407661912	0.396475931	0.383601481	0.460932809	0.398582078	0.348593649	0.412551324	0.403911038	0.373843782	0.371682806	0.371323919	0.384840103	0.354628426	0.344753285	0.321588011	0.322497922	0.321694427	0.326977705	0.33001529	0.313640582	0.321187112	0.312235577	0.298503965	0.31445133	0.293462367	0.30194811	0.314093783	0.335735139	0.321909118	0.340474986
CM007527.1_28694813	0.607209674	0.484389819	0.51249317	0.499999202	0.443817411	0.440596221	0.421565882	0.432377229	0.422726823	0.45057369	0.45081643	0.42692744	0.426759335	0.413639062	0.413507098	0.397583848	0.377681553	0.348523444	0.378072202	0.403779547	0.391202506	0.36273913	0.450348818	0.399304542	0.35720904	0.389014274	0.380014817	0.36912953	0.361147458	0.360685962	0.365119936	0.34050179	0.341135684	0.323286482	0.324283145	0.324211193	0.32945387	0.342365673	0.321794864	0.337649868	0.319936905	0.311934362	0.309405205	0.29719234	0.303385099	0.316020727	0.34704512	0.338220258	0.358523343
CM007527.1_29173534	0.564048094	0.467861142	0.499999769	0.4853115	0.414740189	0.412409668	0.40442717	0.430386359	0.408073309	0.438419825	0.438745047	0.426588991	0.41499497	0.413104806	0.410730673	0.391471454	0.372242739	0.353803296	0.363307742	0.39853818	0.390088255	0.385963883	0.434132174	0.423919064	0.371786452	0.398981385	0.393959907	0.384675578	0.377116706	0.364849556	0.385735463	0.35275158	0.342069994	0.311268326	0.329662624	0.323858859	0.329309998	0.353811183	0.328589453	0.332029793	0.32886058	0.317853615	0.317853615	0.301347072	0.315193436	0.313640582	0.340922349	0.344753285	0.354145226
CM007527.1_29493758	0.563795111	0.485306411	0.499999734	0.486127641	0.457608974	0.455131355	0.445442513	0.472357414	0.450964636	0.474447312	0.482797278	0.45387824	0.45383183	0.437527468	0.437471047	0.424879967	0.393087695	0.374157322	0.394615219	0.426768293	0.419994877	0.395088118	0.450367876	0.412092644	0.363307742	0.379972848	0.362251404	0.369780449	0.345651077	0.345008685	0.357081606	0.314409308	0.311811414	0.288885577	0.286087039	0.30391118	0.311588769	0.319982	0.280559647	0.308533605	0.306640721	0.301328588	0.3022275	0.28084007	0.288094934	0.312200366	0.326653412	0.318466258	0.336552211
CM007527.1_31001590	0.531070125	0.463168724	0.445214338	0.439265629	0.432609632	0.430368832	0.40467958	0.414679871	0.379333002	0.421876902	0.411007236	0.375217169	0.363596733	0.355926151	0.359677289	0.356213406	0.376641993	0.320385423	0.345163217	0.361949329	0.346440142	0.351487675	0.448999669	0.378455589	0.296891142	0.364339209	0.356303225	0.354257144	0.340657205	0.354924447	0.334176984	0.314403979	0.294582554	0.275336347	0.268586732	0.287565611	0.290746071	0.292598101	0.24999996	0.268586732	0.274383112	0.271197568	0.277811834	0.266376192	0.278568352	0.292101607	0.286492349	0.283479991	0.299077044
CM007527.1_31004976	0.526216996	0.499999559	0.499999612	0.4815275	0.468899473	0.4679113	0.440501083	0.452279325	0.423743394	0.41486823	0.420575654	0.402882348	0.391202506	0.391058887	0.387611774	0.375217169	0.372175295	0.343997257	0.356760283	0.402044775	0.357011751	0.365844473	0.357734424	0.394115168	0.306875807	0.365823851	0.358475272	0.353186403	0.340845124	0.34009348	0.31145145	0.295843395	0.281738536	0.268456162	0.267790021	0.281694112	0.280307564	0.287565611	0.237720308	0.256940525	0.272565066	0.260136272	0.273044686	0.262234423	0.271919795	0.288885577	0.268007671	0.278143522	0.305337262
CM007527.1_32776705	0.499999475	0.423514329	0.416366519	0.399800622	0.386250742	0.396246319	0.377116706	0.39736741	0.35240363	0.365699502	0.338308427	0.317372478	0.316450802	0.311435512	0.310435386	0.301862049	0.295452499	0.256728153	0.308173786	0.342069994	0.307626053	0.304220903	0.386533878	0.314856413	0.271487967	0.316136041	0.318779457	0.310412811	0.296463663	0.310412811	0.307980692	0.287653656	0.281982219	0.261284728	0.260529345	0.276339276	0.274955645	0.275916571	0.266429902	0.287653656	0.280680575	0.275789251	0.279721062	0.273993788	0.296698292	0.305039744	0.310716401	0.309352732	0.311627063
CM007527.1_34487208	0.499999599	0.410524651	0.409635276	0.401022409	0.39160205	0.400174285	0.378420182	0.396647545	0.356041124	0.380749746	0.365526379	0.354703773	0.36390906	0.359853065	0.359432766	0.353341848	0.339306058	0.324969733	0.349245516	0.375439884	0.355056021	0.343280024	0.468874718	0.369030836	0.322745448	0.361371252	0.364287007	0.354623095	0.332640192	0.331932879	0.325508208	0.332695639	0.315566367	0.309405205	0.313310152	0.322588873	0.324322546	0.33333317	0.306271546	0.329239788	0.318753577	0.313715762	0.319663241	0.300340348	0.314253405	0.323304242	0.332179173	0.327195661	0.335712151
CM007527.1_34592193	0.473015105	0.529952706	0.526285171	0.490387499	0.481151986	0.461701556	0.454824591	0.490387499	0.4602395	0.454017582	0.445140205	0.479627353	0.478763764	0.468236812	0.45778956	0.487510431	0.462796602	0.486853884	0.476248638	0.489366078	0.487508561	0.499999609	0.483616232	0.487507398	0.513502384	0.499999685	0.510864853	0.509996248	0.50961224	0.499999619	0.490387749	0.499999619	0.490568489	0.479196337	0.499999742	0.489800381	0.499999696	0.499999731	0.499999801	0.499999735	0.527698862	0.52876195	0.518496777	0.5375528	0.527208215	0.542865862	0.570156642	0.590736122	0.576832357
CM007527.1_36317586	0.518493866	0.450315496	0.443663214	0.442656557	0.418848467	0.429921312	0.40339853	0.424049073	0.390961411	0.4088178	0.390522515	0.372597283	0.374551179	0.372911515	0.372597283	0.366457815	0.355056021	0.334117309	0.362078606	0.370961492	0.355301938	0.342996791	0.45770235	0.362807319	0.335660793	0.349245636	0.348262009	0.336751242	0.317471239	0.316594546	0.313898757	0.319440289	0.301686514	0.281099335	0.290155705	0.306122459	0.307748092	0.29999988	0.268661836	0.302182212	0.294033475	0.288513189	0.295429302	0.271160358	0.285882511	0.288094934	0.289775904	0.279925238	0.279721062
CM007527.1_36776167	0.499999559	0.43819725	0.43274159	0.434557671	0.410117317	0.420686886	0.388388622	0.415679011	0.385552692	0.403215589	0.382656803	0.363676927	0.362933346	0.359038618	0.358628743	0.352770896	0.339137269	0.329468555	0.345876275	0.371887547	0.351552833	0.340045038	0.470670828	0.380199294	0.348713298	0.35103656	0.349883268	0.33863846	0.319982	0.319164065	0.316373463	0.324183331	0.316543973	0.301450322	0.3107263	0.317256983	0.31895054	0.324003135	0.297535099	0.321602174	0.305101239	0.299828393	0.306305552	0.283173506	0.297535099	0.296053403	0.304318545	0.294033475	0.304026485
CM007527.1_36844611	0.519961502	0.446470346	0.439780217	0.435696839	0.407236107	0.419492021	0.382912799	0.40467958	0.367706018	0.389676163	0.366922699	0.349859496	0.348829031	0.351979134	0.351463162	0.34829989	0.335699223	0.312782862	0.343682041	0.374551179	0.353434705	0.344352407	0.467521439	0.36686754	0.330862354	0.356143345	0.351007176	0.335483086	0.319150168	0.318272041	0.321564951	0.323658881	0.30573491	0.291291578	0.304093796	0.316500336	0.320670082	0.319958528	0.288094934	0.311934362	0.306640721	0.29890099	0.299828393	0.282021539	0.293029044	0.299999858	0.308533605	0.310257384	0.308970269
CM007527.1_36905056	0.533206721	0.464413512	0.466783267	0.477827697	0.441420097	0.440020229	0.402010299	0.421100659	0.393899951	0.407510321	0.378131904	0.361376398	0.36059225	0.366663483	0.366300983	0.370629858	0.371335488	0.351609724	0.366560911	0.379479938	0.363426165	0.361147458	0.471769043	0.361248307	0.323919546	0.366993343	0.357997923	0.332656946	0.330644571	0.329937749	0.337611564	0.321694427	0.299208087	0.296064158	0.311934362	0.323460926	0.328144059	0.321388658	0.295979455	0.327971569	0.316725357	0.303966762	0.309841807	0.286727201	0.309454455	0.318970333	0.327971569	0.326221001	0.319936905
CM007527.1_37883553	0.49999972	0.439698952	0.432845513	0.433302033	0.417415415	0.426911003	0.392234466	0.400465887	0.37670671	0.394312711	0.373399379	0.364292345	0.363520221	0.364575002	0.361589888	0.349299531	0.350399664	0.342615635	0.345651077	0.370296982	0.355056021	0.349245516	0.481153984	0.379215817	0.32603299	0.347916464	0.343609947	0.34543035	0.312362205	0.31142071	0.318662126	0.329013875	0.315566367	0.309405205	0.319188411	0.313723715	0.309534587	0.320481202	0.285223727	0.311588769	0.309933253	0.296130925	0.297015644	0.290072667	0.304833386	0.309096533	0.312117589	0.319690875	0.330797395
CM007527.1_40562306	0.499999624	0.451570605	0.440530712	0.453183077	0.428401863	0.437047823	0.408149373	0.431274124	0.388073511	0.403342455	0.382912799	0.384972714	0.390083795	0.396647545	0.396471864	0.395934418	0.371709193	0.353129664	0.364009032	0.384869291	0.368917152	0.34829989	0.526731094	0.38494576	0.356742822	0.369877199	0.37162896	0.350364262	0.335847111	0.33523679	0.3345066	0.332202422	0.31991702	0.308565347	0.317787313	0.321034717	0.325809897	0.322092929	0.294528436	0.299828393	0.298739421	0.287908832	0.302489509	0.273815604	0.293598861	0.300340348	0.291596972	0.30424047	0.299999858
CM007527.1_40718534	0.499999809	0.440978169	0.421000346	0.435913929	0.418345649	0.436926634	0.40629201	0.409042113	0.391663121	0.40629201	0.384597101	0.386482844	0.381820891	0.39808389	0.401863701	0.39146891	0.383907203	0.379294198	0.37630538	0.400725242	0.375986063	0.360179728	0.518166877	0.412521317	0.391412425	0.399465467	0.38385044	0.379864558	0.359370427	0.356479851	0.358679158	0.361913482	0.35977511	0.340976324	0.355174613	0.357333194	0.352141116	0.351708016	0.327625652	0.308973378	0.326577992	0.308209311	0.3022275	0.299050589	0.313561654	0.315120976	0.302429362	0.319188411	0.308970269
CM007527.1_42272570	0.482775233	0.436666612	0.421811754	0.438383142	0.418939965	0.429981871	0.397645842	0.395992905	0.380693318	0.397645842	0.375160238	0.370958171	0.365180933	0.382359132	0.386988287	0.393307713	0.380130445	0.372130233	0.380321892	0.406909269	0.394399849	0.375175561	0.469484496	0.424116863	0.385672953	0.394853242	0.389598205	0.381218277	0.364287007	0.361147458	0.344687419	0.35184853	0.34438176	0.34007789	0.352237716	0.354528802	0.351302295	0.348420447	0.303360655	0.306865908	0.322092929	0.311091062	0.316780832	0.296649004	0.305562075	0.321472888	0.31837781	0.328348619	0.309434287
CM007527.1_43492257	0.48485837	0.431127169	0.428114394	0.432508894	0.439556984	0.448392414	0.408253938	0.405187035	0.407628036	0.425909655	0.393781099	0.390982257	0.390619902	0.394659053	0.394486581	0.392045936	0.377187911	0.369877199	0.379864558	0.40629201	0.395002733	0.375160238	0.482771816	0.370958488	0.367561695	0.390587449	0.3907432	0.380693318	0.368303335	0.367950749	0.366959875	0.362946187	0.360916575	0.343507504	0.353109822	0.365155293	0.364826775	0.350330027	0.324290647	0.33621674	0.333895186	0.326577992	0.329443464	0.315876667	0.329856289	0.328144059	0.323120736	0.335712151	0.323120736
CM007527.1_47350082	0.49999968	0.431800946	0.442522693	0.434650105	0.465309223	0.47625125	0.439625191	0.438492989	0.441527719	0.4602395	0.430162136	0.427263457	0.427143025	0.434741787	0.433351551	0.431742416	0.418078942	0.409446584	0.423366437	0.440690923	0.438551192	0.421565882	0.481835397	0.417076071	0.422934766	0.446783107	0.437102883	0.426981633	0.41181486	0.411690633	0.405112288	0.399419001	0.399999681	0.381328335	0.389260163	0.386688651	0.388498209	0.371282254	0.345280181	0.351708016	0.34625074	0.335041217	0.329443464	0.31348729	0.327515061	0.314253405	0.314939153	0.327862431	0.317444343
CM007527.1_47694106	0.482166772	0.431800946	0.442522693	0.435993769	0.452874644	0.463638275	0.427143025	0.425790303	0.427191696	0.448480191	0.41554518	0.412409668	0.412195056	0.419564902	0.417799333	0.415650582	0.398629051	0.390344578	0.392727204	0.416978752	0.409169335	0.390344578	0.490387237	0.410273712	0.414740189	0.428724596	0.419492021	0.409583546	0.393395275	0.393175198	0.387705036	0.38584441	0.385317927	0.366457815	0.376775143	0.369665643	0.371601838	0.353341848	0.333333139	0.336950024	0.329156664	0.329856289	0.324290647	0.310280261	0.324491312	0.314253405	0.311588769	0.322206806	0.311588769
CM007527.1_48944564	0.55124625	0.487186111	0.488377011	0.480030288	0.488893995	0.499999559	0.480027774	0.469498286	0.477825665	0.489366121	0.463647286	0.454989125	0.45289366	0.461877033	0.463674719	0.466078312	0.458781001	0.41323999	0.443855502	0.457714771	0.461788382	0.445340465	0.480415519	0.428415471	0.435276905	0.469874709	0.46081546	0.458735924	0.445408528	0.443931024	0.432624494	0.399520926	0.402396322	0.379581245	0.401909839	0.398783504	0.398603064	0.379661762	0.363125437	0.364796342	0.361477017	0.363307742	0.356406594	0.33983656	0.355795122	0.33457206	0.348829031	0.367950749	0.365180933
CM007527.1_49158898	0.534348903	0.474410103	0.499999825	0.480028926	0.489365758	0.499999615	0.470670828	0.470678629	0.478303157	0.479200861	0.463638275	0.466834255	0.465309223	0.475088896	0.476258606	0.466071245	0.45984826	0.442333589	0.457558857	0.479196337	0.461777353	0.446721411	0.479620431	0.428336841	0.420902072	0.470740464	0.461788382	0.473077688	0.446783107	0.445374686	0.434244784	0.39739759	0.400174285	0.388048391	0.397287022	0.385215521	0.382359132	0.362485636	0.33013239	0.328761614	0.323081527	0.326517493	0.320670082	0.305562075	0.324003135	0.309899242	0.313036583	0.32945387	0.332656946
CM007527.1_49743543	0.536815874	0.486495762	0.499999723	0.478766969	0.499999601	0.511620554	0.489799759	0.48958808	0.499999533	0.499999637	0.486855027	0.488104271	0.487510627	0.499999364	0.499999259	0.487510431	0.468994109	0.455172941	0.468957927	0.477823894	0.485731048	0.469887537	0.470678629	0.453737906	0.443740998	0.499999284	0.486853612	0.485732982	0.469900324	0.469894088	0.457725022	0.411690633	0.417970735	0.411438966	0.423451269	0.399618242	0.401698665	0.381405023	0.361477017	0.363125437	0.351380131	0.353803296	0.344558964	0.332680779	0.353803296	0.342103687	0.347289171	0.355576438	0.351979134
CM007527.1_50307749	0.499999599	0.457491074	0.488101574	0.468236812	0.488103533	0.499999372	0.489366821	0.478311764	0.488104271	0.489136293	0.473793279	0.475698488	0.48719225	0.487193553	0.487193021	0.487191708	0.452567394	0.42293126	0.459834895	0.47009775	0.474443842	0.45984826	0.46100588	0.456348046	0.447983521	0.49999937	0.499999573	0.458796049	0.456497005	0.456478441	0.445676238	0.41751231	0.423784827	0.402235529	0.413711346	0.406647695	0.416552667	0.384542112	0.364669834	0.378992483	0.370614211	0.36933198	0.369665643	0.346319485	0.371917201	0.360232104	0.366300983	0.374688281	0.366320557
CM007527.1_50538919	0.539662086	0.47153339	0.49999971	0.465346899	0.487510431	0.49999952	0.477831499	0.477335558	0.486856749	0.488104271	0.470769146	0.473114684	0.473106518	0.485737327	0.48573656	0.47310227	0.44613711	0.433576073	0.455172941	0.478304794	0.485731492	0.469894088	0.453183077	0.466916073	0.456329113	0.51609495	0.499999374	0.472361827	0.468994109	0.46898707	0.44274505	0.409853779	0.432624494	0.413596548	0.425331843	0.402230901	0.408535692	0.389657266	0.349344936	0.368651148	0.37561051	0.374127467	0.359840225	0.346319485	0.351816462	0.360232104	0.366300983	0.374688281	0.371651207
CM007527.1_50797804	0.519956417	0.457491074	0.487811796	0.466112782	0.487813953	0.499999551	0.478308279	0.476813227	0.486856749	0.488104271	0.470769146	0.473808018	0.473800655	0.486131141	0.48613045	0.47310227	0.44425458	0.431460145	0.455172941	0.467539073	0.47156939	0.453854913	0.4602395	0.4492055	0.440548773	0.499998984	0.485731492	0.455214598	0.449472537	0.449439798	0.437751166	0.407680825	0.41389938	0.407385622	0.419795836	0.394896587	0.397081939	0.37609034	0.350873631	0.371306697	0.36243947	0.361477017	0.351816462	0.337352859	0.359006064	0.346844755	0.352486237	0.361154599	0.357565729
CM007527.1_50877634	0.484855956	0.499999825	0.490001607	0.491229272	0.49999987	0.499999825	0.518505175	0.509257359	0.531816241	0.518505175	0.510635048	0.529344351	0.538332138	0.536246372	0.527225693	0.539838981	0.488641216	0.461743733	0.534759029	0.529356275	0.543268317	0.521251953	0.491803952	0.511360322	0.536472159	0.532519151	0.532524973	0.567950676	0.521248655	0.522691053	0.530524168	0.461658958	0.480409634	0.489798186	0.46816701	0.499999711	0.499999802	0.510634131	0.47679264	0.447228813	0.458568578	0.456772471	0.459379205	0.470072425	0.469470882	0.480414272	0.466043402	0.489134371	0.447228813
CM007527.1_51996943	0.517834021	0.473044454	0.512187951	0.468220861	0.475679444	0.487509023	0.488894683	0.488379853	0.499999425	0.488379459	0.47157462	0.474460655	0.474453989	0.486502659	0.485734922	0.473789444	0.463451113	0.445839474	0.469874709	0.477821867	0.485730314	0.471564137	0.468210131	0.484396238	0.470711623	0.499999445	0.487188894	0.459834895	0.455193806	0.45383183	0.44262333	0.428505868	0.432439423	0.404762813	0.417530426	0.401698665	0.403737071	0.383681628	0.358131819	0.378131904	0.369563224	0.368303335	0.358628743	0.344687419	0.365933182	0.353803296	0.359794229	0.36846567	0.365119936
CM007527.1_52568337	0.539662086	0.486496341	0.511897568	0.477833258	0.499999465	0.51280838	0.489366821	0.499999407	0.511894467	0.489136293	0.486855315	0.488380499	0.488379978	0.499999238	0.499999223	0.488379853	0.469919621	0.469894088	0.473085901	0.490003294	0.487189646	0.463656523	0.453183077	0.458690836	0.460790854	0.49999952	0.488102554	0.462786494	0.458810795	0.445509852	0.436051553	0.410352929	0.415859385	0.413596548	0.425331843	0.399488359	0.401350718	0.383177099	0.359840225	0.378154336	0.36544618	0.364494097	0.355960392	0.34344899	0.36236428	0.351629934	0.356815136	0.364399344	0.361376398
CM007527.1_53169114	0.538188518	0.487186867	0.511106068	0.479206765	0.488379325	0.499999662	0.480031439	0.489800078	0.499999477	0.479627353	0.475684936	0.478311764	0.477331411	0.489136701	0.488643707	0.478306648	0.460912965	0.460864391	0.464488916	0.481153079	0.476248638	0.454941185	0.464419958	0.436959487	0.439820506	0.476253625	0.465294036	0.441491904	0.437338037	0.4254084	0.429017776	0.401863701	0.400156573	0.397571685	0.40831264	0.384857367	0.382262042	0.367021045	0.352653827	0.368488418	0.35205045	0.351586252	0.341031785	0.331056257	0.346858301	0.341514548	0.363815124	0.375674967	0.370959164
CM007527.1_53708952	0.552942188	0.499999575	0.522184996	0.48958808	0.499999605	0.511896395	0.490003588	0.499999705	0.511103753	0.48980006	0.487190947	0.488643707	0.488643233	0.511354792	0.499999588	0.489587734	0.473800655	0.473785888	0.47625125	0.490568489	0.488102135	0.466078312	0.457112374	0.446659295	0.449248528	0.487509729	0.476797196	0.453956245	0.449476756	0.434188674	0.414383218	0.399999681	0.402713306	0.399999783	0.411690633	0.390749012	0.39262544	0.374688281	0.352653827	0.356406594	0.353520149	0.352987636	0.349459876	0.336838433	0.350770073	0.340193493	0.366283974	0.37126112	0.354099697
CM007527.1_55093692	0.558903006	0.499999714	0.523755565	0.488895573	0.499999465	0.51280838	0.489366821	0.499999407	0.511894467	0.489136293	0.486855315	0.488380499	0.488379978	0.499999421	0.499999438	0.488895128	0.471600201	0.471579582	0.474447312	0.490003294	0.487189646	0.463656523	0.454837541	0.445271902	0.447983521	0.487190698	0.47625125	0.450665567	0.44554319	0.432563048	0.424110246	0.399999681	0.404824964	0.402235529	0.413711346	0.388623625	0.390537387	0.372326043	0.350326037	0.368488418	0.356181762	0.355570816	0.347307139	0.3345066	0.353401621	0.34292736	0.356815136	0.364399344	0.361376398
CM007527.1_55272684	0.55680099	0.513503581	0.534736001	0.489366488	0.499999489	0.511620751	0.490199156	0.489587785	0.511355973	0.478306648	0.473785888	0.477831499	0.477827697	0.488895573	0.488379978	0.477825665	0.471589747	0.47156939	0.460839971	0.479199285	0.47443716	0.462756309	0.449464199	0.442206971	0.445202831	0.486853884	0.475673704	0.448151866	0.445476101	0.432439423	0.423948529	0.401715665	0.406587889	0.404084759	0.415438794	0.39262544	0.392425087	0.374372511	0.34938895	0.367830197	0.355367743	0.354774911	0.34640245	0.333333139	0.352567593	0.341942079	0.355991633	0.363676927	0.365589104
CM007527.1_55323471	0.572420337	0.487506243	0.52170866	0.490003559	0.499999765	0.510864482	0.490743034	0.490199393	0.510632765	0.490199156	0.488102694	0.48980006	0.489366449	0.499999639	0.499999521	0.489587389	0.487510431	0.487509023	0.476248638	0.490386989	0.488377903	0.476797196	0.4339744	0.458675583	0.4607784	0.499999571	0.488102135	0.451782494	0.465309223	0.452874644	0.431904696	0.425529036	0.434557671	0.432999774	0.442656557	0.422896366	0.419564902	0.404969348	0.366283974	0.377612772	0.381237719	0.379634725	0.370674092	0.36165063	0.375407336	0.368950601	0.382063156	0.394137209	0.389881116
CM007527.1_55466583	0.534337925	0.463555403	0.511107019	0.490568489	0.510412536	0.520383052	0.499999856	0.499999592	0.520798598	0.499999735	0.499999469	0.499999637	0.49999964	0.499999559	0.509995855	0.499999799	0.499999587	0.499999701	0.478294333	0.480788534	0.478292464	0.467509741	0.438822367	0.449196946	0.451570605	0.488641698	0.477814269	0.447324909	0.460200139	0.448370413	0.451408049	0.430980568	0.428344782	0.435648576	0.435692402	0.420451145	0.420376613	0.405821367	0.372778361	0.3860594	0.370960005	0.367925183	0.357438206	0.348150604	0.370384676	0.3553799	0.360852884	0.379152085	0.381820891
CM007527.1_56144949	0.532146696	0.476228613	0.499999847	0.471769043	0.489586769	0.499999746	0.481834425	0.480792838	0.499999706	0.480791871	0.476248638	0.479624633	0.478760559	0.480031439	0.490003559	0.480415519	0.477823894	0.477816279	0.468845037	0.490742616	0.478752437	0.468193903	0.444740716	0.451613421	0.453779657	0.489134765	0.478754145	0.456827028	0.458580033	0.446213613	0.448480191	0.421438322	0.426960302	0.423761636	0.43294851	0.417413351	0.41406914	0.396115224	0.377885271	0.379479938	0.362009925	0.359094373	0.352892859	0.34320942	0.359094373	0.345939242	0.348499286	0.37999679	0.382912799
CM007527.1_56258112	0.516114613	0.475651711	0.510634702	0.481836155	0.509996552	0.519586476	0.499999744	0.499999712	0.519970306	0.499999814	0.49999966	0.499999753	0.510199848	0.490199431	0.499999753	0.499999675	0.489366121	0.489365399	0.480023906	0.491073084	0.49000268	0.480025261	0.446415867	0.465255817	0.466770263	0.499999742	0.499999819	0.468204658	0.470089319	0.458580033	0.460249412	0.433535454	0.439556984	0.437007506	0.446213613	0.43005091	0.437285762	0.410585073	0.382539239	0.393781099	0.373636439	0.368036408	0.372662355	0.352141116	0.370384676	0.351174871	0.363117626	0.382302534	0.385317927
CM007527.1_56297596	0.536801459	0.47442029	0.511357925	0.478768441	0.48864276	0.499999587	0.481155984	0.490387759	0.499999639	0.480796179	0.477327262	0.479630074	0.479627353	0.489800401	0.489367195	0.480419953	0.463692861	0.463656523	0.465301526	0.490743034	0.477820088	0.455917816	0.451107945	0.43543634	0.438419825	0.476801747	0.467521439	0.454973246	0.441527719	0.43028077	0.422970495	0.410750097	0.415679011	0.413665802	0.424049073	0.404744353	0.402725641	0.386466452	0.35120326	0.359458923	0.348184761	0.347841986	0.340195952	0.327802262	0.345756499	0.335996568	0.348593649	0.355570816	0.352567593
CM007527.1_56400057	0.53552273	0.475052333	0.4999996	0.468884582	0.477825665	0.48913516	0.472294147	0.481156853	0.48980006	0.471779018	0.466827798	0.470690203	0.470682415	0.480423569	0.479628588	0.471772315	0.453991094	0.453921242	0.465294036	0.490387237	0.477318957	0.454941185	0.459175803	0.436959487	0.441164754	0.477821867	0.468850113	0.456854159	0.446316775	0.435865469	0.428738102	0.413812532	0.418756176	0.416890138	0.437087779	0.417667922	0.415955045	0.398582078	0.359828649	0.370384676	0.360867933	0.360147346	0.352322721	0.340541431	0.358151587	0.348262009	0.359458923	0.364156968	0.361286112
CM007527.1_56489896	0.534316031	0.475657227	0.499999673	0.468884582	0.478304794	0.489366078	0.481502652	0.481504516	0.48980006	0.471779018	0.466827798	0.470690203	0.470682415	0.480423569	0.479628588	0.471772315	0.453991094	0.442689619	0.465294036	0.499999735	0.476794796	0.453921242	0.451093083	0.436959487	0.441164754	0.477821867	0.468850113	0.456854159	0.446316775	0.435865469	0.428738102	0.413812532	0.418756176	0.407031385	0.426960302	0.417667922	0.415955045	0.396471864	0.36912953	0.368036408	0.360867933	0.360147346	0.352322721	0.340541431	0.358151587	0.348262009	0.356950874	0.373353801	0.370653511
CM007527.1_58282403	0.536801459	0.461743733	0.499999631	0.465346899	0.476258606	0.488378941	0.480421243	0.490387759	0.489136293	0.47011025	0.464513954	0.468242009	0.479627353	0.478771643	0.477835298	0.470682415	0.449526693	0.440099006	0.463647286	0.490387242	0.476797196	0.451782494	0.435096086	0.419285695	0.438419825	0.476801747	0.467521439	0.454973246	0.441527719	0.43028077	0.422970495	0.410750097	0.415679011	0.407152405	0.41706666	0.404744353	0.402725641	0.386466452	0.35120326	0.359458923	0.348184761	0.347841986	0.340195952	0.327802262	0.345756499	0.335996568	0.348593649	0.355570816	0.352567593
CM007527.1_59256295	0.535535272	0.462665258	0.489133979	0.455962014	0.46682155	0.478299664	0.481153984	0.490387499	0.489366488	0.470682415	0.465309223	0.469507393	0.480418918	0.470114579	0.468884582	0.463125317	0.441527719	0.419031065	0.453903569	0.480791871	0.466064414	0.443910324	0.439187212	0.414784879	0.426404415	0.466808817	0.459389819	0.445140205	0.433202159	0.422518986	0.415863546	0.40629201	0.410750097	0.402698063	0.410436062	0.398564748	0.396483559	0.378420182	0.350330027	0.354368067	0.347307139	0.34486057	0.342713001	0.340043071	0.357797312	0.350305084	0.361551982	0.352567593	0.349429392
CM007527.1_60019037	0.53552273	0.462675546	0.499999629	0.467556407	0.477825665	0.48913516	0.481502652	0.499999747	0.489366821	0.470686419	0.465316687	0.470114579	0.480794993	0.480035065	0.479208131	0.471237559	0.438851192	0.431687665	0.464488916	0.480417627	0.476248638	0.438680753	0.445649557	0.41300864	0.431298116	0.467527402	0.459400586	0.447396412	0.434603857	0.424120053	0.417583419	0.406405161	0.410853519	0.402829013	0.412205593	0.400562195	0.398564748	0.378683077	0.336131285	0.352892859	0.346625974	0.346334605	0.338961199	0.326901015	0.344311029	0.334882126	0.342234863	0.340541431	0.335041217
CM007527.1_60684091	0.516649218	0.452680736	0.489798493	0.458637638	0.46682155	0.478299664	0.48150184	0.499999643	0.489366488	0.470682415	0.465309223	0.47011025	0.480794024	0.480033953	0.479206765	0.47123385	0.441527719	0.431632899	0.464480721	0.479621912	0.476246248	0.438637811	0.445630112	0.410923127	0.429737397	0.466071245	0.45770235	0.445140205	0.431742416	0.420853932	0.414266829	0.400792345	0.403215589	0.393679446	0.402958794	0.394970807	0.392928591	0.373353801	0.332236121	0.34865863	0.342715977	0.342522941	0.335344135	0.323327196	0.335944884	0.326628451	0.338242397	0.336594611	0.333333205
CM007527.1_61198329	0.513153947	0.459303797	0.490567563	0.463780507	0.470666812	0.480788534	0.481835397	0.491073274	0.490387242	0.473268557	0.467521439	0.471775547	0.481835397	0.471779018	0.481155077	0.472782561	0.442755652	0.434370498	0.466057339	0.481151082	0.477314799	0.441347776	0.454701829	0.431996045	0.439780217	0.465294036	0.457689675	0.458591672	0.435865469	0.4224421	0.41891715	0.409331646	0.403087748	0.393342175	0.402698063	0.396493525	0.39080201	0.375136512	0.333883947	0.354219596	0.339719151	0.334926139	0.322591879	0.322709112	0.327902823	0.318343874	0.329924356	0.346543657	0.349903742
CM007527.1_61239585	0.526285171	0.469438683	0.509432182	0.472788366	0.470666812	0.480414272	0.490911046	0.509088256	0.499999657	0.481836155	0.477821867	0.480794993	0.490743034	0.480421243	0.490199393	0.481499984	0.463665499	0.453886084	0.488101979	0.499999799	0.499999559	0.462746409	0.476944038	0.443740998	0.449222682	0.475676588	0.467509741	0.457727406	0.4462912	0.433101411	0.428626957	0.428221254	0.429790307	0.411909217	0.421438322	0.414261469	0.411058127	0.394137209	0.35075753	0.371827781	0.356126492	0.353569947	0.345911897	0.338742558	0.344402004	0.334425475	0.341255002	0.354998681	0.361204821
CM007527.1_62363527	0.552942188	0.473752144	0.4999996	0.478310137	0.488379325	0.499999662	0.490003588	0.518842452	0.520792576	0.499999635	0.49999949	0.499999486	0.509995548	0.489588429	0.499999486	0.490387492	0.451865758	0.431687665	0.487813319	0.499999759	0.499999634	0.448151866	0.48529957	0.419285695	0.426551259	0.465309223	0.45588829	0.457752378	0.445195917	0.431742416	0.427382747	0.415365342	0.420301509	0.412107392	0.421581228	0.415948834	0.414349777	0.396483559	0.356492309	0.376773592	0.363366044	0.36261195	0.355227545	0.344311029	0.360481382	0.350702061	0.3553799	0.3665584	0.377420952
CM007527.1_64237020	0.547991107	0.475657227	0.499999693	0.480422281	0.489587443	0.49999964	0.490568744	0.527698862	0.519203256	0.49999969	0.499999506	0.499999632	0.509088018	0.490568969	0.499999632	0.490911266	0.455976532	0.437127796	0.488893995	0.499999814	0.499999644	0.453938644	0.492958236	0.411053583	0.429799075	0.46682155	0.458580033	0.450443324	0.448480191	0.435908478	0.433872452	0.42227505	0.427159207	0.419512373	0.428271777	0.422698689	0.418684133	0.405303916	0.364951325	0.384407893	0.369443981	0.364722064	0.36500438	0.351071581	0.366814809	0.357312246	0.362113001	0.372816209	0.383649494
CM007527.1_65036959	0.561746198	0.487810355	0.51041328	0.490387499	0.499999671	0.51086436	0.50980017	0.549518653	0.541373291	0.519205441	0.523745564	0.519578078	0.5390026	0.509430536	0.518843347	0.499999775	0.477329459	0.456827028	0.511357319	0.519208818	0.523206724	0.477321141	0.485718482	0.435383387	0.464438827	0.49999966	0.489134672	0.479199285	0.478303157	0.466078312	0.460259099	0.445864842	0.452270881	0.443844749	0.453107732	0.446019595	0.443010223	0.429947308	0.385679237	0.406405161	0.389729723	0.384407893	0.384601042	0.370420491	0.387460073	0.377255595	0.379152085	0.381555508	0.403813737
CM007527.1_66532363	0.535560435	0.473036163	0.488100048	0.469489165	0.477316975	0.488101574	0.499999788	0.532466132	0.519972873	0.499999829	0.499999717	0.499999735	0.519209825	0.490743034	0.499999726	0.481498129	0.456827028	0.435604739	0.477814269	0.49038674	0.499999757	0.478752437	0.468306242	0.436715901	0.463546058	0.488641216	0.489586364	0.478755636	0.478757352	0.466802344	0.47123385	0.435839454	0.43470564	0.416381967	0.426779821	0.434047505	0.430695295	0.418168638	0.373648343	0.391926009	0.381604062	0.373254153	0.383073413	0.373494905	0.389403843	0.375963088	0.379798924	0.382050922	0.402829013
CM007527.1_67006409	0.548046403	0.48750557	0.531827132	0.509430822	0.520378973	0.521701473	0.519207631	0.549537488	0.546846565	0.526267327	0.531800096	0.526728277	0.544406751	0.517226357	0.525814381	0.499999815	0.490003264	0.49000268	0.499999673	0.509431369	0.521706967	0.510412864	0.476944038	0.475657227	0.511623363	0.521703386	0.531159283	0.532477887	0.521697887	0.511357158	0.509611664	0.472779756	0.472782561	0.46168458	0.462399674	0.458531403	0.456382927	0.444956876	0.399469061	0.409431902	0.405986727	0.404208046	0.383452317	0.379911966	0.396083988	0.392891893	0.397563466	0.397707767	0.420150233
CM007527.1_67146479	0.531151847	0.475654354	0.499999803	0.478766969	0.511356566	0.524319804	0.520373425	0.561469903	0.551497363	0.528758193	0.535493484	0.530487231	0.550499626	0.519575719	0.529308901	0.499999657	0.477829462	0.478758836	0.499999575	0.509996202	0.523204499	0.499999726	0.492857656	0.458675583	0.499999636	0.512185851	0.511357319	0.511356566	0.499999598	0.487509941	0.479208131	0.46171849	0.471772315	0.45223837	0.452254746	0.454889539	0.452351475	0.439692953	0.382002887	0.399711814	0.398412724	0.380902354	0.372816209	0.3665584	0.383860147	0.382223041	0.375136512	0.377674608	0.400156573
CM007527.1_67309894	0.515140367	0.464422038	0.499999629	0.478310137	0.511619908	0.524919277	0.520793941	0.562674219	0.552532183	0.529312962	0.536333527	0.531109531	0.551497363	0.51996405	0.529884645	0.499999701	0.477331411	0.478301308	0.488642179	0.499999775	0.511357319	0.48864229	0.477959895	0.459766919	0.499999717	0.499999662	0.499999644	0.49999968	0.488894792	0.476803878	0.480423569	0.462430972	0.472291135	0.453122781	0.443921859	0.446975947	0.444073935	0.431322252	0.375379246	0.392417929	0.391732647	0.374639207	0.366814809	0.360481382	0.377255595	0.375628679	0.36834494	0.370960005	0.392234466
CM007527.1_67366328	0.516114613	0.462665258	0.477812466	0.453991094	0.487509729	0.513499112	0.511104295	0.555937675	0.543118125	0.519969159	0.524919277	0.521232226	0.542234523	0.510199099	0.520371924	0.499999759	0.477827697	0.478757352	0.499999724	0.509996248	0.523206724	0.499999575	0.485080079	0.459753153	0.499999655	0.512186096	0.511897346	0.511896395	0.499999503	0.487509729	0.48958808	0.470089319	0.490199117	0.460190377	0.461701556	0.463807626	0.461752042	0.439659021	0.381780278	0.399565933	0.401550158	0.384407893	0.376429425	0.366255393	0.383649494	0.373202449	0.365614951	0.36834494	0.393959907
CM007527.1_67420765	0.532138282	0.475657227	0.499999673	0.466853148	0.499999598	0.51280838	0.510632313	0.5535804	0.543091138	0.519966602	0.52491308	0.521228956	0.542209631	0.510198728	0.520369155	0.489799759	0.465339482	0.46682155	0.488378795	0.499999587	0.511620751	0.488378941	0.485919835	0.43543634	0.475061552	0.488378941	0.489135076	0.489135558	0.477329459	0.464513954	0.470118656	0.453152985	0.463125317	0.443896174	0.443921859	0.446063376	0.443064311	0.43005091	0.373468003	0.390619902	0.390073428	0.372816209	0.364951325	0.358501152	0.375379246	0.373730411	0.366268773	0.368950601	0.404084759
CM007527.1_68380749	0.561746198	0.51189926	0.531816241	0.499999578	0.522173534	0.535501687	0.529893088	0.569948549	0.560306287	0.527205188	0.533171511	0.528750957	0.547679935	0.518493866	0.528750957	0.509995855	0.479205182	0.480026415	0.499999711	0.518846503	0.521701473	0.499999601	0.485718877	0.439860844	0.47566273	0.499999601	0.499999685	0.499999775	0.489799742	0.478762037	0.481839621	0.465617437	0.474618143	0.455568329	0.455580473	0.458559196	0.45641689	0.445027783	0.391406984	0.408149373	0.406297422	0.38647307	0.382193038	0.376659129	0.393048147	0.39157051	0.36834494	0.379872283	0.428571136
CM007527.1_69016855	0.545166329	0.499999687	0.520384536	0.490003856	0.522173534	0.535501687	0.539749938	0.569948549	0.558065731	0.526259852	0.531783722	0.527698862	0.545967716	0.517836575	0.527698862	0.509256376	0.480031439	0.469489165	0.499999711	0.518846503	0.521701473	0.499999601	0.485718877	0.442522693	0.476785698	0.499999601	0.499999707	0.499999775	0.489799742	0.478762037	0.481839621	0.465617437	0.474618143	0.447705817	0.447725198	0.459867848	0.457858615	0.446914322	0.394800779	0.411166537	0.409142231	0.389895579	0.385599859	0.380326195	0.396363678	0.394946672	0.376773592	0.387647179	0.424561895
CM007527.1_69098223	0.532146696	0.488376329	0.510201088	0.479205182	0.51110484	0.523748003	0.519969159	0.560306287	0.550499626	0.518162417	0.522175359	0.519203256	0.539759879	0.509255867	0.519203256	0.499999587	0.468874718	0.469484496	0.488641822	0.509800491	0.51135775	0.489135076	0.477958701	0.439820506	0.475660076	0.489135076	0.48889357	0.489587389	0.478762037	0.46682155	0.471782252	0.455580473	0.465025634	0.447686232	0.447705817	0.450371021	0.445997736	0.434942911	0.382876054	0.397707767	0.396638988	0.376429425	0.37045218	0.366530698	0.384601042	0.383077327	0.363611901	0.374871969	0.410853519
CM007527.1_69308323	0.514696743	0.477804644	0.499999815	0.470686419	0.48913548	0.499999665	0.499999753	0.539740255	0.529893088	0.509256351	0.511356566	0.509799807	0.540545551	0.499999632	0.509430536	0.490199156	0.457777265	0.458591672	0.477820088	0.490387237	0.499999772	0.477821867	0.499999918	0.438419825	0.476236025	0.477821867	0.489134765	0.478303157	0.467539073	0.454957132	0.461760564	0.456348647	0.464413512	0.438068059	0.438100473	0.441326116	0.445051213	0.42329728	0.372816209	0.38527818	0.385169585	0.368377316	0.368648432	0.354313996	0.374639207	0.373069229	0.365948587	0.368505959	0.397957418
CM007527.1_69729045	0.545166329	0.488892305	0.509996965	0.479628588	0.510863477	0.523197365	0.519578078	0.547647742	0.539740255	0.527702117	0.533906911	0.529305154	0.548574062	0.518840432	0.528213655	0.499999762	0.468231572	0.469489165	0.489365758	0.509256599	0.522179264	0.499999587	0.478888002	0.43543634	0.475061552	0.488378941	0.499999711	0.499999506	0.488643139	0.476258606	0.480035065	0.462430972	0.472291135	0.453122781	0.453137988	0.454902368	0.452367651	0.439726568	0.373468003	0.390619902	0.393509505	0.376659129	0.368916658	0.362747279	0.37932196	0.377727224	0.370674092	0.373202449	0.407628036
CM007527.1_70301520	0.563727181	0.499999832	0.519980612	0.499999731	0.520799978	0.533190607	0.538264181	0.529893088	0.551519035	0.536874228	0.545058137	0.529312962	0.550519981	0.518842452	0.528220366	0.499999592	0.468220861	0.469480031	0.489799042	0.508926551	0.52124536	0.510633674	0.485080079	0.435330153	0.476783507	0.47625125	0.48837802	0.499999587	0.466827798	0.463656523	0.468884582	0.450405683	0.460219847	0.451303165	0.441757149	0.441991927	0.437325082	0.415771671	0.359818336	0.374862294	0.375628679	0.372560377	0.364352918	0.355755791	0.374871969	0.373202449	0.368036408	0.372662355	0.405694964
CM007527.1_71552845	0.559986844	0.499999704	0.509431937	0.490387499	0.509800491	0.520801616	0.52770836	0.529312962	0.540545551	0.527208215	0.53317779	0.518843347	0.537560538	0.50876948	0.517527074	0.490911046	0.4602395	0.45038671	0.490002715	0.517530102	0.519976856	0.510200312	0.499999895	0.450457334	0.49999979	0.499999685	0.510412864	0.510633218	0.489587389	0.48864229	0.481503699	0.471226618	0.490742834	0.481831948	0.481832698	0.481839621	0.480032801	0.460249412	0.403468564	0.420226172	0.41725795	0.411258691	0.412740528	0.397993094	0.417024299	0.415701651	0.40495064	0.408253938	0.441875231
CM007527.1_71680396	0.578912531	0.511622937	0.510412961	0.499999659	0.510863477	0.523197365	0.540535091	0.541338774	0.555907521	0.539740255	0.549333389	0.531756967	0.550479575	0.519574655	0.529305154	0.499999757	0.469507393	0.459421904	0.499999765	0.527711584	0.531800096	0.521238782	0.49999983	0.460803034	0.51135853	0.51110484	0.519974286	0.519970306	0.499999701	0.499999506	0.499999692	0.472785559	0.49138075	0.483061286	0.482469598	0.482475432	0.481505558	0.462462313	0.418611698	0.427159207	0.421402607	0.412826425	0.415644452	0.39986859	0.417180543	0.427370826	0.405069172	0.398134005	0.423232371
CM007527.1_74127934	0.584279572	0.499999683	0.511107019	0.499999666	0.510200312	0.510634	0.528769208	0.519581736	0.541396317	0.537576261	0.54611319	0.529901548	0.549593818	0.509995855	0.519970306	0.499999832	0.489366078	0.469470882	0.510634228	0.546052247	0.542334995	0.532495461	0.475030934	0.485726476	0.524347844	0.546148611	0.552770762	0.541442605	0.530519471	0.533196884	0.528765443	0.499999819	0.51784306	0.518504319	0.529344351	0.519579372	0.519970306	0.499999671	0.470093625	0.470663018	0.452303265	0.442901139	0.453152985	0.432418307	0.441845932	0.438419825	0.427021429	0.420226172	0.456827028
CM007527.1_74491497	0.555150186	0.489585681	0.499999844	0.490387749	0.499999778	0.499999619	0.517839109	0.50876948	0.528220366	0.525377116	0.530505797	0.517837488	0.534365533	0.499999688	0.508925914	0.490911266	0.468879777	0.458591672	0.510412449	0.54518808	0.539809089	0.531139314	0.485512398	0.499999522	0.532507293	0.543158681	0.549612823	0.537568503	0.528227089	0.530505797	0.527199393	0.491073077	0.508769865	0.499999783	0.499999675	0.50925563	0.509430289	0.490387749	0.453213056	0.463780507	0.44604161	0.439277621	0.449531984	0.427265547	0.436097863	0.444073935	0.429947308	0.427265547	0.461735184
CM007527.1_74579116	0.542645637	0.479609586	0.490742379	0.480796179	0.499999775	0.499999601	0.517839109	0.509088028	0.529312962	0.527205188	0.533171511	0.528750957	0.545967716	0.509611366	0.51920203	0.499999712	0.478308279	0.466078312	0.533928007	0.567581075	0.56426361	0.556058615	0.485080874	0.514269927	0.546184194	0.558579127	0.562951501	0.549556149	0.539759879	0.543131534	0.538230488	0.499999778	0.518497617	0.499999797	0.499999682	0.509430027	0.509611366	0.490199428	0.46102403	0.471772315	0.453242924	0.445975603	0.456405449	0.43378907	0.443010223	0.451459903	0.438456348	0.434942911	0.471237559
CM007527.1_74759434	0.542680555	0.489585192	0.490567365	0.48150079	0.490198615	0.489799042	0.509256625	0.490387242	0.520377477	0.528233825	0.522181323	0.509256599	0.536896253	0.499999762	0.509430822	0.490386989	0.467533116	0.452816915	0.523206724	0.55060138	0.545138948	0.547182486	0.492537905	0.513877223	0.545220912	0.568532613	0.574737245	0.551606887	0.550580831	0.554915294	0.547696197	0.509800816	0.529332654	0.509801145	0.509801145	0.518843347	0.518844476	0.499999592	0.470674618	0.480789719	0.471775547	0.464407284	0.474182737	0.454003686	0.46311793	0.470682415	0.458591672	0.452270881	0.489799361
CM007527.1_75794811	0.572645837	0.510414523	0.519217607	0.509088486	0.509257103	0.509612839	0.526269953	0.518164164	0.537576261	0.53497996	0.539809089	0.534973941	0.542919219	0.50892612	0.517840734	0.499999829	0.479621912	0.467509741	0.533203455	0.567718392	0.563072797	0.556150207	0.499999917	0.514271994	0.536434975	0.548300877	0.558724455	0.521701473	0.530519471	0.522181323	0.528227089	0.499999654	0.519974286	0.499999746	0.499999746	0.509430803	0.509611946	0.499999775	0.470674618	0.471226618	0.451408049	0.454798424	0.465025634	0.441845932	0.451373233	0.459442945	0.445112099	0.448414322	0.48936571
CM007527.1_75799980	0.563854862	0.499999815	0.499999873	0.490198844	0.499999694	0.51041328	0.528240576	0.518848535	0.538306436	0.53561141	0.540631022	0.536239465	0.544443614	0.518847401	0.528237313	0.509612774	0.48936571	0.477314799	0.547259943	0.581821541	0.57818781	0.570200286	0.485297444	0.513503581	0.547338442	0.558797919	0.568701423	0.532501475	0.539828931	0.532501475	0.536896253	0.510865346	0.540620407	0.51063459	0.51041328	0.519207631	0.51958281	0.509996552	0.480025261	0.480413194	0.460219847	0.463088668	0.47326036	0.44939807	0.459400586	0.458591672	0.446213613	0.44939807	0.468845037
CM007527.1_77392711	0.529346375	0.478742835	0.490910422	0.48150184	0.479197908	0.478297821	0.509611956	0.499999712	0.520376197	0.518164164	0.521242069	0.518497617	0.526733691	0.490199393	0.499999657	0.490198884	0.476803878	0.475676588	0.544140748	0.573055881	0.573287218	0.56699973	0.514488835	0.538244467	0.570386261	0.584775361	0.590364104	0.574603085	0.561690212	0.56426361	0.563974968	0.540609546	0.559340214	0.531159283	0.531154394	0.538984403	0.541373291	0.520376197	0.479202233	0.479197908	0.460249412	0.463773792	0.473734621	0.450443324	0.47123385	0.469502736	0.459421904	0.454003686	0.471230332
CM007527.1_78128814	0.499999905	0.461624767	0.47460053	0.473273759	0.46021011	0.44939807	0.472788366	0.466205678	0.490743034	0.499999739	0.499999799	0.499999739	0.508331675	0.473739669	0.482471769	0.473732212	0.459442945	0.457727406	0.519976856	0.560872979	0.547810053	0.530519471	0.50694391	0.512811961	0.544215482	0.554943356	0.561802264	0.546038041	0.536896253	0.539799308	0.542160815	0.51784306	0.53497996	0.518167672	0.527222856	0.533783516	0.534365533	0.527210994	0.490911266	0.481834425	0.466768695	0.457101798	0.475838976	0.456371464	0.465628496	0.472294147	0.462430972	0.456371464	0.47326577
CM007527.1_79076799	0.527735081	0.480012693	0.49122893	0.48150184	0.478757352	0.478755636	0.499999778	0.499999804	0.519207631	0.517530102	0.520803005	0.518498657	0.526269953	0.490743057	0.499999814	0.490742813	0.478303157	0.477318957	0.542322237	0.573110219	0.570529811	0.553811616	0.499999954	0.540273398	0.568872458	0.57948161	0.585082485	0.567764388	0.558242356	0.562991881	0.561802264	0.537600034	0.555114263	0.538323477	0.537600034	0.54437028	0.545174891	0.538281098	0.499999592	0.490386986	0.473737253	0.464407284	0.475037033	0.45481141	0.464413512	0.471237559	0.460978661	0.45481141	0.47228167
CM007527.1_79120649	0.485721969	0.449253989	0.473252329	0.463800747	0.460229788	0.459421904	0.490911259	0.49123	0.499999574	0.499999777	0.499999728	0.499999737	0.508472619	0.472799961	0.481838853	0.472791358	0.45778956	0.465309223	0.519974286	0.550535381	0.547777318	0.551584989	0.499999948	0.523760719	0.553916392	0.554887082	0.561727515	0.547728592	0.538272506	0.539779563	0.542855371	0.536232519	0.535585985	0.518849436	0.518848535	0.527196614	0.527698862	0.509088018	0.481503699	0.472287911	0.455665576	0.457122902	0.466768695	0.445975603	0.456394212	0.461760564	0.452303265	0.447802622	0.463125317
CM007527.1_79727064	0.499999905	0.459303797	0.490910259	0.481153984	0.489799361	0.479196337	0.509431073	0.508769865	0.518499498	0.508618962	0.519585185	0.517528586	0.517529245	0.481837124	0.490911046	0.47326577	0.468864838	0.488641698	0.520806039	0.553209411	0.559436592	0.565628915	0.485079287	0.527688051	0.558946258	0.547201724	0.557476623	0.542297018	0.530519471	0.533196884	0.536874228	0.530524168	0.519974286	0.510634228	0.499999746	0.509256351	0.509430822	0.499999775	0.48150184	0.471226618	0.445953651	0.453137988	0.457101798	0.435950896	0.445909353	0.460996881	0.451355653	0.445909353	0.464401013
CM007527.1_80961054	0.499999905	0.459303797	0.490910259	0.48150184	0.479620431	0.468850113	0.490743034	0.499999702	0.508769865	0.499999774	0.509431346	0.516935682	0.508618785	0.473739669	0.482471769	0.464407284	0.458603089	0.477316975	0.510412961	0.544431234	0.549669679	0.543185933	0.499999917	0.526243241	0.546237745	0.533942015	0.544155534	0.530519471	0.519584104	0.510633674	0.527208215	0.519975446	0.50980076	0.499999693	0.49000268	0.49999969	0.499999757	0.509430822	0.472291135	0.461709946	0.439277621	0.446852481	0.451107945	0.430739491	0.439217501	0.454031682	0.43362069	0.439217501	0.448609132
CM007527.1_81002764	0.513508595	0.468805267	0.490741954	0.481153079	0.479196337	0.479194954	0.509088686	0.508618785	0.517841432	0.508618962	0.519211011	0.525383598	0.517229177	0.482159608	0.491073276	0.47228167	0.466815084	0.487811796	0.520806039	0.552313437	0.558331756	0.552722529	0.492188196	0.524946904	0.545220912	0.533948918	0.545138948	0.529340513	0.519585185	0.510634	0.527711584	0.519976856	0.519975446	0.499999819	0.489798525	0.499999757	0.499999814	0.499999735	0.472287911	0.461701556	0.43819725	0.454798424	0.458503492	0.439187212	0.447744691	0.453168131	0.431030088	0.437042387	0.446790202
CM007527.1_81458896	0.513882809	0.468150695	0.48182851	0.471775547	0.469484496	0.468850113	0.491073276	0.491229813	0.499999712	0.499999693	0.499999619	0.508769672	0.499999744	0.463794081	0.472791358	0.452270881	0.442755652	0.459807568	0.499999757	0.536239465	0.539828931	0.542297018	0.507352151	0.524339447	0.545204373	0.534712805	0.544140748	0.528776481	0.519972873	0.51086436	0.518496777	0.509800816	0.509612479	0.489798801	0.479617716	0.490911476	0.490743039	0.490568504	0.463125317	0.452254746	0.427265547	0.445931615	0.457828887	0.440235608	0.448645411	0.454850669	0.43362069	0.439217501	0.448609132
CM007527.1_82235068	0.485721464	0.436721884	0.464369121	0.454045539	0.450424436	0.449418579	0.481837124	0.491073475	0.490387499	0.482160503	0.489587389	0.499999749	0.490911266	0.453227894	0.462462313	0.449479408	0.431850925	0.434075884	0.499999644	0.53688884	0.540609546	0.531794535	0.499999948	0.5118983	0.522691053	0.522177426	0.519975446	0.499999735	0.499999592	0.489587389	0.508618427	0.499999675	0.490743034	0.48114999	0.481499137	0.491527136	0.491381131	0.491229779	0.465639535	0.46311793	0.432053836	0.439277621	0.459201972	0.434120136	0.442200049	0.447841082	0.427159207	0.43082707	0.440235608
CM007527.1_84135001	0.486492126	0.459325399	0.482154077	0.472796937	0.479623149	0.479199285	0.509256351	0.50876948	0.518843347	0.508769668	0.519970306	0.518494661	0.51816142	0.480798334	0.490387759	0.470101833	0.464530504	0.472352713	0.521699809	0.554090212	0.559372332	0.564176944	0.485718877	0.524333787	0.565819355	0.556058615	0.55060138	0.537568503	0.528227089	0.530505797	0.534348903	0.52823057	0.518497617	0.509431346	0.509431093	0.517835624	0.518159683	0.509256129	0.491073669	0.48150184	0.454889539	0.46504327	0.474624661	0.455641522	0.465049258	0.471785714	0.451408049	0.445975603	0.464419958
CM007527.1_86081647	0.499999764	0.456717517	0.481147092	0.471244551	0.477825665	0.477323111	0.509995548	0.509430536	0.520371924	0.517527074	0.519581736	0.518159683	0.51816142	0.480035065	0.490003886	0.468874718	0.452950857	0.442458883	0.51086436	0.54518808	0.54963166	0.553733974	0.484855111	0.511622065	0.555056944	0.545058137	0.540598973	0.52823057	0.518845372	0.519581736	0.525372723	0.518499498	0.509088242	0.499999744	0.499999829	0.508925464	0.509087797	0.49999969	0.482473274	0.472788366	0.453242924	0.464432607	0.474192147	0.463139668	0.473276579	0.480423569	0.4602395	0.454850669	0.472291135
CM007527.1_86435269	0.526277449	0.488639938	0.509801478	0.499999714	0.510863978	0.510633674	0.536881622	0.54361669	0.5468314	0.541486856	0.546024035	0.54437028	0.544394642	0.510411213	0.520793941	0.510412035	0.488103533	0.485313657	0.54611319	0.587793925	0.583288027	0.590001297	0.477293793	0.552044114	0.596847834	0.586518531	0.577790286	0.560442547	0.559276572	0.550560583	0.545148815	0.541419422	0.529328624	0.519976856	0.519975446	0.528750957	0.529312962	0.518844476	0.499999753	0.489799426	0.479628588	0.490568504	0.499999757	0.490387492	0.499999714	0.51019917	0.480027774	0.481836155	0.490742834
CM007527.1_86826739	0.528523643	0.487504883	0.510635504	0.510412536	0.522184996	0.521248655	0.54690712	0.53560493	0.555138314	0.547444235	0.552372129	0.54975592	0.550603874	0.51958281	0.529910027	0.521243811	0.499999717	0.499999636	0.556211866	0.597433376	0.591640177	0.599042793	0.476939588	0.550828357	0.616155729	0.581429392	0.578027329	0.560580376	0.548714007	0.548731756	0.543662313	0.541465867	0.53053338	0.5311693	0.520385846	0.52721403	0.527717845	0.518501385	0.499999758	0.49019835	0.480791871	0.490742595	0.509256879	0.490198844	0.499999707	0.510200224	0.478754145	0.48114999	0.490386686
CM007527.1_86838200	0.526988759	0.488099289	0.510201567	0.499999711	0.510634131	0.510200981	0.536910922	0.542919219	0.54367386	0.53780055	0.54155259	0.539572878	0.540214087	0.509256625	0.518847401	0.509996604	0.499999802	0.499999717	0.553863851	0.583454368	0.588291108	0.59333691	0.477288266	0.560300561	0.61109567	0.586853466	0.58346899	0.567810785	0.566593186	0.56541452	0.566061962	0.548731756	0.538323477	0.520809078	0.51997943	0.525816867	0.526736517	0.51784306	0.490910852	0.490567805	0.481499984	0.491229448	0.499999752	0.490568254	0.509612538	0.509612479	0.480022749	0.482156387	0.490910623
CM007527.1_87750517	0.556771085	0.499999837	0.510414111	0.499999711	0.4999996	0.49999978	0.527724117	0.526272383	0.526275016	0.530726408	0.533835479	0.523785471	0.524169806	0.490742834	0.499999832	0.480023906	0.468193903	0.450480593	0.521706967	0.556154898	0.559468963	0.563072797	0.468302174	0.523768326	0.57553953	0.555028515	0.553890205	0.538315076	0.537607837	0.528250837	0.533254953	0.510200981	0.509996965	0.489586364	0.490002432	0.508926337	0.509088686	0.499999783	0.481151082	0.471215852	0.462430972	0.472275612	0.481833671	0.471226618	0.480789719	0.490386989	0.468845037	0.462407485	0.471752166
CM007527.1_87957355	0.551038905	0.510866505	0.509613451	0.4999997	0.499999711	0.499999819	0.516937772	0.523780452	0.524164277	0.528539575	0.531204442	0.522041124	0.522708791	0.49138075	0.499999804	0.481151082	0.46021011	0.465278811	0.520383052	0.552293847	0.557236449	0.561764696	0.492064213	0.512188764	0.572027572	0.554971732	0.554999976	0.544431234	0.534393272	0.526275016	0.523780452	0.509612774	0.509431369	0.499999744	0.499999785	0.508769668	0.508769865	0.499999744	0.482158894	0.472278662	0.463787179	0.472782561	0.482771816	0.472287911	0.481835397	0.490568504	0.468854945	0.462423223	0.481498129
CM007527.1_88147560	0.552362421	0.522699445	0.520810691	0.509996202	0.524322476	0.523204499	0.542259505	0.558124253	0.550560583	0.542200692	0.54690712	0.542897871	0.542919219	0.509995855	0.520374698	0.51086436	0.466078312	0.45870582	0.539171303	0.596461361	0.57948161	0.570017433	0.483615085	0.527683451	0.579097486	0.561448028	0.557409639	0.548678791	0.53690349	0.519211011	0.517528586	0.499999646	0.499999685	0.489798801	0.490198573	0.499999634	0.499999712	0.490911058	0.472287911	0.462415247	0.454031682	0.463110721	0.474182737	0.462438925	0.471769043	0.481153984	0.45038671	0.455592804	0.464394586
CM007527.1_88182550	0.551038905	0.5221968	0.520387322	0.509088486	0.522179264	0.521243811	0.528769208	0.55312636	0.546009882	0.541505552	0.546052247	0.542180724	0.542908615	0.509995548	0.519969159	0.510412113	0.476801747	0.473073437	0.550673929	0.594689761	0.590242317	0.569957165	0.484381523	0.54370778	0.59385033	0.576717914	0.570078233	0.559340214	0.546876783	0.539809089	0.544382353	0.531800096	0.532477887	0.510634131	0.510200602	0.518495739	0.519205441	0.518846503	0.480792838	0.480025261	0.471241075	0.472284901	0.482471097	0.470678629	0.490387242	0.490387492	0.460969438	0.464407284	0.472779756
CM007527.1_88884288	0.565271181	0.53399822	0.520810691	0.509431093	0.522680245	0.533203455	0.539030094	0.54518808	0.54520106	0.550552513	0.545240615	0.542190588	0.542919219	0.509995855	0.519970306	0.510200224	0.488378795	0.486498263	0.548300877	0.591181846	0.586643364	0.594105367	0.467801838	0.554831148	0.606263411	0.590829871	0.584993417	0.569018969	0.557153438	0.550621731	0.536881622	0.522682513	0.53393488	0.499999773	0.499999732	0.509611664	0.509995896	0.499999682	0.470674618	0.469480031	0.4602395	0.471226618	0.481835397	0.468864838	0.489799426	0.480028926	0.44939807	0.45397559	0.462407485
CM007527.1_88988728	0.553755135	0.523225286	0.521710549	0.518846503	0.533928007	0.533196884	0.53902085	0.543628155	0.546009882	0.551390386	0.546052247	0.543628155	0.54520106	0.51063266	0.521235501	0.510633553	0.499999502	0.486498863	0.547182486	0.581488186	0.577868746	0.582978626	0.461040259	0.55629667	0.608681757	0.59291398	0.583078865	0.566464198	0.557125786	0.55060138	0.536874228	0.522181323	0.51086436	0.510864988	0.510634	0.519578078	0.519579372	0.509611956	0.490199156	0.480026415	0.470686419	0.480791871	0.490743034	0.480028926	0.499999775	0.499999714	0.470666812	0.47326577	0.481833671
CM007527.1_90057350	0.551012382	0.510635177	0.51041328	0.509430554	0.522673984	0.521697887	0.527705094	0.534950316	0.5368668	0.551336158	0.546009882	0.543593988	0.54361669	0.509995168	0.51996519	0.50980017	0.488895128	0.487190183	0.545074378	0.586096117	0.581570651	0.588022232	0.468322102	0.549518653	0.596688569	0.586402561	0.579312479	0.565174501	0.555042603	0.547728592	0.534354513	0.51997172	0.519970306	0.509612538	0.509431346	0.518840432	0.51920203	0.509088018	0.490743281	0.480792838	0.471251769	0.481837888	0.49123	0.481156853	0.490911476	0.499999535	0.470101833	0.472794167	0.481153984
CM007527.1_90866690	0.556771085	0.511359935	0.522191004	0.509611956	0.522179264	0.521703386	0.537576261	0.52721403	0.53902085	0.554112331	0.548696467	0.545995711	0.546861558	0.510862979	0.521692667	0.49999964	0.488894355	0.488101979	0.545122831	0.577097126	0.583378325	0.571711943	0.449430104	0.552072498	0.618368666	0.598254734	0.598888412	0.598992474	0.579925506	0.583109313	0.572840249	0.531149287	0.541419422	0.531159283	0.531154394	0.541361685	0.542234523	0.529905913	0.510199848	0.488893919	0.489366488	0.499999759	0.499999714	0.499999657	0.499999592	0.510411623	0.478760559	0.480028926	0.489365758
CM007527.1_93228300	0.579147095	0.512189568	0.520810691	0.509256599	0.539039155	0.538315076	0.557899075	0.544394642	0.552254971	0.564972325	0.563026699	0.550518493	0.553167788	0.528220366	0.5375528	0.519206397	0.510412035	0.499999717	0.557208768	0.591606573	0.589398353	0.586462991	0.4112576	0.536425567	0.594978825	0.600804954	0.595084339	0.604577126	0.599207391	0.597170663	0.560752055	0.551629139	0.557153438	0.549669679	0.559404501	0.571527348	0.566294136	0.558153525	0.557070931	0.553759682	0.539749938	0.529901548	0.53621891	0.536881622	0.535585985	0.545981829	0.51958281	0.509088242	0.528772708
CM007527.1_93263291	0.558316942	0.499999832	0.509613368	0.499999777	0.51850054	0.518849436	0.54082384	0.526725681	0.535579543	0.549692046	0.544419087	0.540806347	0.534968117	0.509255867	0.518495739	0.520376197	0.499999637	0.499999644	0.54690712	0.582180291	0.580700408	0.583373497	0.415245992	0.533969902	0.558871925	0.576093193	0.573162597	0.571727742	0.577724644	0.562957228	0.547351655	0.51850054	0.52581931	0.518167672	0.527222856	0.542140733	0.535566894	0.534962115	0.525812157	0.528769208	0.509255867	0.509256351	0.524956419	0.516935139	0.515863108	0.525374814	0.499999639	0.508618605	0.499999814
CM007527.1_93304719	0.584129932	0.512813291	0.510634702	0.509256376	0.520378973	0.529918525	0.551372352	0.5375528	0.544382353	0.557849243	0.553188671	0.549676071	0.544394642	0.529888995	0.539749938	0.519970306	0.499999506	0.499999469	0.560545636	0.596018682	0.595778841	0.594820338	0.420432439	0.535560435	0.581618155	0.59194397	0.590121226	0.593707518	0.587520055	0.573001582	0.557799476	0.529910027	0.556077752	0.539048423	0.546891835	0.561706189	0.555975988	0.555018998	0.545161953	0.53902085	0.529308901	0.529320785	0.52626228	0.52770836	0.525814381	0.536205335	0.490743034	0.49138075	0.490742834
CM007527.1_93337490	0.584129932	0.539270563	0.533229238	0.528765443	0.530519471	0.529922899	0.551390386	0.537560538	0.545995711	0.557874043	0.544431234	0.541486856	0.544406751	0.529893088	0.541373291	0.531134463	0.48913548	0.48837802	0.560580376	0.604488031	0.585065709	0.580079298	0.443006332	0.524339447	0.563185484	0.584775361	0.582978626	0.584805198	0.581830926	0.566464198	0.551336158	0.509996552	0.528237313	0.519587565	0.529340513	0.54595388	0.538993347	0.538272506	0.518845372	0.509996248	0.51019917	0.499999559	0.508769672	0.509256599	0.508618785	0.527208215	0.471230332	0.482158894	0.481499137
CM007527.1_93374714	0.586917895	0.540315111	0.522693105	0.519581736	0.532483656	0.542309741	0.562957228	0.549556149	0.55605207	0.567072941	0.554156945	0.550518493	0.554112331	0.540545551	0.552579386	0.541407745	0.499999587	0.499999653	0.574737245	0.626863386	0.59756615	0.593090104	0.432848574	0.535569038	0.587478296	0.609477	0.60970012	0.608284293	0.600939405	0.586370305	0.569216275	0.531800096	0.559340214	0.540631022	0.548714007	0.565056635	0.559213334	0.557070931	0.547712261	0.529910027	0.531119436	0.521237256	0.526728277	0.52932481	0.52721403	0.538264181	0.480416595	0.499999726	0.499999797
CM007527.1_96436655	0.554784842	0.499999579	0.499999559	0.499999696	0.521237256	0.520799978	0.54437028	0.518842452	0.536859654	0.557799476	0.545995711	0.544345773	0.5368668	0.531104722	0.541338774	0.520373425	0.488643233	0.499999662	0.546876783	0.587293525	0.569437536	0.566421405	0.42600427	0.511358339	0.544185448	0.566898051	0.565581664	0.574204161	0.571627135	0.55605207	0.550450649	0.490003264	0.509430822	0.509996552	0.519972873	0.538221974	0.530482823	0.528754705	0.519577011	0.50980017	0.510198728	0.499999607	0.509088028	0.50999551	0.509256129	0.529305154	0.480030288	0.490568744	0.480030288
CM007527.1_96853726	0.552942188	0.499999511	0.499999723	0.499999557	0.522673984	0.523199834	0.538993347	0.529888995	0.541361685	0.563938195	0.551562848	0.550459317	0.540545551	0.534644376	0.54597312	0.534674755	0.48650235	0.499999425	0.55060138	0.595904645	0.575746363	0.57447032	0.451093083	0.512491746	0.547259943	0.571428192	0.569957165	0.578347418	0.575498758	0.559276572	0.553064456	0.489366078	0.509995896	0.520380262	0.530514973	0.540503241	0.532436716	0.531114615	0.521689104	0.510632765	0.510862397	0.499999455	0.509611655	0.510632313	0.509799852	0.531109531	0.477329459	0.499999455	0.476806294
CM007527.1_97389409	0.541338774	0.516644176	0.499999627	0.47508286	0.499999495	0.49999943	0.510863978	0.477325302	0.511896395	0.531139314	0.511897346	0.511619908	0.511356713	0.513142906	0.526904681	0.499999571	0.457625792	0.485729563	0.533956055	0.595655053	0.573349875	0.570078233	0.42688941	0.513877744	0.526250899	0.551959038	0.548321961	0.573162597	0.558212573	0.540598973	0.536881622	0.467509741	0.499999654	0.499999787	0.51041328	0.520795585	0.510411694	0.510199929	0.489366078	0.489587046	0.499999597	0.489587389	0.490003264	0.49999964	0.490003264	0.519969159	0.469484496	0.489799426	0.478299664
CM007527.1_97811842	0.536830614	0.514692059	0.49999973	0.488103533	0.512489693	0.512186636	0.520798598	0.489135558	0.522673984	0.539779563	0.522680245	0.522171459	0.521696236	0.52430589	0.53720232	0.523197365	0.486855027	0.513145791	0.553837828	0.599336885	0.578705752	0.574603085	0.405455436	0.525578954	0.524342161	0.561404735	0.557376077	0.571654587	0.567626734	0.550580831	0.545161953	0.479197908	0.499999799	0.509801145	0.519976856	0.529888995	0.520373425	0.519970306	0.499999559	0.510199929	0.510411279	0.489366121	0.499999657	0.499999559	0.499999587	0.519967745	0.469489165	0.489587389	0.477821867
CM007527.1_97976558	0.536815874	0.514691364	0.499999558	0.488379459	0.512186096	0.511897346	0.509800491	0.479202233	0.511104694	0.52932481	0.511357158	0.511104295	0.510633106	0.52373535	0.536324213	0.522675967	0.486500776	0.513500294	0.552722529	0.597651344	0.577231416	0.574603085	0.402348238	0.525578954	0.523768326	0.560018662	0.557409639	0.570314973	0.567672366	0.552674557	0.545967716	0.478299664	0.499999788	0.510200699	0.520381753	0.529888995	0.519969159	0.520796956	0.489366449	0.510633218	0.510411279	0.489587389	0.499999658	0.499999559	0.499999637	0.520373425	0.468210131	0.499999666	0.488893995
CM007527.1_98024998	0.544898812	0.517211418	0.499999486	0.486855315	0.513499112	0.513145791	0.521697887	0.488379325	0.524916018	0.543145214	0.525555266	0.52491308	0.523742877	0.526198223	0.54012352	0.524919277	0.4848728	0.499999347	0.558724455	0.60272846	0.583378325	0.577790286	0.406177926	0.527688051	0.525582537	0.564457783	0.561448028	0.573100623	0.570262058	0.554915294	0.548591289	0.477321141	0.499999765	0.510634131	0.521703386	0.531767713	0.521235501	0.521696236	0.499999506	0.510863978	0.51110416	0.488894355	0.499999587	0.49999968	0.499999506	0.521233984	0.467527402	0.488894355	0.477321141
CM007527.1_98256046	0.546953884	0.517211418	0.499999486	0.48612832	0.513498666	0.513145418	0.510633106	0.477329459	0.512184806	0.530501108	0.512185851	0.499999543	0.511356387	0.511894467	0.524308551	0.511356566	0.473094094	0.487189415	0.543199702	0.589019281	0.569068493	0.562951501	0.400792345	0.499999559	0.512188764	0.549425511	0.547163058	0.56047672	0.558183126	0.552650547	0.538255615	0.477821867	0.499999601	0.510412864	0.521243811	0.530487231	0.520373425	0.510411694	0.499999597	0.510633218	0.510632313	0.489366121	0.499999714	0.499999597	0.499999506	0.520793941	0.468864838	0.479202233	0.478760559
CM007527.1_100290255	0.499999459	0.483893025	0.475064689	0.463692861	0.499999314	0.499999551	0.510199472	0.467556407	0.511894981	0.529893088	0.511356566	0.510632216	0.51063266	0.511354792	0.523730251	0.511355973	0.486856159	0.499999551	0.542284578	0.590467975	0.570368408	0.576021638	0.399469061	0.53729326	0.537303577	0.574744235	0.569896963	0.584413396	0.581162544	0.564090959	0.558007289	0.488379325	0.510632765	0.521699809	0.53318404	0.5439786	0.533879089	0.533152248	0.511355382	0.522171459	0.522661229	0.499999637	0.50999551	0.511103753	0.51019917	0.531756967	0.467544772	0.489135958	0.476806294
CM007527.1_101263739	0.539700906	0.515135861	0.499999788	0.488379459	0.524919277	0.524322476	0.530505797	0.489587734	0.533906911	0.545995711	0.531144418	0.52931698	0.52932481	0.531114615	0.544022584	0.532466132	0.511356387	0.522179264	0.561727515	0.604420145	0.591409361	0.596741498	0.4079385	0.558834741	0.560219172	0.590121226	0.577790286	0.591069194	0.587696554	0.573039203	0.566252204	0.49999966	0.520377477	0.520381753	0.531149287	0.538975181	0.531119436	0.533165003	0.488895128	0.521696236	0.520792576	0.499999597	0.509256376	0.510632765	0.519580442	0.529312962	0.467533116	0.478763764	0.46682155
CM007527.1_101413294	0.541315941	0.499999615	0.488377011	0.477329459	0.511896395	0.511620751	0.519581736	0.480030288	0.521694308	0.544394642	0.530514973	0.52931698	0.528765443	0.529888995	0.543104491	0.520798598	0.499999506	0.510864482	0.561764696	0.609604165	0.589776429	0.591295088	0.399197551	0.560219172	0.560259912	0.586539268	0.576237724	0.589457895	0.586186883	0.562911575	0.555975988	0.488893995	0.509996202	0.509996604	0.520380262	0.528217121	0.519578078	0.521233984	0.499999455	0.510199548	0.509799807	0.489587443	0.499999693	0.499999701	0.499999714	0.518843347	0.468869905	0.478304794	0.468210131
CM007527.1_101779683	0.539700906	0.499999615	0.488377011	0.477329459	0.512185851	0.511896834	0.52932481	0.480030288	0.521694308	0.544394642	0.530514973	0.52931698	0.528765443	0.529888995	0.543104491	0.520798598	0.499999506	0.510633674	0.552722529	0.60272846	0.58173732	0.591295088	0.416786788	0.549565609	0.549589065	0.576165374	0.565676084	0.579925506	0.576963962	0.552650547	0.546801361	0.477821867	0.499999728	0.509800816	0.519974286	0.528217121	0.519578078	0.51063266	0.499999634	0.510411694	0.509799807	0.499999559	0.50892612	0.509995855	0.509611946	0.528220366	0.479202233	0.489135558	0.478760559
CM007527.1_101860867	0.543037468	0.49999967	0.487811188	0.476261234	0.512185581	0.511896629	0.519970306	0.479625868	0.522171459	0.545174891	0.531794535	0.519967745	0.529901548	0.530487231	0.544022584	0.521237256	0.499999531	0.51086436	0.552698395	0.599207391	0.580156722	0.581570651	0.397563466	0.537303577	0.549565609	0.577712017	0.567050797	0.581405935	0.578347418	0.564176944	0.548574062	0.476799338	0.499999706	0.510200312	0.520801616	0.528750957	0.519966602	0.51063266	0.499999455	0.510411694	0.509995203	0.489366449	0.499999757	0.499999731	0.499999701	0.519203256	0.468215394	0.468220861	0.468864838
CM007527.1_102753734	0.546879129	0.517208397	0.499999601	0.48719277	0.539110016	0.538155241	0.530491956	0.489136361	0.535460161	0.551475446	0.535485262	0.543993339	0.544022584	0.548071184	0.559667302	0.548154001	0.513495879	0.525548422	0.568366463	0.623470893	0.5966007	0.600157783	0.411258691	0.567874764	0.552015589	0.601948643	0.584560472	0.601915428	0.597843617	0.569718625	0.563878788	0.487190947	0.511355973	0.522177426	0.534690007	0.548050447	0.537162588	0.536297007	0.511894272	0.523737757	0.524894529	0.499999476	0.510862484	0.512183479	0.511103626	0.533872324	0.465331811	0.48864362	0.475690421
CM007527.1_104683895	0.572464775	0.519184393	0.499999425	0.48531582	0.514267283	0.513499538	0.510863867	0.467539073	0.512185062	0.544066525	0.524322476	0.525541583	0.539122397	0.543501741	0.557457356	0.541247904	0.485732982	0.485730314	0.575056619	0.62389123	0.592337376	0.573230984	0.420074075	0.529293322	0.499999709	0.589268383	0.580713556	0.597925756	0.593685502	0.562848855	0.558471337	0.487189415	0.499999469	0.51189806	0.524931414	0.541173007	0.528408737	0.539122397	0.487813953	0.499999609	0.514263789	0.471579582	0.487813953	0.486855027	0.488103127	0.512184806	0.452874644	0.476803878	0.476253625
CM007527.1_104782284	0.499999269	0.480055208	0.468921499	0.469900324	0.499999202	0.485312838	0.499999502	0.450665567	0.499999414	0.522671696	0.526216996	0.526900308	0.513143968	0.530084929	0.542323156	0.527646164	0.483903405	0.499999347	0.551959038	0.602670499	0.581336072	0.571624661	0.418593344	0.528465901	0.514272585	0.560990366	0.554692914	0.574821476	0.569837303	0.537242637	0.548154001	0.486853612	0.487509253	0.499999721	0.512810004	0.528398329	0.51468112	0.526904681	0.486855315	0.499999573	0.499999185	0.470763299	0.487510431	0.48573343	0.487190947	0.513142906	0.448151866	0.474453989	0.473785888
CM007527.1_104988802	0.49999927	0.482174648	0.471538414	0.472357414	0.485313657	0.471559167	0.477821867	0.443971122	0.473785888	0.499999587	0.49999953	0.499999314	0.499999551	0.499999226	0.514265242	0.499999444	0.467994036	0.486124847	0.540232207	0.594951673	0.571824589	0.56710232	0.45038671	0.538267029	0.513877744	0.554692914	0.549495389	0.56699973	0.56422007	0.532483656	0.542234523	0.499999789	0.499999646	0.499999757	0.511357925	0.523190515	0.511895689	0.522175359	0.48913548	0.499999615	0.499999425	0.476253625	0.48913548	0.488378941	0.48913548	0.511104295	0.456827028	0.478760559	0.478299664
CM007527.1_105275517	0.499999443	0.482177908	0.471548652	0.486129389	0.514265825	0.499999374	0.499999425	0.421182067	0.499999296	0.521233984	0.51280838	0.512487386	0.499999543	0.513868105	0.526194299	0.52491308	0.486128694	0.487509253	0.545090415	0.592061081	0.571769354	0.553759682	0.444956876	0.499999717	0.512811961	0.549402536	0.545090415	0.566847424	0.551541064	0.531134463	0.539730345	0.479621912	0.499999759	0.520803005	0.521699809	0.532431029	0.522165761	0.510862979	0.489366821	0.499999729	0.499999518	0.478765238	0.499999635	0.489587785	0.490003588	0.510199099	0.47009775	0.490199393	0.479202233
CM007527.1_106049188	0.478323796	0.4999993	0.472329703	0.485735376	0.514265825	0.499999374	0.499999581	0.419477397	0.499999416	0.521692667	0.526908726	0.528398329	0.49999937	0.515121273	0.528398329	0.526904681	0.47077497	0.47378206	0.53393488	0.575621969	0.561764696	0.543172407	0.42450082	0.499999606	0.499999664	0.5381772	0.535526992	0.559900278	0.544066525	0.523197365	0.531762174	0.478301308	0.489366121	0.510633674	0.511105228	0.523183371	0.511894467	0.511619262	0.477831499	0.489366121	0.478311764	0.456881194	0.490003588	0.479625868	0.480031439	0.499999676	0.460229788	0.480030288	0.480417627
CM007527.1_106053853	0.499999247	0.527636822	0.481509039	0.499999465	0.499999639	0.484390805	0.486849411	0.402991081	0.485725987	0.51314943	0.515136925	0.516104701	0.499999465	0.516637959	0.533110924	0.530182967	0.48439252	0.45057369	0.537395838	0.587724466	0.556526285	0.53561141	0.427760268	0.485302154	0.499999715	0.547935922	0.545144432	0.574206397	0.556452343	0.558051103	0.56638612	0.485306411	0.499999559	0.533168262	0.552821323	0.547746133	0.531092322	0.515605444	0.515605444	0.528481603	0.499999579	0.486121407	0.525578954	0.512812922	0.512812922	0.525578954	0.475654354	0.487506018	0.499999744
CM007527.1_109101896	0.456799799	0.499999815	0.486492126	0.499999709	0.483356147	0.46452643	0.481519981	0.419512467	0.499999374	0.515606616	0.499999607	0.499999399	0.48439252	0.479243227	0.49999917	0.533148983	0.49999919	0.457119961	0.517827621	0.601876411	0.547935922	0.518482436	0.467456884	0.481510913	0.499999772	0.536744132	0.532121484	0.547881407	0.530182967	0.514692744	0.539245777	0.451505869	0.463546058	0.486493256	0.485304283	0.49999968	0.499999737	0.486849411	0.499999808	0.499999744	0.476231029	0.450363156	0.488376329	0.466751108	0.467468701	0.477304291	0.442283877	0.476223409	0.465209741
CM007527.1_109234021	0.477339703	0.517824144	0.486496711	0.499999335	0.499999407	0.483900317	0.49999916	0.446875031	0.5155948	0.524316826	0.514685081	0.514682121	0.49999938	0.48337401	0.499999269	0.527650698	0.464697616	0.452385369	0.485730314	0.547163058	0.52623193	0.499999383	0.48913516	0.469842344	0.485308544	0.515129062	0.512810988	0.526220658	0.513145024	0.486853612	0.499999425	0.4222092	0.437047823	0.455843894	0.442589852	0.464530504	0.465324372	0.454957132	0.437207181	0.449418579	0.43724656	0.413767747	0.459432451	0.438383142	0.439591029	0.458626072	0.418511335	0.439556984	0.440659168
CM007527.1_109433681	0.554488965	0.554692914	0.514692059	0.546166895	0.515599807	0.49999918	0.499999314	0.442417461	0.516630321	0.550648543	0.531062847	0.52924693	0.513873547	0.499999209	0.515596866	0.53013064	0.443964259	0.435123037	0.452279325	0.52623193	0.499999513	0.466897113	0.487508561	0.42165586	0.434718982	0.466897113	0.469842344	0.485729563	0.473069455	0.446659295	0.459834895	0.400956623	0.409635276	0.431241463	0.428107553	0.437244633	0.435645312	0.440020229	0.434464472	0.437007506	0.43451126	0.420686886	0.468199381	0.447348868	0.448392414	0.455903183	0.425396293	0.44623962	0.448370413
CM007527.1_109874650	0.518499498	0.514276157	0.48750557	0.523202042	0.499999631	0.487507865	0.487508561	0.434417676	0.499999553	0.550642377	0.536397848	0.545090415	0.532495461	0.511357158	0.522680245	0.521705064	0.473774661	0.47505839	0.47566273	0.520384536	0.511359133	0.487811188	0.535535272	0.459698278	0.460728839	0.487811188	0.488100445	0.488641216	0.478752437	0.444971066	0.477820088	0.419686435	0.428172366	0.448259102	0.446083127	0.458591672	0.468199381	0.466802344	0.462415247	0.463081435	0.453122781	0.440595142	0.490910826	0.463096094	0.463753276	0.471223096	0.449357116	0.459389819	0.460170589
CM007527.1_109980047	0.557070931	0.543822632	0.537334168	0.547143926	0.523206724	0.512491127	0.512186096	0.466815084	0.523748003	0.551629139	0.525565437	0.53469777	0.522181323	0.511896395	0.522678246	0.532489668	0.472343575	0.462706066	0.47442699	0.531816241	0.511899026	0.486497309	0.565628915	0.445098146	0.473040193	0.499999559	0.511622717	0.511621839	0.499999757	0.466050484	0.511356713	0.43938456	0.447276988	0.467486281	0.466776783	0.480027774	0.489365758	0.477820088	0.471226618	0.481149086	0.471765605	0.463088668	0.508770064	0.481151082	0.490742616	0.499999829	0.47175561	0.490568034	0.47175561
CM007527.1_110569950	0.566061962	0.579898062	0.546291911	0.550699364	0.541338774	0.544972839	0.514687397	0.473073437	0.532037653	0.524934685	0.515602455	0.514268444	0.513874851	0.499999383	0.513500742	0.512491746	0.449171714	0.447336049	0.44203517	0.511622266	0.499999682	0.468906647	0.539208298	0.419139386	0.448894915	0.467919701	0.499999661	0.513876687	0.486123122	0.45629139	0.473774661	0.43274159	0.461766098	0.473052714	0.47153339	0.488102135	0.49999971	0.473767245	0.477816279	0.488101012	0.488101979	0.489134267	0.532495461	0.510864988	0.531159283	0.52124536	0.49999985	0.520383052	0.531164391
CM007527.1_110679961	0.456745044	0.485300615	0.487503054	0.514691364	0.546427915	0.516644176	0.516108087	0.450634981	0.536729562	0.499999547	0.533158748	0.530176468	0.499999489	0.534228884	0.515605444	0.518480591	0.585221394	0.620509692	0.519948531	0.552781491	0.522646578	0.524858088	0.591839905	0.479214031	0.499999548	0.499999314	0.521667835	0.532104505	0.515136925	0.514693691	0.499999511	0.484861642	0.499999559	0.581114274	0.549487577	0.529293322	0.527688051	0.529299367	0.564884321	0.525592799	0.530163184	0.541415533	0.554936267	0.542542123	0.552187164	0.552129766	0.556491555	0.572062474	0.530182967
CM007527.1_110873073	0.597971288	0.572904411	0.565327708	0.561469903	0.54647649	0.549456329	0.51560753	0.457457067	0.51560753	0.526258551	0.515137728	0.515135861	0.528486764	0.532096169	0.545079535	0.526265997	0.464513954	0.464476603	0.468847679	0.539308165	0.51427678	0.482782079	0.532112847	0.424863457	0.421792719	0.480803625	0.499999569	0.533168262	0.499999671	0.467877834	0.4706942	0.433253489	0.456176803	0.467869367	0.452035831	0.47374854	0.472297363	0.470688316	0.450363156	0.462644885	0.474413572	0.465994267	0.499999771	0.488375991	0.499999721	0.487809534	0.46439667	0.487809534	0.512190359
CM007527.1_111092694	0.518501385	0.526277449	0.511900996	0.499999636	0.499999574	0.499999559	0.473061198	0.447983521	0.473061198	0.466029433	0.473752144	0.473763412	0.499999559	0.499999487	0.513502384	0.512812922	0.484866462	0.515606616	0.486120977	0.536425567	0.499999745	0.483893025	0.548407424	0.440211026	0.471496949	0.499999489	0.499999559	0.528471032	0.499999737	0.486121407	0.47442699	0.443631797	0.46356456	0.499999832	0.499999832	0.499999803	0.499999825	0.487506713	0.489133862	0.488892305	0.488377383	0.478747724	0.510634702	0.499999731	0.511107019	0.499999825	0.488376504	0.523216097	0.557544352
CM007528.1_158697	0.499999671	0.510414111	0.526282528	0.534359903	0.54518808	0.538289446	0.57760202	0.542865862	0.599999546	0.581906212	0.581755998	0.583080707	0.596219993	0.588241147	0.583080707	0.597289453	0.562752752	0.558579127	0.5966007	0.587520055	0.599132732	0.589457895	0.476589496	0.561877551	0.614194851	0.592846991	0.594820338	0.62427346	0.578276755	0.587696554	0.561706189	0.508472985	0.525816867	0.544431234	0.517842362	0.537521271	0.538238771	0.527205188	0.518495739	0.482158894	0.490743509	0.499999574	0.491073475	0.499999634	0.499999827	0.509255867	0.490199156	0.490743039	0.460996881
CM007528.1_1799955	0.499999884	0.510414111	0.517533808	0.526722872	0.52721403	0.519208818	0.560752055	0.542865862	0.581082179	0.565915803	0.562922757	0.564835322	0.578294026	0.570511756	0.564835322	0.577663211	0.540545551	0.53318404	0.570314973	0.566025323	0.574436029	0.565253856	0.499999745	0.539848838	0.586959495	0.567672366	0.569018969	0.600991073	0.555042603	0.56404869	0.541458826	0.491804216	0.508195188	0.525824035	0.499999787	0.518158933	0.518494661	0.509088018	0.499999749	0.465031451	0.473281977	0.481502652	0.482773821	0.491526976	0.491804513	0.499999776	0.481836155	0.482773219	0.451390548
CM007528.1_2431119	0.44033495	0.47370698	0.475626594	0.475634967	0.499999924	0.486491171	0.512816	0.536490934	0.55822746	0.557820046	0.548602748	0.546327966	0.560548638	0.560465288	0.561938136	0.577786178	0.532146696	0.536845116	0.579029413	0.553657615	0.584001041	0.561746198	0.51350808	0.527735081	0.565843432	0.576692319	0.576692319	0.595014292	0.572309301	0.572392537	0.558183126	0.474393176	0.499999759	0.528513179	0.529340513	0.532112847	0.532121484	0.530209378	0.515611426	0.485722676	0.483888835	0.467877834	0.467877834	0.470670828	0.471496949	0.470676721	0.469789908	0.485723374	0.453474183
CM007528.1_2447703	0.402452495	0.434083793	0.452189477	0.417498648	0.402010299	0.379739982	0.394486581	0.46454701	0.398582078	0.412826425	0.399711814	0.414349777	0.419860379	0.393261674	0.38935296	0.396294489	0.392222642	0.417861982	0.413596548	0.446316775	0.431577634	0.440099006	0.482471769	0.477312594	0.499999701	0.499999587	0.49999966	0.499999419	0.499999621	0.489135558	0.499999681	0.520376197	0.509995855	0.499999788	0.51958281	0.519573364	0.519201074	0.529308901	0.51996519	0.518497617	0.53554784	0.519203256	0.518494661	0.529308901	0.518160674	0.5443338	0.530496374	0.561469903	0.530496374
CM007528.1_4114633	0.47505548	0.516655316	0.499999809	0.518488263	0.499999676	0.499999692	0.499999768	0.545166329	0.499999676	0.538188518	0.499999144	0.433692896	0.405809849	0.436532325	0.457041111	0.455099941	0.351728439	0.365366013	0.328062743	0.369899617	0.338857793	0.352464675	0.482778057	0.363307742	0.427121978	0.349883268	0.372560377	0.415719961	0.382656803	0.378418356	0.394195858	0.396803643	0.400562195	0.345280181	0.329587754	0.355576438	0.338556521	0.337577553	0.367153612	0.362576187	0.363475835	0.377988989	0.35680474	0.378415268	0.400475257	0.391782831	0.351355895	0.370014024	0.377111268
CM007528.1_4118773	0.433863928	0.499999941	0.499999894	0.499999832	0.522703756	0.536472159	0.533248572	0.533991231	0.523220784	0.520391446	0.512493832	0.51218927	0.488099871	0.488100048	0.499999757	0.475651711	0.420607321	0.413812532	0.395007561	0.393199056	0.367403322	0.382680187	0.476774196	0.391503303	0.460278643	0.394805101	0.429513021	0.476221002	0.446438372	0.443468557	0.47374854	0.457388349	0.447783225	0.413812532	0.397901976	0.418863761	0.41448099	0.420706326	0.395942596	0.427765643	0.426330272	0.42618084	0.391412425	0.4144466	0.44235267	0.434035377	0.427903587	0.41999771	0.436680498
CM007528.1_4205022	0.438419825	0.545155386	0.523758266	0.547067362	0.547143926	0.55462444	0.545025998	0.591308533	0.551764105	0.569659593	0.564421519	0.529223605	0.49999937	0.499999347	0.52491308	0.522671696	0.373463195	0.38692111	0.35267715	0.345644525	0.328451266	0.329309998	0.499999601	0.346143323	0.455377911	0.338978246	0.407661912	0.440659168	0.4084396	0.399999783	0.423784827	0.394829793	0.411977203	0.365699502	0.347423117	0.353803296	0.353803296	0.352872916	0.347415722	0.362946187	0.373353801	0.381328335	0.355175773	0.368488418	0.415679011	0.381780278	0.358724826	0.377420952	0.357789535
CM007528.1_4642476	0.514696743	0.520813721	0.526282528	0.536859654	0.536881622	0.53902085	0.578853345	0.543593988	0.588941446	0.563854862	0.575498758	0.561706189	0.584507092	0.579265797	0.573843694	0.592702766	0.566252204	0.545058137	0.600728715	0.577724644	0.602876244	0.593707518	0.466205678	0.570529811	0.63239208	0.611338313	0.613502442	0.630513247	0.591321401	0.618595677	0.59094912	0.541505552	0.567034148	0.564122916	0.546024035	0.563792737	0.562751498	0.536859654	0.543593988	0.508472815	0.517524722	0.527205188	0.525374814	0.535566894	0.534359903	0.525372723	0.519205441	0.518843347	0.499999714
CM007528.1_4697540	0.54038467	0.539878898	0.542250946	0.553085125	0.536225834	0.53978931	0.578853345	0.543593988	0.588941446	0.564869465	0.576898126	0.553064456	0.576327204	0.571560954	0.565843432	0.584583791	0.557016389	0.533920877	0.591181846	0.56930433	0.593936533	0.584719521	0.473271177	0.559468963	0.62058151	0.599207391	0.601077684	0.619363541	0.580755466	0.607287746	0.580499844	0.532189286	0.556946495	0.553209411	0.535598683	0.553023515	0.55215843	0.526722872	0.532690732	0.507935324	0.516379863	0.525377116	0.523775297	0.533230873	0.53217229	0.523773507	0.51783981	0.517527074	0.499999712
CM007528.1_5994227	0.529340513	0.541512626	0.544480458	0.546801361	0.537568503	0.551584989	0.59174549	0.566210175	0.607578184	0.569172402	0.582845194	0.567400637	0.59174549	0.585661927	0.580070633	0.597289453	0.570052145	0.548237377	0.606581298	0.581755998	0.608464234	0.598853106	0.444980507	0.574873055	0.639881194	0.613306084	0.615547738	0.632530828	0.592802513	0.620510262	0.592406823	0.542200692	0.568150966	0.565293879	0.546876783	0.564939794	0.563865223	0.537544858	0.542865862	0.516655316	0.525804994	0.535573317	0.532690732	0.542160815	0.540806347	0.532167941	0.527210994	0.526725681	0.509088242
CM007528.1_6640181	0.548074422	0.544260654	0.538357717	0.546861558	0.528244069	0.541454126	0.586278428	0.559276572	0.602255321	0.575621969	0.581151037	0.552602958	0.583020631	0.572840249	0.566336487	0.597170663	0.561653297	0.537272894	0.590487078	0.566550088	0.603488239	0.583378325	0.461701556	0.581809482	0.663212562	0.612833101	0.617323803	0.637533042	0.592274877	0.622548657	0.59036903	0.548696467	0.586370305	0.573287218	0.550642377	0.576767163	0.579697881	0.55054013	0.557098424	0.527219856	0.5368668	0.54864373	0.543639465	0.554090212	0.552274471	0.542180724	0.528237313	0.528772708	0.499999758
CM007528.1_6887204	0.515614398	0.521717564	0.527739764	0.52721403	0.509088919	0.519976856	0.565214231	0.538272506	0.577480447	0.546009882	0.554915294	0.540556316	0.570209096	0.561770059	0.555018998	0.574261839	0.539779563	0.511897346	0.576310703	0.555138314	0.578778448	0.560580376	0.443896174	0.555114263	0.625624129	0.589776429	0.59333691	0.61638255	0.571778445	0.601077684	0.570401899	0.527720882	0.564085628	0.54965075	0.539048423	0.555975988	0.558094831	0.529320785	0.536881622	0.508770063	0.517838191	0.518846503	0.525816867	0.53621891	0.534973941	0.525379203	0.509431093	0.50961224	0.490568267
CM007528.1_7649437	0.516115897	0.51110775	0.519216438	0.526269953	0.509257136	0.520384536	0.562992006	0.53688884	0.57447032	0.561899206	0.561764696	0.555042603	0.579114616	0.565952045	0.559792342	0.575418	0.546876783	0.522184996	0.581821541	0.560933981	0.58524192	0.566593186	0.45706967	0.56202977	0.631352644	0.599416932	0.601489146	0.621380881	0.581981733	0.6118951	0.587432509	0.546066306	0.579247161	0.578778448	0.556180633	0.569216275	0.570448731	0.54520106	0.579048929	0.534991829	0.534370925	0.544406751	0.539549725	0.542908615	0.53438219	0.533799096	0.518848535	0.509256625	0.490910826
CM007528.1_7824973	0.499999601	0.525603097	0.542411296	0.5311693	0.521715859	0.522697394	0.571943648	0.545138948	0.586990838	0.549707876	0.55627393	0.561802264	0.581821541	0.550662833	0.552770762	0.586839101	0.54518808	0.526258551	0.583696322	0.558422227	0.587282676	0.580001865	0.487810994	0.577693896	0.613404028	0.585667315	0.59528052	0.608106841	0.563236492	0.58547887	0.574804999	0.523218337	0.544200547	0.536434975	0.512188764	0.537272894	0.550725184	0.513875892	0.511106476	0.499999768	0.488101574	0.499999548	0.534736001	0.5118983	0.51041328	0.499999673	0.487811188	0.51189806	0.499999558
CM007528.1_8938031	0.523778684	0.545297986	0.545275901	0.531159283	0.499999815	0.499999788	0.51722274	0.53552273	0.539681467	0.549581143	0.536845116	0.549549842	0.561802264	0.572392537	0.55822746	0.56521514	0.516116967	0.499999559	0.549612823	0.539346004	0.556730692	0.549644387	0.482161904	0.561653297	0.584696495	0.578067529	0.590075493	0.623940349	0.584129932	0.619066433	0.591352128	0.520787928	0.581504688	0.584129932	0.584129932	0.596531019	0.593885856	0.596954602	0.572392537	0.553689945	0.55993673	0.55993673	0.556610375	0.55822746	0.563601188	0.561690212	0.563664004	0.55822746	0.515141997
CM007528.1_9570326	0.479190442	0.526281391	0.526277449	0.513150494	0.499999814	0.499999631	0.546427915	0.547826968	0.58842092	0.538289446	0.546452306	0.543764979	0.552187164	0.560300561	0.550854558	0.566013087	0.528492168	0.517219954	0.543822632	0.523773507	0.553593115	0.545122831	0.456196095	0.567864453	0.600242405	0.574390406	0.57041129	0.604772833	0.566624724	0.583754677	0.573818794	0.514694401	0.548493765	0.552245223	0.5509331	0.564829954	0.564884321	0.570188229	0.550854558	0.535602971	0.536444203	0.540315111	0.536444203	0.547338442	0.547338442	0.549612823	0.556452343	0.557963974	0.514692744
CM007528.1_9651134	0.575376706	0.570638567	0.582162982	0.570209096	0.550621731	0.564350969	0.598853106	0.594431916	0.62740208	0.575621969	0.59207395	0.579773412	0.604420145	0.588832956	0.583133203	0.587696511	0.551606887	0.537283204	0.599042793	0.581981733	0.593461863	0.576310703	0.426960302	0.558909038	0.604057149	0.591640177	0.588392582	0.610130608	0.571829184	0.601217269	0.580346937	0.531159283	0.574436029	0.561839718	0.541454126	0.549537488	0.54862612	0.531139314	0.53688884	0.517843994	0.518845372	0.519207631	0.52721403	0.528769208	0.527714615	0.518845372	0.510412113	0.510199548	0.488893995
CM007528.1_9760892	0.587087641	0.578514646	0.567997826	0.574204161	0.537592027	0.54965075	0.590467975	0.576832357	0.606039372	0.56930433	0.581488186	0.566294136	0.590467975	0.58590413	0.580277447	0.584816108	0.54864373	0.534720631	0.586747913	0.571829184	0.589884123	0.581653876	0.459421904	0.564527807	0.618318084	0.586556007	0.585153431	0.612938455	0.569393048	0.597773756	0.576384591	0.536910922	0.567151091	0.556180633	0.537600034	0.555975988	0.555018998	0.537568503	0.542897871	0.516657274	0.526725681	0.538281098	0.535585985	0.546846565	0.54518808	0.545161953	0.531139314	0.531129364	0.510412035
CM007528.1_9771490	0.570262058	0.56752194	0.569320058	0.566378727	0.548696467	0.561802264	0.599207391	0.586096117	0.615915609	0.580417001	0.591295088	0.575498758	0.599207391	0.583224522	0.577663211	0.583516113	0.547744722	0.533948918	0.585082485	0.571880314	0.589992365	0.58173732	0.451355653	0.572061162	0.625868689	0.594052052	0.592601172	0.619415287	0.577848191	0.606252781	0.58598582	0.548696467	0.587696511	0.578705752	0.559404501	0.578136825	0.576832357	0.559276572	0.562922757	0.534991829	0.546816219	0.559276572	0.555042603	0.567581075	0.565174501	0.557043724	0.53318404	0.531783722	0.521697887
CM007528.1_9894402	0.531166725	0.541535968	0.546123164	0.545174891	0.528240576	0.539819114	0.587520055	0.574146948	0.602197216	0.560812338	0.578489569	0.563974968	0.587520055	0.572780149	0.566995324	0.572971978	0.53688884	0.521703386	0.571827249	0.560903513	0.577298983	0.569068493	0.452270881	0.570638567	0.625868689	0.594052052	0.592601172	0.607738577	0.568234055	0.596133461	0.583224522	0.546891835	0.584816108	0.575809091	0.557180957	0.575316006	0.574089794	0.557070931	0.560782039	0.533814696	0.545148815	0.556026732	0.552216269	0.563974968	0.561802264	0.55402376	0.531134463	0.529897445	0.520798598
CM007528.1_9960042	0.546598823	0.551830569	0.553335486	0.555042603	0.546891835	0.559404501	0.595904645	0.583053894	0.609748692	0.574097374	0.584891592	0.56926012	0.59151087	0.577116822	0.57174026	0.579689709	0.546009882	0.532489668	0.580234826	0.570638567	0.588291108	0.581653876	0.433578048	0.58547887	0.638325282	0.597433376	0.595903766	0.621159991	0.579114616	0.607909257	0.58734543	0.54690712	0.576616213	0.566593186	0.547793785	0.565056635	0.563974968	0.547712261	0.553147142	0.525388207	0.535573317	0.537568503	0.534968117	0.545995711	0.544394642	0.536212238	0.520798598	0.521235501	0.51110484
CM007528.1_10031565	0.549612823	0.5540224	0.555259042	0.556026732	0.539039155	0.551651394	0.595288716	0.581243126	0.610323262	0.569348495	0.581570651	0.564011661	0.587607933	0.572827736	0.567034148	0.575363	0.53902085	0.523206724	0.574804999	0.565334001	0.58346899	0.576237724	0.442873761	0.583591679	0.63614467	0.591524238	0.589992365	0.618589513	0.573055881	0.602876244	0.580277447	0.539819114	0.570590795	0.559436592	0.539819114	0.557016389	0.556026732	0.540566812	0.545995711	0.51753076	0.527208215	0.537568503	0.534968117	0.545995711	0.544394642	0.536212238	0.520798598	0.521235501	0.511356713
CM007528.1_10196717	0.535535272	0.545220912	0.547842928	0.547696197	0.529332654	0.541430895	0.586096117	0.571428229	0.599999724	0.560812338	0.583109313	0.563974968	0.587520055	0.572780149	0.566995324	0.575308404	0.52932481	0.511621198	0.573224628	0.577097126	0.571827249	0.565628915	0.43362069	0.57818781	0.620490871	0.578633235	0.577298983	0.604488031	0.560842489	0.590667951	0.569216275	0.538306436	0.560872979	0.550642377	0.530524168	0.547663934	0.545161953	0.5390026	0.53621891	0.517229177	0.526259852	0.536881622	0.534370925	0.545174891	0.543628155	0.535573317	0.520376197	0.520795585	0.522175359
CM007528.1_11083871	0.565628915	0.563236492	0.56099535	0.563901506	0.54518808	0.557125786	0.587259094	0.573976447	0.598173002	0.562900764	0.574204161	0.559679586	0.584507092	0.569449686	0.563822762	0.576384591	0.529893088	0.499999662	0.561690212	0.562922757	0.559372332	0.553733974	0.448480191	0.544170588	0.597316018	0.561653297	0.562951501	0.59036903	0.545174891	0.574204161	0.543582547	0.499999726	0.533799096	0.519209825	0.499999832	0.519199853	0.518841327	0.499999747	0.508472461	0.491667979	0.49999955	0.509256129	0.50876948	0.518160674	0.517225531	0.508472483	0.499999714	0.499999635	0.490199393
CM007528.1_11235144	0.551174829	0.555114263	0.555186443	0.555950594	0.547712261	0.560442547	0.591641858	0.57799833	0.60739307	0.56802736	0.581243126	0.564978419	0.588649105	0.574931744	0.56908533	0.57760202	0.531767713	0.49999952	0.576021638	0.575498758	0.573100623	0.568311408	0.445223528	0.556211866	0.619692005	0.582932792	0.581488186	0.610975716	0.566294136	0.596783956	0.554924454	0.52932481	0.561802264	0.550580831	0.530510279	0.550399046	0.54763154	0.529308901	0.535560435	0.517227144	0.527692641	0.538247311	0.535560435	0.546786245	0.545135917	0.535554274	0.520373425	0.520792576	0.510199472
CM007528.1_11621360	0.583834897	0.578268886	0.575935303	0.576702048	0.571540885	0.586333479	0.616349983	0.597556328	0.621579157	0.587259094	0.604173074	0.585737814	0.608923986	0.592309298	0.587087641	0.597289453	0.544037097	0.513498666	0.579312479	0.587696554	0.586539268	0.582681441	0.434603857	0.558797919	0.624693861	0.586333479	0.594820338	0.619752433	0.575498758	0.605988821	0.572681239	0.529328624	0.561834319	0.55060138	0.530514973	0.550419201	0.547647742	0.529312962	0.526722872	0.508618785	0.519201074	0.530491956	0.528217121	0.539740255	0.538247311	0.528750957	0.521692667	0.522167564	0.511104295
CM007528.1_11735487	0.551174829	0.557578518	0.558331756	0.559150494	0.540566812	0.553733974	0.593259353	0.572675869	0.599533345	0.562819635	0.582845194	0.566168545	0.590172565	0.574931744	0.56908533	0.576384591	0.520793941	0.487509729	0.56422007	0.574204161	0.571711943	0.566898051	0.456881194	0.546166499	0.605579022	0.566898051	0.576093193	0.600665607	0.558124253	0.589249208	0.573920025	0.529905913	0.560782039	0.549612823	0.529910027	0.54944417	0.546771437	0.528754705	0.536198674	0.517528586	0.518840432	0.529888995	0.527698862	0.538975181	0.538975181	0.528213655	0.51063266	0.510862885	0.499999621
CM007528.1_11814138	0.534326968	0.534766854	0.539075932	0.529893088	0.520377477	0.532477887	0.575437478	0.572735814	0.578898394	0.546816219	0.562871495	0.547663934	0.575437478	0.560662193	0.554001611	0.561834319	0.499999671	0.461832718	0.545090415	0.558183126	0.552698395	0.546077931	0.454973246	0.536397848	0.596688569	0.573088202	0.582878783	0.604264726	0.570156642	0.596322864	0.579473926	0.532471878	0.565174501	0.541430895	0.531144418	0.553554905	0.550459317	0.531119436	0.537544858	0.518498657	0.520369155	0.531767713	0.518842452	0.540535091	0.540535091	0.529308901	0.511104295	0.511355805	0.499999419
CM007528.1_11846816	0.549549842	0.5563364	0.55726442	0.548574062	0.541396317	0.554887082	0.576767163	0.574144448	0.580521798	0.547679935	0.564133743	0.548556609	0.567490502	0.553044079	0.545939824	0.554067937	0.499999693	0.459834895	0.534705299	0.54957507	0.554943356	0.548237377	0.43179668	0.53729326	0.594536493	0.558579127	0.568421488	0.593594444	0.558124253	0.582845194	0.559119351	0.520377477	0.553147142	0.529336479	0.519584104	0.540503241	0.538238771	0.519578078	0.535566894	0.517840734	0.509611366	0.530491956	0.518160674	0.538247311	0.539740255	0.528750957	0.510411623	0.510632313	0.499999597
CM007528.1_12271378	0.549549842	0.5563364	0.546937577	0.547663934	0.530505797	0.543158681	0.579622718	0.577177605	0.584036395	0.557016389	0.566847424	0.550459317	0.579622718	0.573920025	0.567400637	0.574146948	0.51110416	0.472352713	0.559979133	0.571540885	0.56699973	0.56131838	0.453973567	0.550725184	0.605579022	0.582681441	0.59194397	0.614924852	0.578276755	0.604173074	0.57799833	0.530510279	0.561834319	0.539039155	0.529332654	0.550419201	0.547647742	0.529312962	0.535566894	0.517528586	0.519201074	0.530491956	0.518160674	0.538984403	0.539740255	0.53752922	0.510632765	0.510862979	0.489366449
CM007528.1_12407627	0.567783995	0.557612556	0.556232501	0.547679935	0.541407745	0.554915294	0.598441787	0.597699238	0.605905683	0.572840249	0.586231762	0.56744534	0.586005686	0.576213422	0.570308553	0.571677206	0.521235501	0.487189646	0.56699973	0.576963962	0.574670135	0.568421488	0.431742416	0.563088187	0.614194851	0.588132174	0.590121226	0.621828107	0.583133203	0.6079297	0.584297901	0.530514973	0.560812338	0.538306436	0.528776481	0.548539452	0.538247311	0.530496374	0.536205335	0.518164164	0.51920203	0.529893088	0.508925913	0.538984403	0.538984403	0.528217121	0.510199548	0.510411279	0.499999419
CM007528.1_12930767	0.589318593	0.568815234	0.564235098	0.556989091	0.54862612	0.561653297	0.602006517	0.601584395	0.609516057	0.588649105	0.59618577	0.575255551	0.593259353	0.584279572	0.578724569	0.581607587	0.522667726	0.486127244	0.569896963	0.584549209	0.576093193	0.571363198	0.428571136	0.558760991	0.609532212	0.586231762	0.588132174	0.621593232	0.583053894	0.607754951	0.573920025	0.519581736	0.554067937	0.530514973	0.520377477	0.540492847	0.529305154	0.519966602	0.517526227	0.499999834	0.518840432	0.529312962	0.508925914	0.538975181	0.538247311	0.528213655	0.520795585	0.510632313	0.499999671
CM007528.1_13138461	0.581504688	0.564617306	0.563167023	0.559735916	0.552274471	0.564122916	0.600737821	0.600263186	0.607409655	0.599151236	0.600433499	0.574032856	0.591850099	0.583080707	0.577541367	0.588925858	0.531778483	0.499999609	0.557376077	0.575621969	0.576237724	0.568421488	0.424190472	0.567205836	0.627764391	0.589563447	0.591409361	0.628491921	0.590467975	0.61513045	0.590075493	0.519584104	0.553167788	0.530524168	0.520380262	0.550439361	0.539740255	0.530496374	0.526725681	0.50892633	0.528750957	0.539759879	0.508926124	0.5375528	0.536212238	0.527702117	0.520376197	0.510411623	0.489799444
CM007528.1_13403793	0.570262058	0.556430765	0.538357717	0.539030094	0.528787497	0.539838981	0.581906212	0.579925506	0.584696495	0.580557978	0.577868746	0.550580831	0.570368408	0.562957228	0.556103458	0.569068493	0.499999644	0.474430464	0.524937666	0.550642377	0.546184194	0.535543814	0.442623142	0.537323786	0.613711727	0.565771311	0.567257852	0.60864583	0.569068493	0.597026331	0.560442547	0.521705064	0.547793785	0.532507293	0.533216333	0.553682492	0.543158681	0.533190607	0.539799308	0.499999693	0.521696236	0.532483656	0.50980076	0.545074378	0.533928007	0.531139314	0.523206724	0.511896834	0.488377903
CM007528.1_13519940	0.610619417	0.582101311	0.566811749	0.560511229	0.549688851	0.561877551	0.604577126	0.606581298	0.608726811	0.589302591	0.599042793	0.58000207	0.599274379	0.589113074	0.583373497	0.589776429	0.523204499	0.499999606	0.561623658	0.580234826	0.568758079	0.547240577	0.431466779	0.549612823	0.611338313	0.578027329	0.583384424	0.622363304	0.580156722	0.609327846	0.570262058	0.531164391	0.555186443	0.53054241	0.5311693	0.541396317	0.531139314	0.520803005	0.519211011	0.490198303	0.510199929	0.521243811	0.499999711	0.531800096	0.532483656	0.519974286	0.511106068	0.499999717	0.488893148
CM007528.1_13579781	0.587259094	0.567575612	0.555307816	0.548678791	0.538332138	0.549707876	0.592274877	0.592968214	0.594820338	0.571880314	0.585082485	0.567718392	0.580156722	0.571778445	0.565293879	0.57042203	0.511105762	0.486497309	0.537303577	0.560615022	0.557544352	0.549518653	0.431466779	0.552129766	0.616440732	0.570200286	0.5718918	0.61708228	0.573224628	0.603134036	0.562911575	0.521706967	0.547810053	0.521250185	0.52170866	0.532466132	0.521697887	0.510864482	0.519211011	0.489798525	0.49999964	0.522181323	0.499999707	0.531800096	0.532483656	0.519974286	0.511106068	0.499999717	0.488893148
CM007528.1_13582542	0.597389276	0.575288417	0.561088184	0.553167788	0.543685238	0.564235098	0.604343352	0.619752433	0.606153856	0.582180291	0.586462991	0.570495975	0.590667951	0.582042587	0.57649989	0.583373497	0.519972873	0.499999647	0.556211866	0.566550088	0.552770762	0.545122831	0.437047823	0.535569038	0.608587011	0.577947932	0.57973913	0.608464234	0.58000207	0.60892518	0.568822447	0.530528681	0.544443614	0.530537911	0.53053338	0.541373291	0.530505797	0.519972873	0.517530102	0.490742595	0.50980017	0.520799978	0.50961224	0.529910027	0.53902085	0.518846503	0.510412536	0.499999765	0.489586769
CM007528.1_13744072	0.58443099	0.578597686	0.572191116	0.553188671	0.554201784	0.575935303	0.61638255	0.632669708	0.61936785	0.593105903	0.599274379	0.581830926	0.602876244	0.584738205	0.579114616	0.583454368	0.509612538	0.488893148	0.543240751	0.547810053	0.540652572	0.532501475	0.430980568	0.52269513	0.593154457	0.564439031	0.565867357	0.595778841	0.567764388	0.595084339	0.557098424	0.519588852	0.534404378	0.520387322	0.520385846	0.529901548	0.51958281	0.509612538	0.508473146	0.482154781	0.499999778	0.510412449	0.499999832	0.519974286	0.529332654	0.499999675	0.49999978	0.48936571	0.489586704
CM007528.1_13756670	0.558361901	0.560861725	0.558101013	0.542180724	0.552313437	0.573164999	0.612402052	0.625850416	0.612919206	0.588657433	0.595531977	0.56926012	0.589019281	0.572827736	0.567034148	0.571778445	0.499999856	0.479194954	0.529927042	0.53561141	0.528250837	0.519976856	0.452254746	0.531832693	0.605925868	0.577231416	0.578778448	0.604488031	0.579114616	0.604577126	0.569216275	0.53561141	0.548186648	0.537615864	0.537607837	0.545148815	0.535579543	0.526267327	0.523411733	0.499999868	0.517226357	0.527711584	0.517227144	0.535585985	0.543628155	0.516935682	0.51850054	0.509431073	0.50925685
CM007528.1_13817134	0.516118037	0.532548828	0.535656252	0.518501385	0.509431901	0.530537911	0.577097126	0.583020631	0.574536676	0.553209411	0.552722529	0.539030094	0.550621731	0.546024035	0.538298063	0.539819114	0.469475357	0.452758756	0.499999825	0.499999852	0.499999827	0.488640884	0.438234767	0.488892172	0.548493765	0.521710549	0.522192864	0.559468963	0.529927042	0.564394802	0.528772708	0.490198088	0.508770474	0.489585778	0.489586023	0.499999728	0.490198844	0.480788534	0.483060568	0.455531539	0.471765605	0.489586769	0.481151082	0.499999854	0.509431369	0.481833671	0.49019835	0.480023906	0.480022749
CM007528.1_14063468	0.551282059	0.533254953	0.536287511	0.518164164	0.518502428	0.540620407	0.586186883	0.590846465	0.584507232	0.561866734	0.562951501	0.549556149	0.559308484	0.545981829	0.538272506	0.538298063	0.479199285	0.451698389	0.511358339	0.518850571	0.51063459	0.499999647	0.434464472	0.499999783	0.548428795	0.521705064	0.522187088	0.559372332	0.529914397	0.56426361	0.52876195	0.490198573	0.508770265	0.490002392	0.490002432	0.499999559	0.490199156	0.480791871	0.483062429	0.455568329	0.471775547	0.479200861	0.471772315	0.490387237	0.499999778	0.472788366	0.480415519	0.470093625	0.480415519
CM007528.1_14336487	0.572733941	0.548515411	0.539888842	0.531149287	0.542322237	0.568644804	0.618671264	0.604431941	0.619854949	0.584805198	0.594105367	0.568366463	0.58479193	0.579849136	0.574536676	0.574737245	0.499999553	0.471543673	0.524339447	0.540641911	0.523218337	0.513147951	0.441274932	0.499999804	0.564938687	0.522188928	0.523216097	0.564350969	0.521703386	0.557443091	0.520378973	0.478750936	0.499999844	0.499999812	0.489133862	0.49999964	0.489587046	0.479617716	0.480788534	0.452189477	0.480026415	0.488641698	0.48936571	0.499999802	0.510412536	0.479620431	0.488893484	0.476794796	0.477816279
CM007528.1_14336758	0.554971732	0.536472159	0.529952706	0.510634	0.521706967	0.547240577	0.600641073	0.606691698	0.600175718	0.567718392	0.573302822	0.547143926	0.565628915	0.561653297	0.554915294	0.554999976	0.47443716	0.442164241	0.499999734	0.519980612	0.499999646	0.486496711	0.453850769	0.487809954	0.540328926	0.511358926	0.511899026	0.553837828	0.522183174	0.546148611	0.520801616	0.478290843	0.499999844	0.489133586	0.489586023	0.499999601	0.489587046	0.479617716	0.49038674	0.460932809	0.479620431	0.488377903	0.478297821	0.499999757	0.510864853	0.479197908	0.488641353	0.476246248	0.477314799
CM007528.1_14387855	0.578206748	0.550959363	0.541535968	0.522682513	0.534736001	0.561623658	0.615648428	0.622459792	0.61663872	0.580079298	0.588945495	0.561404735	0.57948161	0.573039203	0.56699973	0.567153856	0.486852749	0.455026242	0.512492634	0.53054241	0.51218927	0.499999531	0.443787564	0.499999693	0.55356114	0.523216097	0.524342161	0.56572373	0.533948918	0.558760991	0.520801616	0.477812466	0.499999823	0.488376504	0.488892612	0.499999726	0.488893919	0.478296168	0.479617716	0.448303761	0.478299664	0.487508077	0.476794796	0.499999647	0.51135775	0.477820088	0.488101574	0.475671094	0.476241012
CM007528.1_14751349	0.559213334	0.539308165	0.533248572	0.511105931	0.522688815	0.548386083	0.60295475	0.607097011	0.600533657	0.569118477	0.570200286	0.545106714	0.563072797	0.548678791	0.553811616	0.553863851	0.47506761	0.443702444	0.51314901	0.543254393	0.499999808	0.487186867	0.444971066	0.48684909	0.541446275	0.512188764	0.512812922	0.556242966	0.522184996	0.558797919	0.542297018	0.488100595	0.520385846	0.511107192	0.510635048	0.523202042	0.511897346	0.499999543	0.499999673	0.489586106	0.510864482	0.52623193	0.511621409	0.536388443	0.545122831	0.511105762	0.499999651	0.499999628	0.511106476
CM007528.1_14841776	0.516118037	0.511360547	0.499999863	0.49038674	0.509801405	0.5311693	0.580079298	0.583109313	0.576165374	0.563061709	0.552746505	0.519974286	0.539048423	0.527717845	0.529336479	0.539828931	0.468193903	0.439860844	0.488376858	0.51958995	0.489133586	0.477810467	0.448326085	0.475651711	0.548471993	0.51110663	0.511622717	0.550662833	0.519976856	0.553837828	0.539799308	0.488893049	0.519213207	0.510413696	0.520387322	0.541407745	0.531800096	0.520804638	0.518850571	0.50961307	0.529910027	0.534712805	0.530519471	0.551651394	0.559372332	0.529332654	0.522184996	0.522183174	0.520807663
CM007528.1_15106937	0.531181897	0.522705811	0.519595993	0.499999868	0.518854655	0.539868808	0.586649862	0.593213165	0.584984917	0.555186443	0.563113576	0.539819114	0.550662833	0.536910922	0.539057516	0.539838981	0.478752437	0.450433783	0.499999646	0.529939951	0.499999863	0.488640072	0.428055999	0.473741069	0.541446275	0.499999661	0.499999751	0.544185448	0.510865346	0.547240577	0.532489668	0.476236025	0.510201088	0.499999744	0.499999827	0.511357319	0.499999647	0.488641216	0.49999985	0.489364691	0.499999615	0.52623193	0.511357925	0.533956055	0.543213289	0.510634	0.499999558	0.499999651	0.51110663
CM007528.1_15822594	0.538205223	0.552129766	0.540641911	0.52931698	0.550560583	0.574536676	0.612539619	0.603677899	0.617460112	0.581607587	0.586231762	0.559181999	0.568822447	0.545148815	0.558094831	0.559245042	0.476258606	0.448096179	0.499999717	0.537584247	0.499999732	0.478297821	0.425737779	0.488100595	0.524342161	0.499999559	0.512186899	0.561690212	0.51958281	0.552650547	0.547679935	0.510412449	0.518847401	0.510412864	0.509996604	0.510632216	0.499999557	0.489366449	0.499999714	0.490386989	0.499999676	0.511104295	0.479203813	0.510632765	0.520374698	0.489587785	0.476801747	0.476258606	0.48913548
CM007528.1_16199201	0.519958957	0.553465692	0.540641911	0.531772935	0.554859197	0.580968403	0.616562947	0.603677899	0.621844889	0.582975274	0.589763907	0.562713265	0.560374322	0.548556609	0.560306287	0.562831868	0.471589747	0.440783406	0.48837802	0.528772708	0.488893484	0.465294036	0.421722642	0.464438827	0.512492634	0.475676588	0.486853047	0.543145214	0.510633106	0.533914034	0.532442703	0.488378795	0.499999706	0.48837802	0.488893919	0.488380499	0.477333613	0.466106013	0.489587785	0.479200861	0.489136361	0.499999425	0.46755072	0.499999543	0.51110416	0.477333613	0.461854773	0.460901003	0.475684936
CM007528.1_16695310	0.518490128	0.550828357	0.539075932	0.530496374	0.552626843	0.577634472	0.609563136	0.60568663	0.609915395	0.572840249	0.577557101	0.551497363	0.549556149	0.538247311	0.549518653	0.553708048	0.473098336	0.443931024	0.48889357	0.527717845	0.478294333	0.45490899	0.432418307	0.439780217	0.499999574	0.462746409	0.473073437	0.522175359	0.499999666	0.523197365	0.521232226	0.477321141	0.489799426	0.477316975	0.478297821	0.477335558	0.465339482	0.455962014	0.479625868	0.469489165	0.478768441	0.487814114	0.466840486	0.488643139	0.499999621	0.466846934	0.450642578	0.449476756	0.476803878
CM007528.1_17240444	0.499999822	0.536462884	0.539094404	0.537576261	0.558271982	0.573224628	0.589457895	0.584507232	0.579228529	0.56047672	0.560058598	0.521696236	0.499999726	0.509995896	0.520798598	0.511620751	0.449426532	0.41323999	0.442522693	0.480022749	0.434180171	0.418756176	0.438271962	0.386806789	0.459698278	0.404595929	0.421190452	0.464472264	0.45057369	0.472338857	0.486855027	0.44804014	0.453886084	0.448011888	0.44669053	0.446905543	0.432501514	0.425255047	0.446265337	0.446213613	0.452912841	0.461832718	0.440099006	0.465301526	0.477821867	0.455932655	0.453903569	0.451761669	0.477321141
CM007528.1_17262890	0.482773821	0.525599709	0.521255252	0.529336479	0.539057516	0.553863851	0.561764696	0.586436155	0.557376077	0.552698395	0.550725184	0.499999711	0.477818069	0.480416595	0.489799361	0.488377903	0.431577634	0.397090957	0.425126632	0.461675995	0.427997477	0.40653774	0.470655199	0.398346875	0.460728839	0.403468564	0.418476032	0.456786237	0.44384914	0.461788382	0.487813319	0.458690836	0.453868339	0.447983521	0.432060527	0.45289366	0.440059573	0.452836266	0.456827028	0.45770235	0.457739783	0.464480721	0.435779172	0.457714771	0.468199381	0.448414322	0.435692402	0.434370498	0.466796056
CM007528.1_17385202	0.499999795	0.550959363	0.542385773	0.541442605	0.563113576	0.57810745	0.583378325	0.611164465	0.581336072	0.574804999	0.563136581	0.510864988	0.488641216	0.499999654	0.510412864	0.511358339	0.441274932	0.410791352	0.423393407	0.451232512	0.424920525	0.40048484	0.444942656	0.374626978	0.472287911	0.408307859	0.424459928	0.466029433	0.452758756	0.473056966	0.487188894	0.44045344	0.449248528	0.426153032	0.412409668	0.45057369	0.433904699	0.43543634	0.423761636	0.444971066	0.453886084	0.450504028	0.432897234	0.452778267	0.477312594	0.456799799	0.443756534	0.443787564	0.46603652
CM007528.1_17412776	0.483346649	0.53561141	0.530551683	0.531149287	0.552746505	0.567205836	0.564350969	0.59207395	0.56009845	0.544155534	0.53922087	0.488893484	0.453850769	0.469480031	0.478755636	0.47679025	0.428374514	0.394181239	0.400324732	0.422564342	0.410839282	0.387730944	0.435560565	0.361626793	0.456157661	0.389143333	0.404870461	0.444942656	0.426551259	0.4607784	0.475070757	0.445167978	0.452758756	0.428178348	0.416960132	0.453903569	0.438551192	0.439900811	0.438234767	0.457664496	0.45681352	0.464455569	0.443818303	0.466789577	0.489586436	0.470080877	0.457664496	0.457677209	0.478750936
CM007528.1_17616375	0.499999788	0.549684059	0.542372953	0.531800096	0.552746505	0.567205836	0.563032359	0.615402367	0.561491806	0.556181117	0.527678606	0.48889357	0.465278811	0.479197908	0.489134765	0.488101574	0.403932853	0.382513069	0.389840478	0.432048958	0.39189296	0.372235308	0.469461719	0.341071525	0.427690338	0.386806789	0.418190022	0.455814075	0.451656014	0.449248528	0.46362902	0.416960132	0.450480593	0.401400575	0.401591925	0.443910324	0.428440479	0.422130706	0.419842825	0.439349629	0.447324909	0.447276988	0.419920287	0.43819725	0.460942078	0.443870575	0.430831113	0.430881077	0.440530712
CM007528.1_18818714	0.499999671	0.510201567	0.517232017	0.52720241	0.527711584	0.529328624	0.571527348	0.535560435	0.581002228	0.556003778	0.566336487	0.55215843	0.575091808	0.570469711	0.564801246	0.583224522	0.555975988	0.53317779	0.589457895	0.568150966	0.592274877	0.583212913	0.457828887	0.559468963	0.62058151	0.600801998	0.60272846	0.620984761	0.581974143	0.608842497	0.581704024	0.532709058	0.557849243	0.562992006	0.54520106	0.560602789	0.561674502	0.536198674	0.551300116	0.508331702	0.517223548	0.525809684	0.52415514	0.534950316	0.525374814	0.52415345	0.518162417	0.517838191	0.499999757
CM007528.1_19256704	0.499999806	0.510202259	0.517234246	0.52581931	0.52674195	0.528247341	0.571727742	0.536225834	0.579849136	0.555238299	0.565334001	0.551372352	0.575308404	0.569569196	0.563919185	0.583442538	0.556077752	0.531154394	0.586649862	0.566135764	0.591075928	0.580700408	0.46673982	0.561991407	0.623711448	0.603025491	0.603175938	0.623507045	0.582180291	0.609317341	0.57950654	0.532722591	0.557949164	0.552352579	0.534404378	0.549676071	0.550501438	0.525383598	0.534973941	0.499999868	0.508063108	0.516656039	0.515864729	0.524557084	0.524557084	0.515863721	0.509088719	0.50892633	0.491072883
CM007528.1_21754314	0.528523643	0.530565707	0.526290263	0.535585985	0.527720882	0.529340513	0.569348495	0.534376576	0.578347418	0.566025323	0.567718392	0.545174891	0.561866734	0.55602556	0.549692046	0.579114616	0.546009882	0.521243811	0.560615022	0.542940634	0.574612877	0.563096627	0.482770414	0.549765584	0.611913557	0.580700408	0.586649862	0.606050407	0.565041396	0.583590024	0.562931151	0.516657274	0.542200692	0.545240615	0.527225693	0.55402376	0.555018998	0.536881622	0.53621891	0.499999866	0.508769668	0.518164164	0.517227765	0.527210994	0.525381517	0.517527734	0.50961224	0.519207631	0.490386989
CM007528.1_22243074	0.574958452	0.555288349	0.555332356	0.566464198	0.559436592	0.563113576	0.597896868	0.561931605	0.61031587	0.587785412	0.59756615	0.583292888	0.590769026	0.590062621	0.584816108	0.587785412	0.557180957	0.533216333	0.581991226	0.573275081	0.585330894	0.575998793	0.453933347	0.548838399	0.60434451	0.582288284	0.578925243	0.606485133	0.565110905	0.57679277	0.556993369	0.508473335	0.534398736	0.536932908	0.518505175	0.537568503	0.528772708	0.529332654	0.528772708	0.490910826	0.499999726	0.509612774	0.499999711	0.519209825	0.51753076	0.509088686	0.499999707	0.510412536	0.479194954
CM007528.1_22569115	0.568804977	0.562068088	0.560050326	0.572893884	0.567718392	0.571769354	0.60264162	0.568150966	0.614924852	0.597948516	0.601077684	0.58598582	0.600991073	0.585894351	0.580755466	0.594544353	0.560442547	0.534720631	0.577298983	0.568317745	0.582211111	0.575809091	0.456337308	0.545320138	0.59654233	0.580700408	0.588291108	0.601515809	0.564048989	0.574252124	0.54595231	0.499999906	0.524166177	0.526280088	0.508619337	0.526259852	0.526728277	0.518163161	0.527210994	0.482771186	0.491229779	0.499999768	0.499999781	0.509088242	0.508472815	0.499999693	0.490003264	0.490003264	0.46021011
CM007528.1_23124081	0.538346363	0.548802796	0.549804215	0.560692123	0.575498758	0.579849136	0.613526664	0.570262058	0.622743937	0.602194666	0.604057149	0.595905611	0.608191977	0.597679518	0.593154457	0.606993166	0.576702048	0.554859197	0.592167747	0.579567271	0.594652626	0.589019281	0.460457793	0.562062575	0.60717498	0.589019281	0.593821646	0.61434582	0.57174026	0.579567271	0.55117401	0.50769139	0.531185538	0.533814696	0.50819533	0.533767962	0.534348903	0.52454916	0.524954272	0.491936515	0.499999757	0.508925913	0.49999975	0.517526227	0.516381203	0.517224135	0.499999762	0.49999969	0.471775547
CM007528.1_23752943	0.54038467	0.550745652	0.551481868	0.557799476	0.571677206	0.575621969	0.608532393	0.566918231	0.617123494	0.597992334	0.599389623	0.59187439	0.603848033	0.593805673	0.589318514	0.602442152	0.572787109	0.551584989	0.587696511	0.581216969	0.590334008	0.584816108	0.461062028	0.557135544	0.598398979	0.582180291	0.58631669	0.612859317	0.570681027	0.578409058	0.55045902	0.507574897	0.530712262	0.533814696	0.50819533	0.533216333	0.533778468	0.524157055	0.516381203	0.484135337	0.491804635	0.499999827	0.491804472	0.508618395	0.508062966	0.508618226	0.490387492	0.491073475	0.463125317
CM007528.1_24401223	0.54038467	0.550745652	0.559963544	0.565879456	0.580346937	0.575621969	0.608532393	0.566918231	0.620902995	0.600799751	0.602506516	0.594561777	0.606756628	0.596391375	0.59187439	0.605486317	0.575376706	0.553733974	0.587696511	0.581216969	0.590334008	0.584816108	0.468814014	0.559019487	0.601786435	0.584816108	0.58631669	0.612859317	0.572875694	0.580819975	0.551924451	0.507574897	0.52305271	0.533814696	0.508472985	0.534343515	0.5349443	0.524956419	0.516934377	0.483616728	0.491527136	0.499999634	0.491526964	0.508618395	0.508062966	0.517224135	0.499999714	0.49999969	0.472291135
CM007528.1_24572896	0.526980201	0.540674195	0.552372129	0.557799476	0.574204161	0.568920297	0.603775154	0.560692123	0.616139124	0.596114476	0.597409308	0.597389276	0.609806389	0.600452578	0.595905611	0.608686718	0.578136825	0.556058615	0.590667951	0.58356712	0.593208357	0.587607933	0.475838976	0.561026256	0.605382224	0.587607933	0.589207652	0.616035418	0.575199544	0.583369577	0.553473744	0.507811517	0.523780452	0.534393272	0.508618968	0.53554784	0.536191793	0.525809684	0.517526227	0.483063186	0.491230189	0.499999701	0.491381131	0.499999737	0.499999659	0.508769254	0.490568727	0.491073475	0.461735184
CM007528.1_25292245	0.514278887	0.521258551	0.535027605	0.542190588	0.557180957	0.550642377	0.589019281	0.544394642	0.600433499	0.584738205	0.581981733	0.583296764	0.594436641	0.589795874	0.584583791	0.592167747	0.559276572	0.546095685	0.58819048	0.582319354	0.591075928	0.583454368	0.474178028	0.555283463	0.601961554	0.584978279	0.581821541	0.621159991	0.573055881	0.581981733	0.557849243	0.516939834	0.533259917	0.544468227	0.51753228	0.543605204	0.536874228	0.534973941	0.534376576	0.499999752	0.499999795	0.509611956	0.49138075	0.508618785	0.508063245	0.516654807	0.499999815	0.499999698	0.472779756
CM007528.1_25302664	0.541508697	0.530560977	0.542271125	0.540172776	0.554134721	0.547777318	0.584660679	0.542170659	0.595048954	0.588573361	0.577848191	0.57944592	0.597835083	0.593247922	0.588406253	0.595904645	0.566336487	0.556088948	0.603025491	0.586195833	0.587965176	0.590769026	0.491804376	0.563238048	0.609580056	0.599467546	0.586556007	0.623286037	0.577786178	0.586233368	0.55431125	0.515865739	0.531685579	0.542230827	0.508473158	0.533225961	0.526259852	0.524960534	0.508195207	0.474613741	0.491526964	0.499999712	0.475041156	0.491804519	0.492424951	0.499999727	0.483062429	0.483880513	0.465617437
CM007528.1_25338411	0.514278244	0.531189398	0.544492925	0.551354125	0.567672366	0.561727515	0.598950872	0.554045921	0.611414262	0.591321401	0.592167747	0.592603455	0.605625634	0.596009583	0.591134169	0.604199592	0.570104146	0.558615108	0.586462991	0.580950078	0.590972907	0.583373497	0.483616232	0.555259042	0.601802624	0.583373497	0.586556007	0.615472737	0.571727742	0.580487186	0.548876764	0.50833202	0.525385924	0.546066306	0.518502428	0.545939824	0.546801361	0.535579543	0.527208215	0.491229626	0.499999749	0.509611946	0.499999795	0.509088256	0.508472619	0.51816142	0.499999775	0.499999712	0.471230332
CM007528.1_25684197	0.499999764	0.519984588	0.526282528	0.540156362	0.552254971	0.546024035	0.581906212	0.540797498	0.591641858	0.585820084	0.577724644	0.571605593	0.584612247	0.576956198	0.571605593	0.592702766	0.557016389	0.543158681	0.578489569	0.572923633	0.590769026	0.579114616	0.475838976	0.556232501	0.61325763	0.581830926	0.583373497	0.611787725	0.56926012	0.577724644	0.555114263	0.516120183	0.532704431	0.544431234	0.517842362	0.554901183	0.555925515	0.544358036	0.536198674	0.499999834	0.509087803	0.518843347	0.50876948	0.517838191	0.516653578	0.526254595	0.509611946	0.509088018	0.471237559
CM007528.1_26637275	0.499999768	0.511107559	0.527733456	0.534956077	0.547728592	0.540588143	0.590270509	0.545148815	0.601888061	0.583224522	0.583212913	0.58443099	0.597722648	0.589620644	0.58443099	0.598950872	0.561542823	0.547143926	0.592968214	0.586150335	0.595655053	0.584805198	0.469287504	0.559501267	0.609739041	0.587892174	0.589669671	0.620510262	0.575498758	0.586186883	0.559679586	0.50819533	0.524557084	0.53561141	0.508926544	0.536845116	0.537537139	0.526725681	0.518843347	0.481835397	0.490911476	0.499999762	0.491229779	0.499999795	0.499999827	0.509088028	0.490387242	0.490911266	0.46172686
CM007528.1_27222568	0.551210588	0.523220784	0.549688851	0.51019917	0.542246861	0.532471878	0.519967745	0.552508548	0.531767713	0.527205188	0.520376197	0.535560435	0.551336158	0.553979797	0.545135917	0.540556316	0.476808414	0.460864391	0.499999575	0.490003264	0.511105762	0.488893995	0.492064474	0.488640884	0.49999973	0.53469777	0.53393488	0.546009882	0.529901548	0.51997172	0.509255867	0.471765605	0.480028926	0.499999644	0.488893995	0.488380911	0.488643707	0.48980006	0.47011025	0.442928604	0.456934973	0.456894536	0.440848858	0.469507393	0.471779018	0.490387759	0.479624633	0.480794993	0.481153984
CM007528.1_27477138	0.546623682	0.53561141	0.572120255	0.51997172	0.557376077	0.548300877	0.532471878	0.556028083	0.533920877	0.529910027	0.522680245	0.54862612	0.564085628	0.572893884	0.56404869	0.561727515	0.499999489	0.487188894	0.53396299	0.519978026	0.543254393	0.521706967	0.473257742	0.511899746	0.523773507	0.555028515	0.55627393	0.565374106	0.550621731	0.542309741	0.526267327	0.489798801	0.499999707	0.522184996	0.521705064	0.510199548	0.510199848	0.509996248	0.490003264	0.463096094	0.480418918	0.480790684	0.463110721	0.490568489	0.481835397	0.490568489	0.480416595	0.490198884	0.490386986
CM007528.1_27506971	0.563854862	0.546291911	0.57069324	0.529905913	0.573039203	0.56699973	0.543158681	0.586130469	0.557276545	0.54957507	0.557342864	0.568822447	0.583212913	0.572840249	0.564011661	0.568969406	0.499999587	0.47443716	0.521246874	0.509431622	0.530537911	0.510200699	0.447705817	0.511107192	0.511359731	0.542309741	0.542322237	0.554156945	0.539030094	0.530519471	0.517528586	0.480414272	0.480026415	0.499999757	0.499999757	0.489799759	0.489799742	0.499999728	0.479623149	0.444909249	0.46100588	0.450405683	0.434824994	0.46172686	0.462430972	0.462438925	0.458591672	0.468860017	0.479619193
CM007528.1_27605607	0.563854862	0.547377973	0.563277693	0.530514973	0.562951501	0.554943356	0.531794535	0.556058615	0.545058137	0.53902085	0.534712805	0.561616256	0.559340214	0.566336487	0.557098424	0.55060138	0.48864229	0.46081546	0.510865346	0.499999785	0.520809078	0.499999629	0.47372472	0.522697394	0.511900455	0.546166499	0.546184194	0.547793785	0.531149287	0.510864853	0.509431093	0.459379205	0.468850113	0.488101402	0.488101402	0.478304794	0.478303157	0.489799361	0.468204658	0.433492667	0.448458213	0.438309215	0.423035497	0.450424436	0.450405683	0.458603089	0.454925008	0.454925008	0.449377722
CM007528.1_29950547	0.565628915	0.545204373	0.546937577	0.532442703	0.559860932	0.549379323	0.522667726	0.547029354	0.537192447	0.531119436	0.523742877	0.542197071	0.548591289	0.575530512	0.565257501	0.55365671	0.475092041	0.442458883	0.488102554	0.489799444	0.499999559	0.476253625	0.463780507	0.488101012	0.487507162	0.524319804	0.523750415	0.529905913	0.510863477	0.499999666	0.490387759	0.451355653	0.460229788	0.478299664	0.478301308	0.454060335	0.454042957	0.458648984	0.450499391	0.41694561	0.424537358	0.412409668	0.400142106	0.428682772	0.432554014	0.452351475	0.429895254	0.431274124	0.423167118
CM007528.1_30575252	0.583834897	0.557578518	0.567857153	0.54497819	0.586173548	0.576463806	0.547048178	0.574289343	0.565642904	0.554748011	0.55054726	0.566598023	0.571372139	0.588960036	0.578656058	0.566747079	0.486856159	0.453854913	0.499999454	0.499999729	0.511896834	0.488102694	0.461735184	0.499999717	0.499999558	0.537232672	0.536360923	0.540566812	0.522171459	0.511104694	0.499999615	0.460219847	0.469498286	0.477321141	0.477323111	0.453026098	0.45190708	0.456908131	0.439726568	0.413993768	0.421423043	0.412516086	0.400283193	0.427323118	0.441962768	0.441991927	0.429947308	0.431322252	0.431225593
CM007528.1_30774489	0.586584474	0.563283661	0.561877551	0.536324213	0.588434073	0.578526203	0.548195727	0.576214186	0.567435651	0.555997952	0.551875056	0.566697061	0.562792086	0.582199758	0.571170844	0.559900278	0.472361827	0.453808381	0.499999396	0.477821867	0.512186899	0.487812874	0.470670828	0.487811188	0.486850801	0.526220658	0.525561847	0.520378973	0.510633218	0.499999765	0.490387499	0.460200139	0.458591672	0.466057339	0.466064414	0.441633999	0.438851192	0.445195917	0.438456348	0.412205593	0.419564902	0.410469329	0.396321508	0.422671246	0.437207181	0.440817395	0.427021429	0.42851503	0.429790307
CM007528.1_31362746	0.583834897	0.560300561	0.569168425	0.548133069	0.588184068	0.578340952	0.548154001	0.576050431	0.567313546	0.555937675	0.551819407	0.56804081	0.561506426	0.582011448	0.571044161	0.559822027	0.485734922	0.449373609	0.499999444	0.488642659	0.51280968	0.487190183	0.460996881	0.499999651	0.499999606	0.540164019	0.539159114	0.541396317	0.522671696	0.511356566	0.499999486	0.469489165	0.467539073	0.475676588	0.475679444	0.449601215	0.448316858	0.454008337	0.436036064	0.409153025	0.416268356	0.408814747	0.396483559	0.424330367	0.439692953	0.440880044	0.427143025	0.428626957	0.429895254
CM007528.1_31367860	0.55993673	0.578268886	0.592601172	0.563963113	0.614446671	0.606492092	0.584227723	0.595647374	0.575668932	0.558065731	0.562831868	0.575255551	0.569172402	0.587124091	0.57799833	0.56877371	0.511355805	0.486854466	0.522678246	0.50980044	0.532483656	0.499999601	0.434047505	0.499999757	0.488377011	0.523745564	0.524322476	0.52823057	0.50980017	0.499999775	0.491229976	0.463110721	0.460996881	0.467521439	0.456840704	0.448588601	0.447514097	0.452335521	0.426023037	0.411166537	0.420672506	0.414172833	0.39986859	0.421931959	0.427265547	0.437248005	0.415534461	0.419860379	0.421081395
CM007528.1_32401922	0.572420337	0.563283661	0.581906212	0.56261444	0.580203219	0.573154952	0.54012352	0.570824406	0.560682491	0.549310694	0.543557326	0.562568371	0.559822027	0.585716926	0.572660283	0.559077096	0.481545375	0.421800302	0.483900317	0.473785888	0.499999345	0.46798572	0.445167978	0.499999423	0.499999438	0.532012735	0.546213838	0.547124579	0.526209424	0.513144345	0.499999476	0.488378795	0.476803878	0.473778481	0.47378206	0.444227313	0.442664163	0.449501903	0.433302033	0.41549234	0.424029519	0.415859385	0.402300019	0.431850925	0.447443487	0.448523755	0.434557671	0.435951097	0.437167461
CM007528.1_32412219	0.622888139	0.619925689	0.620763749	0.604958182	0.646564656	0.641304699	0.605145963	0.630218652	0.620874118	0.619374336	0.625195613	0.633076761	0.625488013	0.658636783	0.644422751	0.62442074	0.565119528	0.499998495	0.581926211	0.533082806	0.593440323	0.562837463	0.477314799	0.556538416	0.563305788	0.612729788	0.582576978	0.575135776	0.556181681	0.542457242	0.526216996	0.472329703	0.455089536	0.484396238	0.484397242	0.457642551	0.457608974	0.460827839	0.441347776	0.423688891	0.437197507	0.423281311	0.40617498	0.437150417	0.45171961	0.453903569	0.451677335	0.44384914	0.443787564
CM007528.1_33158445	0.613733015	0.609939651	0.623008965	0.607046735	0.612638914	0.605383747	0.571274155	0.621258463	0.586624856	0.59276315	0.599773641	0.62379531	0.604748991	0.631750764	0.61434405	0.58911868	0.521625526	0.473913797	0.539471098	0.499999383	0.554333584	0.520746041	0.523204499	0.558542616	0.539566041	0.576134463	0.566933173	0.564510374	0.543613343	0.515599807	0.514265825	0.484869775	0.468950535	0.466916073	0.449239443	0.429026208	0.428876318	0.443931024	0.413596548	0.397221995	0.41181486	0.411438966	0.382912799	0.411690633	0.423451269	0.430162136	0.426768293	0.430042324	0.420517791
CM007528.1_33763752	0.581637196	0.587854329	0.615727405	0.584560472	0.619374336	0.612910594	0.590552578	0.602136727	0.592613335	0.597925756	0.605383747	0.62693342	0.609037933	0.634472676	0.618202947	0.595070855	0.537942366	0.499998795	0.554333584	0.514268444	0.566933173	0.537990968	0.48936571	0.57171744	0.554556458	0.608939846	0.597322355	0.588816149	0.573239538	0.547639741	0.543538847	0.499999347	0.483366971	0.499999269	0.499998961	0.468018606	0.468002328	0.484401683	0.445442513	0.425099864	0.444043068	0.434019192	0.407533762	0.442458883	0.443968436	0.446844654	0.457592404	0.446783107	0.438551192
CM007528.1_33843072	0.58443099	0.592447024	0.620763749	0.600353962	0.637463529	0.631878781	0.607499979	0.619075705	0.609900344	0.61426397	0.625195613	0.644183675	0.625488013	0.652362221	0.635712215	0.612910594	0.560334206	0.523667341	0.576499574	0.516635313	0.576499574	0.541047515	0.488893484	0.571914064	0.554647002	0.606496155	0.597741226	0.585103548	0.569612539	0.544930405	0.541247904	0.499999561	0.468936046	0.499999377	0.49999941	0.470757743	0.47156939	0.485731048	0.448096179	0.429921312	0.449401443	0.437055373	0.413364065	0.446752447	0.461810588	0.452855378	0.44804014	0.450550464	0.441238404
CM007528.1_34270559	0.546598823	0.583908148	0.607528062	0.586333479	0.636236798	0.631439774	0.608530703	0.61817858	0.596461361	0.594689761	0.6073028	0.625414584	0.610124913	0.631838003	0.617936314	0.598583467	0.556068066	0.532037653	0.567938714	0.512186899	0.569753914	0.546260755	0.481832698	0.582984632	0.563292052	0.61127352	0.6006036	0.590242317	0.571558913	0.550673929	0.546042834	0.512491127	0.486853047	0.514687397	0.499999486	0.487191476	0.487509941	0.499999425	0.442722812	0.4450561	0.466092178	0.456827028	0.433101411	0.463647286	0.476799338	0.478762037	0.46362902	0.455903183	0.447301073
CM007528.1_34321280	0.589081666	0.604439805	0.623804707	0.598432863	0.628702239	0.623379118	0.600478426	0.610530111	0.588132174	0.583109313	0.605188883	0.619133055	0.604577126	0.625137259	0.611809448	0.593090104	0.551902843	0.529270065	0.563088187	0.522183174	0.575215677	0.539196044	0.471219379	0.598792252	0.541399941	0.5828082	0.578904401	0.573224628	0.554943356	0.534720631	0.531783722	0.511621409	0.487508561	0.499999482	0.486498863	0.477329459	0.477325302	0.499999571	0.433101411	0.435692402	0.457752378	0.44939807	0.428401863	0.455903183	0.456827028	0.470093625	0.454892751	0.448392414	0.448348198
CM007528.1_34520917	0.594268605	0.59528052	0.616629615	0.574404594	0.59194397	0.584775361	0.568311408	0.599999724	0.569777691	0.572977834	0.574899487	0.597988914	0.582932792	0.603704779	0.589529762	0.568366463	0.514683744	0.483366971	0.528445146	0.499999634	0.557749582	0.532029435	0.499999757	0.557877586	0.5450152	0.589268383	0.580713556	0.577712017	0.561361303	0.539159114	0.535476799	0.499999648	0.499999609	0.499999347	0.499999431	0.473800655	0.474457168	0.486855027	0.433202159	0.425462749	0.442821246	0.43451126	0.410352929	0.441456167	0.433151791	0.448480191	0.441384102	0.433151791	0.425462749
CM007528.1_34530897	0.588771593	0.576606279	0.603175938	0.57873626	0.606099266	0.601948643	0.582199758	0.59474484	0.587696398	0.587483142	0.59217262	0.613310644	0.595780472	0.617486252	0.603177276	0.58229469	0.530078603	0.499999121	0.559169185	0.513143264	0.573154952	0.547534747	0.480419953	0.571505677	0.557792267	0.604222797	0.597123825	0.59143374	0.576214186	0.554488965	0.549219849	0.511619908	0.49999937	0.499999282	0.49999937	0.473122833	0.47238471	0.486503304	0.441633999	0.433252103	0.450801536	0.444091336	0.422896366	0.45402579	0.45599126	0.458671823	0.453991094	0.444091336	0.434650105
CM007528.1_34535853	0.584126041	0.58547887	0.610309374	0.584135613	0.614446671	0.611009911	0.601581768	0.613532734	0.607776492	0.605512821	0.61301097	0.630555515	0.613101918	0.625286793	0.611291816	0.591308533	0.543483068	0.517804675	0.567621935	0.524314175	0.580405188	0.557539773	0.481837124	0.5828082	0.569753914	0.61434405	0.612105763	0.604064815	0.590012004	0.569198503	0.557080257	0.522673984	0.512807422	0.513872228	0.513144345	0.487512523	0.487193021	0.499999476	0.465346899	0.445195917	0.465361951	0.45778956	0.437325082	0.467556407	0.468884582	0.469516487	0.466098966	0.445251302	0.435951097
CM007528.1_35706406	0.572476325	0.587282676	0.601642494	0.57427386	0.600317508	0.595914582	0.577403956	0.589414284	0.582390564	0.582758412	0.597763718	0.615245462	0.611610741	0.619249641	0.60568663	0.600157783	0.525544839	0.499999445	0.551931055	0.523199834	0.564510374	0.539159114	0.499999728	0.589207806	0.56638612	0.600175718	0.609477	0.596461361	0.580877835	0.549402536	0.544993997	0.521699809	0.499999372	0.499999345	0.513873025	0.487815216	0.499999461	0.513497046	0.454989125	0.443940668	0.464538611	0.456867788	0.446342492	0.466834255	0.469498286	0.470686419	0.46682155	0.457764713	0.454957132
CM007528.1_36343413	0.579898062	0.572120255	0.591075928	0.560306287	0.587912772	0.582681441	0.554775551	0.566647608	0.566697061	0.581082179	0.569777691	0.593927939	0.578206748	0.607209674	0.593927939	0.574338918	0.526201858	0.499999374	0.548258601	0.510863867	0.560018662	0.538166224	0.481836155	0.560138423	0.558834741	0.602136727	0.600175718	0.594431916	0.579062468	0.559900278	0.552508548	0.520377477	0.511356387	0.512809333	0.524922236	0.499999429	0.499999482	0.511355805	0.45778956	0.459432451	0.478770173	0.470682415	0.451425298	0.480031439	0.480794993	0.480422281	0.489135558	0.478765238	0.468869905
CM007528.1_36351840	0.565271181	0.56082606	0.580916931	0.54860882	0.569896963	0.56289618	0.523195172	0.566747079	0.545025998	0.561579604	0.547143926	0.57427386	0.559276572	0.587589567	0.57427386	0.553733974	0.499999475	0.468950535	0.525561847	0.488642179	0.538210884	0.499999345	0.480791871	0.538244467	0.537323786	0.578526203	0.576803585	0.574536676	0.558579127	0.537242637	0.533158748	0.499999685	0.488102694	0.486853047	0.499999634	0.477333613	0.476808414	0.499999598	0.434603857	0.437087779	0.45778956	0.437167461	0.420301509	0.448458213	0.450443324	0.450480593	0.455917816	0.457764713	0.447372578
CM007528.1_37301862	0.553787835	0.551853343	0.583866312	0.539011819	0.590001297	0.584775361	0.582583931	0.569718625	0.591559657	0.604173074	0.595914582	0.619748703	0.602353524	0.633715331	0.619748703	0.598283505	0.555992972	0.534175186	0.576803585	0.534705299	0.588945495	0.569542647	0.490742834	0.589340784	0.589474602	0.636572993	0.631252403	0.623224156	0.613503048	0.594907219	0.584139527	0.533196884	0.524922236	0.526925582	0.53725259	0.511618775	0.511895188	0.524314175	0.466834255	0.468204658	0.489135958	0.478303157	0.458614692	0.489366121	0.489366121	0.489366488	0.499999587	0.499999597	0.478760559
CM007528.1_38123640	0.541508697	0.541524301	0.563167023	0.541373291	0.579228529	0.573159514	0.545025998	0.534667288	0.557210674	0.572856239	0.559939492	0.587589567	0.571484273	0.60141704	0.587589567	0.565441664	0.513870413	0.483368239	0.53726289	0.499999726	0.549471954	0.526220658	0.480792838	0.537303577	0.549565609	0.584507192	0.580507131	0.577557101	0.551819407	0.54123266	0.536305941	0.49999966	0.487190698	0.499999571	0.51280871	0.488104697	0.487815029	0.499999425	0.445223528	0.447372578	0.466853148	0.447419998	0.449499722	0.468874718	0.470101833	0.47011025	0.477825665	0.478765238	0.457752378
CM007528.1_38396993	0.487503332	0.470631686	0.482766996	0.457838742	0.455592804	0.462415247	0.491804519	0.461076557	0.455629285	0.453351196	0.45481141	0.472796937	0.456382927	0.472799961	0.463800747	0.473734621	0.463787179	0.481151082	0.476212568	0.462212175	0.491526487	0.499999783	0.377363373	0.4999999	0.436845332	0.465013789	0.482155681	0.485298812	0.491667808	0.474180278	0.47659437	0.499999865	0.492958137	0.468799104	0.49193639	0.486306076	0.479743117	0.479465161	0.474049461	0.486669362	0.493590018	0.493056022	0.486845152	0.499999919	0.493506698	0.480274337	0.485512104	0.485719157	0.471053666
CM007528.1_40490085	0.538346363	0.539103729	0.56099535	0.527702117	0.565441664	0.558579127	0.532448408	0.543091138	0.543104491	0.559181999	0.545042179	0.572675869	0.558094831	0.583953403	0.571261022	0.549537488	0.499999374	0.470757743	0.522678246	0.489799444	0.53393488	0.511896395	0.490911046	0.53396299	0.533969902	0.578340952	0.584667399	0.584507232	0.572877151	0.551819407	0.533879089	0.49999964	0.48864276	0.487812874	0.499999665	0.477837053	0.477335558	0.48889523	0.438529268	0.440754356	0.458671823	0.451425298	0.432598778	0.460259099	0.461752042	0.46026898	0.479203813	0.469507393	0.449479408
CM007528.1_40495370	0.541508697	0.531848986	0.566723853	0.531129364	0.565581664	0.558687782	0.532466132	0.543131534	0.543145214	0.566378727	0.553785752	0.579697881	0.565214231	0.590626814	0.581162544	0.550560583	0.511895909	0.486125509	0.523206724	0.478757352	0.533956055	0.51135775	0.490742813	0.533969902	0.536425567	0.576717914	0.588816149	0.58479193	0.566948658	0.547163058	0.531124528	0.499999819	0.489135076	0.488377903	0.489134765	0.469507393	0.468226113	0.479202233	0.431177079	0.433535454	0.450480593	0.439591029	0.425852682	0.452287188	0.454003686	0.453183077	0.468210131	0.459442945	0.439522792
CM007528.1_42176167	0.54041282	0.542411296	0.568044968	0.531789277	0.579396626	0.573302822	0.535510215	0.545058137	0.545074378	0.559340214	0.545122831	0.572977834	0.558242356	0.584413396	0.572917013	0.553785752	0.512185851	0.471553922	0.534720631	0.499999615	0.534736001	0.511621839	0.499999824	0.522192864	0.523220784	0.56009845	0.573375397	0.57042203	0.553811616	0.533948918	0.51997172	0.490386686	0.479617716	0.477812466	0.489365044	0.470678629	0.469493622	0.479199285	0.432372858	0.434665706	0.452287188	0.440690923	0.425737779	0.452254746	0.45397559	0.453152985	0.45681352	0.459421904	0.438271962
CM007528.1_42552282	0.549779955	0.538366409	0.575584066	0.536859654	0.561579604	0.554859197	0.520793941	0.529888995	0.529893088	0.545967716	0.531134463	0.558036488	0.545161953	0.560238968	0.548556609	0.52770836	0.488643233	0.460864391	0.511105228	0.490003294	0.510633674	0.499999559	0.517528586	0.533216333	0.522188928	0.559939492	0.569957165	0.578347418	0.553682492	0.533914034	0.51996519	0.490568267	0.480028926	0.479619193	0.480415519	0.462477928	0.46026898	0.469507393	0.417180543	0.419722192	0.436170612	0.433747273	0.409924085	0.434942911	0.437179839	0.429737397	0.443972695	0.445004263	0.443972695
CM007528.1_42598472	0.536500262	0.528264412	0.56621006	0.52720241	0.551541064	0.544081428	0.520371924	0.519577011	0.519578078	0.536205335	0.520376197	0.547647742	0.535573317	0.54946258	0.538238771	0.518162417	0.477831499	0.449426532	0.499999726	0.480028926	0.499999685	0.49999964	0.517227144	0.522187088	0.51110663	0.547124579	0.557342864	0.567581075	0.542234523	0.522173534	0.509799536	0.481499984	0.470678629	0.470085187	0.480790684	0.461777353	0.45948527	0.458648984	0.414261469	0.41694561	0.435059585	0.434942911	0.417180543	0.443010223	0.445027783	0.437248005	0.452303265	0.453197961	0.452303265
CM007528.1_42611641	0.524364738	0.518856703	0.558024844	0.535566894	0.560408267	0.553733974	0.529893088	0.528754705	0.528758193	0.54437028	0.529905913	0.555950594	0.54361669	0.558007289	0.546786245	0.526728277	0.499999521	0.476253625	0.521699809	0.480417627	0.510412536	0.509996248	0.515864299	0.532507293	0.521710549	0.554887082	0.56426361	0.57294771	0.549556149	0.541396317	0.527698862	0.499999856	0.480792838	0.489799112	0.499999799	0.48115886	0.48079715	0.480421243	0.436097863	0.438165154	0.455665576	0.455629285	0.436097863	0.462454591	0.472794167	0.455653574	0.462438925	0.472294147	0.463780507
CM007528.1_42685442	0.537406117	0.528805717	0.567309193	0.543605204	0.568871151	0.562911575	0.538993347	0.537544858	0.5375528	0.552216269	0.538281098	0.561738188	0.549692046	0.563865223	0.553085125	0.533799096	0.499999731	0.476799338	0.521242069	0.499999735	0.520381753	0.520378973	0.516655316	0.542347548	0.531174407	0.56422007	0.573162597	0.580417001	0.558153525	0.540577609	0.52720241	0.499999815	0.490743034	0.490386986	0.499999829	0.482162836	0.481156853	0.480031439	0.436097863	0.435987901	0.446019595	0.445953651	0.428472227	0.454031682	0.455629285	0.44693498	0.46172686	0.463132514	0.442928604
CM007528.1_42694058	0.524364738	0.518856703	0.558024844	0.526725681	0.550560583	0.543172407	0.519969159	0.519204211	0.519205441	0.535579543	0.529910027	0.55402376	0.542180724	0.555950594	0.545148815	0.525816867	0.489587734	0.464488916	0.510633674	0.490387237	0.510200602	0.510200224	0.508472974	0.543254393	0.521712259	0.554915294	0.564307086	0.573001582	0.54957507	0.531139314	0.518495739	0.499999783	0.480791871	0.480023906	0.490386986	0.472799961	0.471244551	0.479625868	0.424622887	0.425795254	0.445051213	0.444980507	0.427212408	0.453183077	0.454837541	0.445997736	0.460987683	0.462446661	0.460987683
CM007528.1_43577981	0.523788875	0.509257941	0.548243508	0.517227144	0.537584247	0.529918525	0.508926337	0.508769672	0.508618778	0.532180781	0.517229177	0.540164445	0.542180724	0.543593988	0.534956077	0.518498657	0.480792838	0.457714771	0.499999654	0.47326577	0.499999697	0.499999815	0.52581931	0.52935224	0.520810691	0.551606887	0.579396626	0.570543166	0.54520106	0.528237313	0.516935139	0.499999787	0.490742834	0.49038674	0.490568034	0.483065811	0.490911259	0.48150184	0.433004221	0.440179014	0.457848777	0.457112374	0.449515006	0.465037457	0.466759193	0.468330102	0.482157996	0.474618143	0.47326577
CM007528.1_43589141	0.536509743	0.518857648	0.5490272	0.508618778	0.529332654	0.520803005	0.499999592	0.499999762	0.499999712	0.517227144	0.499999829	0.525812157	0.518163161	0.528217121	0.518495739	0.499999592	0.458614692	0.431577634	0.489134765	0.480026415	0.499999646	0.499999757	0.517841432	0.531827132	0.522191004	0.558651526	0.573230984	0.575621969	0.54864373	0.530514973	0.51816142	0.499999744	0.499999682	0.49000268	0.509612774	0.49074327	0.490199431	0.490199393	0.447783225	0.447744691	0.464438827	0.464426183	0.445004263	0.472791358	0.465628496	0.467304247	0.482157996	0.482772409	0.472785559
CM007528.1_43843004	0.536500262	0.518856703	0.558024844	0.52720241	0.551541064	0.544081428	0.520371924	0.51920203	0.519203256	0.535566894	0.519970306	0.546771437	0.534956077	0.548522078	0.53752922	0.518162417	0.477831499	0.449426532	0.499999726	0.480028926	0.499999685	0.49999964	0.508769672	0.532501475	0.52170866	0.557276545	0.566948658	0.575498758	0.551519035	0.532460129	0.519201074	0.499999768	0.490387492	0.490198844	0.499999675	0.481841355	0.480798334	0.480422281	0.436134206	0.43819725	0.455677784	0.455641522	0.438293335	0.463800747	0.465049258	0.457154831	0.472791358	0.473276579	0.462446661
CM007528.1_43937423	0.537406117	0.519218652	0.5589925	0.526722872	0.55054013	0.543158681	0.519967745	0.518842452	0.518843347	0.534956077	0.519206397	0.544345773	0.534365533	0.54763154	0.53685225	0.51783981	0.46755072	0.452874644	0.499999742	0.481153079	0.499999646	0.499999601	0.51783981	0.522187088	0.510865494	0.545058137	0.554915294	0.565174501	0.540556316	0.521237256	0.509430289	0.490742834	0.480794024	0.480415519	0.490568267	0.473284571	0.471785714	0.47011025	0.427318308	0.429597703	0.447860169	0.447802622	0.430870801	0.455641522	0.457133633	0.449548775	0.464419958	0.46504327	0.452303265
CM007528.1_44970268	0.549779955	0.538366409	0.568444493	0.5368668	0.562871495	0.556088948	0.531124528	0.529312962	0.52931698	0.545161953	0.529905913	0.554971732	0.542876589	0.554924454	0.545135917	0.526264899	0.489135886	0.452855378	0.510200312	0.490742834	0.509996604	0.509996248	0.499999804	0.555056944	0.531827132	0.565534898	0.561727515	0.571727742	0.54862612	0.530510279	0.518160674	0.499999829	0.480792838	0.490568034	0.499999783	0.482775233	0.481838853	0.480794993	0.438261352	0.441194507	0.466221054	0.466205678	0.449515006	0.474187444	0.475041156	0.467308688	0.482771816	0.483063748	0.472287911
CM007528.1_45174729	0.593077789	0.563360829	0.591388782	0.550580831	0.584883866	0.576890152	0.547143926	0.545058137	0.544096073	0.549612823	0.533203455	0.559276572	0.556077752	0.567535548	0.558153525	0.539809089	0.511105385	0.47566559	0.532501475	0.509996904	0.531164391	0.529927042	0.518850571	0.555142938	0.544230624	0.586747913	0.586853466	0.590870712	0.567764388	0.551673517	0.527714615	0.499999876	0.49000268	0.4999999	0.509257399	0.49138075	0.490742834	0.480790684	0.435913929	0.438035394	0.466200589	0.465019608	0.446831822	0.472782561	0.472779756	0.466749514	0.481831948	0.482468765	0.472275612
CM007528.1_45185145	0.552391899	0.531854531	0.564386851	0.53978931	0.582978626	0.564562891	0.535510215	0.499999587	0.53318404	0.546876783	0.541442605	0.567581075	0.56404869	0.575437478	0.566336487	0.548678791	0.531144418	0.499999773	0.55169588	0.518850571	0.549688851	0.546922234	0.519211011	0.589160296	0.565964237	0.605028877	0.60520475	0.608239549	0.586462991	0.580156722	0.561834319	0.546066306	0.528780208	0.536932908	0.544468227	0.525379203	0.52721403	0.528233825	0.482157996	0.482769788	0.499999859	0.4999997	0.481835397	0.509256625	0.509088686	0.499999698	0.518502428	0.517842362	0.509431369
CM007528.1_45197740	0.565327708	0.541535968	0.572138671	0.540577609	0.570017433	0.561491806	0.533920877	0.532466132	0.531789277	0.536896253	0.530524168	0.557070931	0.555066508	0.567490502	0.558124253	0.539799308	0.511105228	0.475668222	0.531816241	0.509612774	0.53053338	0.529922899	0.520380262	0.568872458	0.545204373	0.590242317	0.590364104	0.592382994	0.569018969	0.551651394	0.53621891	0.518850571	0.499999711	0.509431901	0.518168632	0.499999777	0.499999814	0.499999735	0.45481141	0.456337308	0.473737253	0.472785559	0.454003686	0.481153079	0.481499984	0.474182737	0.490568034	0.490910835	0.480025261
CM007528.1_45710389	0.556771085	0.532536889	0.557348416	0.532477887	0.561491806	0.551987407	0.512186096	0.523199834	0.522678246	0.529336479	0.533209761	0.560442547	0.558212573	0.571484273	0.561616256	0.542297018	0.511357319	0.475061552	0.532501475	0.509996904	0.531164391	0.529927042	0.518503277	0.578350234	0.545220912	0.586747913	0.586853466	0.590870712	0.567764388	0.551673517	0.53688884	0.528247341	0.499999789	0.509801478	0.518852611	0.499999834	0.499999675	0.50980076	0.453122781	0.454759087	0.473268557	0.47228167	0.45398973	0.481151986	0.490568254	0.482157996	0.499999824	0.499999829	0.499999854
CM007528.1_46717101	0.57427813	0.539112931	0.558050129	0.536205335	0.557098424	0.550580831	0.518844476	0.527702117	0.527705094	0.533235606	0.527714615	0.545135917	0.534962115	0.553979797	0.545135917	0.518497617	0.509611664	0.478301308	0.527720882	0.499999866	0.527225693	0.525821585	0.517227144	0.566636636	0.547842928	0.584719521	0.577097126	0.595904645	0.572893884	0.566378727	0.553064456	0.533809441	0.517840734	0.527720882	0.535598683	0.516933073	0.509255867	0.518843347	0.474189706	0.475037033	0.491381117	0.491073472	0.465639535	0.508769668	0.516381692	0.508331379	0.535579543	0.526259852	0.518845372
CM007528.1_46892422	0.588635498	0.550808376	0.568529727	0.547712261	0.570314973	0.564307086	0.529905913	0.5390026	0.539011819	0.543639465	0.53690349	0.55312636	0.544406751	0.563938195	0.556001195	0.529328624	0.52823057	0.499999615	0.547793785	0.518166877	0.546080564	0.542940634	0.527714615	0.588494558	0.558391901	0.593936533	0.589776429	0.606252781	0.583292888	0.577097126	0.562853731	0.544443614	0.527717845	0.537600034	0.536246372	0.516653578	0.509088256	0.519206397	0.475039172	0.47544066	0.491526976	0.499999639	0.466759193	0.508331675	0.51561723	0.507811275	0.526269953	0.524960534	0.51850054
CM007528.1_47360214	0.593077789	0.562068088	0.570879841	0.549556149	0.570262058	0.571711943	0.537568503	0.545981829	0.546846565	0.551372352	0.536239465	0.55312636	0.553167788	0.572787109	0.566294136	0.54864373	0.52721403	0.499999802	0.555162268	0.534393272	0.545267025	0.541533759	0.517841432	0.586934702	0.559566365	0.601217269	0.599274379	0.612757974	0.592167747	0.586370305	0.571577023	0.552313437	0.546024035	0.546052247	0.545227324	0.524956419	0.518162417	0.528765443	0.474620257	0.474178028	0.499999827	0.499999775	0.465031451	0.508472815	0.515864299	0.499999881	0.509088686	0.517528586	0.509612479
CM007528.1_47970883	0.592917809	0.551808038	0.561026256	0.538993347	0.550560583	0.553759682	0.519580442	0.539749938	0.529897445	0.534962115	0.528769208	0.546801361	0.53621891	0.555950594	0.547663934	0.520376197	0.519580442	0.499999644	0.536910922	0.508618968	0.535617672	0.542220719	0.508926337	0.59187439	0.561915286	0.586370305	0.580079298	0.596018682	0.575560099	0.568920297	0.554971732	0.545214301	0.52721403	0.528240576	0.528237313	0.508472483	0.499999701	0.509800122	0.46504327	0.466195338	0.482774624	0.490568727	0.457122902	0.499999702	0.50793519	0.492064604	0.509088486	0.508618605	0.509431073
CM007528.1_48128135	0.54041282	0.509998326	0.533845903	0.509088242	0.537584247	0.529918525	0.499999744	0.51783981	0.508618785	0.524162554	0.508770064	0.532699989	0.523782075	0.540806347	0.533235606	0.508618962	0.499999744	0.480413194	0.517231394	0.49193624	0.516659202	0.523788875	0.508331859	0.564348697	0.538349249	0.563061709	0.557208768	0.576616213	0.553188671	0.546038041	0.533235606	0.525824035	0.499999866	0.508770265	0.525824035	0.507691029	0.499999744	0.508769865	0.467299617	0.459810446	0.484383825	0.474618143	0.461062028	0.499999804	0.507574795	0.499999871	0.516937188	0.515863721	0.508770063
CM007528.1_48183239	0.580105595	0.541535968	0.561057094	0.5468314	0.577030399	0.561727515	0.52721403	0.536874228	0.535585985	0.548144452	0.53560493	0.55877859	0.548921637	0.566956595	0.559735916	0.535592221	0.534973941	0.519586476	0.551463593	0.524167898	0.549804215	0.555300806	0.53438219	0.582366071	0.566723853	0.596248868	0.592382994	0.60758722	0.586150335	0.580487186	0.565915803	0.551427008	0.53497996	0.545240615	0.552313437	0.530701599	0.524958378	0.526264899	0.491667979	0.491804216	0.508062966	0.508769865	0.483880513	0.524960534	0.531185538	0.524158936	0.534973941	0.541486856	0.527217025
CM007528.1_48192687	0.553722379	0.520391446	0.542972967	0.518844476	0.54864373	0.541419422	0.509088242	0.527705094	0.51783981	0.524960534	0.51850054	0.545148815	0.534968117	0.554001611	0.545148815	0.518498657	0.518845372	0.499999685	0.536253129	0.508332005	0.535003726	0.542220719	0.508063245	0.58524192	0.557320397	0.584805198	0.578561315	0.597529761	0.574204161	0.567626734	0.553085125	0.544419087	0.518164164	0.528240576	0.53690349	0.516933827	0.509256129	0.518844476	0.473273759	0.47461585	0.491381131	0.491073274	0.4656341	0.508926124	0.516654094	0.508618395	0.518163161	0.52626228	0.518164164
CM007528.1_48236885	0.539346004	0.509997971	0.533835479	0.509256129	0.540566812	0.532471878	0.499999574	0.519577011	0.509430554	0.517527074	0.509611956	0.53685225	0.526725681	0.545926033	0.53685225	0.509256376	0.509611664	0.48913516	0.527720882	0.499999698	0.52674195	0.534387643	0.499999859	0.58674426	0.557292267	0.575621969	0.567718392	0.588925858	0.565135153	0.558153525	0.545122831	0.53688884	0.509256376	0.518848535	0.527217025	0.508618251	0.499999632	0.50999551	0.464438827	0.465628496	0.482474779	0.481837888	0.456405449	0.49999969	0.508331546	0.49999981	0.50892612	0.517527074	0.509611946
CM007528.1_48381058	0.552332898	0.519984588	0.542250946	0.51816142	0.54957507	0.542271893	0.509430803	0.528754705	0.518496777	0.525812157	0.519207631	0.546786245	0.5368668	0.556935018	0.547647742	0.519205441	0.520373425	0.499999726	0.537592027	0.508618962	0.536910922	0.544419087	0.508769865	0.58674426	0.558391901	0.589457895	0.581570651	0.602436239	0.578276755	0.571540885	0.556962155	0.546861558	0.519206397	0.529336479	0.537584247	0.518158933	0.509995203	0.520371924	0.472297363	0.473268557	0.490743509	0.490387499	0.463139668	0.509430554	0.517527074	0.508925914	0.518845372	0.527705094	0.519580442
CM007528.1_48479776	0.5277304	0.499999848	0.526285171	0.499999801	0.530510279	0.521699809	0.480794024	0.499999635	0.490568727	0.499999739	0.499999735	0.52720241	0.518162417	0.528750957	0.528754705	0.499999658	0.509611946	0.479197908	0.517843994	0.491804216	0.517844882	0.525824035	0.491667808	0.58674426	0.548767199	0.577030399	0.569018969	0.592061081	0.567581075	0.559276572	0.555950594	0.554112331	0.518498657	0.528240576	0.536239465	0.517224135	0.509430536	0.529312962	0.473276579	0.482771816	0.491668088	0.491380955	0.466210729	0.508618605	0.516381692	0.508331379	0.517227765	0.533793822	0.545995711
CM007528.1_49245640	0.555186443	0.52081675	0.543731322	0.517227765	0.548678791	0.541442605	0.499999726	0.518845372	0.509088486	0.517529245	0.499999758	0.527208215	0.517840734	0.528220366	0.528223839	0.509431093	0.509996202	0.489134672	0.518504319	0.491526494	0.518169433	0.526277449	0.524966607	0.570638567	0.550745652	0.580079298	0.571827249	0.595531977	0.570262058	0.561690212	0.558094831	0.556129051	0.528772708	0.539057516	0.54690712	0.517838191	0.509800122	0.499999559	0.462438925	0.472779756	0.482773821	0.482158894	0.456371464	0.499999804	0.508472815	0.499999777	0.499999843	0.517227765	0.509431093
CM007528.1_49262709	0.556730692	0.521258551	0.54450536	0.517228558	0.558271982	0.551673517	0.50925685	0.50980044	0.518499498	0.526733691	0.519585185	0.5468314	0.538281098	0.548591289	0.54860882	0.51958281	0.520377477	0.499999701	0.539066805	0.50892677	0.538332138	0.545253881	0.499999848	0.591992688	0.563277693	0.596883422	0.588580856	0.612417378	0.586436155	0.577712017	0.572856239	0.558271982	0.529332654	0.539828931	0.547793785	0.528758193	0.521235501	0.531783722	0.480792838	0.490742616	0.499999801	0.499999735	0.471769043	0.519207631	0.52721403	0.518497617	0.518848535	0.53688884	0.539030094
CM007528.1_50145777	0.548074422	0.499999789	0.529948501	0.499999758	0.543213289	0.53396299	0.490002715	0.489365758	0.499999757	0.509256879	0.499999694	0.528772708	0.519585185	0.52932481	0.531134463	0.499999685	0.499999685	0.488893148	0.520809078	0.490386686	0.520387322	0.528254122	0.49138044	0.570803502	0.542411296	0.574873055	0.57810745	0.603156765	0.576237724	0.56572373	0.560442547	0.556206621	0.538315076	0.539085241	0.546952755	0.528765443	0.521238782	0.531794535	0.480416595	0.490742401	0.499999778	0.499999757	0.470666812	0.519974286	0.527720882	0.518847401	0.519586476	0.539030094	0.539809089
CM007528.1_51127803	0.549779955	0.519219667	0.54089446	0.508063108	0.54520106	0.538298063	0.499999859	0.499999827	0.508472619	0.508195207	0.499999726	0.527702117	0.518497617	0.538238771	0.528754705	0.499999592	0.490003559	0.478299664	0.518502428	0.491526652	0.518503277	0.526739117	0.499999774	0.557292267	0.528798387	0.557153438	0.548696467	0.571727742	0.546846565	0.53902085	0.52720241	0.534387643	0.508769866	0.517843994	0.525824035	0.508331173	0.499999749	0.509256351	0.466210729	0.467290708	0.483065811	0.482471769	0.457838742	0.499999777	0.508331526	0.499999709	0.508618785	0.516935682	0.508926337
CM007528.1_51725212	0.57251479	0.545320138	0.562203603	0.523775297	0.559792342	0.554112331	0.524551212	0.516652873	0.524956419	0.524157055	0.509256599	0.526254595	0.517527074	0.536185142	0.527199393	0.499999757	0.490568744	0.470670828	0.51753076	0.491936522	0.517531622	0.525385924	0.507691125	0.547826586	0.528794798	0.562957228	0.555114263	0.576442195	0.55312636	0.545995711	0.534348903	0.525383598	0.508618778	0.508473146	0.516383983	0.507934801	0.499999667	0.499999749	0.466773622	0.467818881	0.483883136	0.483346111	0.459851472	0.499999659	0.507935069	0.499999815	0.508195207	0.516118037	0.508472619
CM007528.1_51850502	0.54041282	0.519987169	0.542271125	0.508769865	0.547761121	0.540609546	0.509088486	0.499999712	0.509256599	0.508926337	0.499999799	0.519579372	0.519581736	0.542209631	0.531772935	0.499999666	0.488894683	0.465286328	0.529922899	0.499999783	0.519978026	0.528780208	0.491804376	0.55070414	0.531832693	0.561727515	0.553811616	0.575683891	0.549593818	0.558212573	0.536205335	0.534985794	0.509088686	0.509088955	0.517229974	0.508618427	0.499999634	0.499999693	0.467299617	0.475833611	0.491380933	0.490743034	0.465037457	0.50892612	0.516936454	0.508618605	0.517228558	0.516936454	0.518847401
CM007528.1_51982762	0.57273138	0.542424035	0.573498209	0.539039155	0.56572373	0.557476623	0.510200312	0.510633553	0.519974286	0.518848535	0.509996604	0.520377477	0.520380262	0.523197365	0.523199834	0.48837802	0.487812682	0.473061198	0.521250185	0.490386686	0.510635048	0.5311693	0.49091065	0.556367875	0.534774511	0.564394802	0.55751057	0.571885207	0.552722529	0.560580376	0.54864373	0.538323477	0.509801082	0.520385846	0.528787497	0.509256599	0.499999735	0.499999757	0.464401013	0.482466604	0.490911058	0.490386986	0.463103315	0.499999758	0.508926544	0.4999997	0.50943165	0.509088919	0.539819114
CM007528.1_51989273	0.568944022	0.541571475	0.564501882	0.537607837	0.57341309	0.565867357	0.510200699	0.510634	0.531154394	0.529340513	0.520806039	0.531800096	0.531154394	0.535510215	0.534712805	0.499999631	0.487811796	0.45973958	0.521712259	0.490198088	0.510866134	0.521251953	0.499999812	0.533254953	0.511108093	0.542347548	0.533229238	0.559533842	0.540641911	0.548749379	0.537592027	0.528794798	0.499999844	0.519215406	0.527231543	0.508926551	0.499999744	0.499999785	0.465600917	0.482766996	0.490910852	0.490386737	0.463088668	0.499999785	0.508926949	0.499999711	0.509257399	0.508926949	0.531164391
CM007528.1_53322933	0.563790723	0.534790027	0.577573144	0.549593818	0.59207395	0.584883866	0.532471878	0.532466132	0.541407745	0.53902085	0.529918525	0.540566812	0.530514973	0.533906911	0.533914034	0.499999685	0.49999966	0.487508077	0.52170866	0.489798801	0.499999847	0.520807663	0.509088919	0.531843603	0.521715859	0.553837828	0.544170588	0.563032359	0.543185933	0.551651394	0.52932481	0.541454126	0.499999654	0.53053338	0.538315076	0.519969159	0.509995896	0.510412113	0.472284901	0.491072894	0.490568504	0.490003002	0.460219847	0.499999601	0.51850054	0.499999768	0.50892677	0.509088719	0.529336479
CM007528.1_54046843	0.499999652	0.48936434	0.490386686	0.518842452	0.510411694	0.510633218	0.48980006	0.510410867	0.499999347	0.531114615	0.499999598	0.510631865	0.520371924	0.523181219	0.524300289	0.533158748	0.473106518	0.473090136	0.514266393	0.543131534	0.540177788	0.49999937	0.558094831	0.539196044	0.54132363	0.536342541	0.532477887	0.521694308	0.535476799	0.523740454	0.543064252	0.586096117	0.603841569	0.562911575	0.586231762	0.588848357	0.587272748	0.588840043	0.53685225	0.55312636	0.58703091	0.561469903	0.551453882	0.558036488	0.565017478	0.570215706	0.536212238	0.563901506	0.533793822
CM007528.1_54140444	0.581906212	0.536481427	0.554049165	0.529348387	0.567257852	0.558871925	0.542334995	0.521246874	0.529931417	0.537615864	0.51959123	0.520806039	0.51997943	0.521703386	0.522684528	0.499999744	0.49999963	0.461732415	0.511107559	0.480017724	0.499999863	0.522192864	0.4999999	0.542449707	0.533281035	0.553969241	0.544245637	0.564527807	0.544185448	0.555085646	0.540620407	0.521251953	0.489586106	0.499999714	0.499999768	0.510200602	0.499999746	0.49999978	0.460932809	0.481493577	0.49000268	0.49999978	0.456786237	0.499999543	0.521246874	0.499999673	0.499999691	0.510865494	0.520809078
CM007528.1_54271932	0.563790723	0.534005396	0.557376703	0.534985794	0.570368408	0.561802264	0.560511229	0.56047672	0.547761121	0.551427008	0.535624169	0.535598683	0.534991829	0.518498657	0.518847401	0.499999871	0.499999707	0.466789577	0.509801478	0.482154781	0.499999882	0.520807663	0.508473322	0.555356852	0.536977341	0.558331756	0.548749379	0.566550088	0.548678791	0.556154898	0.54520106	0.527228696	0.49999983	0.509613143	0.519214229	0.527711584	0.518499498	0.518501385	0.490910852	0.491380443	0.509431073	0.509612538	0.468860017	0.510863978	0.529332654	0.509996202	0.509612774	0.509800816	0.531805375
CM007528.1_54332757	0.56802736	0.549707876	0.569473451	0.550662833	0.578027329	0.570323867	0.565771311	0.56572373	0.552770762	0.55424703	0.537647652	0.537615864	0.527234546	0.518850571	0.519587565	0.509431901	0.49999978	0.476781139	0.499999846	0.480407317	0.488639616	0.511107559	0.509257618	0.54246252	0.531870917	0.54328203	0.533991231	0.551762965	0.531827132	0.540663485	0.528787497	0.509802056	0.480783272	0.499999894	0.510414111	0.509801082	0.499999744	0.49999978	0.471748883	0.48182851	0.499999789	0.49999978	0.466789577	0.51189806	0.520807663	0.49999978	0.49999978	0.499999629	0.521710549
CM007528.1_55147156	0.535585985	0.512815206	0.531859944	0.521250185	0.546202146	0.536434975	0.533977095	0.547259943	0.533229238	0.537639597	0.520392757	0.519982008	0.519983205	0.490002392	0.499999787	0.499999881	0.478287349	0.464405198	0.477800851	0.46012093	0.465209741	0.488891567	0.518172975	0.532572749	0.523237029	0.53399822	0.535602971	0.540685128	0.521253502	0.531843603	0.53054241	0.499999818	0.468815231	0.488375991	0.499999793	0.499999819	0.499999744	0.489798186	0.460140864	0.480406218	0.489134267	0.488376858	0.465255817	0.499999558	0.522691053	0.499999773	0.488100445	0.499999825	0.537323786
CM007528.1_55732494	0.557125786	0.527720882	0.547397719	0.533977095	0.561712584	0.55215843	0.547299098	0.561668138	0.546219939	0.550745652	0.531848986	0.531832693	0.531838048	0.510865494	0.51110663	0.510413696	0.488640072	0.462644885	0.487809322	0.479184545	0.476221002	0.499999875	0.521255252	0.535645443	0.526277449	0.536453423	0.538300926	0.544245637	0.523220784	0.533991231	0.522191004	0.499999793	0.46601543	0.487186111	0.499999693	0.499999647	0.499999788	0.488892305	0.467480491	0.468156177	0.487811626	0.486850801	0.45973958	0.499999634	0.524943919	0.499999559	0.499999737	0.512492634	0.538267029
CM007528.1_56034291	0.53438219	0.499999879	0.521721187	0.521250185	0.544200547	0.534766854	0.542360339	0.556242966	0.542347548	0.556258629	0.541512626	0.5311693	0.541489208	0.529927042	0.51997943	0.509089393	0.49999983	0.47780285	0.499999774	0.481826796	0.489797571	0.509998326	0.510635048	0.533281035	0.545303549	0.543295987	0.543309772	0.548802796	0.53054716	0.552843521	0.520385846	0.510866134	0.478747724	0.499999808	0.51218927	0.510412961	0.51041328	0.489798228	0.480018894	0.469452542	0.499999631	0.49999963	0.47566559	0.512810988	0.536406979	0.511621839	0.535560435	0.51135853	0.523216097
CM007528.1_56508968	0.516119109	0.499999774	0.520818214	0.520807663	0.542347548	0.532519151	0.539848838	0.553863851	0.539838981	0.55424703	0.538349249	0.539066805	0.52879107	0.519212025	0.519588852	0.508927168	0.490198034	0.467468701	0.48001389	0.46497224	0.470627679	0.490385807	0.532513306	0.520821257	0.545303549	0.531184441	0.530556426	0.537639597	0.51959123	0.529939951	0.519213207	0.499999858	0.470647371	0.488892612	0.499999812	0.499999789	0.499999694	0.490198088	0.471748883	0.461658958	0.478755636	0.478292464	0.453850769	0.487811796	0.511106068	0.489134672	0.499999757	0.499999803	0.51110663
CM007528.1_56638123	0.532180781	0.512191134	0.532542937	0.533956055	0.55751057	0.547279617	0.552770762	0.557443091	0.5432271	0.548749379	0.541489208	0.541454126	0.529348387	0.520381753	0.520383052	0.509089196	0.489586106	0.46601543	0.489364245	0.472259917	0.479184545	0.499999873	0.533969902	0.544291013	0.534797717	0.531832693	0.529944133	0.537631736	0.520385846	0.5311693	0.510200699	0.489364691	0.458533705	0.476783507	0.488376858	0.489365399	0.489798801	0.479613754	0.460170589	0.450291756	0.466802344	0.466043402	0.441274932	0.474433673	0.499999559	0.477316975	0.488641216	0.488641216	0.49999963
CM007528.1_56666326	0.53217229	0.511624501	0.519985803	0.534712805	0.556211866	0.546184194	0.54965075	0.565628915	0.544125743	0.557208768	0.5432271	0.533190607	0.530524168	0.511105228	0.511357158	0.509801082	0.488377903	0.463592326	0.478287349	0.462375902	0.478285507	0.49999979	0.546148611	0.543323759	0.559021414	0.542347548	0.539858909	0.547826586	0.531810939	0.543213289	0.521699809	0.499999773	0.466796056	0.488101012	0.499999647	0.511356713	0.51086436	0.499999757	0.478757352	0.468840194	0.48864229	0.48837802	0.464480721	0.49999953	0.523202042	0.499999726	0.511105762	0.511105762	0.511621839
CM007528.1_57000803	0.533254953	0.537395838	0.552966217	0.547279617	0.585552935	0.572095885	0.573476389	0.592605172	0.568701423	0.569269218	0.563277693	0.563154331	0.567310294	0.546166499	0.560138423	0.543240751	0.522192864	0.499999744	0.523225286	0.499999873	0.511108093	0.532542937	0.547299098	0.564798386	0.594843007	0.585667315	0.585667315	0.58547887	0.568758079	0.579913642	0.576457659	0.523220784	0.488640413	0.51249351	0.524345105	0.522686782	0.522688815	0.510413696	0.490002105	0.480016392	0.488641216	0.487811188	0.464447306	0.499999558	0.522191004	0.499999757	0.488376504	0.499999847	0.522192864
CM007528.1_57049100	0.499999736	0.524968786	0.541559581	0.53475141	0.572027572	0.558946258	0.561915286	0.586959495	0.556242966	0.558391901	0.550745652	0.550683574	0.564483229	0.545138948	0.547220976	0.542334995	0.521712259	0.511623602	0.522699445	0.490001818	0.510866661	0.542411296	0.557578518	0.572359898	0.597835083	0.578350234	0.589160296	0.58547887	0.567257852	0.57653166	0.561877551	0.542372953	0.489586023	0.511359314	0.522192864	0.521246874	0.531821805	0.509997615	0.490567563	0.471197626	0.489365044	0.488640884	0.477812466	0.49999963	0.520387322	0.49999985	0.49999979	0.499999882	0.510635177
CM007528.1_57471117	0.516655316	0.512495584	0.519987169	0.511358339	0.548386083	0.535569038	0.542322237	0.564350969	0.533948918	0.539066805	0.53054716	0.530528681	0.521706967	0.522181323	0.523753133	0.499999693	0.489134267	0.476783507	0.489133284	0.470059798	0.478285507	0.510866001	0.535552133	0.539898945	0.556430765	0.54518808	0.533235606	0.553890205	0.533948918	0.5432271	0.540620407	0.510201479	0.471204882	0.489585778	0.49999983	0.499999646	0.489586704	0.490002432	0.480786388	0.47174544	0.479617716	0.479615004	0.455858651	0.4999996	0.51997943	0.499999819	0.49999978	0.49999985	0.51110663
CM007528.1_57670518	0.484856642	0.522198655	0.546983402	0.51997172	0.553785752	0.553811616	0.557098424	0.584549209	0.551562848	0.535592221	0.538306436	0.54860882	0.54864373	0.530496374	0.532454404	0.518847401	0.489366078	0.478296168	0.499999852	0.482155681	0.480020236	0.509612839	0.499999799	0.535649783	0.540674195	0.538315076	0.546080564	0.545227324	0.527717845	0.53560493	0.533799096	0.508473158	0.474178028	0.490567805	0.50943165	0.499999574	0.509611946	0.490568489	0.472785559	0.456337308	0.470682415	0.458603089	0.457752378	0.477325302	0.499999735	0.480794024	0.471226618	0.479621912	0.499999765
CM007528.1_57721005	0.483880513	0.499999774	0.520815168	0.510200602	0.556211866	0.556242966	0.550621731	0.570314973	0.554943356	0.557180957	0.551673517	0.544096073	0.531149287	0.523197365	0.523745564	0.509612774	0.499999653	0.488101012	0.499999827	0.490386491	0.489364612	0.510634702	0.458545411	0.557404899	0.578432282	0.564439031	0.559533842	0.569168425	0.552722529	0.561802264	0.568969406	0.528787497	0.490198573	0.520807663	0.531164391	0.534690007	0.532471878	0.532483656	0.521242069	0.479616473	0.499999601	0.488102135	0.462746409	0.499999495	0.511896834	0.499999502	0.49999971	0.512186636	0.525561847
CM007528.1_58143422	0.465650554	0.499999739	0.511359314	0.499999609	0.541293186	0.542457242	0.539171303	0.564353989	0.544867353	0.53393488	0.52623193	0.513872228	0.499999648	0.4564601	0.470757743	0.477818069	0.452385369	0.435123037	0.464447306	0.440563052	0.454827833	0.476788077	0.475070757	0.521717564	0.526258551	0.512810988	0.511622266	0.499999673	0.488377903	0.511621839	0.511105228	0.477814269	0.43294851	0.475061552	0.47566559	0.473789444	0.476801747	0.478299664	0.466808817	0.457689675	0.448179453	0.438594491	0.437150417	0.443931024	0.460839971	0.450619753	0.451698389	0.464480721	0.499999561
CM007528.1_58241020	0.523753133	0.553023515	0.556610375	0.529299367	0.5931456	0.578568201	0.581243126	0.601228611	0.563170733	0.56323434	0.568330468	0.557920832	0.540301115	0.515132448	0.516636479	0.512812306	0.466859585	0.43028077	0.474406832	0.477800851	0.487809322	0.512494718	0.499999665	0.556590291	0.555150186	0.566624724	0.573969895	0.564938687	0.564829954	0.561802264	0.558871925	0.535594379	0.499999755	0.499999739	0.513150923	0.529281819	0.528460763	0.525578954	0.486122059	0.474410103	0.486122446	0.473048694	0.457474193	0.484393522	0.499999559	0.486850801	0.499999665	0.499999511	0.526959204
CM007528.1_58449344	0.499999574	0.514695105	0.523773507	0.499999651	0.552072498	0.539245777	0.563088187	0.603106331	0.543669801	0.547240577	0.553433937	0.541308242	0.52557231	0.499999347	0.499999482	0.487507398	0.438798122	0.40467958	0.460728839	0.457626667	0.476226023	0.488376329	0.499999734	0.522202619	0.552274471	0.538267029	0.546255845	0.538255615	0.539233192	0.549589065	0.544155534	0.533229238	0.499999825	0.499999751	0.512812922	0.527660075	0.526929664	0.52321141	0.487811626	0.466022521	0.487508077	0.47505839	0.461777353	0.48612378	0.499999548	0.487812252	0.499999729	0.499999558	0.523765874
CM007528.1_58481317	0.465672317	0.51314943	0.521248655	0.511104295	0.562801444	0.550622975	0.568256903	0.578980343	0.551791869	0.54862612	0.554915294	0.545010117	0.531134463	0.511618775	0.512184271	0.509800491	0.475684936	0.462746409	0.489586436	0.4824681	0.490002392	0.509996904	0.523197365	0.545320138	0.560790662	0.54965075	0.555186443	0.574319566	0.54864373	0.556103458	0.554045921	0.53690349	0.499999675	0.510634	0.520803005	0.532442703	0.530496374	0.519206397	0.481153984	0.464401013	0.480421243	0.471769043	0.451390548	0.478304794	0.499999592	0.481155984	0.490568267	0.490387242	0.509996248
CM007528.1_58494833	0.466792712	0.512813291	0.51041339	0.489135886	0.553185051	0.553215658	0.555997952	0.575738532	0.538133073	0.529320785	0.531794535	0.521690734	0.509995896	0.511618775	0.512184271	0.509800491	0.475684936	0.462746409	0.49019835	0.474175739	0.490198303	0.509801082	0.511895909	0.534426666	0.559566365	0.548678791	0.555162268	0.564122916	0.550560583	0.558212573	0.545967716	0.547761121	0.509800491	0.521703386	0.531149287	0.544007789	0.539749938	0.528227089	0.490743057	0.482157286	0.499999696	0.490743034	0.471237559	0.499999597	0.518845372	0.499999801	0.509088686	0.518498657	0.528769208
CM007528.1_58532393	0.464413512	0.524356273	0.520815168	0.499999824	0.550683574	0.55070414	0.552352579	0.568317745	0.538315076	0.533269639	0.534415509	0.527222856	0.518168632	0.519974286	0.520803005	0.517845631	0.49019835	0.478749238	0.490741954	0.475020682	0.491228774	0.508770891	0.533942015	0.532232227	0.557433339	0.544492925	0.553335486	0.562062575	0.546080564	0.553293256	0.534393272	0.528254122	0.490567805	0.51110663	0.521248655	0.529328624	0.528237313	0.517531622	0.482467267	0.474168604	0.490742813	0.481831948	0.463088668	0.490002715	0.508770266	0.490910826	0.491072708	0.508926949	0.518168632
CM007528.1_58581316	0.464413512	0.524962489	0.510414251	0.49000268	0.541477437	0.541489208	0.544468227	0.560933981	0.529344351	0.525394764	0.526285171	0.518502428	0.509257359	0.510200312	0.510634	0.509089196	0.480021399	0.468172338	0.490386009	0.466153978	0.491072302	0.508927449	0.523206724	0.533866818	0.549823546	0.536947678	0.546137518	0.545280336	0.537615864	0.545280336	0.526275016	0.519215406	0.480786388	0.489133979	0.499999819	0.509996248	0.509800816	0.4999998	0.473254948	0.464990039	0.481151082	0.472272418	0.453092464	0.479617716	0.499999905	0.481832698	0.499999848	0.508770266	0.518168632
CM007528.1_58615466	0.466763961	0.524353523	0.520389936	0.499999757	0.553837828	0.553863851	0.546052247	0.562992006	0.530519471	0.54367386	0.527228696	0.519208818	0.519211011	0.521238782	0.522177426	0.518850571	0.479196337	0.466783267	0.499999825	0.491803967	0.490910224	0.509089443	0.523202042	0.533298944	0.560861725	0.555234826	0.564348697	0.569527463	0.557208768	0.564235098	0.53497996	0.528787497	0.49038674	0.499999803	0.510412961	0.520796956	0.51958281	0.509088719	0.464394586	0.455543776	0.481153079	0.462407485	0.442846136	0.469484496	0.491072883	0.473263151	0.491380443	0.499999875	0.509088919
CM007528.1_58663947	0.499999744	0.53933344	0.545270355	0.522188928	0.558909038	0.560300561	0.548767199	0.567903925	0.532507293	0.538332138	0.529356275	0.521246874	0.510201088	0.510864988	0.511106476	0.509801815	0.499999847	0.477302295	0.499999907	0.508771039	0.499999917	0.518173918	0.499999647	0.554429478	0.584312768	0.568140044	0.577782634	0.589885759	0.565577336	0.572243609	0.534415509	0.530556426	0.490386249	0.499999704	0.520812121	0.520383052	0.51997943	0.509613368	0.461658958	0.441577545	0.470072425	0.460914425	0.440498417	0.466776783	0.490002105	0.461667561	0.490386249	0.499999757	0.509997331
CM007528.1_58735037	0.482155681	0.524968786	0.511108493	0.499999847	0.545204373	0.546237745	0.538349249	0.555234826	0.520387322	0.536940371	0.519217607	0.509997259	0.4999999	0.49999985	0.499999744	0.509432467	0.49999983	0.478742835	0.49074159	0.491526038	0.499999975	0.517850574	0.523213628	0.553463439	0.592722295	0.565659649	0.5749739	0.579721721	0.564425019	0.571027103	0.542260958	0.540695891	0.499999787	0.511359731	0.532524973	0.541454126	0.539838981	0.529935578	0.4999999	0.480407317	0.49999985	0.489586023	0.468172338	0.499999788	0.520388644	0.489798493	0.520388644	0.529935578	0.532513306
CM007528.1_58862708	0.461675995	0.52851841	0.52436197	0.51218927	0.561847279	0.563382514	0.551808038	0.539878898	0.533242171	0.537647652	0.529368067	0.521712259	0.520389936	0.510635048	0.511107192	0.519987169	0.499999818	0.467450915	0.499999947	0.499999971	0.499999946	0.509090205	0.539245777	0.537007147	0.57557315	0.558605456	0.579452052	0.573668142	0.547942409	0.566989615	0.535649783	0.52126014	0.48958545	0.511900455	0.5221968	0.521710549	0.531179339	0.511107559	0.479609586	0.457601263	0.478287349	0.466008487	0.466757442	0.474413572	0.499999846	0.468161527	0.499999832	0.511107192	0.522697394
CM007528.1_58863183	0.461675995	0.514278887	0.51219146	0.511623363	0.559021414	0.56042394	0.549784809	0.538366409	0.531843603	0.546998854	0.539112931	0.532519151	0.530551683	0.521251953	0.522192864	0.529957064	0.510635652	0.478278537	0.509802833	0.509090114	0.509258498	0.518176535	0.537323786	0.546238192	0.586199225	0.568284202	0.589228846	0.582761028	0.55746172	0.576452794	0.54451771	0.531859944	0.499999848	0.523776181	0.533248572	0.532513306	0.541500829	0.52219492	0.489797935	0.468150695	0.489133586	0.477302295	0.477804644	0.487186111	0.510866505	0.478746038	0.511359731	0.522192864	0.533991231
CM007528.1_59466417	0.582076921	0.586886831	0.560632523	0.548493765	0.560506786	0.561983742	0.542424035	0.542411296	0.533261562	0.538392168	0.531209564	0.499999781	0.499999897	0.499999736	0.499999721	0.49999994	0.48809856	0.461653326	0.48913174	0.49000087	0.489584343	0.4999999	0.541430895	0.535679836	0.553820648	0.547457464	0.547457464	0.552991052	0.522204664	0.544321487	0.509802381	0.499999912	0.468134338	0.49999987	0.499999912	0.499999812	0.499999781	0.488639457	0.443568816	0.433888538	0.456689886	0.454745829	0.443568816	0.465209741	0.48958512	0.46943414	0.489132793	0.499999736	0.511360547
CM007528.1_59499331	0.553314444	0.578067144	0.556558242	0.532536889	0.54427591	0.545270355	0.529957064	0.528809295	0.519987169	0.508771152	0.509433035	0.480405001	0.470627679	0.470047004	0.468810334	0.470619834	0.46813984	0.452562246	0.470025686	0.472241133	0.480399162	0.490001061	0.525589204	0.522214371	0.537426923	0.521724804	0.521724804	0.529379894	0.499999871	0.520397046	0.490910026	0.489363376	0.459293021	0.488638833	0.48913253	0.489585681	0.489797879	0.478742835	0.449212351	0.439138066	0.449233246	0.456689886	0.444827821	0.466751108	0.490001531	0.470047004	0.489363989	0.499999846	0.511108093
CM007528.1_59814303	0.517232818	0.556771085	0.535645443	0.534005396	0.547377973	0.53561141	0.531194331	0.520392757	0.52081675	0.519597136	0.531870917	0.489133191	0.466744591	0.476776572	0.475648856	0.477797051	0.474403379	0.45481141	0.453635364	0.458428429	0.46596608	0.476215964	0.522701681	0.499999911	0.528528877	0.499999848	0.499999848	0.511624501	0.475646179	0.499999815	0.478742835	0.511624902	0.465201967	0.499999809	0.499999903	0.487810355	0.488099871	0.47730013	0.443568816	0.432424103	0.441053186	0.45033937	0.435115146	0.460728839	0.488639457	0.465225144	0.488375633	0.499999744	0.511900455
CM007528.1_62420267	0.517845631	0.534836693	0.5433936	0.524353523	0.555078467	0.553657615	0.561847279	0.558983888	0.583632821	0.557715837	0.540370739	0.546273757	0.554075868	0.576681137	0.566013087	0.564707539	0.499999837	0.473027656	0.5509331	0.523776181	0.549707876	0.52626228	0.510867495	0.473011023	0.49999988	0.523230021	0.511360752	0.520818214	0.510635957	0.510867182	0.489363874	0.419548893	0.449040187	0.462614091	0.450267769	0.46356456	0.462665258	0.439657995	0.435060822	0.417996157	0.442386981	0.454762363	0.455754079	0.454778689	0.457588453	0.467468701	0.466744591	0.468810334	0.429424759
CM007528.1_62582408	0.528534302	0.5318819	0.547959166	0.509801731	0.540674195	0.530556426	0.529939951	0.528254122	0.552794879	0.536280565	0.530556426	0.537623694	0.55153724	0.554201784	0.54609468	0.536955153	0.480018894	0.455784137	0.531838048	0.510201479	0.531843603	0.49999979	0.509257879	0.499999888	0.499999815	0.521712259	0.510635504	0.537639597	0.509801731	0.51041382	0.509613143	0.46944787	0.479187495	0.499999848	0.48958545	0.499999757	0.499999629	0.499999787	0.488893049	0.460140864	0.480021399	0.478288986	0.470647371	0.489586106	0.489798228	0.499999694	0.488892612	0.489364691	0.49999979
CM007528.1_63335560	0.547299098	0.548130338	0.531174407	0.526269953	0.499999671	0.513882233	0.473027656	0.486493641	0.45487666	0.456157661	0.453449684	0.460703905	0.416122166	0.427936839	0.427936839	0.409153025	0.385591136	0.381328335	0.339268834	0.350567222	0.339268834	0.36315402	0.391503303	0.289926594	0.241684256	0.237344247	0.220186227	0.221599373	0.208512306	0.173889995	0.180742086	0.168837285	0.143859523	0.137915366	0.145082376	0.125686242	0.119186201	0.11452684	0.079918346	0.064338283	0.076213718	0.076213718	0.08287992	0.06939247	0.057000144	0.077221752	0.056060453	0.068298731	0.047900686
CM007529.1_203456	0.407394328	0.454745829	0.448960746	0.443547162	0.499999788	0.499999721	0.486494224	0.499999745	0.482173013	0.440259834	0.463226184	0.499999583	0.49999938	0.461909761	0.463269168	0.481516526	0.542904735	0.587030746	0.519951053	0.466840486	0.518484282	0.539623499	0.459656734	0.520790931	0.561433757	0.563547524	0.572065787	0.51721691	0.535485262	0.499999425	0.539566041	0.552821323	0.554647002	0.539662086	0.538171857	0.542826455	0.563226382	0.5658352	0.610857443	0.623651086	0.57171744	0.591381929	0.595713798	0.591381929	0.585625753	0.574104344	0.604812064	0.623218436	0.585938694
CM007529.1_223174	0.411304554	0.471476009	0.465178713	0.462665258	0.538300926	0.540342756	0.512189845	0.537334168	0.531114615	0.473040193	0.499999462	0.528471032	0.529305154	0.484394514	0.484393522	0.515135861	0.550999233	0.589652205	0.534283126	0.499999559	0.533168262	0.533158748	0.442318414	0.570169795	0.586917895	0.583403691	0.594972595	0.542576555	0.558051103	0.530189751	0.563170733	0.576180321	0.574024973	0.567545609	0.56541841	0.567083421	0.58284739	0.600932278	0.623411502	0.634124457	0.587589567	0.580610098	0.583392336	0.578232378	0.573846384	0.565076324	0.538105386	0.60141704	0.578455436
CM007529.1_338191	0.427353834	0.467456884	0.473241496	0.481151986	0.539048423	0.551673517	0.527219856	0.546009882	0.542271893	0.50925685	0.520803005	0.538281098	0.537584247	0.520374698	0.509996202	0.529914397	0.559939492	0.584753664	0.536388443	0.521701473	0.533956055	0.534720631	0.416626193	0.547318845	0.572095885	0.557443091	0.564615965	0.529344351	0.528244069	0.519587565	0.518846503	0.531810939	0.529336479	0.522184996	0.499999732	0.509995855	0.519581736	0.532471878	0.54957507	0.549612823	0.528227089	0.50980076	0.526269953	0.50925685	0.50925685	0.499999778	0.489586769	0.528237313	0.509431369
CM007529.1_356056	0.413112873	0.457575769	0.448444106	0.464407284	0.509431622	0.519978026	0.499999752	0.517841432	0.509996552	0.491072883	0.489798801	0.509088686	0.518166877	0.499999775	0.490568267	0.519585185	0.546077931	0.567810907	0.512187696	0.499999757	0.523213628	0.534728174	0.445842608	0.558983888	0.583801947	0.557476623	0.563088187	0.528787497	0.528244069	0.519587565	0.519207631	0.533209761	0.530524168	0.52321141	0.4999996	0.520374698	0.529905913	0.544096073	0.560442547	0.561727515	0.547712261	0.539030094	0.552274471	0.536896253	0.536896253	0.52823057	0.520380262	0.555090229	0.528240576
CM007529.1_368919	0.415747803	0.458475457	0.450972627	0.457828887	0.508926551	0.518166877	0.507935324	0.516382353	0.508926337	0.484382476	0.491072883	0.516382353	0.524557084	0.508769668	0.499999702	0.517529245	0.542234523	0.550622975	0.521243811	0.509612479	0.520383052	0.533190607	0.437007774	0.551762965	0.564572378	0.554943356	0.558724455	0.527720882	0.527217025	0.518848535	0.518496777	0.519585185	0.527717845	0.510412864	0.490002715	0.509088028	0.51816142	0.52876195	0.547696197	0.538281098	0.52720241	0.518498657	0.533240535	0.51783981	0.518163161	0.508926124	0.499999735	0.534968117	0.517228558
CM007529.1_577418	0.439912269	0.478280347	0.466148726	0.474180278	0.527225693	0.536925628	0.524166177	0.533250216	0.527219856	0.499999825	0.509089155	0.532709058	0.542210769	0.525816867	0.516937188	0.534985794	0.549593818	0.560058598	0.532501475	0.539048423	0.5311693	0.531159283	0.438822367	0.56202977	0.573668686	0.563072797	0.570200286	0.537607837	0.536910922	0.519212025	0.518846503	0.519978026	0.528244069	0.51063459	0.489798525	0.509256376	0.518498657	0.529328624	0.54864373	0.539039155	0.52770836	0.519208818	0.53438219	0.518847401	0.519208818	0.509431073	0.499999707	0.536896253	0.518166877
CM007529.1_607777	0.383184955	0.435382415	0.432650855	0.441221059	0.491073084	0.499999871	0.492064474	0.499999861	0.491229807	0.469287504	0.473727167	0.499999727	0.499999774	0.491668133	0.483345415	0.499999744	0.519580442	0.524322476	0.479619193	0.481834425	0.480413194	0.489587046	0.440643064	0.509613451	0.529944133	0.509996604	0.510634131	0.491073084	0.491073077	0.481151082	0.472794167	0.471223096	0.481834425	0.458556905	0.440627278	0.463147066	0.472794167	0.480794024	0.499999762	0.490387237	0.481838853	0.471237559	0.491380955	0.472291135	0.472291135	0.462454591	0.458603089	0.499999658	0.481499984
CM007529.1_660896	0.380274855	0.434035377	0.431555303	0.43822944	0.490568267	0.499999758	0.491667979	0.499999777	0.490568504	0.46729518	0.47176233	0.49999981	0.508472815	0.491073475	0.482773219	0.499999804	0.520795585	0.524922236	0.499999646	0.509088686	0.499999789	0.51086436	0.421590684	0.529360146	0.529364176	0.519975446	0.522183174	0.499999797	0.499999675	0.490198844	0.481837888	0.470085187	0.490910835	0.479194954	0.460190377	0.482161904	0.490911259	0.499999714	0.528223839	0.50961224	0.499999749	0.490743057	0.508331526	0.490743057	0.48150184	0.481837888	0.470674618	0.50892612	0.491229628
CM007529.1_837853	0.383512692	0.412825465	0.414868091	0.421210818	0.471769043	0.480790684	0.475041156	0.483065067	0.471779018	0.452634898	0.45481141	0.483346649	0.491667967	0.474194414	0.466773622	0.482772409	0.509611664	0.511356713	0.490386986	0.508769866	0.490742595	0.499999619	0.437998701	0.526285171	0.526287621	0.517842362	0.519585185	0.499999698	0.499999812	0.491229628	0.483619039	0.47326577	0.491804364	0.471223096	0.45397559	0.475049393	0.483619039	0.491380933	0.508472461	0.499999834	0.483619521	0.473739669	0.492064604	0.466768695	0.466768695	0.457858615	0.444980507	0.483064498	0.466759193
CM007529.1_1158031	0.411228037	0.423393407	0.431597741	0.439307476	0.490743034	0.490568267	0.476222616	0.47659437	0.472297363	0.453363688	0.455604918	0.483619039	0.499999779	0.483619521	0.475452244	0.491804519	0.518843347	0.51110484	0.490910852	0.508331675	0.491229448	0.490568267	0.460457793	0.516659759	0.508619546	0.516937772	0.51784306	0.499999848	0.499999804	0.491667808	0.483882679	0.483616232	0.49218827	0.481151082	0.462423223	0.475455893	0.483882679	0.491526964	0.508331379	0.499999859	0.483883136	0.474189706	0.492188556	0.468334168	0.468334168	0.467835691	0.456382927	0.491936656	0.476221002
CM007529.1_1273884	0.411228037	0.443663214	0.43793711	0.447802622	0.490742834	0.490568254	0.476221002	0.476592699	0.472294147	0.443974038	0.444932991	0.474624661	0.491526792	0.483347156	0.475045277	0.491526813	0.519579372	0.511620554	0.490568034	0.508618962	0.49091065	0.490198844	0.476219205	0.517233448	0.50892739	0.51753076	0.518502428	0.4999998	0.499999739	0.491380773	0.483346649	0.474613741	0.483880043	0.470663018	0.451338272	0.466226303	0.475045277	0.482472405	0.49999966	0.491073276	0.475047236	0.46504327	0.484136966	0.45984334	0.45984334	0.466773622	0.446873252	0.483617884	0.459175803
CM007529.1_1499478	0.411228037	0.443663214	0.44762756	0.452335521	0.499999759	0.490003002	0.475041156	0.467827384	0.472294147	0.443974038	0.446831822	0.466216	0.483617381	0.491229976	0.482473274	0.499999859	0.531119436	0.524919277	0.499999757	0.518164164	0.499999854	0.499999559	0.46729518	0.499999833	0.499999825	0.509088719	0.509996604	0.491380773	0.491380781	0.491380773	0.475045277	0.464407284	0.466200589	0.458580033	0.440690923	0.456428105	0.465644933	0.46504327	0.491380933	0.482158894	0.465650554	0.455629285	0.475842596	0.449515006	0.451122929	0.465644933	0.445931615	0.475041156	0.449481102
CM007529.1_1516669	0.39722209	0.444885414	0.440036213	0.444048818	0.490003294	0.490198884	0.475448385	0.468334168	0.471779018	0.443099728	0.445909353	0.465644933	0.483345415	0.491073677	0.482161904	0.499999739	0.540535091	0.536342541	0.50980076	0.517840734	0.509431369	0.510199929	0.468814014	0.508770678	0.509432182	0.517842362	0.518849436	0.499999698	0.499999834	0.508769866	0.491527141	0.47326577	0.483063186	0.468854945	0.448414322	0.464451445	0.473744712	0.473276579	0.499999737	0.490911046	0.473747324	0.463794081	0.483618354	0.458531403	0.45984334	0.466221054	0.446873252	0.475448385	0.450307599
CM007529.1_2311941	0.373731781	0.4144466	0.416299532	0.407628036	0.443940668	0.445084161	0.437111235	0.447783225	0.42851503	0.404208046	0.412107392	0.43924752	0.450291756	0.456394212	0.447783225	0.465025634	0.499999637	0.487812874	0.470076737	0.481833671	0.471212133	0.468850113	0.440179014	0.499999924	0.480781126	0.4999998	0.499999724	0.475032908	0.490742834	0.490386989	0.472297363	0.481499137	0.482771186	0.459389819	0.459400586	0.473279168	0.482472405	0.490743057	0.509256376	0.499999832	0.482161221	0.472287911	0.483880513	0.466200589	0.46729518	0.474187444	0.455592804	0.483616728	0.465617437
CM007529.1_2518773	0.34229103	0.410115982	0.411402359	0.403538132	0.453868339	0.443787564	0.435876664	0.455580473	0.426898845	0.409331646	0.418262158	0.444909249	0.45477217	0.462423223	0.452254746	0.471758888	0.499999685	0.486852202	0.466776783	0.49019835	0.479189042	0.466783267	0.450211745	0.510414523	0.478741288	0.509801478	0.520387322	0.491072695	0.510200602	0.509996904	0.490003264	0.499999746	0.499999785	0.465263335	0.47679025	0.490568504	0.499999726	0.509431093	0.519584104	0.509996904	0.490911058	0.481497282	0.483061286	0.473727167	0.47372472	0.482770414	0.464381865	0.491804072	0.474171028
CM007529.1_2750675	0.361984804	0.424459928	0.422564342	0.4036764	0.453886084	0.455858651	0.435913929	0.444932991	0.425529036	0.399060303	0.406786432	0.435950896	0.444885414	0.451373233	0.440722792	0.461701556	0.489135076	0.473069455	0.454843994	0.489798801	0.478288986	0.465263335	0.448554509	0.499999818	0.478282025	0.499999823	0.51041339	0.4824681	0.489799112	0.499999654	0.480028926	0.49999978	0.509612774	0.463601389	0.464464037	0.480794024	0.490568489	0.499999735	0.499999682	0.499999819	0.48150079	0.472278662	0.482770414	0.46376018	0.465611997	0.47461585	0.455556129	0.483615085	0.465600917
CM007529.1_2869372	0.340165305	0.398177489	0.401727784	0.3978509	0.439522792	0.440627278	0.4295036	0.439217501	0.420226172	0.402590324	0.410436062	0.43819725	0.438132931	0.452319502	0.444980507	0.452254746	0.488894683	0.471564137	0.43432331	0.451338272	0.447253023	0.431522356	0.451063129	0.467480491	0.468815231	0.469475357	0.479616473	0.455580473	0.459421904	0.468860017	0.439692953	0.458591672	0.460978661	0.434370498	0.434417676	0.450517913	0.461743733	0.470101833	0.479624633	0.455903183	0.439692953	0.429842809	0.444980507	0.423167118	0.425852682	0.433747273	0.431079231	0.45481141	0.432372858
CM007529.1_2983689	0.353213106	0.407122073	0.410505133	0.405187035	0.448436411	0.449418579	0.43819725	0.447802622	0.429947308	0.411258691	0.420150233	0.446914322	0.446873252	0.461760564	0.454045539	0.46172686	0.499999634	0.48650014	0.439488324	0.45398973	0.450348818	0.433050598	0.449481102	0.469457045	0.470639534	0.471223096	0.480788534	0.456360152	0.451390548	0.469493622	0.441991927	0.458603089	0.460229788	0.442656557	0.442689619	0.456020394	0.467562346	0.476810837	0.466846934	0.440138049	0.432011732	0.421100659	0.439692953	0.415771671	0.424622887	0.427323118	0.422595233	0.449499722	0.424190472
CM007529.1_3086059	0.352590842	0.406984144	0.407177361	0.403342455	0.445112099	0.446213613	0.428322289	0.43819725	0.418756176	0.401048683	0.4088178	0.437145692	0.437076882	0.451425298	0.442982957	0.451355653	0.48864276	0.472343575	0.429631058	0.444909249	0.440563052	0.422287206	0.447725198	0.460140864	0.460130847	0.461692991	0.471215852	0.447725198	0.451355653	0.46021011	0.432554014	0.460969438	0.46171849	0.442623142	0.441347776	0.45599126	0.46755072	0.477329459	0.467544772	0.441420097	0.433351551	0.422595233	0.440786021	0.417241048	0.423167118	0.425790303	0.424049073	0.450443324	0.425594815
CM007529.1_3091509	0.353213106	0.407122073	0.398500091	0.394656291	0.437167461	0.438346152	0.427159207	0.437179839	0.417327359	0.399603179	0.407272705	0.436097863	0.436024627	0.450517913	0.443010223	0.450443324	0.488379853	0.47157462	0.437047823	0.452270881	0.448348198	0.43010228	0.457101798	0.468172338	0.469452542	0.470085187	0.480023906	0.455592804	0.46172686	0.470093625	0.440880044	0.457739783	0.459432451	0.441347776	0.452855378	0.466126568	0.477833258	0.488643233	0.478766969	0.453956245	0.445306363	0.434650105	0.451425298	0.428626957	0.434942911	0.438565649	0.435908478	0.46100588	0.437207181
CM007529.1_4153176	0.319441399	0.356899653	0.357767237	0.360759417	0.408044294	0.409431902	0.400565215	0.411676122	0.384792261	0.379617053	0.380467724	0.410378858	0.41549239	0.432053836	0.423786018	0.422397486	0.471241075	0.466078312	0.434745634	0.440207263	0.436972916	0.433578048	0.431890102	0.453905006	0.463719178	0.457080453	0.472776752	0.451078034	0.456371464	0.471769043	0.444073935	0.456854159	0.451390548	0.433050598	0.443940668	0.46028826	0.4706942	0.468884582	0.470690203	0.447419998	0.442020784	0.429999111	0.447821781	0.427265547	0.431972174	0.437248005	0.428571136	0.434942911	0.433705292
CM007529.1_4877179	0.332453113	0.366687803	0.365774477	0.350330027	0.395751629	0.397571685	0.385479757	0.403468564	0.368488418	0.368217327	0.367494153	0.392759931	0.401557479	0.417498648	0.407744709	0.405694964	0.476808414	0.457625792	0.447324909	0.442901139	0.450367876	0.446265337	0.445909353	0.478290843	0.489364612	0.470085187	0.479617716	0.457799024	0.463773792	0.480416595	0.440848858	0.452874644	0.4462912	0.442656557	0.453921242	0.479209458	0.489800078	0.489135958	0.489587785	0.468215394	0.4706942	0.4602395	0.473739669	0.453197961	0.454837541	0.464432607	0.439591029	0.442955834	0.441845932
CM007529.1_5144804	0.359001555	0.377799534	0.360836711	0.365944025	0.410117317	0.411756228	0.395889124	0.41694561	0.384309762	0.382260227	0.383625078	0.40662928	0.404831238	0.429999111	0.420376613	0.4186751	0.499999506	0.487509023	0.469475357	0.453122781	0.460180379	0.458580033	0.443921859	0.489364612	0.489133284	0.480413194	0.480021399	0.457799024	0.472284901	0.490003002	0.451408049	0.463638275	0.446265337	0.439940845	0.45171961	0.479206765	0.479625868	0.489366449	0.479624633	0.478301308	0.471244551	0.460229788	0.48150184	0.4602395	0.480792838	0.471775547	0.446265337	0.447396412	0.447372578
CM007529.1_5291468	0.410917915	0.418093514	0.396365122	0.38819011	0.423834186	0.423761636	0.40629201	0.425737779	0.390063588	0.383817675	0.389491015	0.406405161	0.395579303	0.429895254	0.420226172	0.401146341	0.466815084	0.44804014	0.436926634	0.43470564	0.43938456	0.434370498	0.441757149	0.476231029	0.488099871	0.467503994	0.457664496	0.454759087	0.463096094	0.480023906	0.439591029	0.452816915	0.443879679	0.428308423	0.439940845	0.469502736	0.459432451	0.478301308	0.470670828	0.468193903	0.480418918	0.470089319	0.472785559	0.470093625	0.480790684	0.481153079	0.45681352	0.458591672	0.457714771
CM007529.1_5342299	0.396754027	0.400182388	0.369444198	0.369712171	0.405893793	0.407661912	0.38466162	0.413721189	0.38584441	0.388477533	0.385185263	0.402958794	0.404467545	0.427082479	0.41706666	0.408704357	0.47625125	0.457558857	0.443756534	0.439419208	0.446109292	0.439940845	0.461692991	0.47374854	0.488099495	0.466789577	0.468172338	0.455543776	0.460951146	0.478754145	0.437127796	0.44669053	0.439940845	0.423022129	0.43543634	0.468220861	0.469489165	0.478299664	0.468860017	0.468188612	0.479623149	0.469480031	0.481499137	0.468204658	0.489587046	0.489799426	0.464472264	0.466808817	0.467509741
CM007529.1_5501784	0.399790298	0.421730749	0.389690361	0.398134005	0.439591029	0.431079231	0.407396134	0.427266974	0.40835767	0.419372603	0.416866338	0.423786018	0.423672357	0.445074821	0.436134206	0.418391804	0.480794993	0.454941185	0.433535454	0.447744691	0.442818608	0.439556984	0.466759193	0.470068274	0.490002154	0.464401013	0.465007927	0.46044233	0.456371464	0.471769043	0.447841082	0.425594815	0.441875231	0.425462749	0.435822522	0.464451445	0.466221054	0.473276579	0.465049258	0.445931615	0.466226303	0.456394212	0.459201972	0.455641522	0.465639535	0.474626748	0.452303265	0.453197961	0.454017582
CM007529.1_5664440	0.402261006	0.419909175	0.387531833	0.388388622	0.432999774	0.435692402	0.409531496	0.438165154	0.410750097	0.413931827	0.410436062	0.425852682	0.427051955	0.450480593	0.440786021	0.421581228	0.478760559	0.462736215	0.447253023	0.453107732	0.449336672	0.4450561	0.462415247	0.467480491	0.489133284	0.46168458	0.46238388	0.457779004	0.453122781	0.469480031	0.433705292	0.430042324	0.435779172	0.420517791	0.431522356	0.461752042	0.463125317	0.470674618	0.46172686	0.440659168	0.463132514	0.452270881	0.456371464	0.452287188	0.471769043	0.472291135	0.447348868	0.448436411	0.449418579
CM007529.1_5706041	0.404812165	0.41999771	0.387724569	0.386897532	0.431687665	0.434464472	0.408253938	0.425966558	0.39999972	0.414095468	0.410646188	0.427265547	0.429597703	0.452351475	0.443010223	0.42450082	0.470101833	0.451761669	0.438271962	0.453137988	0.450348818	0.44623962	0.444956876	0.468172338	0.489364612	0.453961588	0.46374654	0.459158252	0.45481141	0.470670828	0.437214064	0.435822522	0.441845932	0.426898845	0.437087779	0.464445231	0.465049258	0.472294147	0.454850669	0.434824994	0.45487666	0.443998207	0.449515006	0.445004263	0.464426183	0.463800747	0.438419825	0.439659021	0.440754356
CM007529.1_6494710	0.413536614	0.426330272	0.391170565	0.383005127	0.428700435	0.430162136	0.403468564	0.417180543	0.384972714	0.411350275	0.40739196	0.424743818	0.427212408	0.450536622	0.440880044	0.431225593	0.47010617	0.452874644	0.440659168	0.472785559	0.471219379	0.468860017	0.465628496	0.478750936	0.499999691	0.47228167	0.490910826	0.484134935	0.482471097	0.499999778	0.465055067	0.467533116	0.480418918	0.456827028	0.467527402	0.490743503	0.491229976	0.490743281	0.463800747	0.443972695	0.466226303	0.456394212	0.459201972	0.455641522	0.465639535	0.474626748	0.452303265	0.453197961	0.454017582
CM007529.1_7997476	0.413536614	0.426330272	0.400582622	0.394656291	0.445167978	0.446265337	0.418465553	0.430870801	0.40182634	0.424907803	0.42310139	0.438293335	0.43822944	0.452367651	0.443037205	0.436024627	0.490387499	0.467527402	0.453961588	0.483062429	0.481497282	0.480026415	0.442150451	0.49999978	0.51020136	0.481499137	0.499999855	0.49230846	0.491526813	0.509088486	0.475452244	0.480027774	0.490911046	0.470085187	0.480026415	0.499999776	0.499999785	0.49999966	0.474624661	0.466200589	0.484624599	0.475448385	0.476951479	0.475043105	0.483881596	0.484137392	0.473271177	0.473739669	0.482772409
CM007529.1_8939698	0.434784591	0.443663214	0.407398547	0.403593577	0.437167461	0.438346152	0.412740528	0.424961292	0.396344197	0.419372603	0.416866338	0.432013159	0.434083793	0.457154831	0.448699467	0.440235608	0.482160503	0.468860017	0.455568329	0.491526623	0.482769015	0.481499137	0.459826913	0.489798493	0.499999881	0.473263151	0.491526494	0.485511683	0.484135337	0.499999698	0.469301476	0.472284901	0.483063186	0.463096094	0.47228167	0.491936777	0.492308694	0.491936656	0.468334168	0.460449988	0.478283287	0.470202636	0.471870831	0.469756864	0.477962414	0.485513389	0.467818881	0.468330102	0.468814014
CM007529.1_9425019	0.407240395	0.420085848	0.38791557	0.38406887	0.425660229	0.427021429	0.402947037	0.415644452	0.385876781	0.410291543	0.406517511	0.422578991	0.424907803	0.44604161	0.437248005	0.4284225	0.471779018	0.455917816	0.443896174	0.482158894	0.472776752	0.470670828	0.444823554	0.478292464	0.489586106	0.462423223	0.482156387	0.477293793	0.475039172	0.491073276	0.459859567	0.460987683	0.473271177	0.460969438	0.470670828	0.491230174	0.491936797	0.491526964	0.475045277	0.458512739	0.477302295	0.467827384	0.469760287	0.468334168	0.469298037	0.484384789	0.465037457	0.465639535	0.466205678
CM007529.1_10685192	0.407081891	0.409011394	0.376706092	0.389379907	0.429790307	0.431030088	0.396083988	0.40886546	0.378868961	0.403779717	0.399197551	0.415568707	0.415415868	0.438293335	0.429691074	0.418317877	0.463125317	0.44623962	0.433492667	0.472782561	0.463081435	0.460200139	0.436048229	0.467492255	0.479189042	0.45223837	0.47175561	0.461047466	0.467290708	0.482469598	0.452647968	0.460978661	0.473268557	0.460960394	0.470666812	0.491381117	0.491804472	0.491526976	0.475448385	0.458503492	0.477300789	0.467823047	0.469294568	0.468330102	0.469753633	0.484623693	0.465623058	0.466205678	0.466200589
CM007529.1_12265089	0.391339072	0.402089081	0.3863083	0.388843383	0.439488324	0.441727511	0.412391748	0.416630077	0.388661315	0.408488795	0.406063198	0.419652649	0.412391748	0.427159207	0.416866338	0.409331646	0.454785381	0.435648576	0.421293894	0.462407485	0.453062036	0.450348818	0.393901213	0.444885414	0.468156177	0.443819015	0.46238388	0.452555622	0.459140659	0.47372212	0.443930092	0.458568578	0.471223096	0.469470882	0.480022749	0.499999702	0.499999739	0.499999866	0.491667828	0.46673982	0.476948467	0.4672861	0.469746969	0.467814526	0.453313983	0.468810334	0.456325762	0.457080453	0.466184982
CM007529.1_12450451	0.388435316	0.399999916	0.376564521	0.380247159	0.438271962	0.449357116	0.419512373	0.423499805	0.397417848	0.415183654	0.413536614	0.437076882	0.429456367	0.444980507	0.434824994	0.426943776	0.472779756	0.456786237	0.43938456	0.480788534	0.471208601	0.469470882	0.392090387	0.466763961	0.489364245	0.462391711	0.480785419	0.467797639	0.475436795	0.491229268	0.460449988	0.479196337	0.499999744	0.480411952	0.49056802	0.508195207	0.507935324	0.508195353	0.491667828	0.475438807	0.485300011	0.476215964	0.477958701	0.476587985	0.468806486	0.469746969	0.457779004	0.458484766	0.467281626
CM007529.1_12468878	0.391339072	0.402089081	0.396173797	0.388843383	0.439488324	0.441727511	0.412391748	0.416630077	0.388661315	0.400489847	0.404344645	0.428322289	0.420884994	0.436024627	0.425795254	0.407724671	0.454785381	0.435648576	0.430881077	0.471758888	0.452173147	0.450348818	0.402348238	0.443663214	0.457613886	0.443819015	0.46238388	0.452555622	0.459140659	0.47372212	0.451855258	0.468193903	0.48114999	0.470655199	0.480787568	0.491804519	0.492064474	0.491804376	0.483343657	0.467281626	0.470635518	0.460434496	0.463316103	0.461648803	0.453313983	0.462218566	0.449413076	0.450259815	0.46673982
CM007529.1_13151606	0.385382334	0.387037848	0.371608308	0.377933967	0.428230214	0.430881077	0.402225984	0.40398094	0.388477533	0.413766367	0.405947635	0.420884994	0.410792017	0.428322289	0.418168638	0.409230605	0.446769225	0.436886081	0.413349737	0.462399674	0.444789195	0.44166777	0.409230605	0.429613282	0.466751108	0.438159792	0.458522169	0.449395876	0.45776889	0.463073992	0.441141337	0.455858651	0.470658998	0.459368409	0.470072425	0.491380781	0.491667828	0.49138061	0.482468765	0.465600917	0.469287504	0.458475457	0.461635099	0.459810446	0.451048167	0.460434496	0.44674839	0.447686232	0.458465993
CM007529.1_13350668	0.407240395	0.406157522	0.389690361	0.393048147	0.434824994	0.435913929	0.418093514	0.408958345	0.399736463	0.427219551	0.419652649	0.436176753	0.420553684	0.450371021	0.440319845	0.429597703	0.463132514	0.454941185	0.444885414	0.491229628	0.473257742	0.471226618	0.410115239	0.465263335	0.489364691	0.458591672	0.480414272	0.467290708	0.474618143	0.481835397	0.449548775	0.468864838	0.481153984	0.458580033	0.468860017	0.49107365	0.491804664	0.491380933	0.474624661	0.459175803	0.470211965	0.460465444	0.464373045	0.463333256	0.457284205	0.471064716	0.45186938	0.452634898	0.454723922
CM007529.1_13636512	0.415747803	0.421649402	0.396672259	0.397993094	0.43362069	0.434745634	0.418025536	0.40886546	0.399603179	0.426054927	0.418243534	0.434120136	0.418025536	0.450355105	0.440291707	0.429550826	0.463125317	0.456827028	0.439096204	0.483343657	0.465001924	0.462415247	0.416702877	0.466783267	0.489798228	0.459411167	0.480788534	0.47544066	0.47461585	0.481834425	0.449531984	0.458591672	0.471769043	0.458568578	0.468854945	0.490743509	0.491526964	0.491073472	0.473739669	0.457808943	0.469301476	0.459184476	0.462790449	0.461069361	0.454734896	0.469298037	0.448627185	0.449498158	0.451855258
CM007529.1_13943414	0.402261006	0.410839282	0.392824709	0.394336244	0.420074075	0.430980568	0.415338918	0.40588174	0.399469061	0.424800024	0.416706621	0.426054927	0.410026424	0.442200049	0.431931222	0.420950727	0.464413512	0.459400586	0.430517312	0.466744591	0.456302974	0.45477217	0.395799947	0.457651981	0.480407317	0.453107732	0.472272418	0.4672861	0.465617437	0.481499137	0.447802622	0.469484496	0.481499984	0.460190377	0.460960394	0.482161904	0.483617884	0.482772409	0.466205678	0.451063129	0.462796441	0.452608514	0.45666215	0.453338875	0.447251022	0.454058953	0.431807299	0.43296556	0.436015875
CM007529.1_13948471	0.399578138	0.408883651	0.390798908	0.396042164	0.432327198	0.442818608	0.424745851	0.415415868	0.409630655	0.435061717	0.428221254	0.443076516	0.424745851	0.457838742	0.447783225	0.437042387	0.481153079	0.468850113	0.440064876	0.483615085	0.464375574	0.461692991	0.384016387	0.478288986	0.499999787	0.470080877	0.49019835	0.48334295	0.482469598	0.490568254	0.455629285	0.479197908	0.490568267	0.469475357	0.470080877	0.490911476	0.491667967	0.491229807	0.474184993	0.458484766	0.469756864	0.459818597	0.463321789	0.460449988	0.454035705	0.461069361	0.43915703	0.440207263	0.443006332
CM007529.1_14899802	0.402261006	0.410839282	0.388901222	0.392417929	0.429737397	0.440627278	0.42227505	0.412654118	0.406517511	0.43296556	0.425680014	0.441221059	0.423557534	0.457133633	0.446893825	0.435950896	0.470674618	0.468193903	0.438002787	0.483061286	0.46373962	0.460960394	0.388843383	0.466029433	0.489585778	0.458568578	0.479616473	0.474178028	0.472782561	0.480415519	0.445004263	0.468854945	0.480416595	0.458556905	0.459389819	0.481156853	0.482773219	0.481836155	0.464419958	0.448591008	0.461076557	0.450291756	0.454723922	0.451093083	0.444802964	0.451883337	0.428271777	0.429550826	0.432887649
CM007529.1_14916602	0.399146137	0.41973021	0.396173797	0.401146341	0.440595142	0.451267912	0.431723903	0.420884994	0.418093514	0.44298272	0.436902995	0.451063129	0.434958342	0.459826913	0.449464199	0.449430104	0.482156387	0.480785419	0.449361513	0.49193626	0.474166314	0.471752166	0.398921961	0.476778746	0.478744509	0.469470882	0.490198303	0.474607195	0.483342433	0.491072894	0.457091053	0.470655199	0.481497282	0.459357758	0.459357758	0.481836155	0.483062429	0.482468765	0.474178028	0.458465993	0.461054826	0.450259815	0.461040259	0.451048167	0.444740716	0.452595362	0.429361164	0.422151481	0.424581722
CM007529.1_15304448	0.399146137	0.429361164	0.416254852	0.420074075	0.460180379	0.470651177	0.448572703	0.438100473	0.435876664	0.451048167	0.445797783	0.459158252	0.433900816	0.459175803	0.450291756	0.457788943	0.482156387	0.480785419	0.449361513	0.499999876	0.474166314	0.471212133	0.390221458	0.465232735	0.478744509	0.468840194	0.490198303	0.474607195	0.483342433	0.491072894	0.457091053	0.470655199	0.481497282	0.459357758	0.459357758	0.481836155	0.483062429	0.482468765	0.474178028	0.45776889	0.453326504	0.443006332	0.453301582	0.44298272	0.436946545	0.444782299	0.412214247	0.415183654	0.416409745
CM007529.1_15732240	0.391339072	0.412497736	0.400147457	0.408044294	0.443870575	0.453933347	0.4339744	0.423557534	0.420950727	0.437941218	0.431682036	0.446452559	0.431355251	0.454745829	0.445668935	0.452595362	0.475035054	0.473254948	0.443819423	0.492188196	0.467267903	0.46374654	0.402348238	0.466763961	0.470055489	0.460951146	0.481496277	0.459140659	0.47544066	0.482468765	0.442150451	0.481497282	0.491229445	0.471212133	0.471752166	0.491526976	0.492064472	0.491804376	0.483880043	0.468802814	0.470635518	0.461648803	0.470629749	0.461641883	0.455371231	0.462784427	0.433937741	0.436048229	0.436977145
CM007529.1_15758216	0.399757204	0.435060822	0.409263944	0.413767747	0.455873596	0.467503994	0.46021011	0.440722792	0.458591672	0.47228167	0.468845037	0.481835397	0.463766905	0.491073472	0.482471097	0.490910835	0.499999832	0.470072425	0.473252329	0.525390339	0.499999822	0.479194954	0.415105458	0.475052333	0.499999894	0.489134672	0.510412961	0.499999847	0.50925685	0.519974286	0.480792838	0.480022749	0.499999711	0.479191999	0.479615004	0.499999762	0.499999834	0.499999856	0.491073077	0.474175739	0.475838976	0.466749514	0.475835353	0.466190247	0.457799024	0.466200589	0.438068059	0.43915703	0.437007627
CM007529.1_16251833	0.399440614	0.419448539	0.400268029	0.401426177	0.437076882	0.446810948	0.434083793	0.416918812	0.422458206	0.446489267	0.441168042	0.454756901	0.438957876	0.461682892	0.452661193	0.449498158	0.482160503	0.480790684	0.450243861	0.492064342	0.474609338	0.471765605	0.404320363	0.488377383	0.489798228	0.468860017	0.490198615	0.484134935	0.483063186	0.490911058	0.45641689	0.472284901	0.482471097	0.463096094	0.463103315	0.482775807	0.483619039	0.483346111	0.4762244	0.462778292	0.463871224	0.454058953	0.457880118	0.454745829	0.448795057	0.456689886	0.43608046	0.431468987	0.432406236
CM007529.1_16710659	0.394361755	0.415965439	0.404906407	0.389569212	0.428170491	0.436937924	0.416630077	0.381604062	0.404208046	0.420432439	0.422151481	0.45262178	0.428214304	0.461069361	0.45186938	0.435913929	0.473732212	0.470658998	0.450195573	0.492064227	0.466720392	0.464381865	0.394054267	0.488376504	0.469443349	0.460180379	0.479615004	0.475831729	0.474611441	0.472776752	0.458522169	0.471758888	0.482770414	0.46373962	0.465001924	0.475043105	0.475446345	0.483616728	0.467818881	0.461635099	0.457284205	0.447233762	0.450876132	0.44801009	0.442335989	0.449497037	0.428168842	0.437007774	0.44721644
CM007529.1_16744001	0.401473078	0.4223571	0.410408339	0.394356419	0.435876664	0.443844749	0.4295036	0.402710147	0.416866338	0.43292674	0.435876664	0.466759193	0.441168042	0.468330102	0.459184476	0.453137988	0.481835397	0.479617716	0.457037581	0.499999771	0.474166314	0.472272418	0.383817675	0.499999714	0.479608314	0.470076737	0.490002432	0.484133921	0.48334295	0.482156387	0.459193311	0.472779756	0.483061876	0.464381865	0.465001924	0.475043105	0.475446345	0.483616728	0.467818881	0.454701829	0.457284205	0.447233762	0.450876132	0.44801009	0.443147278	0.450209453	0.428168842	0.437007774	0.438849675
CM007529.1_17282904	0.399440614	0.439209064	0.426724715	0.421146175	0.456348647	0.465606359	0.45186938	0.435130177	0.441221059	0.454047351	0.457799024	0.47729811	0.468814014	0.484856314	0.476592699	0.474182737	0.499999839	0.499999797	0.474173316	0.516383983	0.49138044	0.490742616	0.405776241	0.49999963	0.489798186	0.490002971	0.519586476	0.499999901	0.499999864	0.508770063	0.474624661	0.490742813	0.499999744	0.481832698	0.481833671	0.491668088	0.499999659	0.491667967	0.484623317	0.470193284	0.471064716	0.461655582	0.471868405	0.462231466	0.4572755	0.464866392	0.445630112	0.440691385	0.448748784
CM007529.1_17311578	0.407240395	0.435427295	0.413349737	0.414172833	0.452270881	0.462415247	0.447783225	0.429691074	0.436061201	0.459835055	0.455592804	0.468334168	0.45262178	0.476226023	0.467308688	0.465031451	0.499999757	0.499999788	0.465007927	0.508331859	0.491229268	0.490198844	0.407296963	0.499999647	0.499999857	0.489365758	0.509996604	0.4999998	0.499999781	0.509256625	0.473279168	0.490568267	0.499999804	0.48114999	0.481151082	0.499999736	0.49999975	0.49999981	0.491936656	0.477293793	0.47796493	0.468817846	0.471470722	0.469294568	0.462790449	0.47064145	0.451093083	0.445668935	0.44801009
CM007529.1_18851405	0.396515531	0.408624904	0.376564521	0.375836262	0.428055999	0.440465873	0.425504825	0.39712336	0.42136637	0.445797783	0.440498417	0.447686232	0.426834655	0.445864842	0.444885414	0.448326085	0.499999694	0.510865837	0.457626667	0.509997331	0.499999754	0.499999691	0.379911966	0.49999961	0.487185341	0.488377011	0.499999768	0.490198088	0.499999823	0.510201088	0.480789719	0.489364978	0.499999852	0.489586023	0.489586106	0.50925685	0.499999744	0.509431622	0.4999998	0.49999992	0.484134495	0.474171028	0.475434947	0.474607195	0.467797639	0.477289629	0.448499524	0.449378786	0.458437826
CM007529.1_19172792	0.363259733	0.404098875	0.383316841	0.372542437	0.426395453	0.439173696	0.425327383	0.403970229	0.419607489	0.435651091	0.440400621	0.455519147	0.443741071	0.453919102	0.453062036	0.450291756	0.49019783	0.499999812	0.459303797	0.509802056	0.489797646	0.489797646	0.398522982	0.486493256	0.48837494	0.489133284	0.510866505	0.490741954	0.499999849	0.509801815	0.490198303	0.511107192	0.509801815	0.499999848	0.499999872	0.50943165	0.509257359	0.509431937	0.49999989	0.491072347	0.484132911	0.475022693	0.491936014	0.483612277	0.476205777	0.485077715	0.457708555	0.459096569	0.476573684
CM007529.1_19298069	0.333333268	0.344977273	0.358047956	0.326119042	0.374131026	0.388086241	0.405595749	0.383809756	0.390985649	0.399999947	0.409677634	0.437969913	0.425386889	0.435802085	0.434625593	0.418093514	0.490386435	0.510635177	0.469443349	0.481144024	0.479184545	0.490001818	0.398693189	0.487504441	0.488891014	0.499999748	0.521255252	0.490741985	0.509257618	0.529356275	0.509801145	0.54518808	0.549727129	0.52171394	0.522192864	0.529340513	0.529344351	0.529348387	0.519214229	0.509257667	0.499999771	0.491229095	0.508195812	0.491526334	0.4836128	0.49230813	0.46497224	0.466159128	0.491526185
CM007529.1_19643990	0.437923949	0.43438145	0.429217013	0.424907803	0.458494201	0.467281626	0.454047351	0.43247771	0.443974038	0.456040852	0.459810446	0.478280913	0.463849747	0.485513389	0.477635701	0.468322102	0.515616285	0.508770063	0.475831729	0.499999913	0.483877893	0.475032908	0.400729614	0.480409634	0.473244122	0.482468765	0.491380443	0.486304364	0.485919464	0.492537908	0.463338911	0.483615574	0.491936522	0.474609338	0.466184982	0.477638384	0.477963587	0.477634461	0.464367865	0.459537657	0.460621977	0.452848677	0.456340814	0.452220518	0.453471761	0.455246731	0.436980534	0.432850388	0.441023694
CM007529.1_20038132	0.384069202	0.391744994	0.378152488	0.377743086	0.400532165	0.410601294	0.400489847	0.391157204	0.395799947	0.404937388	0.403750854	0.429318671	0.413879902	0.437068533	0.42712397	0.413766367	0.473729764	0.480413194	0.446727471	0.466179889	0.446706388	0.454759087	0.412205593	0.47730647	0.468815231	0.458556905	0.468840194	0.468306242	0.46673982	0.473257742	0.43819725	0.482155681	0.490568254	0.450348818	0.449377722	0.463794081	0.465037457	0.464413512	0.465623058	0.452568858	0.452634898	0.4421006	0.447233762	0.442125633	0.435027429	0.445649557	0.422151481	0.417888476	0.429190142
CM007529.1_21016792	0.409409964	0.416068067	0.402164517	0.399603179	0.435913929	0.445842608	0.43296556	0.41549239	0.421081395	0.43608046	0.438100473	0.460465444	0.444802964	0.468334168	0.459193311	0.447744691	0.499999702	0.499999797	0.474609338	0.499999736	0.482768391	0.490910852	0.412567066	0.499999701	0.489798186	0.490002971	0.499999785	0.492308347	0.491804376	0.499999843	0.465639535	0.490568254	0.491073077	0.47175561	0.471758888	0.482473919	0.483346111	0.483063748	0.475840689	0.462212175	0.463338911	0.453338875	0.4572755	0.454047351	0.448026372	0.456050738	0.435027429	0.430390526	0.440643064
CM007529.1_21698743	0.411230039	0.439138066	0.423937006	0.419722192	0.454785381	0.464388306	0.449464199	0.431890102	0.438165154	0.451855258	0.456337308	0.468326186	0.452595362	0.476592699	0.467823047	0.457808943	0.491667808	0.490742595	0.466730113	0.507935439	0.483340659	0.482467267	0.397493063	0.499999812	0.489797935	0.490198573	0.50943165	0.499999825	0.499999842	0.508926551	0.475041156	0.490742616	0.499999843	0.481496277	0.481831948	0.491526964	0.491936471	0.491804364	0.483880513	0.469280431	0.471470722	0.461648803	0.464357613	0.462778292	0.456652907	0.463855086	0.443908113	0.437038209	0.446434247
CM007529.1_22078478	0.391339072	0.426266402	0.411505158	0.408149373	0.444885414	0.454759087	0.441168042	0.42600427	0.429550826	0.442125633	0.446810948	0.460457793	0.444782299	0.468330102	0.459184476	0.456348647	0.491229628	0.49038674	0.46373962	0.499999875	0.481830227	0.481497282	0.389403843	0.499999672	0.479611035	0.490002715	0.50943165	0.49193624	0.499999787	0.509256879	0.474187444	0.490910826	0.499999815	0.481147997	0.481149086	0.49123	0.491667967	0.491526813	0.483880513	0.47658479	0.471470722	0.461054826	0.471465567	0.462778292	0.456652907	0.464362818	0.444761463	0.437969913	0.44721644
CM007529.1_24100097	0.415747803	0.447131693	0.430831113	0.428472227	0.464407284	0.473727167	0.459184476	0.43614482	0.448663402	0.451883337	0.465617437	0.477635701	0.462784427	0.48508201	0.476951479	0.46729518	0.508472619	0.499999797	0.4824681	0.516120183	0.499999764	0.490910852	0.403779717	0.511106476	0.499999881	0.509996248	0.528240576	0.516120183	0.517227765	0.527714615	0.482161904	0.490568267	0.509256599	0.490198615	0.490198844	0.499999742	0.499999776	0.499999827	0.491668133	0.476587985	0.470644483	0.461069361	0.464367865	0.461662324	0.455402408	0.463338911	0.443053219	0.438027255	0.446452559
CM007529.1_24126656	0.431263718	0.458475457	0.441637828	0.437145692	0.472782561	0.482156387	0.466200589	0.442175177	0.455617202	0.458512739	0.473263151	0.484623317	0.469287504	0.49242507	0.484383825	0.475037033	0.517227144	0.509612538	0.491380443	0.523783851	0.508619337	0.499999871	0.405038631	0.51110663	0.49999982	0.509996552	0.528780208	0.524164277	0.525816867	0.53688884	0.49999969	0.509612479	0.52823057	0.509996604	0.509800816	0.518159683	0.517225531	0.517527734	0.508618605	0.492064342	0.485300615	0.476589496	0.478588117	0.476948467	0.470199557	0.477635701	0.458503492	0.45186938	0.46044233
CM007529.1_24423269	0.433069195	0.459314668	0.441637828	0.436061201	0.472284901	0.481833671	0.465628496	0.441247394	0.454837541	0.457828887	0.472782561	0.484383825	0.468814014	0.492308694	0.484136966	0.474618143	0.517527734	0.50980076	0.491526494	0.523413397	0.508473322	0.499999783	0.400729614	0.510865494	0.499999848	0.50980076	0.528240576	0.523782075	0.524962489	0.535592221	0.499999709	0.509256625	0.527210994	0.509612538	0.509612538	0.517836575	0.516934377	0.517226357	0.508472648	0.492188308	0.485513389	0.476948467	0.478889015	0.477296629	0.470635518	0.477963587	0.459175803	0.45262178	0.461054826
CM007529.1_24682824	0.427438858	0.456703777	0.438122009	0.431225593	0.480415519	0.49038674	0.473268557	0.430783374	0.462438925	0.465031451	0.481151082	0.491936471	0.475837229	0.499999809	0.491667967	0.482470266	0.526731094	0.519975446	0.49999983	0.532713502	0.517844882	0.509431369	0.385923076	0.522691053	0.51041382	0.520380262	0.538315076	0.533254953	0.53438219	0.546024035	0.508769668	0.518848535	0.53688884	0.519211011	0.519585185	0.526720276	0.525809684	0.52626228	0.516935682	0.4999998	0.492647664	0.484382859	0.485512398	0.484622786	0.477295284	0.485512811	0.467810365	0.461062028	0.469283889
CM007529.1_24906276	0.444849416	0.468815231	0.450310759	0.445975603	0.481499984	0.490910852	0.474620257	0.45033937	0.464426183	0.466763961	0.473732212	0.484623693	0.469290968	0.492425025	0.484384384	0.475444524	0.516935682	0.509431346	0.491526494	0.523413397	0.508473322	0.499999783	0.405776241	0.499999731	0.499999871	0.50980076	0.527724117	0.523413397	0.524962489	0.535592221	0.499999776	0.499999856	0.526264899	0.509256879	0.50925685	0.517524722	0.516652873	0.508472648	0.507935069	0.492537879	0.485720096	0.476950045	0.478890002	0.47729811	0.47063857	0.477963587	0.459826913	0.454058953	0.454035705
CM007529.1_24935792	0.431332276	0.458487086	0.439349629	0.437145692	0.47228167	0.481832698	0.466200589	0.442175177	0.455617202	0.458512739	0.473263151	0.484623317	0.468322102	0.492188556	0.483881596	0.466754283	0.508472815	0.509088919	0.491526487	0.515618178	0.50877047	0.499999871	0.400610154	0.489133862	0.480016392	0.490568034	0.508926949	0.507935454	0.508618962	0.526736517	0.491380933	0.499999783	0.517841432	0.499999824	0.499999758	0.508769254	0.508331546	0.516654094	0.50793502	0.492537908	0.485719832	0.476948467	0.478589157	0.477961212	0.471468159	0.478589157	0.461054826	0.455391928	0.462772266
CM007529.1_25003979	0.470653281	0.48958545	0.470647371	0.465037457	0.491229626	0.499999875	0.491804364	0.475840689	0.474184993	0.475039172	0.482157286	0.499999727	0.483880513	0.516117389	0.508331546	0.491526813	0.534968117	0.528240576	0.499999824	0.531685579	0.517230594	0.518501385	0.419179702	0.51041339	0.499999848	0.519585185	0.536918179	0.532713502	0.542190588	0.544419087	0.508618395	0.509088719	0.535592221	0.499999824	0.499999711	0.508769254	0.508618395	0.499999744	0.499999762	0.492647625	0.485300615	0.484382859	0.477961212	0.48413595	0.484622786	0.492647708	0.467290708	0.461062028	0.455371231
CM007529.1_25188093	0.459614947	0.479609586	0.461675995	0.454863584	0.491380781	0.499999817	0.492064438	0.459851472	0.474189706	0.475842596	0.482771816	0.492308694	0.476950045	0.499999807	0.492064582	0.474620257	0.51816142	0.510199929	0.491229445	0.524162554	0.508770265	0.509431093	0.400848395	0.478292464	0.480784245	0.489366078	0.509996552	0.508331675	0.50892612	0.519206397	0.481505558	0.481153079	0.509256376	0.490198844	0.490198884	0.499999623	0.499999688	0.491526964	0.499999704	0.484855111	0.476597399	0.475842596	0.477963587	0.4762244	0.469298037	0.477300789	0.457828887	0.45189724	0.454047351
CM007529.1_26134401	0.470658998	0.499999832	0.478750936	0.470682415	0.50925685	0.518166877	0.499999774	0.466763961	0.482159608	0.475039172	0.482157286	0.492064438	0.476219205	0.499999835	0.491668133	0.482470266	0.509088242	0.499999707	0.482769015	0.524166177	0.499999888	0.499999697	0.397627169	0.467486281	0.470639534	0.48936571	0.510200602	0.508770063	0.509431073	0.520377477	0.480032801	0.479620431	0.509996202	0.48889357	0.488893919	0.499999579	0.499999696	0.490911266	0.499999777	0.483879431	0.475045277	0.474620257	0.476591178	0.474620257	0.467299617	0.475842596	0.445909353	0.449498158	0.451078034
CM007529.1_26818828	0.451980785	0.488099871	0.466783267	0.459453673	0.499999675	0.509256879	0.499999812	0.4656341	0.48150184	0.472791358	0.480416595	0.491229779	0.473734621	0.499999737	0.491229779	0.481153079	0.510199548	0.488893919	0.481149086	0.525821585	0.499999724	0.499999685	0.399261772	0.462695836	0.479187495	0.487812874	0.51135775	0.509800491	0.510633106	0.523197365	0.477333613	0.476799338	0.511356566	0.487812682	0.487812874	0.499999286	0.499999578	0.489799759	0.499999574	0.482157996	0.472300376	0.472291135	0.474187444	0.471775547	0.463787179	0.473276579	0.441845932	0.444980507	0.445909353
CM007529.1_27115922	0.552332898	0.549765584	0.567309193	0.538247311	0.575879461	0.569837303	0.543104491	0.554720288	0.554748011	0.570000107	0.557243419	0.584044367	0.568725404	0.597273423	0.584044367	0.561542823	0.513142525	0.483903405	0.535510215	0.499999729	0.547163058	0.524919277	0.499999712	0.546166499	0.546184194	0.592465234	0.586518531	0.586130469	0.574514625	0.553123816	0.534644376	0.499999601	0.487814114	0.487190183	0.499999372	0.476273526	0.475698488	0.488104271	0.434741787	0.437207181	0.456020394	0.449519794	0.43005091	0.458648984	0.460259099	0.461032964	0.468874718	0.469507393	0.448480191
CM007529.1_27216971	0.467852675	0.499999804	0.477812466	0.469502736	0.509431093	0.518501385	0.508472815	0.474187444	0.490743057	0.481837124	0.490198884	0.499999827	0.482471097	0.50876948	0.499999827	0.490568489	0.520374698	0.499999644	0.49056802	0.534387643	0.50943165	0.510633674	0.407296963	0.47505839	0.489585778	0.499999469	0.522682513	0.51958281	0.521237256	0.534690007	0.48864362	0.488378795	0.522673984	0.487812682	0.487812874	0.499999425	0.499999578	0.489799759	0.490387499	0.482157996	0.472300376	0.473271177	0.475041156	0.471775547	0.472791358	0.474189706	0.443947326	0.446873252	0.447744691
CM007529.1_27276926	0.420970233	0.464413512	0.444971066	0.440786021	0.490568254	0.499999847	0.491667808	0.457828887	0.472788366	0.463780507	0.470666812	0.491380955	0.473734621	0.499999737	0.491229779	0.481153079	0.519970306	0.499999646	0.490742401	0.525388207	0.50943165	0.510200312	0.391157204	0.47505839	0.489585778	0.499999575	0.521703386	0.519972873	0.521696236	0.547124579	0.511618775	0.488102554	0.523197365	0.499999648	0.499999469	0.511355223	0.510862885	0.499999731	0.509800122	0.491073077	0.481504516	0.481836155	0.483063748	0.481155077	0.472291135	0.482472405	0.452270881	0.454824591	0.455592804
CM007529.1_28184058	0.469783259	0.488892305	0.448326085	0.459474831	0.490387242	0.499999675	0.482472405	0.438293335	0.47011025	0.472297363	0.480028926	0.482473919	0.463794081	0.499999735	0.490568987	0.481155077	0.499999557	0.49999964	0.480415519	0.526731094	0.499999707	0.51110484	0.414095468	0.464455569	0.480018894	0.487813495	0.511357158	0.519206397	0.509995855	0.521694308	0.478313624	0.465316687	0.499999543	0.488893995	0.488894355	0.488381021	0.489136701	0.479628588	0.490387759	0.473271177	0.463161585	0.463139668	0.465644933	0.471782252	0.463800747	0.482162836	0.443998207	0.446914322	0.447783225
CM007529.1_28257789	0.484859229	0.499999744	0.46818313	0.468884582	0.499999778	0.50925685	0.491380955	0.447821781	0.480421243	0.481837888	0.490199117	0.491381131	0.473273759	0.499999742	0.490911476	0.480794024	0.499999521	0.499999601	0.480789719	0.526267327	0.499999654	0.510863978	0.404320363	0.463601389	0.479612294	0.488102694	0.511620751	0.518846503	0.50980017	0.521237256	0.478770173	0.466085121	0.499999531	0.488642179	0.48864229	0.488644184	0.489367195	0.480032801	0.490568968	0.473734621	0.463814287	0.464432607	0.466773622	0.472796937	0.465049258	0.473744712	0.443998207	0.446914322	0.464419958
CM007529.1_30901262	0.457353863	0.457626667	0.430881077	0.43005091	0.47123385	0.481151986	0.456394212	0.418611698	0.450499391	0.445027783	0.450443324	0.45641689	0.437179839	0.47178895	0.462470219	0.451408049	0.48889523	0.488894355	0.470666812	0.499999804	0.469480031	0.488894355	0.427171923	0.452778267	0.470063962	0.475682073	0.47625125	0.490003294	0.479203813	0.48864276	0.446443993	0.428700435	0.464522089	0.453921242	0.455917816	0.454077427	0.456934973	0.449539786	0.46026898	0.454017582	0.443091152	0.445027783	0.448699467	0.453213056	0.445997736	0.454073396	0.423232371	0.436097863	0.445953651
CM007529.1_30925369	0.485721969	0.478746038	0.459368409	0.458648984	0.490568489	0.490910835	0.466210729	0.429737397	0.461014832	0.454850669	0.460987683	0.465644933	0.446893825	0.481505558	0.472300376	0.4602395	0.489587785	0.489587104	0.47176233	0.508618785	0.470663018	0.489799426	0.43608046	0.451656014	0.469457045	0.477323111	0.477321141	0.490387242	0.479624633	0.477825665	0.437364009	0.42093659	0.442788624	0.442689619	0.443940668	0.444180836	0.447514097	0.440848858	0.45144272	0.445931615	0.435059585	0.437179839	0.441273634	0.445997736	0.439307476	0.45487666	0.421792719	0.434942911	0.454017582
CM007529.1_30943728	0.484386139	0.477302295	0.456758853	0.455962014	0.499999619	0.499999758	0.473271177	0.434942911	0.468874718	0.461735184	0.468860017	0.472794167	0.453168131	0.490199428	0.480421243	0.468869905	0.511104295	0.499999711	0.470663018	0.499999843	0.479617716	0.499999711	0.436048229	0.462706066	0.479189042	0.487812874	0.488102135	0.499999728	0.489366121	0.488102694	0.444091336	0.41554518	0.438723726	0.442656557	0.443910324	0.442918942	0.444091336	0.43724656	0.44850189	0.43362069	0.422000949	0.424561895	0.42964455	0.433747273	0.427212408	0.443010223	0.409153025	0.423232371	0.432418307
CM007529.1_31116302	0.470658998	0.467474518	0.449336672	0.448523755	0.490199117	0.490386989	0.464426183	0.426023037	0.45778956	0.451425298	0.457752378	0.463147066	0.442982957	0.480035065	0.470114579	0.458626072	0.499999533	0.488378941	0.470085187	0.499999768	0.468850113	0.48864229	0.434047505	0.449274096	0.468172338	0.473785888	0.475676588	0.489799444	0.477827697	0.487813953	0.442918942	0.415650582	0.440177185	0.441384102	0.441420097	0.439018925	0.442918942	0.436036064	0.447490542	0.441875231	0.430153629	0.432554014	0.437214064	0.443010223	0.436097863	0.453227894	0.421792719	0.434942911	0.444980507
CM007529.1_32307352	0.472273929	0.470047004	0.46372594	0.464426183	0.499999817	0.50833202	0.484382859	0.450323577	0.482159608	0.475039172	0.482157286	0.484136365	0.449481102	0.491526964	0.483617884	0.474182737	0.51783981	0.509088719	0.490742595	0.516937772	0.490386737	0.509996552	0.398845556	0.479189042	0.490741954	0.510633674	0.499999757	0.50925685	0.50892633	0.519208818	0.482161221	0.457727406	0.499999706	0.479617716	0.470663018	0.4706942	0.461752042	0.463787179	0.474187444	0.472284901	0.436134206	0.436024627	0.440263711	0.445953651	0.441221059	0.44868154	0.411073668	0.423614986	0.430695295
CM007529.1_32509306	0.485721969	0.489797935	0.471212133	0.470690203	0.509256599	0.509088686	0.483064498	0.445051213	0.479206765	0.471244551	0.479202233	0.481839621	0.462454591	0.499999456	0.490199709	0.480419953	0.522167564	0.499999587	0.481151082	0.508618785	0.480414272	0.49999964	0.422397486	0.476241012	0.490002154	0.499999372	0.49999966	0.509611956	0.499999671	0.511356387	0.467568021	0.431742416	0.454989125	0.455903183	0.455917816	0.454077427	0.456934973	0.449539786	0.46026898	0.454017582	0.443091152	0.445027783	0.448699467	0.454863584	0.447821781	0.464445231	0.434903794	0.446914322	0.456382927
CM007529.1_32989553	0.485302918	0.489364245	0.470068274	0.468879777	0.509800491	0.509431346	0.482471769	0.44193375	0.478308279	0.469502736	0.46682155	0.472297363	0.452303265	0.490003886	0.480032801	0.47009775	0.511355973	0.499999726	0.480788534	0.508770063	0.480022749	0.499999711	0.418317877	0.462706066	0.489586023	0.499999579	0.499999772	0.509431093	0.499999759	0.51110484	0.468236812	0.430162136	0.465316687	0.477318957	0.477321141	0.478313624	0.478768441	0.458637638	0.48980006	0.471769043	0.462470219	0.465037457	0.467304247	0.473273759	0.457122902	0.483065067	0.455604918	0.466205678	0.465623058
CM007529.1_33229557	0.45481141	0.467468701	0.439349629	0.43724656	0.480026415	0.480789719	0.455617202	0.412591782	0.445223528	0.438456348	0.443940668	0.451425298	0.429895254	0.468236812	0.45778956	0.447396412	0.487814114	0.47625125	0.459389819	0.490742813	0.457689675	0.476797196	0.418317877	0.449248528	0.46816701	0.474443842	0.476246248	0.490003002	0.478303157	0.488102694	0.444091336	0.41731766	0.441456167	0.453886084	0.453903569	0.454042957	0.455020987	0.447443487	0.468879777	0.452270881	0.440880044	0.444980507	0.457122902	0.463787179	0.447783225	0.474189706	0.445909353	0.457112374	0.466195338
CM007529.1_33641686	0.451953036	0.466744591	0.447180382	0.448436411	0.489799042	0.490002432	0.463103315	0.42310139	0.454957132	0.447372578	0.45490899	0.46172686	0.440690923	0.479203813	0.468869905	0.458580033	0.499999502	0.48837802	0.468840194	0.499999854	0.466783267	0.488101574	0.404589715	0.458645208	0.477806661	0.486853047	0.487507865	0.499999646	0.488642179	0.499999634	0.45182423	0.419492021	0.448123948	0.462726271	0.462736215	0.464530504	0.465324372	0.454957132	0.478763764	0.460969438	0.451408049	0.454798424	0.458503492	0.464407284	0.448609132	0.474618143	0.446790202	0.457799024	0.465606359
CM007529.1_33642772	0.466783267	0.477800851	0.457639233	0.456867788	0.499999707	0.499999789	0.472284901	0.429895254	0.465316687	0.457752378	0.466071245	0.471237559	0.450424436	0.489587785	0.479203813	0.469489165	0.511356566	0.499999724	0.489798801	0.518501385	0.489365044	0.51135775	0.404710842	0.486850801	0.499999744	0.512490573	0.511621839	0.520380262	0.510863978	0.523748003	0.477829462	0.45057369	0.476253625	0.466057339	0.466064414	0.467556407	0.468879777	0.459442945	0.470101833	0.462423223	0.454045539	0.455604918	0.458512739	0.466200589	0.458503492	0.475446345	0.448591008	0.458503492	0.466190247
CM007529.1_34056902	0.468832694	0.465209741	0.43676323	0.437087779	0.479193389	0.480020236	0.455568329	0.424377595	0.457727406	0.45223837	0.459379205	0.465019608	0.435876664	0.48150079	0.471230332	0.450367876	0.499999707	0.490002392	0.47174544	0.49999987	0.47064335	0.479191999	0.395422515	0.462665258	0.489364245	0.489134267	0.477812466	0.499999888	0.49056802	0.499999746	0.460219847	0.434275735	0.45770235	0.456772471	0.456786237	0.459442945	0.449459245	0.458591672	0.460978661	0.453107732	0.443972695	0.434745634	0.440150659	0.455580473	0.449430104	0.466749514	0.435839454	0.448591008	0.454759087
CM007529.1_34506623	0.467835691	0.47729811	0.447156149	0.439556984	0.460180379	0.470651177	0.447705817	0.444932991	0.448414322	0.435913929	0.440595142	0.447744691	0.42699805	0.463125317	0.452287188	0.441786897	0.481151082	0.472269363	0.455531539	0.483341879	0.453905006	0.461675995	0.402829013	0.442386981	0.468156177	0.468840194	0.467498022	0.482155681	0.472278662	0.480023906	0.442928604	0.419842825	0.440627278	0.438159792	0.43819725	0.441904618	0.441875231	0.444956876	0.445909353	0.438100473	0.431931222	0.42227505	0.4339744	0.443029732	0.436977145	0.453326504	0.422089345	0.4339744	0.451048167
CM007529.1_34910189	0.451925188	0.477800851	0.457626667	0.457727406	0.499999746	0.499999852	0.482156387	0.442873761	0.478758836	0.471223096	0.479193389	0.481834425	0.461701556	0.499999592	0.490003264	0.479196337	0.519585185	0.509613143	0.49074219	0.517231394	0.490386435	0.509997259	0.410436062	0.488099871	0.521715859	0.510865346	0.511106476	0.527727162	0.509801082	0.52124536	0.480027774	0.457677209	0.479194954	0.478750936	0.478752437	0.479624633	0.479623149	0.460978661	0.471765605	0.453961588	0.455617202	0.45397559	0.449447232	0.466190247	0.459149524	0.475835353	0.446769225	0.457080453	0.465600917
CM007529.1_34962430	0.456099548	0.468150695	0.449295428	0.450461996	0.490386989	0.490568034	0.474182737	0.437145692	0.469498286	0.462438925	0.469484496	0.473273759	0.454824591	0.490568968	0.480794993	0.472284901	0.510411694	0.499999707	0.481497282	0.508472985	0.480787568	0.499999685	0.419652649	0.476785698	0.499999858	0.499999644	0.49999978	0.509088719	0.499999682	0.510633553	0.459464139	0.456827028	0.478760559	0.478296168	0.478297821	0.478311764	0.479627353	0.470101833	0.480794993	0.472785559	0.462462313	0.462438925	0.465037457	0.472291135	0.464419958	0.481837888	0.452270881	0.463780507	0.47326577
CM007529.1_34963003	0.463139668	0.476771993	0.455769043	0.457727406	0.499999694	0.49999978	0.4824681	0.452254746	0.478758836	0.470089319	0.478755636	0.481151986	0.460200139	0.499999587	0.489799426	0.480025261	0.510633674	0.499999819	0.490910422	0.516658513	0.490567563	0.499999819	0.432281207	0.473044454	0.499999812	0.499999645	0.499999559	0.510200699	0.499999757	0.511897568	0.454957132	0.449299802	0.475673704	0.475064689	0.463619971	0.465324372	0.465316687	0.456854159	0.468864838	0.460969438	0.450461996	0.462415247	0.455580473	0.462423223	0.454785381	0.47326577	0.442818608	0.454785381	0.461692991
CM007529.1_35121119	0.429737397	0.453689792	0.443631797	0.44623962	0.489798525	0.490002154	0.473257742	0.441786897	0.467521439	0.460969438	0.468845037	0.47228167	0.442818608	0.480027774	0.469489165	0.462407485	0.490002715	0.480020236	0.471748883	0.499999764	0.470647371	0.479191999	0.413536614	0.451549006	0.488891881	0.47566559	0.476785698	0.490002432	0.479194954	0.488641353	0.437127796	0.428308423	0.453886084	0.45486036	0.453850769	0.456867788	0.458603089	0.450405683	0.460978661	0.451320816	0.433662976	0.434745634	0.439126728	0.445864842	0.438068059	0.456348647	0.424190638	0.437007627	0.445820287
CM007529.1_35605684	0.425422656	0.447131693	0.430831113	0.432554014	0.472284901	0.472779756	0.459184476	0.421210818	0.450480593	0.445004263	0.450424436	0.456405449	0.437145692	0.471785714	0.46102403	0.462438925	0.499999731	0.490003002	0.472776752	0.499999842	0.47175561	0.490198844	0.404320363	0.467492255	0.480017724	0.488893995	0.489586769	0.490387237	0.489587443	0.499999601	0.448545352	0.445140205	0.467539073	0.477820088	0.477821867	0.478771643	0.479208131	0.470686419	0.490387749	0.48150079	0.463154213	0.464426183	0.475043105	0.473739669	0.457838742	0.483346649	0.456371464	0.4656341	0.474618143
CM007529.1_35646090	0.43819725	0.458475457	0.453046881	0.454837541	0.482770414	0.483060568	0.476947042	0.434083793	0.464419958	0.458512739	0.473263151	0.476950045	0.460449988	0.491804472	0.483064498	0.475037033	0.516936454	0.499999711	0.49193626	0.507461984	0.491667534	0.508473158	0.381404075	0.499999857	0.509613667	0.509431369	0.509257136	0.517530102	0.499999804	0.528769208	0.491073475	0.479620431	0.490003264	0.46751571	0.456827028	0.472799961	0.473742291	0.473273759	0.464426183	0.457808943	0.451152513	0.45262178	0.454734896	0.461069361	0.454047351	0.469756864	0.443029732	0.45262178	0.475837229
CM007529.1_35990103	0.448717328	0.465994267	0.448236756	0.451373233	0.490742595	0.490910623	0.483615574	0.438165154	0.46171849	0.457091053	0.472776752	0.476219205	0.459158252	0.491526792	0.481836155	0.465019608	0.508770063	0.490742401	0.491526341	0.507935586	0.491229095	0.50877047	0.40398094	0.49999979	0.510201567	0.509996904	0.509996965	0.51753076	0.509612479	0.520801616	0.48150184	0.459389819	0.480415519	0.458556905	0.458568578	0.472794167	0.473737253	0.465031451	0.473734621	0.466744591	0.459193311	0.459166935	0.462218566	0.468810334	0.461641883	0.477295284	0.458484766	0.459818597	0.467806167
CM007529.1_36090853	0.471486555	0.489797879	0.480785419	0.480421243	0.50892633	0.508770064	0.492064472	0.457133633	0.480031439	0.464426183	0.480417627	0.483065067	0.465037457	0.499999631	0.490568968	0.481153984	0.520373425	0.509996248	0.4824681	0.508063228	0.481831948	0.499999799	0.402710147	0.488640884	0.499999882	0.499999765	0.499999646	0.508618962	0.499999814	0.509996202	0.471248292	0.442722812	0.45594723	0.452855378	0.441420097	0.445333658	0.448545352	0.439692953	0.45144272	0.445931615	0.436170612	0.43822944	0.442200049	0.447802622	0.441247394	0.457144142	0.434864381	0.448663402	0.465031451
CM007529.1_36790001	0.457353863	0.479609586	0.461675995	0.462462313	0.499999804	0.499999843	0.484136365	0.448699467	0.47011025	0.455641522	0.47009775	0.473744712	0.454850669	0.490568969	0.480423569	0.471775547	0.511103753	0.499999587	0.470666812	0.499999804	0.469480031	0.488894355	0.411258691	0.476241012	0.489133979	0.487813495	0.488642179	0.499999592	0.489135886	0.499999598	0.455052719	0.453956245	0.466098966	0.465301526	0.465309223	0.454077427	0.456934973	0.449539786	0.46026898	0.454017582	0.443091152	0.445027783	0.448699467	0.454863584	0.447821781	0.464445231	0.434903794	0.446914322	0.456382927
CM007529.1_37159333	0.446309734	0.48001521	0.46238388	0.461752042	0.490568489	0.490742813	0.475041156	0.437214064	0.459464139	0.445975603	0.459432451	0.464438827	0.445004263	0.480798334	0.470114579	0.4602395	0.499999637	0.499999489	0.471223096	0.499999744	0.470080877	0.48913516	0.422397486	0.488377383	0.499999691	0.488102694	0.488893919	0.499999778	0.489366449	0.499999605	0.456005723	0.454957132	0.476806294	0.464488916	0.46449736	0.464563473	0.466859585	0.458648984	0.469511836	0.462438925	0.451477019	0.453197961	0.456405449	0.463139668	0.455641522	0.472799961	0.452303265	0.463794081	0.473271177
CM007529.1_37414295	0.417865521	0.460100813	0.444740716	0.445931615	0.472278662	0.472773948	0.451078034	0.421081395	0.442928604	0.431848703	0.442846136	0.449498158	0.428322289	0.463794081	0.453183077	0.441816365	0.478762037	0.488641822	0.462391711	0.491667679	0.451267912	0.468193903	0.430695295	0.477808649	0.489797935	0.477318957	0.477816279	0.481151082	0.468860017	0.488642179	0.446367927	0.445084161	0.466078312	0.466057339	0.466064414	0.457802069	0.456894536	0.450461996	0.461735184	0.463766905	0.453213056	0.454824591	0.457112374	0.464419958	0.45781899	0.474187444	0.454798424	0.465623058	0.474180278
CM007529.1_37582837	0.44898735	0.481490742	0.466164376	0.465639535	0.491526623	0.491667651	0.477296629	0.443123072	0.463794081	0.451122929	0.463773792	0.467831555	0.440263711	0.482775233	0.473279168	0.454017582	0.499999559	0.499999601	0.464394586	0.491804376	0.463088668	0.480026415	0.433004221	0.489364978	0.499999881	0.48913516	0.478757352	0.490911058	0.480418918	0.489366121	0.449559993	0.448436411	0.468220861	0.467521439	0.467527402	0.468899473	0.45948527	0.461752042	0.472796937	0.465031451	0.454889539	0.456394212	0.451137747	0.465639535	0.45984334	0.475452244	0.457112374	0.467304247	0.475039172
CM007529.1_38115457	0.431332276	0.471731974	0.457026879	0.457122902	0.482469598	0.482769788	0.476589496	0.433042942	0.454837541	0.443076516	0.455592804	0.453363688	0.42600427	0.466773622	0.456405449	0.444956876	0.490743057	0.480025261	0.457779004	0.484134495	0.456314396	0.472278662	0.434011075	0.489798228	0.499999881	0.490002971	0.480023906	0.491380773	0.481153079	0.490198884	0.462462313	0.46021011	0.480792838	0.468199381	0.468860017	0.481505558	0.472796937	0.464426183	0.482773821	0.475037033	0.460480864	0.461069361	0.455402408	0.469753633	0.46332744	0.478280913	0.461054826	0.470635518	0.477293793
CM007529.1_38395629	0.427438858	0.470627679	0.455506871	0.464419958	0.491073084	0.491229448	0.475837229	0.423672357	0.462438925	0.449481102	0.463103315	0.459835055	0.431848703	0.474189706	0.463794081	0.443947326	0.490387242	0.489586769	0.456314396	0.483615085	0.454745829	0.471219379	0.43292674	0.46816701	0.489798186	0.468850113	0.458556905	0.472779756	0.451355653	0.469484496	0.44193375	0.438309215	0.460219847	0.466802344	0.45588829	0.461760564	0.453197961	0.454837541	0.473739669	0.466195338	0.451137747	0.45186938	0.454047351	0.461062028	0.454723922	0.470202636	0.451841263	0.462225079	0.468806486
CM007529.1_38518149	0.419998302	0.463029929	0.448481059	0.447763994	0.473727167	0.474173316	0.46044233	0.424853949	0.444956876	0.43296556	0.453122781	0.459184476	0.430695295	0.473739669	0.463787179	0.443921859	0.489799444	0.48889357	0.454745829	0.483342433	0.453062036	0.469475357	0.4259022	0.489133586	0.489585681	0.478755636	0.468840194	0.481833671	0.470089319	0.479197908	0.450480593	0.456827028	0.467527402	0.463619971	0.464480721	0.469511836	0.460249412	0.470678629	0.480794024	0.47228167	0.455641522	0.457101798	0.451107945	0.46729518	0.460449988	0.476591178	0.459810446	0.469746969	0.484134495
CM007529.1_39030674	0.472269363	0.499999814	0.482465111	0.481837124	0.491229626	0.491380606	0.476589496	0.451122929	0.472791358	0.451107945	0.472782561	0.475842596	0.448645411	0.49123	0.481837888	0.460987683	0.510199548	0.510633674	0.47175561	0.499999817	0.471215852	0.479197908	0.42227505	0.477308445	0.489364612	0.479197908	0.468193903	0.490910835	0.480417627	0.489799426	0.46102403	0.46021011	0.480027774	0.477818069	0.478299664	0.480423569	0.471244551	0.481155077	0.481502652	0.47326577	0.465644933	0.457112374	0.450323577	0.466205678	0.459835055	0.475842596	0.465623058	0.475446345	0.491667808
CM007529.1_39243399	0.441637828	0.480012693	0.463719178	0.462438925	0.482157286	0.4824681	0.475037033	0.43924752	0.460996881	0.441194507	0.460969438	0.4656341	0.435987901	0.481155984	0.470682415	0.448436411	0.49999968	0.488641822	0.450348818	0.482157286	0.449357116	0.466064414	0.439187212	0.465255817	0.478747724	0.46751571	0.456799799	0.470666812	0.458591672	0.467521439	0.44850189	0.437047823	0.458591672	0.454892751	0.45588829	0.459474831	0.450480593	0.451390548	0.471775547	0.463766905	0.446914322	0.446852481	0.440235608	0.456371464	0.449481102	0.466763961	0.456360152	0.466759193	0.474180278
CM007529.1_39324257	0.459614947	0.490567337	0.474168604	0.482473274	0.499999781	0.499999817	0.492064438	0.440319845	0.480796179	0.458531403	0.480792838	0.483065811	0.454850669	0.499999735	0.490199709	0.469502736	0.522167564	0.511620092	0.469484496	0.499999804	0.469480031	0.488894355	0.430783374	0.477312594	0.499999744	0.477823894	0.467521439	0.480028926	0.458626072	0.478304794	0.448567106	0.439591029	0.458626072	0.466815084	0.455917816	0.459506339	0.450536622	0.453213056	0.464438827	0.457112374	0.446975947	0.44868154	0.450355105	0.457848777	0.452647968	0.467835691	0.457828887	0.467827384	0.475446345
CM007529.1_40550350	0.459614947	0.481143107	0.465589819	0.473742291	0.491380781	0.491526652	0.484136365	0.432013159	0.471244551	0.45984334	0.48150079	0.483619039	0.456394212	0.499999742	0.490199709	0.459453673	0.521232226	0.51110484	0.469484496	0.491073276	0.469480031	0.489366078	0.43924752	0.478292464	0.499999744	0.478760559	0.467521439	0.480792838	0.4602395	0.479202233	0.450536622	0.441845932	0.4602395	0.468204658	0.457739783	0.461051049	0.452367651	0.454863584	0.465644933	0.458512739	0.448735381	0.44868154	0.451911318	0.459201972	0.454070708	0.468829034	0.466205678	0.467827384	0.476221002
CM007529.1_40602793	0.444849416	0.480779976	0.464984157	0.473273759	0.491229626	0.491380606	0.483880513	0.43082707	0.470682415	0.450323577	0.480791871	0.483346111	0.455617202	0.499999562	0.490199428	0.469498286	0.520795585	0.51086436	0.470085187	0.4999997	0.470080877	0.489587046	0.421016283	0.488892727	0.499999847	0.479197908	0.468850113	0.480416595	0.460229788	0.479200861	0.45144272	0.450405683	0.459432451	0.46751571	0.456827028	0.461768858	0.453213056	0.463132514	0.46504327	0.456360152	0.449548775	0.449515006	0.451122929	0.459835055	0.454734896	0.469298037	0.458503492	0.468330102	0.483616728
CM007529.1_40794595	0.446309734	0.481142044	0.465584324	0.473739669	0.491380773	0.491526642	0.48413595	0.431972174	0.471241075	0.451122929	0.471769043	0.474624661	0.445953651	0.490568987	0.480033953	0.468220861	0.521233984	0.511105228	0.468854945	0.499999726	0.468850113	0.489365758	0.422336314	0.478290843	0.489364691	0.478758836	0.468199381	0.470093625	0.458614692	0.478303157	0.450517913	0.441816365	0.460229788	0.468199381	0.457727406	0.461042132	0.452351475	0.454850669	0.465639535	0.465623058	0.448717328	0.447802622	0.458531403	0.459193311	0.454058953	0.46882518	0.45781899	0.467304247	0.475444524
CM007529.1_40962541	0.443309242	0.480405001	0.463059446	0.471775547	0.490742813	0.490910826	0.483063186	0.427212408	0.468874718	0.446873252	0.468860017	0.472794167	0.442955834	0.490003886	0.479627353	0.468215394	0.522171459	0.511620751	0.46751571	0.499999675	0.467509741	0.488642179	0.421016283	0.476785698	0.489133862	0.477821867	0.46751571	0.468860017	0.456854159	0.477323111	0.448523755	0.439522792	0.458603089	0.46751571	0.456827028	0.461032964	0.45144272	0.454031682	0.464426183	0.464413512	0.446019595	0.446873252	0.457838742	0.458522169	0.45262178	0.46882153	0.459166935	0.467818881	0.475442666
CM007529.1_40984459	0.472273929	0.499999884	0.473717072	0.482161221	0.499999744	0.499999787	0.491936471	0.439307476	0.480421243	0.457838742	0.480417627	0.482774624	0.454031682	0.499999681	0.490003886	0.469502736	0.521690734	0.511356713	0.469484496	0.499999804	0.469480031	0.48913516	0.446873252	0.477812466	0.499999691	0.478301308	0.468199381	0.479623149	0.458626072	0.478304794	0.449559993	0.440722792	0.459442945	0.456827028	0.446265337	0.452383552	0.441991927	0.445027783	0.447821781	0.447763994	0.439367085	0.442200049	0.451137747	0.45984334	0.462237819	0.470208906	0.461062028	0.469756864	0.476948467
CM007529.1_41006345	0.459614947	0.490567337	0.465589819	0.473742291	0.491380781	0.491526652	0.484136365	0.432013159	0.471244551	0.45033937	0.47123385	0.474626748	0.454850669	0.499999735	0.490568987	0.470682415	0.521232226	0.51110484	0.469484496	0.499999804	0.469480031	0.488894355	0.433004221	0.488641216	0.499999744	0.477823894	0.467521439	0.480792838	0.4602395	0.479202233	0.450536622	0.441845932	0.4602395	0.468204658	0.457739783	0.461051049	0.452367651	0.454863584	0.465644933	0.457112374	0.455677784	0.457133633	0.458540796	0.466216	0.460473056	0.475846214	0.466205678	0.475842596	0.483617381
CM007529.1_41102006	0.457336458	0.490197574	0.473249535	0.481502652	0.499999856	0.499999752	0.491804519	0.437179839	0.480031439	0.456382927	0.479621912	0.482161221	0.452303265	0.499999535	0.48958808	0.467539073	0.522669727	0.511896629	0.468199381	0.499999675	0.468193903	0.488642179	0.431848703	0.476238644	0.499999847	0.477321141	0.466802344	0.479200861	0.458614692	0.477823894	0.457802069	0.447372578	0.466827798	0.476248638	0.464488916	0.467568021	0.457802069	0.460249412	0.471779018	0.463773792	0.453227894	0.454837541	0.456394212	0.464426183	0.458522169	0.474624661	0.465031451	0.475446345	0.483344182
CM007529.1_41131646	0.459600907	0.490567153	0.474166314	0.482160503	0.499999843	0.499999893	0.492064472	0.439277621	0.480794993	0.457828887	0.480416595	0.482773821	0.454017582	0.499999559	0.490003856	0.468869905	0.521692667	0.511357158	0.469480031	0.499999856	0.469475357	0.489135076	0.431848703	0.477310637	0.499999857	0.478299664	0.468193903	0.480027774	0.458614692	0.477823894	0.447490542	0.435822522	0.466827798	0.476797196	0.465301526	0.468894432	0.458660276	0.461014832	0.471779018	0.464413512	0.454073396	0.456382927	0.457838742	0.46504327	0.458522169	0.475450217	0.457101798	0.468326186	0.475837229
CM007529.1_41231073	0.457336458	0.490197574	0.472765285	0.472294147	0.490910835	0.499999752	0.491804519	0.446914322	0.480419953	0.449498158	0.470670828	0.474189706	0.444980507	0.490387759	0.480032801	0.459442945	0.510411623	0.499999711	0.459411167	0.490911058	0.459400586	0.478758836	0.421016283	0.467492255	0.489586023	0.468854945	0.458568578	0.469493622	0.449479408	0.467533116	0.439726568	0.429790307	0.447396412	0.45588829	0.44623962	0.450536622	0.441962768	0.445004263	0.456394212	0.447744691	0.439337219	0.440263711	0.441247394	0.449515006	0.444844281	0.459201972	0.448627185	0.458522169	0.466200589
CM007529.1_41280164	0.446309734	0.481143107	0.465589819	0.473742291	0.491380781	0.491526652	0.475840689	0.422518807	0.461014832	0.441247394	0.460987683	0.465644933	0.436061201	0.480798334	0.470114579	0.448480191	0.510862979	0.499999489	0.458580033	0.481835397	0.458568578	0.478301308	0.433004221	0.465263335	0.489364691	0.467527402	0.457714771	0.469493622	0.447419998	0.477825665	0.447514097	0.438383142	0.457764713	0.466071245	0.454941185	0.458683084	0.449559993	0.452335521	0.463800747	0.456371464	0.44604161	0.447802622	0.449531984	0.457133633	0.45189724	0.467313299	0.457112374	0.467304247	0.475039172
CM007529.1_41891459	0.447666773	0.482150122	0.467263427	0.474622541	0.491667828	0.491804236	0.476589496	0.424907803	0.462446661	0.441221059	0.460978661	0.457133633	0.427159207	0.471248292	0.460259099	0.438419825	0.499999543	0.488102554	0.446213613	0.471765605	0.44618775	0.466071245	0.435096086	0.451634841	0.478288986	0.455903183	0.447301073	0.460219847	0.438419825	0.467533116	0.438565649	0.429790307	0.448458213	0.45588829	0.445112099	0.4495799	0.440880044	0.44402345	0.463794081	0.456360152	0.446019595	0.447783225	0.449515006	0.457122902	0.451883337	0.467308688	0.457101798	0.467299617	0.475037033
CM007529.1_42348314	0.456080038	0.490001531	0.490910259	0.490743057	0.499999797	0.499999847	0.482771816	0.425909655	0.468220861	0.445931615	0.468204658	0.472294147	0.440754356	0.480032801	0.468879777	0.448458213	0.510863477	0.499999559	0.459389819	0.490742813	0.455858651	0.477318957	0.423557534	0.452739433	0.477808649	0.457714771	0.448348198	0.470666812	0.438383142	0.467527402	0.440848858	0.432327198	0.451355653	0.45770235	0.447324909	0.452351475	0.445975603	0.448645411	0.457828887	0.449447232	0.443123072	0.442150451	0.443076516	0.45186938	0.446471014	0.454058953	0.459166935	0.468326186	0.483616232
CM007529.1_42393475	0.431263718	0.471190366	0.464362818	0.472791358	0.490910835	0.491072883	0.475039172	0.419860379	0.459453673	0.43924752	0.459421904	0.464432607	0.433705292	0.48079715	0.47011025	0.448458213	0.521235501	0.511105385	0.470080877	0.4999997	0.468193903	0.489135076	0.439187212	0.476236025	0.488640413	0.468199381	0.458556905	0.480790684	0.449459245	0.478760559	0.460259099	0.451338272	0.471230332	0.479196337	0.468854945	0.472799961	0.465049258	0.466763961	0.483345415	0.475442666	0.460480864	0.461069361	0.461662324	0.469294568	0.462231466	0.477962414	0.469287504	0.477634461	0.476947042
CM007529.1_42416391	0.460653611	0.481142044	0.473714624	0.482160503	0.481834425	0.482156387	0.466759193	0.411350275	0.449499722	0.430783374	0.449438834	0.455641522	0.424561895	0.4706942	0.459474831	0.437207181	0.510863375	0.49999966	0.459400586	0.491073077	0.45770235	0.478299664	0.438165154	0.465255817	0.477808649	0.458580033	0.449377722	0.471765605	0.440754356	0.468864838	0.45144272	0.442873761	0.462430972	0.468850113	0.458580033	0.463154213	0.456405449	0.458522169	0.475448385	0.467290708	0.452661193	0.452634898	0.453363688	0.461662324	0.455402408	0.470205685	0.460449988	0.469294568	0.484135337
CM007529.1_42559309	0.447666773	0.472253661	0.466164376	0.473276579	0.481835397	0.482157286	0.466763961	0.411441518	0.449519794	0.43082707	0.449459245	0.455653574	0.424622887	0.470118656	0.458660276	0.43724656	0.511355805	0.499999662	0.457727406	0.490743034	0.45588829	0.477323111	0.43819725	0.465263335	0.477810467	0.456840704	0.44939807	0.470674618	0.438456348	0.467539073	0.449559993	0.440722792	0.460996881	0.468854945	0.458591672	0.461777353	0.45487666	0.457133633	0.474624661	0.466200589	0.451167441	0.45189724	0.452647968	0.461076557	0.454745829	0.470208906	0.461062028	0.469756864	0.476948467
CM007529.1_42561357	0.460653611	0.481490742	0.47460279	0.482161221	0.490911058	0.491073084	0.475041156	0.419928879	0.459464139	0.439277621	0.459432451	0.464438827	0.433747273	0.480035065	0.468889633	0.447443487	0.522667726	0.511896395	0.468204658	0.499999814	0.466808817	0.48864229	0.429597703	0.476788077	0.488892727	0.467527402	0.459400586	0.480417627	0.448480191	0.478304794	0.449559993	0.440722792	0.459442945	0.467521439	0.456840704	0.46028826	0.453227894	0.455641522	0.466216	0.45781899	0.449565507	0.45033937	0.451137747	0.45984334	0.454745829	0.469301476	0.459826913	0.46882153	0.476221002
CM007529.1_42568767	0.475027804	0.490910026	0.483339995	0.491229779	0.4999997	0.499999752	0.483617381	0.429691074	0.47010617	0.450323577	0.471230332	0.474624661	0.445953651	0.490568987	0.480033953	0.447419998	0.521233984	0.511620554	0.468854945	0.499999726	0.46751571	0.489365758	0.437111235	0.478290843	0.499999691	0.469484496	0.460960394	0.490742834	0.450443324	0.479200861	0.452351475	0.443921859	0.46172686	0.469480031	0.459411167	0.462477928	0.455653574	0.457838742	0.467827384	0.451855258	0.451925188	0.451122929	0.445688436	0.461662324	0.456671357	0.47064145	0.460449988	0.469294568	0.476947042
CM007529.1_42964603	0.474393176	0.490567153	0.482152477	0.490911046	0.499999711	0.49999983	0.483344182	0.4284225	0.469498286	0.449481102	0.470666812	0.474187444	0.445931615	0.490387749	0.480031439	0.447372578	0.521237256	0.511105762	0.466808817	0.499999619	0.466057339	0.488893919	0.43915703	0.477810467	0.499999847	0.469480031	0.460951146	0.490742616	0.452254746	0.480025261	0.454031682	0.445842608	0.463103315	0.470655199	0.460951146	0.463800747	0.456394212	0.458512739	0.467818881	0.450275705	0.44868154	0.447763994	0.442150451	0.459175803	0.454035705	0.468817846	0.457799024	0.46729518	0.475835353
CM007529.1_42977902	0.474389711	0.490741743	0.482464286	0.491073276	0.499999871	0.4999998	0.491526623	0.429597703	0.47009775	0.448627185	0.470085187	0.473737253	0.444956876	0.490199431	0.480030288	0.449438834	0.520798598	0.510864853	0.466802344	0.499999799	0.466050484	0.499999559	0.446810948	0.476236025	0.499999768	0.468850113	0.460942078	0.490568034	0.451338272	0.479619193	0.454031682	0.445842608	0.46376018	0.471212133	0.46168458	0.464432607	0.457122902	0.450307599	0.466759193	0.448609132	0.451122929	0.457808943	0.451093083	0.467814526	0.461648803	0.476948467	0.467806167	0.476217602	0.484134495
CM007529.1_43015835	0.473718436	0.481141115	0.472759462	0.482157996	0.490742595	0.490742401	0.473729764	0.418317877	0.458603089	0.448609132	0.470080877	0.473734621	0.444932991	0.490387499	0.479624633	0.439522792	0.519972873	0.510412961	0.467509741	0.490386986	0.466789577	0.489134672	0.444885414	0.477808649	0.499999744	0.470076737	0.460932809	0.49091065	0.453107732	0.480413194	0.455617202	0.447666773	0.465007927	0.472266169	0.463073992	0.4656341	0.458512739	0.459818597	0.468322102	0.451063129	0.45262178	0.448609132	0.443930092	0.46044233	0.454712826	0.469287504	0.467281626	0.467810365	0.476214202
CM007529.1_43049203	0.460640934	0.46086833	0.463044704	0.47228167	0.480787568	0.480786388	0.46376018	0.406405161	0.446265337	0.438100473	0.459389819	0.465025634	0.435913929	0.480794024	0.469493622	0.42968444	0.509996552	0.499999819	0.457689675	0.48114999	0.457677209	0.479194954	0.442818608	0.45481141	0.477806661	0.451285636	0.442735198	0.46373962	0.434665706	0.460942078	0.445909353	0.444813269	0.464388306	0.47174544	0.46238388	0.465628496	0.458503492	0.458494201	0.475837229	0.458484766	0.452608514	0.448591008	0.443908113	0.460434496	0.45401225	0.469283889	0.467277007	0.467806167	0.475436795
CM007529.1_43513864	0.473718436	0.470623828	0.463712236	0.47326577	0.481497282	0.481496277	0.465019608	0.409630655	0.448436411	0.440179014	0.460190377	0.465031451	0.443921859	0.490199393	0.479624633	0.439522792	0.519972873	0.510412961	0.466796056	0.490198615	0.466789577	0.489134672	0.435876664	0.478288986	0.488892305	0.460180379	0.451267912	0.472773948	0.443870575	0.470658998	0.446873252	0.447666773	0.465007927	0.472266169	0.463073992	0.4656341	0.458512739	0.459818597	0.468322102	0.449430104	0.45262178	0.448609132	0.443930092	0.46044233	0.454712826	0.469287504	0.467281626	0.467810365	0.476214202
CM007529.1_43707186	0.461641883	0.461616249	0.464356357	0.47326577	0.490742595	0.490742401	0.473729764	0.418317877	0.458603089	0.448609132	0.470080877	0.473734621	0.444932991	0.490387499	0.479624633	0.437087779	0.519972873	0.510412961	0.468845037	0.490910852	0.468188612	0.489586769	0.433535454	0.466770263	0.488892305	0.46168458	0.451267912	0.47372212	0.443870575	0.470658998	0.445931615	0.44674839	0.463753276	0.470068274	0.460170589	0.464426183	0.45781899	0.459166935	0.469287504	0.452582042	0.45262178	0.448609132	0.443930092	0.46044233	0.455371231	0.469287504	0.466184982	0.466749514	0.467281626
CM007529.1_45029535	0.486491171	0.480402685	0.472256847	0.481151986	0.499999819	0.499999724	0.482157286	0.425795254	0.468210131	0.456348647	0.479617716	0.482158894	0.453137988	0.499999753	0.489587443	0.447348868	0.530514973	0.521246874	0.478294333	0.490198615	0.478752437	0.49999978	0.453961588	0.488892612	0.511107192	0.480411952	0.470651177	0.482768391	0.463088668	0.490386737	0.464413512	0.466169516	0.482769015	0.481494428	0.472269363	0.475446345	0.466754283	0.467810365	0.477293793	0.468802814	0.468814014	0.4672861	0.461641883	0.476586442	0.477957375	0.485299262	0.484133921	0.484382059	0.492188196
CM007529.1_45104475	0.475634967	0.472253661	0.482766996	0.482472405	0.490742834	0.490568254	0.465037457	0.418538728	0.458637638	0.448663402	0.470093625	0.473742291	0.445004263	0.490388008	0.479628588	0.447419998	0.52931698	0.520378973	0.480025261	0.509088486	0.480023906	0.490386989	0.430739491	0.489364978	0.520809078	0.491073084	0.481832698	0.499999913	0.474182737	0.4999997	0.475045277	0.476215964	0.491936522	0.499999855	0.491229445	0.492064737	0.484856314	0.485081206	0.485719407	0.471053666	0.472262337	0.462231466	0.457284205	0.471868405	0.466717504	0.473004717	0.477631789	0.477961212	0.492754162
CM007529.1_45206890	0.450219758	0.464343574	0.465578706	0.473271177	0.481151082	0.48114999	0.456371464	0.409826926	0.448480191	0.440235608	0.470089319	0.474622541	0.446873252	0.49074327	0.480421243	0.451373233	0.529901548	0.520803005	0.479619193	0.509431093	0.479194954	0.489799112	0.404094948	0.477810467	0.477808649	0.463096094	0.454759087	0.467281626	0.448609132	0.473263151	0.449515006	0.458475457	0.466190247	0.473254948	0.464388306	0.467831555	0.461076557	0.476221002	0.469290968	0.461047466	0.455412721	0.444823554	0.447268412	0.455391928	0.450889156	0.463855086	0.461641883	0.462784427	0.477293793
CM007529.1_45434746	0.437923949	0.455469664	0.449344361	0.456382927	0.47228167	0.472278662	0.448645411	0.402947037	0.439659021	0.433004221	0.460978661	0.467308688	0.440263711	0.482473919	0.472297363	0.453152985	0.528227089	0.519585185	0.480023906	0.499999856	0.480022749	0.490386986	0.397493063	0.478749238	0.46816701	0.464394586	0.456314396	0.453301582	0.450275705	0.474178028	0.45189724	0.460426832	0.467810365	0.474607195	0.466179889	0.469301476	0.462237819	0.476948467	0.477961212	0.477630527	0.464373045	0.453351196	0.463333256	0.46332744	0.458444064	0.471470722	0.469746969	0.470199557	0.484854606
CM007529.1_45860724	0.484856642	0.473729764	0.470042806	0.464381865	0.449295428	0.457639233	0.462391711	0.473257742	0.459389819	0.442935626	0.454719402	0.459140659	0.45775893	0.461701556	0.470663018	0.457677209	0.499999772	0.499999647	0.532513306	0.519980612	0.520812121	0.51958995	0.510865346	0.533248572	0.475648856	0.5118983	0.487187371	0.499999701	0.47679025	0.499999651	0.531800096	0.499999825	0.511106476	0.499999714	0.499999531	0.513144345	0.499999444	0.539171303	0.499999724	0.512187696	0.51280871	0.512490573	0.511621198	0.512490573	0.499999757	0.499999469	0.460803034	0.499999653	0.499999482
CM007529.1_45932644	0.499999806	0.475640483	0.460877522	0.46617461	0.444764913	0.453031653	0.45776889	0.467801838	0.454759087	0.45397698	0.457738803	0.454679673	0.453264102	0.456337308	0.463753276	0.453077363	0.50892677	0.519215406	0.51959123	0.508927168	0.518855584	0.525833508	0.49999985	0.543309772	0.487185341	0.499999731	0.476783507	0.489134267	0.468188612	0.488893148	0.519209825	0.499999731	0.499999803	0.487187371	0.487507162	0.512185581	0.499999454	0.535518456	0.499999685	0.511621839	0.511356713	0.511621198	0.510864482	0.511357319	0.499999654	0.49999966	0.475668222	0.499999724	0.487188894
CM007529.1_45939495	0.485720782	0.453707743	0.453000995	0.450243861	0.429217013	0.436832618	0.442959218	0.461040259	0.442050641	0.436008894	0.445532044	0.448717775	0.455339814	0.451063129	0.457788943	0.441088045	0.499999764	0.499999871	0.518506214	0.499999937	0.499999833	0.516941755	0.509801145	0.531848986	0.474406832	0.499999731	0.466029433	0.479615004	0.460180379	0.478294333	0.509431093	0.489798801	0.489365399	0.475064689	0.475668222	0.488379325	0.476253625	0.511896629	0.479199285	0.488641698	0.48913548	0.488893919	0.489587046	0.489135076	0.480415519	0.478301308	0.452816915	0.476797196	0.476248638
CM007529.1_45956882	0.530229373	0.47504626	0.481145099	0.473734621	0.456337308	0.453947395	0.457808943	0.476589496	0.458503492	0.452826378	0.461033013	0.471056407	0.471050814	0.476222616	0.483617381	0.458494201	0.526267327	0.528244069	0.544455802	0.531689502	0.524975061	0.542230827	0.508331859	0.539094404	0.48936434	0.509612774	0.479616473	0.499999758	0.481834425	0.490198844	0.525812157	0.509431346	0.499999735	0.499999724	0.499999559	0.509799807	0.499999559	0.550519981	0.509611946	0.520377477	0.518495739	0.518845372	0.51783981	0.519205441	0.50892612	0.519204211	0.499999706	0.529320785	0.510412035
CM007529.1_46306489	0.537447648	0.5104151	0.499999917	0.499999925	0.491380124	0.491526185	0.491936109	0.49218807	0.483877275	0.492958001	0.499999887	0.499999909	0.514921759	0.516657274	0.525826311	0.50861953	0.5589925	0.566767632	0.594763433	0.586741031	0.570977768	0.588238569	0.518170391	0.572299614	0.511900996	0.559566365	0.541512626	0.547842928	0.537623694	0.560684883	0.576616213	0.535630623	0.537615864	0.542347548	0.541477437	0.543662313	0.536246372	0.574436029	0.527724117	0.549669679	0.545214301	0.539057516	0.543685238	0.536246372	0.525824035	0.527724117	0.509801145	0.529344351	0.53053338
CM007529.1_46849008	0.538374917	0.482768391	0.47146029	0.476208343	0.487502243	0.487181959	0.511361985	0.512192573	0.499999929	0.510637427	0.512817789	0.48837379	0.51190276	0.476762702	0.488097646	0.473714624	0.539371419	0.49999991	0.5602403	0.549852683	0.540455159	0.537437278	0.534047997	0.570734528	0.559468963	0.560189122	0.528534302	0.556811643	0.558407061	0.589398353	0.605666141	0.574862044	0.574862044	0.553147142	0.578347418	0.588771593	0.57457687	0.603245562	0.59446363	0.61267339	0.612025614	0.594268605	0.549581143	0.594268605	0.579147095	0.579029413	0.563727181	0.561802264	0.590075493
CM007529.1_46961848	0.442818608	0.468840194	0.475034053	0.47153339	0.436767853	0.419389118	0.40738752	0.438691455	0.373591023	0.410524651	0.403378525	0.396285738	0.424459928	0.401400575	0.390372651	0.398557366	0.347337549	0.372464725	0.411380862	0.475040168	0.429513021	0.440112263	0.583392336	0.448907421	0.421548602	0.450243861	0.499999811	0.487505311	0.499999693	0.488375633	0.476231029	0.499999794	0.488099495	0.476218409	0.499999848	0.499999559	0.512812922	0.487506018	0.499999755	0.521721187	0.523768326	0.523773507	0.52219492	0.525585879	0.522699445	0.548407424	0.563332987	0.563283661	0.539258167
[truncated: 469 more columns]
