# Supplementary material for: Improved Genome Assembly and Annotation for the Rock Pigeon (Columba livia)
Source: G3 (Bethesda). 2018 Mar 8;8(5):1391–8. doi: 10.1534/g3.117.300443 (PMC5940132; doi:10.1534/g3.117.300443)
Supplement: Supplementary file 3 [file 1391FileS3.csv]

	ScoHet5_226_9513649	ScoHet5_226_9360813	ScoHet5_226_9234693	ScoHet5_226_9098713	ScoHet5_226_8889322	ScoHet5_226_8886590	ScoHet5_226_8611844	ScoHet5_226_8579379	ScoHet5_226_8350322	ScoHet5_226_8025360	ScoHet5_226_7830461	ScoHet5_226_7807501	ScoHet5_226_7725065	ScoHet5_226_7692898	ScoHet5_226_7646658	ScoHet5_226_7311727	ScoHet5_226_7119939	ScoHet5_226_6875420	ScoHet5_226_6607752	ScoHet5_226_6589415	ScoHet5_226_6560215	ScoHet5_226_6450504	ScoHet5_226_6200063	ScoHet5_226_6186054	ScoHet5_226_5037962	ScoHet5_226_5024466	ScoHet5_226_5017003	ScoHet5_226_4955868	ScoHet5_226_4909752	ScoHet5_226_4854190	ScoHet5_226_4239313	ScoHet5_226_4226867	ScoHet5_226_3599409	ScoHet5_226_3527363	ScoHet5_226_3123031	ScoHet5_226_3117259	ScoHet5_226_3036792	ScoHet5_226_2931043	ScoHet5_226_2729902	ScoHet5_226_2335020	ScoHet5_226_1990410	ScoHet5_226_1705703	ScoHet5_226_1638483	ScoHet5_226_1547396	ScoHet5_226_1329382	ScoHet5_226_989194	ScoHet5_226_963217	ScoHet5_226_665387	ScoHet5_226_636687
ScoHet5_226_9513649	-	3.55E-38	0.043901503	0.02616046	0.070897708	0.08132843	0.155606446	0.171611568	0.146205007	0.145005621	0.146190335	0.19170519	0.201891061	0.218214837	0.19549821	0.224144214	0.217074162	0.236020738	0.265172374	0.26672205	0.256523316	0.263083308	0.227876871	0.260486379	0.351791136	0.359292758	0.321239473	0.344276813	0.30840711	0.316725357	0.355175773	0.393505347	0.476261234	0.440848858	0.435951097	0.433302033	0.463197645	0.480801466	0.461777353	0.480035065	0.499999712	0.464464037	0.44693498	0.499999822	0.443091152	0.432134925	0.468840194	0.450323577	0.45038671
ScoHet5_226_9360813	3.55E-38	-	0.020428891	0.020434864	0.0526004	0.06026932	0.110326645	0.130191688	0.118417316	0.151205863	0.13764964	0.176152215	0.187025146	0.205241758	0.187689189	0.195749073	0.216267278	0.243154004	0.274154545	0.285447686	0.264288182	0.263385423	0.240003978	0.27524137	0.342766296	0.351301746	0.337279471	0.329225451	0.313256816	0.330309539	0.356349563	0.386548984	0.485723847	0.44909269	0.443428931	0.441860596	0.463573894	0.462665258	0.463555403	0.474410103	0.488098932	0.46356456	0.45033937	0.476228613	0.447869687	0.436715901	0.464413512	0.462634751	0.449118918
ScoHet5_226_9234693	0.043901503	0.020428891	-	0.030477304	0.053775318	0.061481334	0.091808782	0.123266837	0.112610295	0.142153427	0.121874939	0.147733267	0.16627718	0.179663263	0.168003173	0.196470745	0.214753984	0.243132397	0.277171999	0.286718175	0.230722503	0.22990855	0.222684278	0.26764872	0.33652959	0.340165305	0.323907329	0.319134015	0.308363503	0.33135756	0.350956175	0.378132104	0.433494582	0.426330272	0.408010044	0.422668722	0.45487666	0.454843994	0.455799029	0.477308445	0.489364245	0.478750936	0.466763961	0.499999847	0.475660076	0.476236025	0.49999978	0.488640072	0.476783507
ScoHet5_226_9098713	0.02616046	0.020434864	0.030477304	-	0.032440494	0.039229742	0.087091259	0.125597945	0.088212629	0.111090737	0.099093124	0.126621371	0.155053954	0.153271846	0.144621394	0.157068202	0.173129951	0.191890991	0.218808315	0.231262607	0.21100904	0.215491732	0.202026025	0.230218403	0.30880975	0.29261596	0.3006568	0.29568125	0.296980663	0.324183331	0.33270998	0.356815136	0.415331875	0.420770543	0.386512357	0.407925317	0.424330367	0.42572554	0.427082479	0.447419998	0.460969438	0.452319502	0.443947326	0.463780507	0.450443324	0.433705292	0.457122902	0.455592804	0.444956876
ScoHet5_226_8889322	0.070897708	0.0526004	0.053775318	0.032440494	-	3.58E-37	0.016621616	0.083461828	0.033907483	0.062221674	0.048107878	0.073213826	0.094995862	0.095949111	0.086090482	0.10885589	0.123787862	0.137729148	0.15247944	0.175302469	0.155666652	0.176596935	0.144166829	0.168429844	0.267714981	0.232885976	0.235077298	0.233038218	0.242670136	0.25411794	0.267566434	0.295490423	0.358089219	0.361378435	0.317033003	0.346814761	0.358284708	0.364943271	0.366761235	0.383855759	0.402566286	0.395734948	0.387582301	0.4088178	0.39146891	0.376377119	0.401284584	0.415108058	0.401007162
ScoHet5_226_8886590	0.08132843	0.06026932	0.061481334	0.039229742	3.58E-37	-	0.016440982	0.06687914	0.028179147	0.05709819	0.042509762	0.068219057	0.089991736	0.087146622	0.076834302	0.093412779	0.108373255	0.128221039	0.142300236	0.168190365	0.152725848	0.17445448	0.14088213	0.165860433	0.268456162	0.226593611	0.229747119	0.232422812	0.24242531	0.249999964	0.264033807	0.293476546	0.362780471	0.352514452	0.319719582	0.3477006	0.359784156	0.366808254	0.3687323	0.38904868	0.410115567	0.402829013	0.394970796	0.41680115	0.401416147	0.385626999	0.418511335	0.430931018	0.415111366
ScoHet5_226_8611844	0.155606446	0.110326645	0.091808782	0.087091259	0.016621616	0.016440982	-	0.051374455	0.025840238	0.063708607	0.039153785	0.067838405	0.087678505	0.086102377	0.082215468	0.090822816	0.105659094	0.125375013	0.145120194	0.162258417	0.142580156	0.163711395	0.12962524	0.150505286	0.235128386	0.208398503	0.218989538	0.216827098	0.216633252	0.233672874	0.246049103	0.274940272	0.337649868	0.329102646	0.314761887	0.344841897	0.340043071	0.344402004	0.356704918	0.35911843	0.383414705	0.379911966	0.361131066	0.376281093	0.367629337	0.363427651	0.3925753	0.40398094	0.397563466
ScoHet5_226_8579379	0.171611568	0.130191688	0.123266837	0.125597945	0.083461828	0.06687914	0.051374455	-	0.041321885	0.095596679	0.072575817	0.110248478	0.120638999	0.134700403	0.131614374	0.120421017	0.14321918	0.169459599	0.179922788	0.207681877	0.197232349	0.221726171	0.190802632	0.225506378	0.296258705	0.264151477	0.253342997	0.260294593	0.269166195	0.258670428	0.288408867	0.312965657	0.374551179	0.379479938	0.373440233	0.385407404	0.383005127	0.38475394	0.39417422	0.396042164	0.419512373	0.40835767	0.401421579	0.43246379	0.413993768	0.399469061	0.4284225	0.438132931	0.425852682
ScoHet5_226_8350322	0.146205007	0.118417316	0.112610295	0.088212629	0.033907483	0.028179147	0.025840238	0.041321885	-	0.035626949	0.010695488	0.040851029	0.05351044	0.057887941	0.053580966	0.061701408	0.082330058	0.095597675	0.111711748	0.13540936	0.125755847	0.149554517	0.114812458	0.146385311	0.243565368	0.190341019	0.203182171	0.206273373	0.203667529	0.207821854	0.219953476	0.243176754	0.31399493	0.308970269	0.287597279	0.316028434	0.310744295	0.318205259	0.325555182	0.331586553	0.357969575	0.348593649	0.342201402	0.365614951	0.353954944	0.341255002	0.374613882	0.384869291	0.376905214
ScoHet5_226_8025360	0.145005621	0.151205863	0.142153427	0.111090737	0.062221674	0.05709819	0.063708607	0.095596679	0.035626949	-	0.015742215	0.046021621	0.047955891	0.05238849	0.053475326	0.061551875	0.082034508	0.102443426	0.112808025	0.129999069	0.126933366	0.155351523	0.11436175	0.145583739	0.238828909	0.175381274	0.183202974	0.189470916	0.188253078	0.192222038	0.203667529	0.234482686	0.29507486	0.290887736	0.270126908	0.297636488	0.285394138	0.292609553	0.299828393	0.325307786	0.346306617	0.328487858	0.335006286	0.352487998	0.346097595	0.334404124	0.365952653	0.371221303	0.371775338
ScoHet5_226_7830461	0.146190335	0.13764964	0.121874939	0.099093124	0.048107878	0.042509762	0.039153785	0.072575817	0.010695488	0.015742215	-	3.06E-37	0.016434809	0.016440982	0.022468639	0.041027911	0.048839962	0.059388075	0.072461313	0.099511276	0.087027574	0.119562132	0.079793441	0.106796557	0.188839044	0.158075471	0.172451924	0.178758906	0.173525041	0.177702255	0.180415884	0.206961356	0.264928127	0.274494304	0.253408937	0.281099335	0.275823079	0.283358933	0.276186313	0.304026485	0.325281706	0.327625652	0.325703226	0.346306617	0.334518507	0.317787313	0.354219596	0.355565516	0.357583732
ScoHet5_226_7807501	0.19170519	0.176152215	0.147733267	0.126621371	0.073213826	0.068219057	0.067838405	0.110248478	0.040851029	0.046021621	3.06E-37	-	0.019995627	0.014965731	0.020407981	0.038333809	0.045003036	0.070379761	0.083264587	0.108417841	0.092199077	0.121815601	0.086623066	0.12055278	0.1897387	0.18093537	0.187016774	0.193024218	0.187365286	0.191164273	0.200922112	0.213276767	0.269166195	0.274144897	0.254715914	0.28021064	0.28762761	0.294528436	0.285864597	0.312472451	0.332202422	0.329627797	0.330653225	0.349493786	0.344402004	0.32569798	0.362432195	0.361462626	0.357438206
ScoHet5_226_7725065	0.201891061	0.187025146	0.16627718	0.155053954	0.094995862	0.089991736	0.087678505	0.120638999	0.05351044	0.047955891	0.016434809	0.019995627	-	0.015265578	0.01046913	0.011169226	0.028818989	0.073433918	0.080754219	0.094351393	0.075688825	0.106930352	0.075601562	0.116642374	0.168134515	0.164119953	0.158314804	0.149789257	0.148851975	0.159119674	0.161317701	0.187251231	0.239648594	0.245343936	0.225542116	0.250795275	0.25664893	0.249999951	0.256760349	0.29811195	0.309379991	0.286866258	0.294922284	0.305987291	0.313268816	0.303459106	0.337525417	0.338632319	0.339899595
ScoHet5_226_7692898	0.218214837	0.205241758	0.179663263	0.153271846	0.095949111	0.087146622	0.086102377	0.134700403	0.057887941	0.05238849	0.016440982	0.014965731	0.015265578	-	0.004819645	0.020833135	0.037595945	0.052554106	0.063336295	0.081817689	0.06454613	0.095551942	0.065223145	0.09831244	0.160557173	0.146822913	0.150361048	0.160073724	0.156634408	0.16032802	0.164105608	0.191314028	0.235819668	0.241543424	0.221953049	0.242821093	0.250730447	0.25738881	0.262473352	0.302489509	0.322972301	0.283243037	0.296828399	0.318988715	0.321239473	0.305337262	0.329627797	0.337525417	0.341340769
ScoHet5_226_7646658	0.19549821	0.187689189	0.168003173	0.144621394	0.086090482	0.076834302	0.082215468	0.131614374	0.053580966	0.053475326	0.022468639	0.020407981	0.01046913	0.004819645	-	0.010471487	0.027278865	0.04815126	0.058050327	0.072014676	0.053746508	0.08075613	0.054334759	0.089224065	0.164590377	0.14129016	0.148845513	0.157051513	0.147599303	0.151393544	0.161283176	0.182582839	0.234009958	0.239862734	0.217710875	0.238710456	0.243306856	0.249999938	0.255240896	0.295979455	0.316156346	0.287738752	0.299125662	0.318301153	0.320575524	0.309791514	0.333857976	0.34504736	0.338742558
ScoHet5_226_7311727	0.224144214	0.195749073	0.196470745	0.157068202	0.10885589	0.093412779	0.090822816	0.120421017	0.061701408	0.061551875	0.041027911	0.038333809	0.011169226	0.020833135	0.010471487	-	0.021291646	0.03885946	0.048329896	0.063993308	0.055721976	0.082557669	0.055633605	0.081514495	0.139628257	0.111533694	0.123168961	0.110788383	0.118439721	0.132270517	0.141988155	0.162432342	0.217826763	0.224288509	0.201092173	0.222509671	0.217272788	0.207975157	0.234495732	0.282262453	0.288513189	0.265172374	0.276546725	0.276546725	0.301328588	0.296305234	0.324262096	0.336691054	0.313268816
ScoHet5_226_7119939	0.217074162	0.216267278	0.214753984	0.173129951	0.123787862	0.108373255	0.105659094	0.14321918	0.082330058	0.082034508	0.048839962	0.045003036	0.028818989	0.037595945	0.027278865	0.021291646	-	0.016276171	0.023845127	0.045582324	0.04939305	0.084649118	0.043566728	0.055766388	0.116360272	0.105486297	0.111219648	0.112361223	0.12547851	0.139242024	0.137402157	0.153821479	0.201685765	0.216646039	0.199531109	0.221593798	0.209880498	0.200259236	0.227484944	0.262263262	0.274905595	0.259462141	0.269166195	0.262882755	0.282178202	0.277768299	0.307829459	0.317054669	0.301328588
ScoHet5_226_6875420	0.236020738	0.243154004	0.243132397	0.191890991	0.137729148	0.128221039	0.125375013	0.169459599	0.095597675	0.102443426	0.059388075	0.070379761	0.073433918	0.052554106	0.04815126	0.03885946	0.016276171	-	0.016282171	0.031835024	0.041593924	0.082958336	0.025007911	0.035153215	0.104120373	0.093193016	0.091663663	0.109882367	0.12765684	0.125130925	0.127937469	0.141504625	0.18816825	0.207596962	0.19293576	0.214410164	0.201586138	0.207763044	0.220690246	0.244434788	0.269166195	0.256175906	0.270475486	0.279830752	0.278327514	0.268061063	0.298358722	0.313022911	0.304917325
ScoHet5_226_6607752	0.265172374	0.274154545	0.277171999	0.218808315	0.15247944	0.142300236	0.145120194	0.179922788	0.111711748	0.112808025	0.072461313	0.083264587	0.080754219	0.063336295	0.058050327	0.048329896	0.023845127	0.016282171	-	0.005451766	0.025996973	0.071314757	0.020482908	0.031395427	0.105486297	0.100279757	0.087412847	0.099665975	0.1197712	0.117140308	0.120035373	0.135323612	0.16707716	0.190591964	0.169952907	0.192343604	0.199640313	0.206256625	0.220175303	0.252544405	0.276180287	0.258264538	0.27746257	0.287292185	0.288635035	0.27746257	0.308973378	0.324357704	0.316173344
ScoHet5_226_6589415	0.26672205	0.285447686	0.286718175	0.231262607	0.175302469	0.168190365	0.162258417	0.207681877	0.13540936	0.129999069	0.099511276	0.108417841	0.094351393	0.081817689	0.072014676	0.063993308	0.045582324	0.031835024	0.005451766	-	0.01197824	0.053746508	0.00634927	0.017606135	0.089422498	0.08681678	0.074243458	0.084757512	0.104104388	0.101939397	0.104279403	0.119381405	0.167610839	0.17722924	0.174810435	0.195978988	0.190714203	0.196558582	0.209058518	0.246125579	0.26406168	0.244008467	0.265406502	0.274530672	0.278954382	0.269040984	0.29811195	0.319441235	0.314837968
ScoHet5_226_6560215	0.256523316	0.264288182	0.230722503	0.21100904	0.155666652	0.152725848	0.142580156	0.197232349	0.125755847	0.126933366	0.087027574	0.092199077	0.075688825	0.06454613	0.053746508	0.055721976	0.04939305	0.041593924	0.025996973	0.01197824	-	0.016991531	2.50E-37	0.012270392	0.08577803	0.088303123	0.083610392	0.100941829	0.102420041	0.114586086	0.110364725	0.122146741	0.172451924	0.175471198	0.166872513	0.175662978	0.179957125	0.188485747	0.19465223	0.239648594	0.230384618	0.209007033	0.218989538	0.224583731	0.232612775	0.218989538	0.249999926	0.264663482	0.265015468
ScoHet5_226_6450504	0.263083308	0.263385423	0.22990855	0.215491732	0.176596935	0.17445448	0.163711395	0.221726171	0.149554517	0.155351523	0.119562132	0.121815601	0.106930352	0.095551942	0.08075613	0.082557669	0.084649118	0.082958336	0.071314757	0.053746508	0.016991531	-	0.02297214	0.047038624	0.106670504	0.109784472	0.113041516	0.122364977	0.117502929	0.135745681	0.138787365	0.153325003	0.216752904	0.19956568	0.19596972	0.204558417	0.211335173	0.213401911	0.213447268	0.263629501	0.266967776	0.255172833	0.262285028	0.274902511	0.28271538	0.273711866	0.293957906	0.315696711	0.295370952
ScoHet5_226_6200063	0.227876871	0.240003978	0.222684278	0.202026025	0.144166829	0.14088213	0.12962524	0.190802632	0.114812458	0.11436175	0.079793441	0.086623066	0.075601562	0.065223145	0.054334759	0.055633605	0.043566728	0.025007911	0.020482908	0.00634927	2.50E-37	0.02297214	-	0.005899339	0.065368559	0.052743219	0.060135988	0.074849885	0.077638232	0.083388419	0.079690004	0.093412779	0.151762523	0.142424916	0.151009145	0.159443691	0.154088795	0.154375976	0.157947165	0.19891531	0.210124534	0.199206002	0.205671681	0.215604176	0.218989538	0.208896785	0.232299287	0.24745718	0.244200523
ScoHet5_226_6186054	0.260486379	0.27524137	0.26764872	0.230218403	0.168429844	0.165860433	0.150505286	0.225506378	0.146385311	0.145583739	0.106796557	0.12055278	0.116642374	0.09831244	0.089224065	0.081514495	0.055766388	0.035153215	0.031395427	0.017606135	0.012270392	0.047038624	0.005899339	-	0.055544578	0.0643993	0.062947885	0.085695697	0.089060713	0.089188033	0.091380068	0.10820836	0.160833496	0.158959893	0.16806578	0.17661966	0.173711011	0.17468255	0.185890911	0.214438896	0.232299287	0.218652119	0.22218983	0.233672874	0.230835239	0.221080746	0.243700699	0.265597577	0.260614124
ScoHet5_226_5037962	0.351791136	0.342766296	0.33652959	0.30880975	0.267714981	0.268456162	0.235128386	0.296258705	0.243565368	0.238828909	0.188839044	0.1897387	0.168134515	0.160557173	0.164590377	0.139628257	0.116360272	0.104120373	0.105486297	0.089422498	0.08577803	0.106670504	0.065368559	0.055544578	-	0.034311985	0.013068981	0.034797817	0.041852414	0.055397294	0.04975008	0.060192415	0.095767599	0.114307279	0.132357657	0.130904415	0.139417125	0.130228156	0.120170354	0.177330065	0.1808721	0.184593971	0.188316126	0.227680616	0.209865225	0.189162244	0.226359087	0.241688092	0.239347817
ScoHet5_226_5024466	0.359292758	0.351301746	0.340165305	0.29261596	0.232885976	0.226593611	0.208398503	0.264151477	0.190341019	0.175381274	0.158075471	0.18093537	0.164119953	0.146822913	0.14129016	0.111533694	0.105486297	0.093193016	0.100279757	0.08681678	0.088303123	0.109784472	0.052743219	0.0643993	0.034311985	-	0.025613644	0.040719432	0.02161677	0.041852414	0.035752699	0.047701149	0.091805261	0.101802247	0.094500508	0.101531637	0.113749286	0.109506688	0.115568274	0.162826151	0.164119953	0.158927279	0.157467179	0.178758906	0.183149198	0.169602458	0.200574451	0.213569722	0.218492374
ScoHet5_226_5017003	0.321239473	0.337279471	0.323907329	0.3006568	0.235077298	0.229747119	0.218989538	0.253342997	0.203182171	0.183202974	0.172451924	0.187016774	0.158314804	0.150361048	0.148845513	0.123168961	0.111219648	0.091663663	0.087412847	0.074243458	0.083610392	0.113041516	0.060135988	0.062947885	0.013068981	0.025613644	-	0.011558688	0.012115229	0.017793732	0.018009245	0.022991429	0.083610392	0.075046986	0.087749281	0.086774894	0.091301924	0.087257823	0.104104388	0.141988155	0.143464392	0.135613232	0.15008362	0.173474811	0.168837285	0.157051513	0.184381818	0.203298968	0.210152168
ScoHet5_226_4955868	0.344276813	0.329225451	0.319134015	0.29568125	0.233038218	0.232422812	0.216827098	0.260294593	0.206273373	0.189470916	0.178758906	0.193024218	0.149789257	0.160073724	0.157051513	0.110788383	0.112361223	0.109882367	0.099665975	0.084757512	0.100941829	0.122364977	0.074849885	0.085695697	0.034797817	0.040719432	0.011558688	-	0.006040113	0.017997043	0.018217428	0.023511833	0.090008114	0.063538767	0.080596087	0.081740319	0.088001089	0.071397309	0.094373782	0.134784211	0.13431934	0.13342011	0.146434832	0.164854105	0.165387705	0.160075166	0.181145602	0.190800483	0.198033878
ScoHet5_226_4909752	0.30840711	0.313256816	0.308363503	0.296980663	0.242670136	0.24242531	0.216633252	0.269166195	0.203667529	0.188253078	0.173525041	0.187365286	0.148851975	0.156634408	0.147599303	0.118439721	0.12547851	0.12765684	0.1197712	0.104104388	0.102420041	0.117502929	0.077638232	0.089060713	0.041852414	0.02161677	0.012115229	0.006040113	-	0.01092526	0.016796335	0.038316096	0.097296298	0.083589599	0.089747851	0.096490695	0.099568844	0.079200079	0.104015665	0.138565236	0.151758294	0.149067455	0.15278284	0.183154861	0.17998787	0.176791788	0.190442069	0.213494635	0.202763007
ScoHet5_226_4854190	0.316725357	0.330309539	0.33135756	0.324183331	0.25411794	0.249999964	0.233672874	0.258670428	0.207821854	0.192222038	0.177702255	0.191164273	0.159119674	0.16032802	0.151393544	0.132270517	0.139242024	0.125130925	0.117140308	0.101939397	0.114586086	0.135745681	0.083388419	0.089188033	0.055397294	0.041852414	0.017793732	0.017997043	0.01092526	-	0.010581693	0.015916102	0.072218483	0.064431097	0.070061294	0.069219534	0.080623987	0.076636839	0.085984263	0.110395329	0.116642374	0.123114977	0.134692328	0.152565206	0.153741236	0.148768454	0.166997645	0.187529813	0.181832902
ScoHet5_226_4239313	0.355175773	0.356349563	0.350956175	0.33270998	0.267566434	0.264033807	0.246049103	0.288408867	0.219953476	0.203667529	0.180415884	0.200922112	0.161317701	0.164105608	0.161283176	0.141988155	0.137402157	0.127937469	0.120035373	0.104279403	0.110364725	0.138787365	0.079690004	0.091380068	0.04975008	0.035752699	0.018009245	0.018217428	0.016796335	0.010581693	-	3.58E-37	0.059827797	0.052419103	0.051121499	0.056993362	0.070921314	0.071670235	0.085984263	0.105486297	0.093274827	0.112431249	0.123600806	0.142605439	0.144126598	0.131386549	0.156206383	0.164854105	0.172886289
ScoHet5_226_4226867	0.393505347	0.386548984	0.378132104	0.356815136	0.295490423	0.293476546	0.274940272	0.312965657	0.243176754	0.234482686	0.206961356	0.213276767	0.187251231	0.191314028	0.182582839	0.162432342	0.153821479	0.141504625	0.135323612	0.119381405	0.122146741	0.153325003	0.093412779	0.10820836	0.060192415	0.047701149	0.022991429	0.023511833	0.038316096	0.015916102	3.58E-37	-	0.070855485	0.053475326	0.052382607	0.05709819	0.069177737	0.070517	0.078060742	0.110077738	0.094557256	0.107810168	0.120202917	0.152124878	0.142205983	0.139169595	0.154813731	0.177720791	0.1737676
ScoHet5_226_3599409	0.476261234	0.485723847	0.433494582	0.415331875	0.358089219	0.362780471	0.337649868	0.374551179	0.31399493	0.29507486	0.264928127	0.269166195	0.239648594	0.235819668	0.234009958	0.217826763	0.201685765	0.18816825	0.16707716	0.167610839	0.172451924	0.216752904	0.151762523	0.160833496	0.095767599	0.091805261	0.083610392	0.090008114	0.097296298	0.072218483	0.059827797	0.070855485	-	0.016431727	0.029454971	0.024070065	0.054071466	0.055824574	0.051798756	0.080941988	0.079238166	0.101518192	0.114698142	0.141911796	0.12834067	0.126740767	0.13899277	0.154000679	0.155670112
ScoHet5_226_3527363	0.440848858	0.44909269	0.426330272	0.420770543	0.361378435	0.352514452	0.329102646	0.379479938	0.308970269	0.290887736	0.274494304	0.274144897	0.245343936	0.241543424	0.239862734	0.224288509	0.216646039	0.207596962	0.190591964	0.17722924	0.175471198	0.19956568	0.142424916	0.158959893	0.114307279	0.101802247	0.075046986	0.063538767	0.083589599	0.064431097	0.052419103	0.053475326	0.016431727	-	0.016984712	0.017180846	0.026113919	0.03207546	0.033131368	0.065939972	0.063603784	0.075617097	0.086599949	0.108495916	0.090822816	0.101518192	0.116867005	0.131678104	0.137903884
ScoHet5_226_3123031	0.435951097	0.443428931	0.408010044	0.386512357	0.317033003	0.319719582	0.314761887	0.373440233	0.287597279	0.270126908	0.253408937	0.254715914	0.225542116	0.221953049	0.217710875	0.201092173	0.199531109	0.19293576	0.169952907	0.174810435	0.166872513	0.19596972	0.151009145	0.16806578	0.132357657	0.094500508	0.087749281	0.080596087	0.089747851	0.070061294	0.051121499	0.052382607	0.029454971	0.016984712	-	1.05E-37	0.01661205	0.022959318	0.02377346	0.047492035	0.061747729	0.074588891	0.08080807	0.096713289	0.100823923	0.1019416	0.10577482	0.113919106	0.125538377
ScoHet5_226_3117259	0.433302033	0.441860596	0.422668722	0.407925317	0.346814761	0.3477006	0.344841897	0.385407404	0.316028434	0.297636488	0.281099335	0.28021064	0.250795275	0.242821093	0.238710456	0.222509671	0.221593798	0.214410164	0.192343604	0.195978988	0.175662978	0.204558417	0.159443691	0.17661966	0.130904415	0.101531637	0.086774894	0.081740319	0.096490695	0.069219534	0.056993362	0.05709819	0.024070065	0.017180846	1.05E-37	-	0.010807877	0.016793043	0.017374298	0.040479322	0.049156206	0.067180404	0.078959747	0.094589711	0.088518637	0.089507481	0.110635234	0.107204603	0.12880951
ScoHet5_226_3036792	0.463197645	0.463573894	0.45487666	0.424330367	0.358284708	0.359784156	0.340043071	0.383005127	0.310744295	0.285394138	0.275823079	0.28762761	0.25664893	0.250730447	0.243306856	0.217272788	0.209880498	0.201586138	0.199640313	0.190714203	0.179957125	0.211335173	0.154088795	0.173711011	0.139417125	0.113749286	0.091301924	0.088001089	0.099568844	0.080623987	0.070921314	0.069177737	0.054071466	0.026113919	0.01661205	0.010807877	-	0.004773737	0.014816734	0.040014891	0.042506709	0.048360524	0.061861627	0.07565846	0.071143288	0.082460362	0.090497627	0.103040723	0.110984912
ScoHet5_226_2931043	0.480801466	0.462665258	0.454843994	0.42572554	0.364943271	0.366808254	0.344402004	0.38475394	0.318205259	0.292609553	0.283358933	0.294528436	0.249999951	0.25738881	0.249999938	0.207975157	0.200259236	0.207763044	0.206256625	0.196558582	0.188485747	0.213401911	0.154375976	0.17468255	0.130228156	0.109506688	0.087257823	0.071397309	0.079200079	0.076636839	0.071670235	0.070517	0.055824574	0.03207546	0.022959318	0.016793043	0.004773737	-	0.014816734	0.035626949	0.032403506	0.03924644	0.052355634	0.057145241	0.062529884	0.07947506	0.087793115	0.100462729	0.108680819
ScoHet5_226_2729902	0.461777353	0.463555403	0.455799029	0.427082479	0.366761235	0.3687323	0.356704918	0.39417422	0.325555182	0.299828393	0.276186313	0.285864597	0.256760349	0.262473352	0.255240896	0.234495732	0.227484944	0.220690246	0.220175303	0.209058518	0.19465223	0.213447268	0.157947165	0.185890911	0.120170354	0.115568274	0.104104388	0.094373782	0.104015665	0.085984263	0.085984263	0.078060742	0.051798756	0.033131368	0.02377346	0.017374298	0.014816734	0.014816734	-	0.020620675	0.026937909	0.045122445	0.05957788	0.07005991	0.069344017	0.076402853	0.090539985	0.09683883	0.094684525
ScoHet5_226_2335020	0.480035065	0.474410103	0.477308445	0.447419998	0.383855759	0.38904868	0.35911843	0.396042164	0.331586553	0.325307786	0.304026485	0.312472451	0.29811195	0.302489509	0.295979455	0.282262453	0.262263262	0.244434788	0.252544405	0.246125579	0.239648594	0.263629501	0.19891531	0.214438896	0.177330065	0.162826151	0.141988155	0.134784211	0.138565236	0.110395329	0.105486297	0.110077738	0.080941988	0.065939972	0.047492035	0.040479322	0.040014891	0.035626949	0.020620675	-	0.015736809	0.045520602	0.053891154	0.069100572	0.047928255	0.063708607	0.073145344	0.072293911	0.08203302
ScoHet5_226_1990410	0.499999712	0.488098932	0.489364245	0.460969438	0.402566286	0.410115567	0.383414705	0.419512373	0.357969575	0.346306617	0.325281706	0.332202422	0.309379991	0.322972301	0.316156346	0.288513189	0.274905595	0.269166195	0.276180287	0.26406168	0.230384618	0.266967776	0.210124534	0.232299287	0.1808721	0.164119953	0.143464392	0.13431934	0.151758294	0.116642374	0.093274827	0.094557256	0.079238166	0.063603784	0.061747729	0.049156206	0.042506709	0.032403506	0.026937909	0.015736809	-	0.015572236	0.016599329	0.027486238	0.032712571	0.033065752	0.043337513	0.06279977	0.051693616
ScoHet5_226_1705703	0.464464037	0.46356456	0.478750936	0.452319502	0.395734948	0.402829013	0.379911966	0.40835767	0.348593649	0.328487858	0.327625652	0.329627797	0.286866258	0.283243037	0.287738752	0.265172374	0.259462141	0.256175906	0.258264538	0.244008467	0.209007033	0.255172833	0.199206002	0.218652119	0.184593971	0.158927279	0.135613232	0.13342011	0.149067455	0.123114977	0.112431249	0.107810168	0.101518192	0.075617097	0.074588891	0.067180404	0.048360524	0.03924644	0.045122445	0.045520602	0.015572236	-	0.009946958	0.019987228	0.019791627	0.030112979	0.039163245	0.042485362	0.057027924
ScoHet5_226_1638483	0.44693498	0.45033937	0.466763961	0.443947326	0.387582301	0.394970796	0.361131066	0.401421579	0.342201402	0.335006286	0.325703226	0.330653225	0.294922284	0.296828399	0.299125662	0.276546725	0.269166195	0.270475486	0.27746257	0.265406502	0.218989538	0.262285028	0.205671681	0.22218983	0.188316126	0.157467179	0.15008362	0.146434832	0.15278284	0.134692328	0.123600806	0.120202917	0.114698142	0.086599949	0.08080807	0.078959747	0.061861627	0.052355634	0.05957788	0.053891154	0.016599329	0.009946958	-	0.010147716	0.010356693	0.026060867	0.025536743	0.027504028	0.047384065
ScoHet5_226_1547396	0.499999822	0.476228613	0.499999847	0.463780507	0.4088178	0.41680115	0.376281093	0.43246379	0.365614951	0.352487998	0.346306617	0.349493786	0.305987291	0.318988715	0.318301153	0.276546725	0.262882755	0.279830752	0.287292185	0.274530672	0.224583731	0.274902511	0.215604176	0.233672874	0.227680616	0.178758906	0.173474811	0.164854105	0.183154861	0.152565206	0.142605439	0.152124878	0.141911796	0.108495916	0.096713289	0.094589711	0.07565846	0.057145241	0.07005991	0.069100572	0.027486238	0.019987228	0.010147716	-	0.015103448	0.025796187	0.030402716	0.043360179	0.047384065
ScoHet5_226_1329382	0.443091152	0.447869687	0.475660076	0.450443324	0.39146891	0.401416147	0.367629337	0.413993768	0.353954944	0.346097595	0.334518507	0.344402004	0.313268816	0.321239473	0.320575524	0.301328588	0.282178202	0.278327514	0.288635035	0.278954382	0.232612775	0.28271538	0.218989538	0.230835239	0.209865225	0.183149198	0.168837285	0.165387705	0.17998787	0.153741236	0.144126598	0.142205983	0.12834067	0.090822816	0.100823923	0.088518637	0.071143288	0.062529884	0.069344017	0.047928255	0.032712571	0.019791627	0.010356693	0.015103448	-	8.58E-38	8.58E-38	0.01607382	0.026354344
ScoHet5_226_989194	0.432134925	0.436715901	0.476236025	0.433705292	0.376377119	0.385626999	0.363427651	0.399469061	0.341255002	0.334404124	0.317787313	0.32569798	0.303459106	0.305337262	0.309791514	0.296305234	0.277768299	0.268061063	0.27746257	0.269040984	0.218989538	0.273711866	0.208896785	0.221080746	0.189162244	0.169602458	0.157051513	0.160075166	0.176791788	0.148768454	0.131386549	0.139169595	0.126740767	0.101518192	0.1019416	0.089507481	0.082460362	0.07947506	0.076402853	0.063708607	0.033065752	0.030112979	0.026060867	0.025796187	8.58E-38	-	0.009944942	0.021251035	0.031684499
ScoHet5_226_963217	0.468840194	0.464413512	0.49999978	0.457122902	0.401284584	0.418511335	0.3925753	0.4284225	0.374613882	0.365952653	0.354219596	0.362432195	0.337525417	0.329627797	0.333857976	0.324262096	0.307829459	0.298358722	0.308973378	0.29811195	0.249999926	0.293957906	0.232299287	0.243700699	0.226359087	0.200574451	0.184381818	0.181145602	0.190442069	0.166997645	0.156206383	0.154813731	0.13899277	0.116867005	0.10577482	0.110635234	0.090497627	0.087793115	0.090539985	0.073145344	0.043337513	0.039163245	0.025536743	0.030402716	8.58E-38	0.009944942	-	0.00522067	0.025543841
ScoHet5_226_665387	0.450323577	0.462634751	0.488640072	0.455592804	0.415108058	0.430931018	0.40398094	0.438132931	0.384869291	0.371221303	0.355565516	0.361462626	0.338632319	0.337525417	0.34504736	0.336691054	0.317054669	0.313022911	0.324357704	0.319441235	0.264663482	0.315696711	0.24745718	0.265597577	0.241688092	0.213569722	0.203298968	0.190800483	0.213494635	0.187529813	0.164854105	0.177720791	0.154000679	0.131678104	0.113919106	0.107204603	0.103040723	0.100462729	0.09683883	0.072293911	0.06279977	0.042485362	0.027504028	0.043360179	0.01607382	0.021251035	0.00522067	-	0.00522067
ScoHet5_226_636687	0.45038671	0.449118918	0.476783507	0.444956876	0.401007162	0.415111366	0.397563466	0.425852682	0.376905214	0.371775338	0.357583732	0.357438206	0.339899595	0.341340769	0.338742558	0.313268816	0.301328588	0.304917325	0.316173344	0.314837968	0.265015468	0.295370952	0.244200523	0.260614124	0.239347817	0.218492374	0.210152168	0.198033878	0.202763007	0.181832902	0.172886289	0.1737676	0.155670112	0.137903884	0.125538377	0.12880951	0.110984912	0.108680819	0.094684525	0.08203302	0.051693616	0.057027924	0.047384065	0.047384065	0.026354344	0.031684499	0.025543841	0.00522067	-
ScoHet5_226_509288	0.450323577	0.451505869	0.457626667	0.455592804	0.410330015	0.428230214	0.416786788	0.453152985	0.397645842	0.395734948	0.366761235	0.367925183	0.337216857	0.356562875	0.352076984	0.344010158	0.320958846	0.324876163	0.34007789	0.333900836	0.274861634	0.308178911	0.270841787	0.281099335	0.255510579	0.238093556	0.227301145	0.205104101	0.223369987	0.202763007	0.186437103	0.186061809	0.166666661	0.154883708	0.139215696	0.142315548	0.13239098	0.124630185	0.11522102	0.102750605	0.059001669	0.069282805	0.055150844	0.055150844	0.038316096	0.044342255	0.042951621	0.033105057	0.021256094
ScoHet5_226_391801	0.44868154	0.44909269	0.455784137	0.444909249	0.385185263	0.404781695	0.395422515	0.433578048	0.371887547	0.371542713	0.34704512	0.342201402	0.312235577	0.331490139	0.327318879	0.33152923	0.307641743	0.302429362	0.314338756	0.310609231	0.250879226	0.295910929	0.255398618	0.266110769	0.252851283	0.232885976	0.210993289	0.195170436	0.214512121	0.193829566	0.170256215	0.175794653	0.162385793	0.150505286	0.132395915	0.140710575	0.123350754	0.121236218	0.117941903	0.103852374	0.059678964	0.065141527	0.044875837	0.044875837	0.027832513	0.027814048	0.037893114	0.022702182	0.016246304
ScoHet5_226_309482	0.460160565	0.456080038	0.45850658	0.488375633	0.420306103	0.42412775	0.418093514	0.429550826	0.386287993	0.404719043	0.383270072	0.374999892	0.35532454	0.366738593	0.369049588	0.371716859	0.356126492	0.371870217	0.366633729	0.358100167	0.301927452	0.308745612	0.295090802	0.313410342	0.274040406	0.25507138	0.224070325	0.207120528	0.225155809	0.203692541	0.183400469	0.19473135	0.170110906	0.129399243	0.135334183	0.139426266	0.124281673	0.119856201	0.100685659	0.08815926	0.052695429	0.069921908	0.050528852	0.043783688	0.036343284	0.050487	0.056300624	0.029383604	0.028138402
ScoHet5_226_252030	0.447841082	0.442873761	0.427159207	0.450418193	0.385876781	0.393048147	0.396989578	0.39722209	0.359580715	0.386299001	0.369219203	0.366580485	0.349245886	0.352723054	0.340156651	0.343140088	0.333333209	0.355960392	0.343238783	0.331207217	0.283639294	0.306768766	0.305987291	0.337413099	0.324450477	0.283133575	0.26672205	0.230393773	0.258264538	0.215019727	0.204035127	0.241507363	0.218652119	0.162197238	0.145442872	0.153527808	0.152126129	0.139991645	0.116556596	0.109627666	0.082154452	0.078086676	0.06126279	0.052287687	0.052233208	0.061109506	0.061185941	0.027146953	0.025743015
ScoHet5_1608_229504	0.43010228	0.411532042	0.376377119	0.424743818	0.372778361	0.381328335	0.352322721	0.37356728	0.334447592	0.344103348	0.327515061	0.313641852	0.296358101	0.271697586	0.302967689	0.333333209	0.318107556	0.304833386	0.288064546	0.29260283	0.283209838	0.277452483	0.274624523	0.280445345	0.244977465	0.225674436	0.197502157	0.195814761	0.200969174	0.167927075	0.163700844	0.189783873	0.170413542	0.150352979	0.132163274	0.141023468	0.127722772	0.138215715	0.119481506	0.095975092	0.078757227	0.056285541	0.049370144	0.075761115	0.058412112	0.048437653	0.074535839	0.048386176	0.057329816
ScoHet5_1608_571886	0.480788534	0.486118009	0.47564334	0.478749238	0.431127169	0.432584031	0.418008487	0.418093514	0.394420625	0.38580483	0.380489655	0.386043363	0.336027053	0.352012483	0.35150119	0.336027053	0.3263297	0.344300821	0.350502991	0.339032101	0.321690827	0.325439931	0.311648218	0.332603481	0.283979565	0.24893002	0.240262036	0.216131051	0.237212811	0.208547887	0.200912287	0.205257019	0.178608257	0.179497498	0.170265337	0.183947707	0.163995877	0.146382899	0.136082913	0.129932186	0.099349763	0.101213487	0.085575407	0.090139519	0.083499078	0.091242608	0.102420041	0.072874525	0.069219534
ScoHet5_1741_200383	0.499999726	0.499999832	0.512189845	0.49019835	0.446109292	0.466770263	0.448326085	0.458556905	0.418756176	0.415014461	0.407394328	0.413460011	0.37840836	0.387196111	0.386970789	0.368559608	0.339854519	0.3466522	0.361489733	0.352896082	0.31973313	0.33952275	0.309319182	0.331180491	0.279054089	0.244801559	0.240849342	0.222184625	0.238570733	0.220154302	0.2099354	0.210178551	0.200839833	0.181760854	0.164240219	0.169464816	0.148368737	0.140430654	0.138618101	0.110083874	0.094090341	0.092928151	0.082756926	0.076664595	0.064488502	0.065912242	0.063658803	0.048076513	0.046449887
ScoHet5_1741_146645	0.543199702	0.530222779	0.528502559	0.51218927	0.473040193	0.499999725	0.461732415	0.487186867	0.44040532	0.436765123	0.416366519	0.426404415	0.400718693	0.408744394	0.408744394	0.388557513	0.37317238	0.37317238	0.378412868	0.372188228	0.333333139	0.351649953	0.324716838	0.3552698	0.275998391	0.243773199	0.25111483	0.231201814	0.247876967	0.225350521	0.213284643	0.208230365	0.193223958	0.180059018	0.177454668	0.183205894	0.150860005	0.141703932	0.123968577	0.099120362	0.080230062	0.086900824	0.074071175	0.080002098	0.067072077	0.069759064	0.072959341	0.055446203	0.05857277
ScoHet5_1741_132724	0.547299098	0.548130338	0.531174407	0.526269953	0.499999671	0.513882233	0.473027656	0.486493641	0.45487666	0.456157661	0.453449684	0.460703905	0.416122166	0.427936839	0.427936839	0.409153025	0.400708116	0.385591136	0.381328335	0.377267391	0.339268834	0.350567222	0.339268834	0.36315402	0.289926594	0.241684256	0.237344247	0.220186227	0.221599373	0.208512306	0.173889995	0.180742086	0.168837285	0.143859523	0.137915366	0.145082376	0.125686242	0.119186201	0.11452684	0.079918346	0.064338283	0.076213718	0.076213718	0.08287992	0.06939247	0.057000144	0.077221752	0.056060453	0.068298731
ScoHet5_103_2081223	0.519976856	0.531159283	0.540370739	0.522188928	0.460741139	0.486849411	0.47505548	0.512187951	0.459753153	0.442488832	0.460753669	0.463601389	0.438375786	0.43543634	0.435383387	0.422846593	0.396246319	0.399189618	0.398557366	0.381928993	0.348109985	0.375333378	0.344430401	0.363307742	0.314243737	0.285400098	0.261416293	0.246810392	0.273792307	0.240505986	0.22115229	0.231408936	0.194195114	0.170807558	0.181635892	0.189436149	0.157619966	0.141896529	0.149486354	0.125215763	0.095015399	0.094661106	0.084641113	0.089060713	0.076972963	0.084641113	0.076880429	0.085695697	0.072047406
ScoHet5_19_5355686	0.533216333	0.512189568	0.510865837	0.482471097	0.431030088	0.449377722	0.435950896	0.47123385	0.425594815	0.42165203	0.41520744	0.43246379	0.410646188	0.39999972	0.409263147	0.401284584	0.389469264	0.387639553	0.381077573	0.371827781	0.361662181	0.369301305	0.356219348	0.376488886	0.308825897	0.285482742	0.27746257	0.261636528	0.277768299	0.267218859	0.252279397	0.265296403	0.24225321	0.215491732	0.213606584	0.214647244	0.184763075	0.184208492	0.182487847	0.155081633	0.144631188	0.148559293	0.147202477	0.147202477	0.130030166	0.13104765	0.132789135	0.129478236	0.135362565
ScoHet5_19_5227528	0.499999685	0.486849953	0.488377011	0.463787179	0.420074075	0.438271962	0.429550826	0.46100588	0.413969399	0.410853519	0.403538132	0.421862408	0.399711814	0.389163841	0.398263723	0.392244686	0.379739982	0.377885271	0.371582814	0.36328131	0.354952631	0.363111315	0.349435816	0.371582814	0.319707373	0.297048995	0.274082261	0.258821651	0.274530672	0.264498502	0.249999964	0.262820573	0.236369926	0.214423891	0.208450785	0.202672804	0.19016052	0.1897375	0.193893017	0.151382855	0.147227317	0.154849029	0.159126491	0.159126491	0.136985947	0.137996032	0.141114539	0.126414989	0.137996032
ScoHet5_19_4971437	0.566697061	0.499999602	0.473752144	0.459421904	0.418345649	0.436926634	0.426943776	0.459421904	0.410117317	0.416978752	0.401264263	0.409042113	0.376377119	0.375136512	0.384309762	0.378658384	0.37921697	0.387196111	0.380567394	0.371254269	0.353678304	0.37526202	0.363180274	0.387166559	0.320798799	0.303291142	0.285157982	0.25578539	0.281501318	0.274096479	0.259189101	0.271677632	0.239166974	0.2227042	0.219909104	0.216734274	0.202136885	0.195352891	0.206610041	0.174099897	0.161772135	0.160370318	0.165058442	0.169215923	0.157707678	0.163019191	0.15994317	0.160822589	0.167615975
ScoHet5_19_4571906	0.534326968	0.487186595	0.478292464	0.461743733	0.418168638	0.43470564	0.422336314	0.461743733	0.409263147	0.424561895	0.401284584	0.40835767	0.3978509	0.38406887	0.392759931	0.390436285	0.386272135	0.380250776	0.369390021	0.370091541	0.359767081	0.383817675	0.359394638	0.36460057	0.291716961	0.300680399	0.286043497	0.268338318	0.286099033	0.277504777	0.257409936	0.27597136	0.263223441	0.24649098	0.24430003	0.251393555	0.240262036	0.240770527	0.247978085	0.222444978	0.210024916	0.204856498	0.192909128	0.218034202	0.19666862	0.194287509	0.199860466	0.194634695	0.200358737
ScoHet5_19_4557198	0.536815874	0.49999966	0.488641216	0.469507393	0.43362069	0.451338272	0.437145692	0.480421243	0.427203482	0.432508894	0.41706666	0.43378907	0.403342455	0.391160836	0.400142106	0.394137209	0.399999681	0.396294489	0.387418939	0.375136512	0.36460057	0.388843383	0.376108402	0.3860594	0.317778877	0.316335276	0.285882511	0.263931323	0.285949993	0.277195822	0.24925518	0.27250922	0.245483404	0.229208587	0.224824983	0.225533488	0.216034156	0.216122967	0.229428915	0.200807019	0.19146413	0.181372208	0.190152686	0.203745934	0.178530723	0.172492373	0.183994888	0.173821685	0.186309397
ScoHet5_19_4542404	0.53552273	0.499999737	0.488893148	0.469507393	0.432372858	0.45038671	0.436024627	0.480031439	0.42572554	0.440786021	0.41706666	0.42329728	0.41249619	0.398414871	0.407744709	0.402010299	0.397914618	0.394093498	0.382656803	0.382302534	0.371582814	0.395734948	0.37127422	0.381576041	0.30027291	0.309296703	0.290887736	0.268431836	0.290613673	0.281482327	0.260726237	0.279567621	0.253037164	0.236270552	0.232107536	0.23261751	0.21878912	0.218931241	0.225768176	0.200807019	0.187526789	0.183531285	0.182396281	0.196332562	0.174593907	0.172492373	0.180227123	0.173821685	0.17621282
ScoHet5_19_4528835	0.535535272	0.499999682	0.488893049	0.480794993	0.444909249	0.462407485	0.447763994	0.490568727	0.439625191	0.443972695	0.431079231	0.436061201	0.41694561	0.403593577	0.412591782	0.40739196	0.413767747	0.410469329	0.401566563	0.388388622	0.378153293	0.400792345	0.389491015	0.399270669	0.323286482	0.330821007	0.299635687	0.27746257	0.298758797	0.289402587	0.269040984	0.286867993	0.261329556	0.244241291	0.234291949	0.234742211	0.226128006	0.226404495	0.233428773	0.214411592	0.205274246	0.190562683	0.199851664	0.213538163	0.18800709	0.1856986	0.18784814	0.175472171	0.184085146
ScoHet5_19_4504428	0.53552273	0.499999737	0.488893148	0.47011025	0.432418307	0.450405683	0.436061201	0.480422281	0.427263457	0.434942911	0.420226172	0.427318308	0.409826926	0.394970807	0.403717657	0.396157831	0.39808389	0.394284907	0.387418939	0.377420952	0.367086427	0.390738399	0.376108402	0.3860594	0.327463257	0.328955599	0.301541196	0.279925238	0.300551656	0.291325709	0.277195822	0.29074557	0.266213661	0.249297052	0.245661454	0.245782974	0.229306332	0.22963063	0.241979882	0.214354344	0.207200514	0.194577211	0.20007265	0.213497486	0.186802116	0.186199959	0.191962959	0.18800709	0.193927627
ScoHet5_19_4298820	0.543037468	0.515135086	0.487811188	0.467544772	0.429737397	0.448370413	0.433662976	0.479203813	0.422595233	0.431177079	0.411867002	0.410956072	0.417154008	0.398263723	0.410956072	0.412086416	0.41554518	0.40467958	0.39739759	0.386272135	0.37127422	0.395579303	0.380824013	0.391272591	0.309319182	0.318077614	0.289775904	0.26908716	0.289576291	0.286099033	0.273313034	0.280676143	0.253862276	0.23676509	0.236493141	0.240632797	0.233462188	0.233021126	0.226691138	0.207002277	0.1917416	0.191200722	0.192830556	0.222711228	0.188646248	0.184085146	0.20108607	0.1917416	0.19146413
ScoHet5_19_4075343	0.536815874	0.526250899	0.52170866	0.499999753	0.461709946	0.480414272	0.463780507	0.509800122	0.457764713	0.462438925	0.449418579	0.454031682	0.443972695	0.423362069	0.433747273	0.437167461	0.442722812	0.43179668	0.420686886	0.417154008	0.405179206	0.425737779	0.415111366	0.425462749	0.350980498	0.354443595	0.324395954	0.30440697	0.318466258	0.313268816	0.298758797	0.310845963	0.287265413	0.268466758	0.261166023	0.260840259	0.249999932	0.249999916	0.256197665	0.2292338	0.21827105	0.201007071	0.208856689	0.222711228	0.192524249	0.193582759	0.204735045	0.201445777	0.207200514
ScoHet5_19_3989831	0.575017094	0.540301115	0.522688815	0.499999731	0.46021011	0.479619193	0.462438925	0.510411279	0.454989125	0.4602395	0.446265337	0.44193375	0.423167118	0.404351726	0.414168202	0.410352929	0.413711346	0.4099871	0.397672785	0.395934418	0.384597101	0.408930271	0.395002733	0.40617498	0.331180491	0.332648471	0.302690743	0.279403574	0.301541196	0.291626545	0.276546725	0.290984769	0.264857033	0.247030526	0.239488961	0.239792534	0.230691123	0.229094121	0.241761579	0.209741969	0.20608673	0.193244426	0.206188651	0.219868143	0.19703886	0.192524249	0.203745934	0.200382035	0.206188651
ScoHet5_19_3763477	0.592823153	0.527702117	0.511899026	0.489587104	0.447276988	0.467498022	0.44939807	0.499999489	0.438637811	0.44623962	0.432897234	0.429790307	0.416890138	0.387857606	0.39808389	0.393106218	0.413246575	0.397672785	0.38547561	0.3907432	0.37630538	0.401111208	0.389844898	0.403624684	0.343682503	0.33470911	0.30159653	0.273437738	0.300446797	0.289851724	0.273589261	0.289325561	0.267566434	0.248414344	0.244268444	0.236608115	0.23665071	0.231291595	0.244875879	0.227296843	0.210692958	0.192830556	0.21161405	0.226839361	0.200945699	0.1917416	0.20608673	0.202672804	0.212648251
ScoHet5_19_3275748	0.575017094	0.514274072	0.476236025	0.468215394	0.422287206	0.442589852	0.425529036	0.475684936	0.409719121	0.424049073	0.406035085	0.405694964	0.399419001	0.373527282	0.385785017	0.382656803	0.399823387	0.379051948	0.371682806	0.382656803	0.373626695	0.387582301	0.3790032	0.39269657	0.339675289	0.327976011	0.303412783	0.276740145	0.293462367	0.286043497	0.270306266	0.285864597	0.264522711	0.246169665	0.234295699	0.238710243	0.229428915	0.23545243	0.248592573	0.225919271	0.218548651	0.204375771	0.203026181	0.22487568	0.203026181	0.200382035	0.212597315	0.198798906	0.2088073
ScoHet5_19_3031341	0.580923052	0.514274677	0.476781139	0.468204658	0.432897234	0.453832952	0.437047823	0.46449736	0.423451269	0.433050598	0.415115456	0.413767747	0.40339853	0.380962868	0.395751629	0.393106218	0.407085032	0.395456806	0.387805995	0.406035085	0.396684642	0.410223067	0.40331083	0.416819372	0.363698731	0.347274859	0.325071544	0.293343223	0.304093796	0.302182212	0.286146321	0.302865281	0.256610186	0.246049103	0.241837727	0.246094906	0.244969008	0.239694934	0.257409936	0.242701966	0.219729411	0.210582796	0.215475883	0.228417574	0.209471328	0.203683132	0.229009345	0.223716438	0.229356963
ScoHet5_19_3012112	0.589692343	0.526959204	0.499999734	0.477823894	0.452816915	0.475668222	0.455903183	0.476256245	0.448151866	0.454941185	0.438551192	0.431742416	0.423977896	0.389667399	0.40467958	0.408184503	0.423366437	0.419795836	0.411183176	0.428505868	0.407661912	0.419920287	0.414895835	0.439900811	0.386806789	0.369201932	0.3466522	0.321441821	0.326270831	0.320958846	0.305039744	0.319898822	0.271005829	0.25549998	0.243571034	0.247691422	0.240720307	0.247115893	0.260993463	0.23713822	0.223716438	0.214387174	0.217381877	0.233850969	0.217381877	0.216410582	0.218253655	0.226648275	0.235912313
ScoHet5_19_2444481	0.592823153	0.528486764	0.512812306	0.487813319	0.465278811	0.488101402	0.468199381	0.48864229	0.462756309	0.467521439	0.450527146	0.433151791	0.425462749	0.39808389	0.41549234	0.41680115	0.431466779	0.426911003	0.418663477	0.434370498	0.413040019	0.42412775	0.421892125	0.443787564	0.374999892	0.389411145	0.362780471	0.337542653	0.351791136	0.34299613	0.331426193	0.332772805	0.282343709	0.265905309	0.254060295	0.253932118	0.25791437	0.264498502	0.265461298	0.242701966	0.233046645	0.218253655	0.221420013	0.241611214	0.213465966	0.206610041	0.210567695	0.216571326	0.223467598
ScoHet5_19_2384396	0.593259353	0.542611122	0.49999961	0.487509023	0.475064689	0.499999717	0.454892751	0.488893919	0.462746409	0.466802344	0.451656014	0.445112099	0.437007506	0.419211331	0.433101411	0.43432331	0.449299802	0.448096179	0.438419825	0.454892751	0.429737397	0.447228813	0.439739571	0.462706066	0.418756176	0.404870461	0.377450944	0.353286369	0.358089219	0.353816981	0.33790484	0.337964314	0.305178548	0.291291578	0.27884752	0.265270492	0.277732019	0.282493598	0.297831489	0.249999955	0.261512176	0.247800572	0.258285444	0.267218859	0.233672874	0.239964578	0.253037164	0.248414344	0.26406168
ScoHet5_19_2172958	0.56762936	0.516659202	0.46559543	0.483881596	0.483880513	0.484382476	0.444777123	0.441682693	0.438140998	0.453375986	0.420493209	0.402067466	0.425233246	0.399790298	0.410917915	0.425233246	0.42299021	0.42299021	0.382687353	0.425041187	0.434011075	0.456060473	0.405139402	0.427268373	0.391424026	0.350725079	0.372389389	0.334309864	0.365601114	0.338596704	0.347859137	0.338210091	0.307866116	0.260946695	0.267140333	0.267140333	0.294414818	0.297973789	0.284274819	0.254725881	0.254961273	0.25948214	0.23541227	0.26588102	0.275249281	0.273351414	0.291405188	0.254961273	0.273351414
ScoHet5_327_928510	0.651976906	0.545166329	0.526265997	0.515132448	0.499999661	0.514692059	0.512492634	0.541338774	0.516104701	0.538255615	0.51350404	0.499999647	0.488892612	0.486851635	0.487187858	0.486850481	0.513877744	0.5151343	0.499999788	0.513149832	0.499999838	0.511623602	0.512814259	0.526963352	0.484859229	0.469783259	0.469816182	0.441948274	0.44653377	0.420902072	0.410524651	0.405462984	0.393509505	0.369832103	0.359660801	0.360130459	0.351007176	0.359730312	0.35275158	0.361613406	0.324734182	0.311259496	0.304507773	0.307410542	0.3063877	0.313463705	0.314097642	0.31973313	0.330607705
ScoHet5_327_1451490	0.599652081	0.499999631	0.499999794	0.499999696	0.464430526	0.474416804	0.476783507	0.499999559	0.472320522	0.499999825	0.486849953	0.465263335	0.464438827	0.442556215	0.453850769	0.450457334	0.473052714	0.486850801	0.474410103	0.487810355	0.452661193	0.468156177	0.464405198	0.488099495	0.468847679	0.456118861	0.438529268	0.406853587	0.403911038	0.393959907	0.388557513	0.381600653	0.369443981	0.336201378	0.323059804	0.323907329	0.33530355	0.33466014	0.331310685	0.330607705	0.32869581	0.309352732	0.295605802	0.321348947	0.314338756	0.311095864	0.315193436	0.306983099	0.30579351
ScoHet5_327_4017345	0.60268939	0.535577387	0.531164391	0.511618775	0.467533116	0.476799338	0.479624633	0.521690734	0.476261234	0.499999671	0.487813495	0.465339482	0.466834255	0.440293233	0.454008337	0.453956245	0.45984826	0.455235065	0.457608974	0.461854773	0.430042324	0.442873761	0.439940845	0.463638275	0.428415471	0.410791352	0.398009079	0.369506143	0.367593033	0.367950749	0.351910855	0.350770073	0.334614668	0.311091062	0.29688256	0.297831489	0.312433088	0.311703556	0.313207103	0.297621245	0.313496914	0.29189867	0.299690204	0.312960377	0.299841499	0.302870662	0.31902134	0.324262096	0.324674234
ScoHet5_327_4068661	0.5997603	0.535577387	0.531164391	0.511103753	0.466827798	0.476253625	0.478763764	0.521690734	0.476261234	0.499999671	0.487813495	0.465339482	0.466834255	0.440293233	0.454008337	0.453956245	0.45984826	0.455235065	0.457608974	0.461854773	0.430042324	0.443921859	0.438551192	0.462756309	0.428415471	0.410791352	0.398009079	0.369506143	0.370296982	0.36555975	0.349348914	0.350770073	0.332045676	0.308610647	0.294450821	0.295429302	0.312433088	0.313927498	0.315444186	0.302870662	0.31857452	0.297060512	0.304787665	0.315722848	0.302870662	0.302870662	0.31902134	0.324262096	0.324674234
ScoHet5_327_4400742	0.586750269	0.51218927	0.51063459	0.479624633	0.46021011	0.468199381	0.480416595	0.509995896	0.468864838	0.490911058	0.479197908	0.47009775	0.480026415	0.448480191	0.458614692	0.456827028	0.475073657	0.462766483	0.44804014	0.476799338	0.444999549	0.455556129	0.453832952	0.47679264	0.445167978	0.416407923	0.421379451	0.387805995	0.389260163	0.385080462	0.369616934	0.356950874	0.33909652	0.320896392	0.283979565	0.285102581	0.323327196	0.324869404	0.32642739	0.30104148	0.316648707	0.307651369	0.315318211	0.325938716	0.313708904	0.308659284	0.327297478	0.325223949	0.328243181
ScoHet5_327_5596529	0.574483304	0.510635177	0.499999868	0.490387749	0.460987683	0.468860017	0.454031682	0.499999747	0.459464139	0.472794167	0.468215394	0.453213056	0.454837541	0.432643342	0.444048818	0.443972695	0.447396412	0.451845151	0.453921242	0.456881194	0.426898845	0.446831822	0.434370498	0.455903183	0.433789045	0.418476032	0.409583546	0.382397534	0.382063156	0.377885271	0.362933346	0.373468003	0.346145983	0.322972301	0.30666255	0.307469301	0.327751916	0.329257621	0.330776148	0.318420349	0.333333268	0.310092271	0.317306181	0.324864182	0.313179907	0.320458348	0.333333225	0.338852315	0.340918152
ScoHet5_327_5651727	0.549707876	0.499999919	0.499999932	0.49019835	0.471204882	0.480017724	0.453919102	0.481149086	0.460180379	0.473254948	0.469461719	0.465007927	0.457048375	0.445842608	0.45776889	0.463732872	0.469461719	0.466050484	0.466022521	0.466783267	0.424920525	0.444764913	0.432636726	0.464430526	0.443507839	0.450291756	0.43522317	0.414560271	0.40464695	0.390671746	0.375607375	0.391715208	0.367710727	0.344841897	0.333333242	0.325192881	0.33940352	0.344716436	0.339194325	0.313565993	0.333889395	0.298494055	0.299011992	0.323975508	0.289992782	0.307364286	0.322371868	0.315839165	0.326819751
ScoHet5_327_5900043	0.556811643	0.499999951	0.491667133	0.483878967	0.4604113	0.465589819	0.44386387	0.451063129	0.439126728	0.453301582	0.455543776	0.446434247	0.454000424	0.440667326	0.447993752	0.433900816	0.446769225	0.460969438	0.460932809	0.472776752	0.427965058	0.443819423	0.432048958	0.471208601	0.477804644	0.459303797	0.451267912	0.432142447	0.420752427	0.406063198	0.402566286	0.413931827	0.377205535	0.362466585	0.349121694	0.341389666	0.368000197	0.373494905	0.35914033	0.359792369	0.372431171	0.351382103	0.348465379	0.37478179	0.347611932	0.359478327	0.371448889	0.361063767	0.365394035
ScoHet5_327_6062929	0.589398353	0.510414815	0.509258141	0.499999848	0.474168604	0.472765285	0.442025446	0.483061286	0.440122104	0.452568858	0.455543776	0.443885941	0.443841719	0.443029732	0.451063129	0.441088045	0.454759087	0.460190377	0.460150745	0.471215852	0.430780901	0.441034324	0.439314748	0.460150745	0.476228613	0.444798837	0.449315971	0.413040019	0.413443547	0.411909217	0.398818472	0.402469786	0.354109753	0.330427815	0.316585657	0.32267858	0.351885894	0.34912528	0.348719078	0.332325127	0.360694328	0.337718824	0.334336189	0.344278265	0.330702269	0.340711562	0.357186517	0.356477432	0.371221303
ScoHet5_327_6470234	0.586886831	0.510202388	0.518173918	0.499999868	0.475026814	0.473717072	0.451033068	0.491667651	0.457788943	0.461040259	0.464381865	0.460434496	0.460419124	0.452608514	0.461054826	0.450243861	0.455556129	0.461701556	0.452173147	0.463088668	0.442735198	0.458456665	0.440498417	0.460923715	0.464413512	0.436680498	0.449315971	0.416530645	0.415021328	0.415108058	0.402566286	0.404094948	0.356794483	0.333333264	0.31967638	0.32267858	0.346466026	0.343649154	0.343211077	0.334825662	0.357384078	0.332854747	0.331875338	0.339194818	0.3255977	0.335399493	0.353825108	0.345222513	0.359792369
ScoHet5_327_6697833	0.606487086	0.510867182	0.499999814	0.491229448	0.464375574	0.472266169	0.448554509	0.491229445	0.45477217	0.46673982	0.462391711	0.449430104	0.441061159	0.441168042	0.450275705	0.439096204	0.443844749	0.459400586	0.460923715	0.46168458	0.419686435	0.43903502	0.428055999	0.448281534	0.449144869	0.431011756	0.434180171	0.3904673	0.398818472	0.398970587	0.385185263	0.388661315	0.361284848	0.336869749	0.317321723	0.317321723	0.337031538	0.325831055	0.330571771	0.325011172	0.346383602	0.320690804	0.319441767	0.322162636	0.315009857	0.327999949	0.33652959	0.327415176	0.343211077
ScoHet5_327_6709800	0.577009469	0.499999878	0.490385807	0.482155681	0.454732704	0.462375902	0.43906573	0.482156387	0.444861381	0.457779004	0.452189477	0.440122104	0.440064876	0.431807299	0.441141337	0.438035394	0.442790823	0.448370413	0.450291756	0.451285636	0.408242871	0.429265205	0.416439255	0.436845332	0.435115146	0.417996157	0.421892125	0.388180002	0.389296432	0.387375424	0.373144813	0.377933967	0.348958536	0.325037189	0.308915742	0.308915742	0.32642739	0.323013673	0.322371868	0.314482041	0.338526857	0.313235171	0.311853831	0.319441767	0.307127375	0.317233468	0.328574426	0.324605568	0.335399493
ScoHet5_327_6855578	0.588925858	0.520815168	0.490742165	0.499999814	0.462407485	0.470076737	0.446831822	0.490568504	0.450443324	0.47123385	0.454925008	0.421792719	0.424439429	0.41891715	0.431225593	0.441816365	0.445112099	0.450642578	0.452816915	0.456840704	0.413356165	0.435876664	0.431410768	0.454892751	0.428257971	0.422758063	0.407085032	0.384102261	0.38584441	0.379739982	0.364874383	0.357333194	0.346381422	0.321694427	0.30441992	0.2994678	0.330027936	0.331673386	0.333333205	0.317072109	0.340711562	0.310845963	0.313708904	0.321984516	0.309033217	0.316982275	0.343870777	0.33652959	0.346466026
ScoHet5_327_6956844	0.594268605	0.521717564	0.499999848	0.499999675	0.452205911	0.459368409	0.437007627	0.480791871	0.439556984	0.451355653	0.443879679	0.429842809	0.432327198	0.429895254	0.441845932	0.441786897	0.445084161	0.451761669	0.453850769	0.457714771	0.425194484	0.445820287	0.434228147	0.455843894	0.428178348	0.408159562	0.409029015	0.381328335	0.387582301	0.381576041	0.366808254	0.359094373	0.351375526	0.326653412	0.303518273	0.298503965	0.323476408	0.325080018	0.326700822	0.310841348	0.334383599	0.304787665	0.302416727	0.310841348	0.289402587	0.29721858	0.324869404	0.312032563	0.323490295
ScoHet5_327_7008313	0.589081666	0.543323759	0.519217607	0.51850054	0.480411952	0.489586364	0.453961588	0.480416595	0.458591672	0.470089319	0.465286328	0.448436411	0.45038671	0.458614692	0.470093625	0.470085187	0.466808817	0.46449736	0.466050484	0.468854945	0.43938456	0.473254948	0.457664496	0.468840194	0.446565411	0.424459928	0.424942806	0.40123922	0.406909269	0.401566563	0.386970789	0.379152085	0.358523343	0.342163444	0.317922069	0.318689511	0.342234863	0.34393633	0.345644525	0.315710544	0.347888756	0.321984516	0.320095094	0.328574426	0.307469301	0.315567035	0.338242397	0.325453963	0.344605281
ScoHet5_327_8582604	0.572733941	0.524962489	0.51110775	0.499999615	0.466043402	0.47566273	0.468845037	0.511620751	0.488102135	0.488641822	0.499999628	0.477321141	0.478296168	0.478303157	0.477323111	0.478297821	0.464480721	0.460852318	0.450504028	0.45490899	0.442488832	0.480020236	0.463583003	0.453832952	0.430030293	0.418647964	0.421190452	0.40123922	0.407794249	0.404084759	0.392902385	0.379479938	0.354326102	0.353007515	0.326741862	0.324057436	0.343762297	0.345646169	0.347538159	0.323309209	0.348640063	0.326700822	0.327732426	0.331621623	0.308973378	0.323309209	0.340752905	0.353417387	0.345184136
ScoHet5_327_9452333	0.575017094	0.524953185	0.510865837	0.499999429	0.463647286	0.473778481	0.453956245	0.499999554	0.473793279	0.476258606	0.48612658	0.463683661	0.465316687	0.465346899	0.465339482	0.466085121	0.450642578	0.444117127	0.434075884	0.440177185	0.428440479	0.468854945	0.44804014	0.438637811	0.412691446	0.396490337	0.398009079	0.380923618	0.388989387	0.386988287	0.3757914	0.368811161	0.345648287	0.344921496	0.328451266	0.325974527	0.339675661	0.341437314	0.34320942	0.320575524	0.344605281	0.323934251	0.324869404	0.328487858	0.307121521	0.320575524	0.337106751	0.35707404	0.3490793
ScoHet5_327_9793128	0.589692343	0.523773507	0.520810691	0.499999506	0.453921242	0.462746409	0.466085121	0.511356387	0.464505523	0.467533116	0.475073657	0.45594723	0.46682155	0.456894536	0.454989125	0.453938644	0.449426532	0.432624494	0.41969537	0.438766316	0.426839942	0.468204658	0.446721411	0.449401443	0.405254243	0.376432809	0.395320357	0.378105119	0.386496177	0.384440295	0.373065935	0.363676927	0.342365673	0.341827233	0.325281706	0.322754689	0.333925063	0.335712151	0.323120736	0.309034233	0.337216857	0.326304856	0.332772805	0.339536455	0.317525523	0.31991702	0.340043071	0.358349983	0.349903742
ScoHet5_327_9823855	0.577929731	0.525592799	0.522192864	0.499999551	0.462746409	0.473073437	0.460852318	0.499999551	0.473085901	0.476799338	0.485730314	0.47445051	0.474443842	0.475085999	0.474453989	0.47378206	0.455152319	0.452489795	0.439060311	0.444005957	0.432251611	0.476248638	0.453737906	0.440736794	0.409386651	0.396246319	0.397714384	0.375194078	0.382167113	0.382478666	0.369780449	0.362724534	0.345876275	0.345080745	0.327463257	0.324811283	0.336446222	0.338337395	0.334614668	0.316780832	0.345184136	0.333333205	0.331621623	0.338497299	0.316020727	0.318466258	0.339021196	0.357583732	0.34902314
ScoHet5_327_9980496	0.577793063	0.526258551	0.522693105	0.499999414	0.461821793	0.472338857	0.461843897	0.499999314	0.472357414	0.476256245	0.485313657	0.473793279	0.475079693	0.473796813	0.473793279	0.473085901	0.452437753	0.446052856	0.433432572	0.440921695	0.430525928	0.475676588	0.452332369	0.440783406	0.403605127	0.390929668	0.392243063	0.375578403	0.382478666	0.38278565	0.370178446	0.360648849	0.346474732	0.345648287	0.32816926	0.322905817	0.33457206	0.336446222	0.338337395	0.322972301	0.349922627	0.336594611	0.339899595	0.346543657	0.325307786	0.327625652	0.3490793	0.367026798	0.361131066
ScoHet5_1152_148001	0.563795111	0.485306411	0.499999734	0.486127641	0.457608974	0.455131355	0.445442513	0.472357414	0.450964636	0.474447312	0.482797278	0.45387824	0.45383183	0.437527468	0.437471047	0.424879967	0.431379782	0.393087695	0.374157322	0.406697124	0.394615219	0.426768293	0.419994877	0.395088118	0.412092644	0.363307742	0.379972848	0.362251404	0.369780449	0.345651077	0.345008685	0.357081606	0.314409308	0.311811414	0.288885577	0.286087039	0.30391118	0.311588769	0.319982	0.280559647	0.308533605	0.306640721	0.301328588	0.3022275	0.28084007	0.288094934	0.312200366	0.326653412	0.318466258
ScoHet5_1152_468225	0.564048094	0.467861142	0.499999769	0.4853115	0.414740189	0.412409668	0.40442717	0.430386359	0.408073309	0.438419825	0.438745047	0.426588991	0.41499497	0.413104806	0.410730673	0.391471454	0.399999587	0.372242739	0.353803296	0.386812981	0.363307742	0.39853818	0.390088255	0.385963883	0.423919064	0.371786452	0.398981385	0.393959907	0.384675578	0.377116706	0.364849556	0.385735463	0.35275158	0.342069994	0.311268326	0.329662624	0.323858859	0.329309998	0.353811183	0.328589453	0.332029793	0.32886058	0.317853615	0.317853615	0.301347072	0.315193436	0.313640582	0.340922349	0.344753285
ScoHet5_1152_946946	0.607209674	0.484389819	0.51249317	0.499999202	0.443817411	0.440596221	0.421565882	0.432377229	0.422726823	0.45057369	0.45081643	0.42692744	0.426759335	0.413639062	0.413507098	0.397583848	0.400668699	0.377681553	0.348523444	0.376328333	0.378072202	0.403779547	0.391202506	0.36273913	0.399304542	0.35720904	0.389014274	0.380014817	0.36912953	0.361147458	0.360685962	0.365119936	0.34050179	0.341135684	0.323286482	0.324283145	0.324211193	0.32945387	0.342365673	0.321794864	0.337649868	0.319936905	0.311934362	0.309405205	0.29719234	0.303385099	0.316020727	0.34704512	0.338220258
ScoHet5_1152_1265621	0.557016389	0.486119259	0.511900003	0.487188894	0.452758756	0.450457334	0.429921312	0.452816915	0.423281311	0.43432331	0.443740998	0.437102883	0.44669053	0.425177579	0.425099864	0.399800622	0.428760237	0.408240239	0.380199294	0.40442717	0.399189618	0.407661912	0.396475931	0.383601481	0.398582078	0.348593649	0.412551324	0.403911038	0.373843782	0.371682806	0.371323919	0.384840103	0.354628426	0.344753285	0.321588011	0.322497922	0.321694427	0.326977705	0.33001529	0.313640582	0.321187112	0.312235577	0.298503965	0.31445133	0.293462367	0.30194811	0.314093783	0.335735139	0.321909118
ScoHet5_1152_1492341	0.557016389	0.472287911	0.466008487	0.46362902	0.431354659	0.428174944	0.39107442	0.391272591	0.379864558	0.42136637	0.414895835	0.40339853	0.40975726	0.393600401	0.384840103	0.363606117	0.399800622	0.392499154	0.382223041	0.403779547	0.3592732	0.373144813	0.36441347	0.382513069	0.431800946	0.351082426	0.39669284	0.387312476	0.384102261	0.361378435	0.360974451	0.374304087	0.358170935	0.33952275	0.315680798	0.310596316	0.329924356	0.335094831	0.335193277	0.322489193	0.323491953	0.320785723	0.302616512	0.311743474	0.308565347	0.316429507	0.338142142	0.352590842	0.344716436
ScoHet5_1152_1550053	0.545058137	0.468847679	0.486848035	0.471538414	0.433494582	0.429884623	0.412766928	0.430174035	0.399189618	0.43268938	0.428017805	0.410791352	0.418863761	0.399100246	0.394399849	0.401781036	0.434989971	0.402257841	0.386582646	0.412266938	0.382332267	0.391632582	0.390088255	0.387218115	0.425216249	0.359578184	0.401610486	0.392861748	0.372971762	0.361613406	0.361139682	0.348812779	0.344430401	0.335508573	0.308745612	0.302835969	0.324811283	0.334003599	0.327099942	0.285219132	0.298825083	0.305446541	0.291747026	0.29821632	0.281240504	0.283979565	0.313963872	0.318077614	0.3137245
ScoHet5_1152_2180517	0.544962133	0.443507839	0.464422038	0.432377229	0.399465467	0.40442717	0.388524278	0.432377229	0.37586607	0.40339853	0.392268628	0.380420609	0.379864558	0.370296982	0.367593033	0.361903527	0.385088307	0.366993343	0.352872916	0.378105119	0.354326102	0.37127422	0.359251067	0.356368849	0.353186403	0.318779457	0.349854876	0.339854519	0.332672913	0.324628831	0.323858859	0.331490139	0.336096371	0.322905817	0.301883511	0.296598939	0.314349548	0.316020727	0.324183331	0.298758797	0.315696711	0.308259381	0.293019808	0.298758797	0.2813665	0.283781393	0.305171703	0.310609231	0.310177354
ScoHet5_1152_2475990	0.585591712	0.435951097	0.432053836	0.433883564	0.430800313	0.427668316	0.394531835	0.402906671	0.382619259	0.432453595	0.402300606	0.391245381	0.386638239	0.40320223	0.410346647	0.398662054	0.42362947	0.428207417	0.427642626	0.393290236	0.385766567	0.37499973	0.381642089	0.388768114	0.33859057	0.374999676	0.366879739	0.34364461	0.338556521	0.309244964	0.313053905	0.310672673	0.311539627	0.286857729	0.336567604	0.317748678	0.317423196	0.310672673	0.290519859	0.288530325	0.309221143	0.30433295	0.296180315	0.305913153	0.275452741	0.26759626	0.302967689	0.294591912	0.290232343
ScoHet5_1152_2796874	0.576832743	0.438745047	0.422934766	0.376797207	0.401314182	0.401314182	0.411888767	0.363385414	0.356160792	0.423784827	0.382597016	0.375732154	0.368434831	0.37014013	0.396418321	0.356160792	0.434798927	0.417493678	0.384134797	0.366728645	0.375914831	0.353803296	0.347084559	0.367847952	0.304647224	0.315445857	0.322361557	0.269459439	0.301997357	0.266750776	0.287517056	0.311977954	0.259163565	0.229209527	0.285621333	0.285621333	0.282304186	0.282304186	0.257974632	0.249999869	0.292588273	0.277908104	0.259928953	0.275465802	0.262080886	0.246867836	0.262080886	0.267852687	0.259303328
ScoHet5_1152_3352887	0.577812076	0.499999639	0.499999559	0.499998895	0.464612609	0.464612609	0.470740464	0.464661367	0.435319869	0.423281311	0.435189119	0.439060311	0.431134883	0.42166956	0.42166956	0.42166956	0.499998378	0.55939859	0.49999845	0.45119656	0.451366187	0.445374686	0.426643278	0.455438425	0.440234979	0.424514802	0.440598681	0.356329105	0.409257898	0.320103224	0.336966673	0.353784378	0.277962172	0.242038733	0.285383846	0.285383846	0.275616776	0.266068129	0.256139703	0.24261785	0.266127738	0.24311941	0.23935656	0.23935656	0.231394703	0.231394703	0.240050935	0.244620042	0.253510914
ScoHet5_205_1189420	0.531070125	0.463168724	0.445214338	0.439265629	0.432609632	0.430368832	0.40467958	0.414679871	0.379333002	0.421876902	0.411007236	0.375217169	0.363596733	0.355926151	0.359677289	0.356213406	0.375844696	0.376641993	0.320385423	0.33877618	0.345163217	0.361949329	0.346440142	0.351487675	0.378455589	0.296891142	0.364339209	0.356303225	0.354257144	0.340657205	0.354924447	0.334176984	0.314403979	0.294582554	0.275336347	0.268586732	0.287565611	0.290746071	0.292598101	0.24999996	0.268586732	0.274383112	0.271197568	0.277811834	0.266376192	0.278568352	0.292101607	0.286492349	0.283479991
ScoHet5_205_1192806	0.526216996	0.499999559	0.499999612	0.4815275	0.468899473	0.4679113	0.440501083	0.452279325	0.423743394	0.41486823	0.420575654	0.402882348	0.391202506	0.391058887	0.387611774	0.375217169	0.363059941	0.372175295	0.343997257	0.354521135	0.356760283	0.402044775	0.357011751	0.365844473	0.394115168	0.306875807	0.365823851	0.358475272	0.353186403	0.340845124	0.34009348	0.31145145	0.295843395	0.281738536	0.268456162	0.267790021	0.281694112	0.280307564	0.287565611	0.237720308	0.256940525	0.272565066	0.260136272	0.273044686	0.262234423	0.271919795	0.288885577	0.268007671	0.278143522
ScoHet5_205_2964535	0.499999475	0.423514329	0.416366519	0.399800622	0.386250742	0.396246319	0.377116706	0.39736741	0.35240363	0.365699502	0.338308427	0.317372478	0.316450802	0.311435512	0.310435386	0.301862049	0.303674847	0.295452499	0.256728153	0.290607147	0.308173786	0.342069994	0.307626053	0.304220903	0.314856413	0.271487967	0.316136041	0.318779457	0.310412811	0.296463663	0.310412811	0.307980692	0.287653656	0.281982219	0.261284728	0.260529345	0.276339276	0.274955645	0.275916571	0.266429902	0.287653656	0.280680575	0.275789251	0.279721062	0.273993788	0.296698292	0.305039744	0.310716401	0.309352732
ScoHet5_205_4675038	0.499999599	0.410524651	0.409635276	0.401022409	0.39160205	0.400174285	0.378420182	0.396647545	0.356041124	0.380749746	0.365526379	0.354703773	0.36390906	0.359853065	0.359432766	0.353341848	0.362676746	0.339306058	0.324969733	0.345192388	0.349245516	0.375439884	0.355056021	0.343280024	0.369030836	0.322745448	0.361371252	0.364287007	0.354623095	0.332640192	0.331932879	0.325508208	0.332695639	0.315566367	0.309405205	0.313310152	0.322588873	0.324322546	0.33333317	0.306271546	0.329239788	0.318753577	0.313715762	0.319663241	0.300340348	0.314253405	0.323304242	0.332179173	0.327195661
ScoHet5_205_6505416	0.518493866	0.450315496	0.443663214	0.442656557	0.418848467	0.429921312	0.40339853	0.424049073	0.390961411	0.4088178	0.390522515	0.372597283	0.374551179	0.372911515	0.372597283	0.366457815	0.3777805	0.355056021	0.334117309	0.360685962	0.362078606	0.370961492	0.355301938	0.342996791	0.362807319	0.335660793	0.349245636	0.348262009	0.336751242	0.317471239	0.316594546	0.313898757	0.319440289	0.301686514	0.281099335	0.290155705	0.306122459	0.307748092	0.29999988	0.268661836	0.302182212	0.294033475	0.288513189	0.295429302	0.271160358	0.285882511	0.288094934	0.289775904	0.279925238
ScoHet5_205_6963997	0.499999559	0.43819725	0.43274159	0.434557671	0.410117317	0.420686886	0.388388622	0.415679011	0.385552692	0.403215589	0.382656803	0.363676927	0.362933346	0.359038618	0.358628743	0.352770896	0.361601022	0.339137269	0.329468555	0.344835556	0.345876275	0.371887547	0.351552833	0.340045038	0.380199294	0.348713298	0.35103656	0.349883268	0.33863846	0.319982	0.319164065	0.316373463	0.324183331	0.316543973	0.301450322	0.3107263	0.317256983	0.31895054	0.324003135	0.297535099	0.321602174	0.305101239	0.299828393	0.306305552	0.283173506	0.297535099	0.296053403	0.304318545	0.294033475
ScoHet5_205_7032441	0.519961502	0.446470346	0.439780217	0.435696839	0.407236107	0.419492021	0.382912799	0.40467958	0.367706018	0.389676163	0.366922699	0.349859496	0.348829031	0.351979134	0.351463162	0.34829989	0.35724392	0.335699223	0.312782862	0.341937151	0.343682041	0.374551179	0.353434705	0.344352407	0.36686754	0.330862354	0.356143345	0.351007176	0.335483086	0.319150168	0.318272041	0.321564951	0.323658881	0.30573491	0.291291578	0.304093796	0.316500336	0.320670082	0.319958528	0.288094934	0.311934362	0.306640721	0.29890099	0.299828393	0.282021539	0.293029044	0.299999858	0.308533605	0.310257384
ScoHet5_205_7092886	0.533206721	0.464413512	0.466783267	0.477827697	0.441420097	0.440020229	0.402010299	0.421100659	0.393899951	0.407510321	0.378131904	0.361376398	0.36059225	0.366663483	0.366300983	0.370629858	0.383088349	0.371335488	0.351609724	0.376536558	0.366560911	0.379479938	0.363426165	0.361147458	0.361248307	0.323919546	0.366993343	0.357997923	0.332656946	0.330644571	0.329937749	0.337611564	0.321694427	0.299208087	0.296064158	0.311934362	0.323460926	0.328144059	0.321388658	0.295979455	0.327971569	0.316725357	0.303966762	0.309841807	0.286727201	0.309454455	0.318970333	0.327971569	0.326221001
ScoHet5_205_8071383	0.49999972	0.439698952	0.432845513	0.433302033	0.417415415	0.426911003	0.392234466	0.400465887	0.37670671	0.394312711	0.373399379	0.364292345	0.363520221	0.364575002	0.361589888	0.349299531	0.365442694	0.350399664	0.342615635	0.350962573	0.345651077	0.370296982	0.355056021	0.349245516	0.379215817	0.32603299	0.347916464	0.343609947	0.34543035	0.312362205	0.31142071	0.318662126	0.329013875	0.315566367	0.309405205	0.319188411	0.313723715	0.309534587	0.320481202	0.285223727	0.311588769	0.309933253	0.296130925	0.297015644	0.290072667	0.304833386	0.309096533	0.312117589	0.319690875
ScoHet5_205_10750136	0.499999624	0.451570605	0.440530712	0.453183077	0.428401863	0.437047823	0.408149373	0.431274124	0.388073511	0.403342455	0.382912799	0.384972714	0.390083795	0.396647545	0.396471864	0.395934418	0.413639062	0.371709193	0.353129664	0.360224974	0.364009032	0.384869291	0.368917152	0.34829989	0.38494576	0.356742822	0.369877199	0.37162896	0.350364262	0.335847111	0.33523679	0.3345066	0.332202422	0.31991702	0.308565347	0.317787313	0.321034717	0.325809897	0.322092929	0.294528436	0.299828393	0.298739421	0.287908832	0.302489509	0.273815604	0.293598861	0.300340348	0.291596972	0.30424047
ScoHet5_205_10906364	0.499999809	0.440978169	0.421000346	0.435913929	0.418345649	0.436926634	0.40629201	0.409042113	0.391663121	0.40629201	0.384597101	0.386482844	0.381820891	0.39808389	0.401863701	0.39146891	0.407236107	0.383907203	0.379294198	0.382397534	0.37630538	0.400725242	0.375986063	0.360179728	0.412521317	0.391412425	0.399465467	0.38385044	0.379864558	0.359370427	0.356479851	0.358679158	0.361913482	0.35977511	0.340976324	0.355174613	0.357333194	0.352141116	0.351708016	0.327625652	0.308973378	0.326577992	0.308209311	0.3022275	0.299050589	0.313561654	0.315120976	0.302429362	0.319188411
ScoHet5_205_12460400	0.482775233	0.436666612	0.421811754	0.438383142	0.418939965	0.429981871	0.397645842	0.395992905	0.380693318	0.397645842	0.375160238	0.370958171	0.365180933	0.382359132	0.386988287	0.393307713	0.41102823	0.380130445	0.372130233	0.378740819	0.380321892	0.406909269	0.394399849	0.375175561	0.424116863	0.385672953	0.394853242	0.389598205	0.381218277	0.364287007	0.361147458	0.344687419	0.35184853	0.34438176	0.34007789	0.352237716	0.354528802	0.351302295	0.348420447	0.303360655	0.306865908	0.322092929	0.311091062	0.316780832	0.296649004	0.305562075	0.321472888	0.31837781	0.328348619
ScoHet5_205_13690956	0.48485837	0.431127169	0.428114394	0.432508894	0.439556984	0.448392414	0.408253938	0.405187035	0.407628036	0.425909655	0.393781099	0.390982257	0.390619902	0.394659053	0.394486581	0.392045936	0.407680825	0.377187911	0.369877199	0.376100508	0.379864558	0.40629201	0.395002733	0.375160238	0.370958488	0.367561695	0.390587449	0.3907432	0.380693318	0.368303335	0.367950749	0.366959875	0.362946187	0.360916575	0.343507504	0.353109822	0.365155293	0.364826775	0.350330027	0.324290647	0.33621674	0.333895186	0.326577992	0.329443464	0.315876667	0.329856289	0.328144059	0.323120736	0.335712151
ScoHet5_205_17548781	0.49999968	0.431800946	0.442522693	0.434650105	0.465309223	0.47625125	0.439625191	0.438492989	0.441527719	0.4602395	0.430162136	0.427263457	0.427143025	0.434741787	0.433351551	0.431742416	0.449426532	0.418078942	0.409446584	0.409853779	0.423366437	0.440690923	0.438551192	0.421565882	0.417076071	0.422934766	0.446783107	0.437102883	0.426981633	0.41181486	0.411690633	0.405112288	0.399419001	0.399999681	0.381328335	0.389260163	0.386688651	0.388498209	0.371282254	0.345280181	0.351708016	0.34625074	0.335041217	0.329443464	0.31348729	0.327515061	0.314253405	0.314939153	0.327862431
ScoHet5_205_17892805	0.482166772	0.431800946	0.442522693	0.435993769	0.452874644	0.463638275	0.427143025	0.425790303	0.427191696	0.448480191	0.41554518	0.412409668	0.412195056	0.419564902	0.417799333	0.415650582	0.432439423	0.398629051	0.390344578	0.393613072	0.392727204	0.416978752	0.409169335	0.390344578	0.410273712	0.414740189	0.428724596	0.419492021	0.409583546	0.393395275	0.393175198	0.387705036	0.38584441	0.385317927	0.366457815	0.376775143	0.369665643	0.371601838	0.353341848	0.333333139	0.336950024	0.329156664	0.329856289	0.324290647	0.310280261	0.324491312	0.314253405	0.311588769	0.322206806
ScoHet5_205_18246001	0.51783242	0.460753669	0.466789577	0.458648984	0.465316687	0.476253625	0.438492989	0.437325082	0.440254776	0.45778956	0.423702095	0.419652083	0.419477397	0.425783948	0.428954797	0.43179668	0.446875031	0.409518594	0.400583961	0.403567907	0.405091943	0.428458479	0.421473086	0.400583961	0.410579885	0.417076071	0.439163328	0.434019192	0.419895826	0.403397349	0.400963285	0.392208564	0.391855384	0.391811182	0.377057947	0.387418939	0.377872831	0.379820992	0.361477017	0.340569905	0.338910572	0.333938062	0.333925063	0.328144059	0.31403997	0.326080895	0.315590568	0.321472888	0.33457206
ScoHet5_205_19143263	0.55124625	0.487186111	0.488377011	0.480030288	0.488893995	0.499999559	0.480027774	0.469498286	0.477825665	0.489366121	0.463647286	0.454989125	0.45289366	0.461877033	0.463674719	0.466078312	0.487813319	0.458781001	0.41323999	0.430732434	0.443855502	0.457714771	0.461788382	0.445340465	0.428415471	0.435276905	0.469874709	0.46081546	0.458735924	0.445408528	0.443931024	0.432624494	0.399520926	0.402396322	0.379581245	0.401909839	0.398783504	0.398603064	0.379661762	0.363125437	0.364796342	0.361477017	0.363307742	0.356406594	0.33983656	0.355795122	0.33457206	0.348829031	0.367950749
ScoHet5_205_19357597	0.534348903	0.474410103	0.499999825	0.480028926	0.489365758	0.499999615	0.470670828	0.470678629	0.478303157	0.479200861	0.463638275	0.466834255	0.465309223	0.475088896	0.476258606	0.466071245	0.487812874	0.45984826	0.442333589	0.445442513	0.457558857	0.479196337	0.461777353	0.446721411	0.428336841	0.420902072	0.470740464	0.461788382	0.473077688	0.446783107	0.445374686	0.434244784	0.39739759	0.400174285	0.388048391	0.397287022	0.385215521	0.382359132	0.362485636	0.33013239	0.328761614	0.323081527	0.326517493	0.320670082	0.305562075	0.324003135	0.309899242	0.313036583	0.32945387
ScoHet5_205_19942242	0.536815874	0.486495762	0.499999723	0.478766969	0.499999601	0.511620554	0.489799759	0.48958808	0.499999533	0.499999637	0.486855027	0.488104271	0.487510627	0.499999364	0.499999259	0.487510431	0.499999231	0.468994109	0.455172941	0.455235065	0.468957927	0.477823894	0.485731048	0.469887537	0.453737906	0.443740998	0.499999284	0.486853612	0.485732982	0.469900324	0.469894088	0.457725022	0.411690633	0.417970735	0.411438966	0.423451269	0.399618242	0.401698665	0.381405023	0.361477017	0.363125437	0.351380131	0.353803296	0.344558964	0.332680779	0.353803296	0.342103687	0.347289171	0.355576438
ScoHet5_205_20506448	0.499999599	0.457491074	0.488101574	0.468236812	0.488103533	0.499999372	0.489366821	0.478311764	0.488104271	0.489136293	0.473793279	0.475698488	0.48719225	0.487193553	0.487193021	0.487191708	0.499999193	0.452567394	0.42293126	0.444117127	0.459834895	0.47009775	0.474443842	0.45984826	0.456348046	0.447983521	0.49999937	0.499999573	0.458796049	0.456497005	0.456478441	0.445676238	0.41751231	0.423784827	0.402235529	0.413711346	0.406647695	0.416552667	0.384542112	0.364669834	0.378992483	0.370614211	0.36933198	0.369665643	0.346319485	0.371917201	0.360232104	0.366300983	0.374688281
ScoHet5_205_20737618	0.539662086	0.47153339	0.49999971	0.465346899	0.487510431	0.49999952	0.477831499	0.477335558	0.486856749	0.488104271	0.470769146	0.473114684	0.473106518	0.485737327	0.48573656	0.47310227	0.483905685	0.44613711	0.433576073	0.437583907	0.455172941	0.478304794	0.485731492	0.469894088	0.466916073	0.456329113	0.51609495	0.499999374	0.472361827	0.468994109	0.46898707	0.44274505	0.409853779	0.432624494	0.413596548	0.425331843	0.402230901	0.408535692	0.389657266	0.349344936	0.368651148	0.37561051	0.374127467	0.359840225	0.346319485	0.351816462	0.360232104	0.366300983	0.374688281
ScoHet5_205_20996503	0.519956417	0.457491074	0.487811796	0.466112782	0.487813953	0.499999551	0.478308279	0.476813227	0.486856749	0.488104271	0.470769146	0.473808018	0.473800655	0.486131141	0.48613045	0.47310227	0.483905685	0.44425458	0.431460145	0.435703204	0.455172941	0.467539073	0.47156939	0.453854913	0.4492055	0.440548773	0.499998984	0.485731492	0.455214598	0.449472537	0.449439798	0.437751166	0.407680825	0.41389938	0.407385622	0.419795836	0.394896587	0.397081939	0.37609034	0.350873631	0.371306697	0.36243947	0.361477017	0.351816462	0.337352859	0.359006064	0.346844755	0.352486237	0.361154599
ScoHet5_205_22195642	0.517834021	0.473044454	0.512187951	0.468220861	0.475679444	0.487509023	0.488894683	0.488379853	0.499999425	0.488379459	0.47157462	0.474460655	0.474453989	0.486502659	0.485734922	0.473789444	0.499999269	0.463451113	0.445839474	0.45246395	0.469874709	0.477821867	0.485730314	0.471564137	0.484396238	0.470711623	0.499999445	0.487188894	0.459834895	0.455193806	0.45383183	0.44262333	0.428505868	0.432439423	0.404762813	0.417530426	0.401698665	0.403737071	0.383681628	0.358131819	0.378131904	0.369563224	0.368303335	0.358628743	0.344687419	0.365933182	0.353803296	0.359794229	0.36846567
ScoHet5_205_22767036	0.539662086	0.486496341	0.511897568	0.477833258	0.499999465	0.51280838	0.489366821	0.499999407	0.511894467	0.489136293	0.486855315	0.488380499	0.488379978	0.499999238	0.499999223	0.488379853	0.48650172	0.469919621	0.469894088	0.45988871	0.473085901	0.490003294	0.487189646	0.463656523	0.458690836	0.460790854	0.49999952	0.488102554	0.462786494	0.458810795	0.445509852	0.436051553	0.410352929	0.415859385	0.413596548	0.425331843	0.399488359	0.401350718	0.383177099	0.359840225	0.378154336	0.36544618	0.364494097	0.355960392	0.34344899	0.36236428	0.351629934	0.356815136	0.364399344
ScoHet5_205_23367813	0.538188518	0.487186867	0.511106068	0.479206765	0.488379325	0.499999662	0.480031439	0.489800078	0.499999477	0.479627353	0.475684936	0.478311764	0.477331411	0.489136701	0.488643707	0.478306648	0.475085999	0.460912965	0.460864391	0.452931763	0.464488916	0.481153079	0.476248638	0.454941185	0.436959487	0.439820506	0.476253625	0.465294036	0.441491904	0.437338037	0.4254084	0.429017776	0.401863701	0.400156573	0.397571685	0.40831264	0.384857367	0.382262042	0.367021045	0.352653827	0.368488418	0.35205045	0.351586252	0.341031785	0.331056257	0.346858301	0.341514548	0.363815124	0.375674967
ScoHet5_205_23907651	0.552942188	0.499999575	0.522184996	0.48958808	0.499999605	0.511896395	0.490003588	0.499999705	0.511103753	0.48980006	0.487190947	0.488643707	0.488643233	0.511354792	0.499999588	0.489587734	0.488103533	0.473800655	0.473785888	0.464522089	0.47625125	0.490568489	0.488102135	0.466078312	0.446659295	0.449248528	0.487509729	0.476797196	0.453956245	0.449476756	0.434188674	0.414383218	0.399999681	0.402713306	0.399999783	0.411690633	0.390749012	0.39262544	0.374688281	0.352653827	0.356406594	0.353520149	0.352987636	0.349459876	0.336838433	0.350770073	0.340193493	0.366283974	0.37126112
ScoHet5_205_25292391	0.558903006	0.499999714	0.523755565	0.488895573	0.499999465	0.51280838	0.489366821	0.499999407	0.511894467	0.489136293	0.486855315	0.488380499	0.488379978	0.499999421	0.499999438	0.488895128	0.487191476	0.471600201	0.471579582	0.461877033	0.474447312	0.490003294	0.487189646	0.463656523	0.445271902	0.447983521	0.487190698	0.47625125	0.450665567	0.44554319	0.432563048	0.424110246	0.399999681	0.404824964	0.402235529	0.413711346	0.388623625	0.390537387	0.372326043	0.350326037	0.368488418	0.356181762	0.355570816	0.347307139	0.3345066	0.353401621	0.34292736	0.356815136	0.364399344
ScoHet5_205_25471383	0.55680099	0.513503581	0.534736001	0.489366488	0.499999489	0.511620751	0.490199156	0.489587785	0.511355973	0.478306648	0.473785888	0.477831499	0.477827697	0.488895573	0.488379978	0.477825665	0.47445051	0.471589747	0.47156939	0.461854773	0.460839971	0.479199285	0.47443716	0.462756309	0.442206971	0.445202831	0.486853884	0.475673704	0.448151866	0.445476101	0.432439423	0.423948529	0.401715665	0.406587889	0.404084759	0.415438794	0.39262544	0.392425087	0.374372511	0.34938895	0.367830197	0.355367743	0.354774911	0.34640245	0.333333139	0.352567593	0.341942079	0.355991633	0.363676927
ScoHet5_205_25522170	0.572420337	0.487506243	0.52170866	0.490003559	0.499999765	0.510864482	0.490743034	0.490199393	0.510632765	0.490199156	0.488102694	0.48980006	0.489366449	0.499999639	0.499999521	0.489587389	0.488102694	0.487510431	0.487509023	0.477325302	0.476248638	0.490386989	0.488377903	0.476797196	0.458675583	0.4607784	0.499999571	0.488102135	0.451782494	0.465309223	0.452874644	0.431904696	0.425529036	0.434557671	0.432999774	0.442656557	0.422896366	0.419564902	0.404969348	0.366283974	0.377612772	0.381237719	0.379634725	0.370674092	0.36165063	0.375407336	0.368950601	0.382063156	0.394137209
ScoHet5_205_25665282	0.534337925	0.463555403	0.511107019	0.490568489	0.510412536	0.520383052	0.499999856	0.499999592	0.520798598	0.499999735	0.499999469	0.499999637	0.49999964	0.499999559	0.509995855	0.499999799	0.499999685	0.499999587	0.499999701	0.489799361	0.478294333	0.480788534	0.478292464	0.467509741	0.449196946	0.451570605	0.488641698	0.477814269	0.447324909	0.460200139	0.448370413	0.451408049	0.430980568	0.428344782	0.435648576	0.435692402	0.420451145	0.420376613	0.405821367	0.372778361	0.3860594	0.370960005	0.367925183	0.357438206	0.348150604	0.370384676	0.3553799	0.360852884	0.379152085
ScoHet5_205_26362370	0.532146696	0.476228613	0.499999847	0.471769043	0.489586769	0.499999746	0.481834425	0.480792838	0.499999706	0.480791871	0.476248638	0.479624633	0.478760559	0.480031439	0.490003559	0.480415519	0.478757352	0.477823894	0.477816279	0.469484496	0.468845037	0.490742616	0.478752437	0.468193903	0.451613421	0.453779657	0.489134765	0.478754145	0.456827028	0.458580033	0.446213613	0.448480191	0.421438322	0.426960302	0.423761636	0.43294851	0.417413351	0.41406914	0.396115224	0.377885271	0.379479938	0.362009925	0.359094373	0.352892859	0.34320942	0.359094373	0.345939242	0.348499286	0.37999679
ScoHet5_205_26475533	0.516114613	0.475651711	0.510634702	0.481836155	0.509996552	0.519586476	0.499999744	0.499999712	0.519970306	0.499999814	0.49999966	0.499999753	0.510199848	0.490199431	0.499999753	0.499999675	0.499999788	0.489366121	0.489365399	0.480416595	0.480023906	0.491073084	0.49000268	0.480025261	0.465255817	0.466770263	0.499999742	0.499999819	0.468204658	0.470089319	0.458580033	0.460249412	0.433535454	0.439556984	0.437007506	0.446213613	0.43005091	0.437285762	0.410585073	0.382539239	0.393781099	0.373636439	0.368036408	0.372662355	0.352141116	0.370384676	0.351174871	0.363117626	0.382302534
ScoHet5_205_26515017	0.536801459	0.47442029	0.511357925	0.478768441	0.48864276	0.499999587	0.481155984	0.490387759	0.499999639	0.480796179	0.477327262	0.479630074	0.479627353	0.489800401	0.489367195	0.480419953	0.477827697	0.463692861	0.463656523	0.455962014	0.465301526	0.490743034	0.477820088	0.455917816	0.43543634	0.438419825	0.476801747	0.467521439	0.454973246	0.441527719	0.43028077	0.422970495	0.410750097	0.415679011	0.413665802	0.424049073	0.404744353	0.402725641	0.386466452	0.35120326	0.359458923	0.348184761	0.347841986	0.340195952	0.327802262	0.345756499	0.335996568	0.348593649	0.355570816
ScoHet5_205_26617478	0.53552273	0.475052333	0.4999996	0.468884582	0.477825665	0.48913516	0.472294147	0.481156853	0.48980006	0.471779018	0.466827798	0.470690203	0.470682415	0.480423569	0.479628588	0.471772315	0.468215394	0.453991094	0.453921242	0.446342492	0.465294036	0.490387237	0.477318957	0.454941185	0.436959487	0.441164754	0.477821867	0.468850113	0.456854159	0.446316775	0.435865469	0.428738102	0.413812532	0.418756176	0.416890138	0.437087779	0.417667922	0.415955045	0.398582078	0.359828649	0.370384676	0.360867933	0.360147346	0.352322721	0.340541431	0.358151587	0.348262009	0.359458923	0.364156968
ScoHet5_205_26707317	0.534316031	0.475657227	0.499999673	0.468884582	0.478304794	0.489366078	0.481502652	0.481504516	0.48980006	0.471779018	0.466827798	0.470690203	0.470682415	0.480423569	0.479628588	0.471772315	0.468215394	0.453991094	0.442689619	0.446342492	0.465294036	0.499999735	0.476794796	0.453921242	0.436959487	0.441164754	0.477821867	0.468850113	0.456854159	0.446316775	0.435865469	0.428738102	0.413812532	0.418756176	0.407031385	0.426960302	0.417667922	0.415955045	0.396471864	0.36912953	0.368036408	0.360867933	0.360147346	0.352322721	0.340541431	0.358151587	0.348262009	0.356950874	0.373353801
ScoHet5_205_28499824	0.536801459	0.461743733	0.499999631	0.465346899	0.476258606	0.488378941	0.480421243	0.490387759	0.489136293	0.47011025	0.464513954	0.468242009	0.479627353	0.478771643	0.477835298	0.470682415	0.465324372	0.449526693	0.440099006	0.440215932	0.463647286	0.490387242	0.476797196	0.451782494	0.419285695	0.438419825	0.476801747	0.467521439	0.454973246	0.441527719	0.43028077	0.422970495	0.410750097	0.415679011	0.407152405	0.41706666	0.404744353	0.402725641	0.386466452	0.35120326	0.359458923	0.348184761	0.347841986	0.340195952	0.327802262	0.345756499	0.335996568	0.348593649	0.355570816
ScoHet5_205_29473716	0.535535272	0.462665258	0.489133979	0.455962014	0.46682155	0.478299664	0.481153984	0.490387499	0.489366488	0.470682415	0.465309223	0.469507393	0.480418918	0.470114579	0.468884582	0.463125317	0.456867788	0.441527719	0.419031065	0.419300519	0.453903569	0.480791871	0.466064414	0.443910324	0.414784879	0.426404415	0.466808817	0.459389819	0.445140205	0.433202159	0.422518986	0.415863546	0.40629201	0.410750097	0.402698063	0.410436062	0.398564748	0.396483559	0.378420182	0.350330027	0.354368067	0.347307139	0.34486057	0.342713001	0.340043071	0.357797312	0.350305084	0.361551982	0.352567593
ScoHet5_205_30236458	0.53552273	0.462675546	0.499999629	0.467556407	0.477825665	0.48913516	0.481502652	0.499999747	0.489366821	0.470686419	0.465316687	0.470114579	0.480794993	0.480035065	0.479208131	0.471237559	0.466092178	0.438851192	0.431687665	0.431850925	0.464488916	0.480417627	0.476248638	0.438680753	0.41300864	0.431298116	0.467527402	0.459400586	0.447396412	0.434603857	0.424120053	0.417583419	0.406405161	0.410853519	0.402829013	0.412205593	0.400562195	0.398564748	0.378683077	0.336131285	0.352892859	0.346625974	0.346334605	0.338961199	0.326901015	0.344311029	0.334882126	0.342234863	0.340541431
ScoHet5_205_30901512	0.516649218	0.452680736	0.489798493	0.458637638	0.46682155	0.478299664	0.48150184	0.499999643	0.489366488	0.470682415	0.465309223	0.47011025	0.480794024	0.480033953	0.479206765	0.47123385	0.467533116	0.441527719	0.431632899	0.43028077	0.464480721	0.479621912	0.476246248	0.438637811	0.410923127	0.429737397	0.466071245	0.45770235	0.445140205	0.431742416	0.420853932	0.414266829	0.400792345	0.403215589	0.393679446	0.402958794	0.394970807	0.392928591	0.373353801	0.332236121	0.34865863	0.342715977	0.342522941	0.335344135	0.323327196	0.335944884	0.326628451	0.338242397	0.336594611
ScoHet5_205_31415750	0.513153947	0.459303797	0.490567563	0.463780507	0.470666812	0.480788534	0.481835397	0.491073274	0.490387242	0.473268557	0.467521439	0.471775547	0.481835397	0.471779018	0.481155077	0.472782561	0.466815084	0.442755652	0.434370498	0.43451126	0.466057339	0.481151082	0.477314799	0.441347776	0.431996045	0.439780217	0.465294036	0.457689675	0.458591672	0.435865469	0.4224421	0.41891715	0.409331646	0.403087748	0.393342175	0.402698063	0.396493525	0.39080201	0.375136512	0.333883947	0.354219596	0.339719151	0.334926139	0.322591879	0.322709112	0.327902823	0.318343874	0.329924356	0.346543657
ScoHet5_205_31457006	0.526285171	0.469438683	0.509432182	0.472788366	0.470666812	0.480414272	0.490911046	0.509088256	0.499999657	0.481836155	0.477821867	0.480794993	0.490743034	0.480421243	0.490199393	0.481499984	0.48864229	0.463665499	0.453886084	0.453938644	0.488101979	0.499999799	0.499999559	0.462746409	0.443740998	0.449222682	0.475676588	0.467509741	0.457727406	0.4462912	0.433101411	0.428626957	0.428221254	0.429790307	0.411909217	0.421438322	0.414261469	0.411058127	0.394137209	0.35075753	0.371827781	0.356126492	0.353569947	0.345911897	0.338742558	0.344402004	0.334425475	0.341255002	0.354998681
ScoHet5_205_32580948	0.552942188	0.473752144	0.4999996	0.478310137	0.488379325	0.499999662	0.490003588	0.518842452	0.520792576	0.499999635	0.49999949	0.499999486	0.509995548	0.489588429	0.499999486	0.490387492	0.477327262	0.451865758	0.431687665	0.431850925	0.487813319	0.499999759	0.499999634	0.448151866	0.419285695	0.426551259	0.465309223	0.45588829	0.457752378	0.445195917	0.431742416	0.427382747	0.415365342	0.420301509	0.412107392	0.421581228	0.415948834	0.414349777	0.396483559	0.356492309	0.376773592	0.363366044	0.36261195	0.355227545	0.344311029	0.360481382	0.350702061	0.3553799	0.3665584
ScoHet5_205_34456039	0.547991107	0.475657227	0.499999693	0.480422281	0.489587443	0.49999964	0.490568744	0.527698862	0.519203256	0.49999969	0.499999506	0.499999632	0.509088018	0.490568969	0.499999632	0.490911266	0.478763764	0.455976532	0.437127796	0.43724656	0.488893995	0.499999814	0.499999644	0.453938644	0.411053583	0.429799075	0.46682155	0.458580033	0.450443324	0.448480191	0.435908478	0.433872452	0.42227505	0.427159207	0.419512373	0.428271777	0.422698689	0.418684133	0.405303916	0.364951325	0.384407893	0.369443981	0.364722064	0.36500438	0.351071581	0.366814809	0.357312246	0.362113001	0.372816209
ScoHet5_205_35255978	0.561746198	0.487810355	0.51041328	0.490387499	0.499999671	0.51086436	0.50980017	0.549518653	0.541373291	0.519205441	0.523745564	0.519578078	0.5390026	0.509430536	0.518843347	0.499999775	0.488894355	0.477329459	0.456827028	0.458614692	0.511357319	0.519208818	0.523206724	0.477321141	0.435383387	0.464438827	0.49999966	0.489134672	0.479199285	0.478303157	0.466078312	0.460259099	0.445864842	0.452270881	0.443844749	0.453107732	0.446019595	0.443010223	0.429947308	0.385679237	0.406405161	0.389729723	0.384407893	0.384601042	0.370420491	0.387460073	0.377255595	0.379152085	0.381555508
ScoHet5_205_36812298	0.535560435	0.473036163	0.488100048	0.469489165	0.477316975	0.488101574	0.499999788	0.532466132	0.519972873	0.499999829	0.499999717	0.499999735	0.519209825	0.490743034	0.499999726	0.481498129	0.468850113	0.456827028	0.435604739	0.450367876	0.477814269	0.49038674	0.499999757	0.478752437	0.436715901	0.463546058	0.488641216	0.489586364	0.478755636	0.478757352	0.466802344	0.47123385	0.435839454	0.43470564	0.416381967	0.426779821	0.434047505	0.430695295	0.418168638	0.373648343	0.391926009	0.381604062	0.373254153	0.383073413	0.373494905	0.389403843	0.375963088	0.379798924	0.382050922
ScoHet5_205_37286344	0.548046403	0.48750557	0.531827132	0.509430822	0.520378973	0.521701473	0.519207631	0.549537488	0.546846565	0.526267327	0.531800096	0.526728277	0.544406751	0.517226357	0.525814381	0.499999815	0.490002971	0.490003264	0.49000268	0.490742813	0.499999673	0.509431369	0.521706967	0.510412864	0.475657227	0.511623363	0.521703386	0.531159283	0.532477887	0.521697887	0.511357158	0.509611664	0.472779756	0.472782561	0.46168458	0.462399674	0.458531403	0.456382927	0.444956876	0.399469061	0.409431902	0.405986727	0.404208046	0.383452317	0.379911966	0.396083988	0.392891893	0.397563466	0.397707767
ScoHet5_205_37426414	0.531151847	0.475654354	0.499999803	0.478766969	0.511356566	0.524319804	0.520373425	0.561469903	0.551497363	0.528758193	0.535493484	0.530487231	0.550499626	0.519575719	0.529308901	0.499999657	0.488894683	0.477829462	0.478758836	0.479624633	0.499999575	0.509996202	0.523204499	0.499999726	0.458675583	0.499999636	0.512185851	0.511357319	0.511356566	0.499999598	0.487509941	0.479208131	0.46171849	0.471772315	0.45223837	0.452254746	0.454889539	0.452351475	0.439692953	0.382002887	0.399711814	0.398412724	0.380902354	0.372816209	0.3665584	0.383860147	0.382223041	0.375136512	0.377674608
ScoHet5_205_37589829	0.515140367	0.464422038	0.499999629	0.478310137	0.511619908	0.524919277	0.520793941	0.562674219	0.552532183	0.529312962	0.536333527	0.531109531	0.551497363	0.51996405	0.529884645	0.499999701	0.48864276	0.477331411	0.478301308	0.479203813	0.488642179	0.499999775	0.511357319	0.48864229	0.459766919	0.499999717	0.499999662	0.499999644	0.49999968	0.488894792	0.476803878	0.480423569	0.462430972	0.472291135	0.453122781	0.443921859	0.446975947	0.444073935	0.431322252	0.375379246	0.392417929	0.391732647	0.374639207	0.366814809	0.360481382	0.377255595	0.375628679	0.36834494	0.370960005
ScoHet5_205_37646263	0.516114613	0.462665258	0.477812466	0.453991094	0.487509729	0.513499112	0.511104295	0.555937675	0.543118125	0.519969159	0.524919277	0.521232226	0.542234523	0.510199099	0.520371924	0.499999759	0.488378941	0.477827697	0.478757352	0.479623149	0.499999724	0.509996248	0.523206724	0.499999575	0.459753153	0.499999655	0.512186096	0.511897346	0.511896395	0.499999503	0.487509729	0.48958808	0.470089319	0.490199117	0.460190377	0.461701556	0.463807626	0.461752042	0.439659021	0.381780278	0.399565933	0.401550158	0.384407893	0.376429425	0.366255393	0.383649494	0.373202449	0.365614951	0.36834494
ScoHet5_205_37700700	0.532138282	0.475657227	0.499999673	0.466853148	0.499999598	0.51280838	0.510632313	0.5535804	0.543091138	0.519966602	0.52491308	0.521228956	0.542209631	0.510198728	0.520369155	0.489799759	0.476806294	0.465339482	0.46682155	0.468226113	0.488378795	0.499999587	0.511620751	0.488378941	0.43543634	0.475061552	0.488378941	0.489135076	0.489135558	0.477329459	0.464513954	0.470118656	0.453152985	0.463125317	0.443896174	0.443921859	0.446063376	0.443064311	0.43005091	0.373468003	0.390619902	0.390073428	0.372816209	0.364951325	0.358501152	0.375379246	0.373730411	0.366268773	0.368950601
ScoHet5_205_38660684	0.561746198	0.51189926	0.531816241	0.499999578	0.522173534	0.535501687	0.529893088	0.569948549	0.560306287	0.527205188	0.533171511	0.528750957	0.547679935	0.518493866	0.528750957	0.509995855	0.489135558	0.479205182	0.480026415	0.480794024	0.499999711	0.518846503	0.521701473	0.499999601	0.439860844	0.47566273	0.499999601	0.499999685	0.499999775	0.489799742	0.478762037	0.481839621	0.465617437	0.474618143	0.455568329	0.455580473	0.458559196	0.45641689	0.445027783	0.391406984	0.408149373	0.406297422	0.38647307	0.382193038	0.376659129	0.393048147	0.39157051	0.36834494	0.379872283
ScoHet5_205_39306605	0.545166329	0.499999687	0.520384536	0.490003856	0.522173534	0.535501687	0.539749938	0.569948549	0.558065731	0.526259852	0.531783722	0.527698862	0.545967716	0.517836575	0.527698862	0.509256376	0.490003294	0.480031439	0.469489165	0.480794024	0.499999711	0.518846503	0.521701473	0.499999601	0.442522693	0.476785698	0.499999601	0.499999707	0.499999775	0.489799742	0.478762037	0.481839621	0.465617437	0.474618143	0.447705817	0.447725198	0.459867848	0.457858615	0.446914322	0.394800779	0.411166537	0.409142231	0.389895579	0.385599859	0.380326195	0.396363678	0.394946672	0.376773592	0.387647179
ScoHet5_205_39387973	0.532146696	0.488376329	0.510201088	0.479205182	0.51110484	0.523748003	0.519969159	0.560306287	0.550499626	0.518162417	0.522175359	0.519203256	0.539759879	0.509255867	0.519203256	0.499999587	0.478303157	0.468874718	0.469484496	0.47009775	0.488641822	0.509800491	0.51135775	0.489135076	0.439820506	0.475660076	0.489135076	0.48889357	0.489587389	0.478762037	0.46682155	0.471782252	0.455580473	0.465025634	0.447686232	0.447705817	0.450371021	0.445997736	0.434942911	0.382876054	0.397707767	0.396638988	0.376429425	0.37045218	0.366530698	0.384601042	0.383077327	0.363611901	0.374871969
ScoHet5_205_39598073	0.514696743	0.477804644	0.499999815	0.470686419	0.48913548	0.499999665	0.499999753	0.539740255	0.529893088	0.509256351	0.511356566	0.509799807	0.540545551	0.499999632	0.509430536	0.490199156	0.477825665	0.457777265	0.458591672	0.459442945	0.477820088	0.490387237	0.499999772	0.477821867	0.438419825	0.476236025	0.477821867	0.489134765	0.478303157	0.467539073	0.454957132	0.461760564	0.456348647	0.464413512	0.438068059	0.438100473	0.441326116	0.445051213	0.42329728	0.372816209	0.38527818	0.385169585	0.368377316	0.368648432	0.354313996	0.374639207	0.373069229	0.365948587	0.368505959
ScoHet5_205_40018795	0.545166329	0.488892305	0.509996965	0.479628588	0.510863477	0.523197365	0.519578078	0.547647742	0.539740255	0.527702117	0.533906911	0.529305154	0.548574062	0.518840432	0.528213655	0.499999762	0.489366449	0.468231572	0.469489165	0.470682415	0.489365758	0.509256599	0.522179264	0.499999587	0.43543634	0.475061552	0.488378941	0.499999711	0.499999506	0.488643139	0.476258606	0.480035065	0.462430972	0.472291135	0.453122781	0.453137988	0.454902368	0.452367651	0.439726568	0.373468003	0.390619902	0.393509505	0.376659129	0.368916658	0.362747279	0.37932196	0.377727224	0.370674092	0.373202449
ScoHet5_205_40591270	0.563727181	0.499999832	0.519980612	0.499999731	0.520799978	0.533190607	0.538264181	0.529893088	0.551519035	0.536874228	0.545058137	0.529312962	0.550519981	0.518842452	0.528220366	0.499999592	0.48913548	0.468220861	0.469480031	0.470674618	0.489799042	0.508926551	0.52124536	0.510633674	0.435330153	0.476783507	0.47625125	0.48837802	0.499999587	0.466827798	0.463656523	0.468884582	0.450405683	0.460219847	0.451303165	0.441757149	0.441991927	0.437325082	0.415771671	0.359818336	0.374862294	0.375628679	0.372560377	0.364352918	0.355755791	0.374871969	0.373202449	0.368036408	0.372662355
ScoHet5_205_41842595	0.559986844	0.499999704	0.509431937	0.490387499	0.509800491	0.520801616	0.52770836	0.529312962	0.540545551	0.527208215	0.53317779	0.518843347	0.537560538	0.50876948	0.517527074	0.490911046	0.469493622	0.4602395	0.45038671	0.460987683	0.490002715	0.517530102	0.519976856	0.510200312	0.450457334	0.49999979	0.499999685	0.510412864	0.510633218	0.489587389	0.48864229	0.481503699	0.471226618	0.490742834	0.481831948	0.481832698	0.481839621	0.480032801	0.460249412	0.403468564	0.420226172	0.41725795	0.411258691	0.412740528	0.397993094	0.417024299	0.415701651	0.40495064	0.408253938
ScoHet5_205_41970146	0.578912531	0.511622937	0.510412961	0.499999659	0.510863477	0.523197365	0.540535091	0.541338774	0.555907521	0.539740255	0.549333389	0.531756967	0.550479575	0.519574655	0.529305154	0.499999757	0.479624633	0.469507393	0.459421904	0.470682415	0.499999765	0.527711584	0.531800096	0.521238782	0.460803034	0.51135853	0.51110484	0.519974286	0.519970306	0.499999701	0.499999506	0.499999692	0.472785559	0.49138075	0.483061286	0.482469598	0.482475432	0.481505558	0.462462313	0.418611698	0.427159207	0.421402607	0.412826425	0.415644452	0.39986859	0.417180543	0.427370826	0.405069172	0.398134005
ScoHet5_205_44417684	0.584279572	0.499999683	0.511107019	0.499999666	0.510200312	0.510634	0.528769208	0.519581736	0.541396317	0.537576261	0.54611319	0.529901548	0.549593818	0.509995855	0.519970306	0.499999832	0.489587046	0.489366078	0.469470882	0.480025261	0.510634228	0.546052247	0.542334995	0.532495461	0.485726476	0.524347844	0.546148611	0.552770762	0.541442605	0.530519471	0.533196884	0.528765443	0.499999819	0.51784306	0.518504319	0.529344351	0.519579372	0.519970306	0.499999671	0.470093625	0.470663018	0.452303265	0.442901139	0.453152985	0.432418307	0.441845932	0.438419825	0.427021429	0.420226172
ScoHet5_205_44781247	0.555150186	0.489585681	0.499999844	0.490387749	0.499999778	0.499999619	0.517839109	0.50876948	0.528220366	0.525377116	0.530505797	0.517837488	0.534365533	0.499999688	0.508925914	0.490911266	0.480418918	0.468879777	0.458591672	0.480030288	0.510412449	0.54518808	0.539809089	0.531139314	0.499999522	0.532507293	0.543158681	0.549612823	0.537568503	0.528227089	0.530505797	0.527199393	0.491073077	0.508769865	0.499999783	0.499999675	0.50925563	0.509430289	0.490387749	0.453213056	0.463780507	0.44604161	0.439277621	0.449531984	0.427265547	0.436097863	0.444073935	0.429947308	0.427265547
ScoHet5_205_44868866	0.542645637	0.479609586	0.490742379	0.480796179	0.499999775	0.499999601	0.517839109	0.509088028	0.529312962	0.527205188	0.533171511	0.528750957	0.545967716	0.509611366	0.51920203	0.499999712	0.490003294	0.478308279	0.466078312	0.499999621	0.533928007	0.567581075	0.56426361	0.556058615	0.514269927	0.546184194	0.558579127	0.562951501	0.549556149	0.539759879	0.543131534	0.538230488	0.499999778	0.518497617	0.499999797	0.499999682	0.509430027	0.509611366	0.490199428	0.46102403	0.471772315	0.453242924	0.445975603	0.456405449	0.43378907	0.443010223	0.451459903	0.438456348	0.434942911
ScoHet5_205_45049184	0.542680555	0.489585192	0.490567365	0.48150079	0.490198615	0.489799042	0.509256625	0.490387242	0.520377477	0.528233825	0.522181323	0.509256599	0.536896253	0.499999762	0.509430822	0.490386989	0.470085187	0.467533116	0.452816915	0.499999489	0.523206724	0.55060138	0.545138948	0.547182486	0.513877223	0.545220912	0.568532613	0.574737245	0.551606887	0.550580831	0.554915294	0.547696197	0.509800816	0.529332654	0.509801145	0.509801145	0.518843347	0.518844476	0.499999592	0.470674618	0.480789719	0.471775547	0.464407284	0.474182737	0.454003686	0.46311793	0.470682415	0.458591672	0.452270881
ScoHet5_205_46084561	0.572645837	0.510414523	0.519217607	0.509088486	0.509257103	0.509612839	0.526269953	0.518164164	0.537576261	0.53497996	0.539809089	0.534973941	0.542919219	0.50892612	0.517840734	0.499999829	0.490386986	0.479621912	0.467509741	0.499999765	0.533203455	0.567718392	0.563072797	0.556150207	0.514271994	0.536434975	0.548300877	0.558724455	0.521701473	0.530519471	0.522181323	0.528227089	0.499999654	0.519974286	0.499999746	0.499999746	0.509430803	0.509611946	0.499999775	0.470674618	0.471226618	0.451408049	0.454798424	0.465025634	0.441845932	0.451373233	0.459442945	0.445112099	0.448414322
ScoHet5_205_46089730	0.563854862	0.499999815	0.499999873	0.490198844	0.499999694	0.51041328	0.528240576	0.518848535	0.538306436	0.53561141	0.540631022	0.536239465	0.544443614	0.518847401	0.528237313	0.509612774	0.499999789	0.48936571	0.477314799	0.511105762	0.547259943	0.581821541	0.57818781	0.570200286	0.513503581	0.547338442	0.558797919	0.568701423	0.532501475	0.539828931	0.532501475	0.536896253	0.510865346	0.540620407	0.51063459	0.51041328	0.519207631	0.51958281	0.509996552	0.480025261	0.480413194	0.460219847	0.463088668	0.47326036	0.44939807	0.459400586	0.458591672	0.446213613	0.44939807
ScoHet5_205_47682461	0.529346375	0.478742835	0.490910422	0.48150184	0.479197908	0.478297821	0.509611956	0.499999712	0.520376197	0.518164164	0.521242069	0.518497617	0.526733691	0.490199393	0.499999657	0.490198884	0.489365758	0.476803878	0.475676588	0.511356566	0.544140748	0.573055881	0.573287218	0.56699973	0.538244467	0.570386261	0.584775361	0.590364104	0.574603085	0.561690212	0.56426361	0.563974968	0.540609546	0.559340214	0.531159283	0.531154394	0.538984403	0.541373291	0.520376197	0.479202233	0.479197908	0.460249412	0.463773792	0.473734621	0.450443324	0.47123385	0.469502736	0.459421904	0.454003686
ScoHet5_205_48418565	0.499999905	0.461624767	0.47460053	0.473273759	0.46021011	0.44939807	0.472788366	0.466205678	0.490743034	0.499999739	0.499999799	0.499999739	0.508331675	0.473739669	0.482471769	0.473732212	0.471765605	0.459442945	0.457727406	0.490003294	0.519976856	0.560872979	0.547810053	0.530519471	0.512811961	0.544215482	0.554943356	0.561802264	0.546038041	0.536896253	0.539799308	0.542160815	0.51784306	0.53497996	0.518167672	0.527222856	0.533783516	0.534365533	0.527210994	0.490911266	0.481834425	0.466768695	0.457101798	0.475838976	0.456371464	0.465628496	0.472294147	0.462430972	0.456371464
ScoHet5_205_49366549	0.527735081	0.480012693	0.49122893	0.48150184	0.478757352	0.478755636	0.499999778	0.499999804	0.519207631	0.517530102	0.520803005	0.518498657	0.526269953	0.490743057	0.499999814	0.490742813	0.490002971	0.478303157	0.477318957	0.510633218	0.542322237	0.573110219	0.570529811	0.553811616	0.540273398	0.568872458	0.57948161	0.585082485	0.567764388	0.558242356	0.562991881	0.561802264	0.537600034	0.555114263	0.538323477	0.537600034	0.54437028	0.545174891	0.538281098	0.499999592	0.490386986	0.473737253	0.464407284	0.475037033	0.45481141	0.464413512	0.471237559	0.460978661	0.45481141
ScoHet5_205_49410399	0.485721969	0.449253989	0.473252329	0.463800747	0.460229788	0.459421904	0.490911259	0.49123	0.499999574	0.499999777	0.499999728	0.499999737	0.508472619	0.472799961	0.481838853	0.472791358	0.470678629	0.45778956	0.465309223	0.499999621	0.519974286	0.550535381	0.547777318	0.551584989	0.523760719	0.553916392	0.554887082	0.561727515	0.547728592	0.538272506	0.539779563	0.542855371	0.536232519	0.535585985	0.518849436	0.518848535	0.527196614	0.527698862	0.509088018	0.481503699	0.472287911	0.455665576	0.457122902	0.466768695	0.445975603	0.456394212	0.461760564	0.452303265	0.447802622
ScoHet5_205_50016814	0.499999905	0.459303797	0.490910259	0.481153984	0.489799361	0.479196337	0.509431073	0.508769865	0.518499498	0.508618962	0.519585185	0.517528586	0.517529245	0.481837124	0.490911046	0.47326577	0.481499137	0.468864838	0.488641698	0.510633553	0.520806039	0.553209411	0.559436592	0.565628915	0.527688051	0.558946258	0.547201724	0.557476623	0.542297018	0.530519471	0.533196884	0.536874228	0.530524168	0.519974286	0.510634228	0.499999746	0.509256351	0.509430822	0.499999775	0.48150184	0.471226618	0.445953651	0.453137988	0.457101798	0.435950896	0.445909353	0.460996881	0.451355653	0.445909353
ScoHet5_205_51250804	0.499999905	0.459303797	0.490910259	0.48150184	0.479620431	0.468850113	0.490743034	0.499999702	0.508769865	0.499999774	0.509431346	0.516935682	0.508618785	0.473739669	0.482471769	0.464407284	0.47228167	0.458603089	0.477316975	0.510199929	0.510412961	0.544431234	0.549669679	0.543185933	0.526243241	0.546237745	0.533942015	0.544155534	0.530519471	0.519584104	0.510633674	0.527208215	0.519975446	0.50980076	0.499999693	0.49000268	0.49999969	0.499999757	0.509430822	0.472291135	0.461709946	0.439277621	0.446852481	0.451107945	0.430739491	0.439217501	0.454031682	0.43362069	0.439217501
ScoHet5_205_51292514	0.513508595	0.468805267	0.490741954	0.481153079	0.479196337	0.479194954	0.509088686	0.508618785	0.517841432	0.508618962	0.519211011	0.525383598	0.517229177	0.482159608	0.491073276	0.47228167	0.480789719	0.466815084	0.487811796	0.521699809	0.520806039	0.552313437	0.558331756	0.552722529	0.524946904	0.545220912	0.533948918	0.545138948	0.529340513	0.519585185	0.510634	0.527711584	0.519976856	0.519975446	0.499999819	0.489798525	0.499999757	0.499999814	0.499999735	0.472287911	0.461701556	0.43819725	0.454798424	0.458503492	0.439187212	0.447744691	0.453168131	0.431030088	0.437042387
ScoHet5_205_51748646	0.513882809	0.468150695	0.48182851	0.471775547	0.469484496	0.468850113	0.491073276	0.491229813	0.499999712	0.499999693	0.499999619	0.508769672	0.499999744	0.463794081	0.472791358	0.452270881	0.46021011	0.442755652	0.459807568	0.499999503	0.499999757	0.536239465	0.539828931	0.542297018	0.524339447	0.545204373	0.534712805	0.544140748	0.528776481	0.519972873	0.51086436	0.518496777	0.509800816	0.509612479	0.489798801	0.479617716	0.490911476	0.490743039	0.490568504	0.463125317	0.452254746	0.427265547	0.445931615	0.457828887	0.440235608	0.448645411	0.454850669	0.43362069	0.439217501
ScoHet5_205_52524818	0.485721464	0.436721884	0.464369121	0.454045539	0.450424436	0.449418579	0.481837124	0.491073475	0.490387499	0.482160503	0.489587389	0.499999749	0.490911266	0.453227894	0.462462313	0.449479408	0.457752378	0.431850925	0.434075884	0.476806294	0.499999644	0.53688884	0.540609546	0.531794535	0.5118983	0.522691053	0.522177426	0.519975446	0.499999735	0.499999592	0.489587389	0.508618427	0.499999675	0.490743034	0.48114999	0.481499137	0.491527136	0.491381131	0.491229779	0.465639535	0.46311793	0.432053836	0.439277621	0.459201972	0.434120136	0.442200049	0.447841082	0.427159207	0.43082707
ScoHet5_205_54424751	0.486492126	0.459325399	0.482154077	0.472796937	0.479623149	0.479199285	0.509256351	0.50876948	0.518843347	0.508769668	0.519970306	0.518494661	0.51816142	0.480798334	0.490387759	0.470101833	0.479202233	0.464530504	0.472352713	0.511895188	0.521699809	0.554090212	0.559372332	0.564176944	0.524333787	0.565819355	0.556058615	0.55060138	0.537568503	0.528227089	0.530505797	0.534348903	0.52823057	0.518497617	0.509431346	0.509431093	0.517835624	0.518159683	0.509256129	0.491073669	0.48150184	0.454889539	0.46504327	0.474624661	0.455641522	0.465049258	0.471785714	0.451408049	0.445975603
ScoHet5_205_56371397	0.499999764	0.456717517	0.481147092	0.471244551	0.477825665	0.477323111	0.509995548	0.509430536	0.520371924	0.517527074	0.519581736	0.518159683	0.51816142	0.480035065	0.490003886	0.468874718	0.478304794	0.452950857	0.442458883	0.487510627	0.51086436	0.54518808	0.54963166	0.553733974	0.511622065	0.555056944	0.545058137	0.540598973	0.52823057	0.518845372	0.519581736	0.525372723	0.518499498	0.509088242	0.499999744	0.499999829	0.508925464	0.509087797	0.49999969	0.482473274	0.472788366	0.453242924	0.464432607	0.474192147	0.463139668	0.473276579	0.480423569	0.4602395	0.454850669
ScoHet5_205_56725019	0.526277449	0.488639938	0.509801478	0.499999714	0.510863978	0.510633674	0.536881622	0.54361669	0.5468314	0.541486856	0.546024035	0.54437028	0.544394642	0.510411213	0.520793941	0.510412035	0.521697887	0.488103533	0.485313657	0.526209424	0.54611319	0.587793925	0.583288027	0.590001297	0.552044114	0.596847834	0.586518531	0.577790286	0.560442547	0.559276572	0.550560583	0.545148815	0.541419422	0.529328624	0.519976856	0.519975446	0.528750957	0.529312962	0.518844476	0.499999753	0.489799426	0.479628588	0.490568504	0.499999757	0.490387492	0.499999714	0.51019917	0.480027774	0.481836155
ScoHet5_205_57116489	0.528523643	0.487504883	0.510635504	0.510412536	0.522184996	0.521248655	0.54690712	0.53560493	0.555138314	0.547444235	0.552372129	0.54975592	0.550603874	0.51958281	0.529910027	0.521243811	0.531154394	0.499999717	0.499999636	0.535535272	0.556211866	0.597433376	0.591640177	0.599042793	0.550828357	0.616155729	0.581429392	0.578027329	0.560580376	0.548714007	0.548731756	0.543662313	0.541465867	0.53053338	0.5311693	0.520385846	0.52721403	0.527717845	0.518501385	0.499999758	0.49019835	0.480791871	0.490742595	0.509256879	0.490198844	0.499999707	0.510200224	0.478754145	0.48114999
ScoHet5_205_57127950	0.526988759	0.488099289	0.510201567	0.499999711	0.510634131	0.510200981	0.536910922	0.542919219	0.54367386	0.53780055	0.54155259	0.539572878	0.540214087	0.509256625	0.518847401	0.509996604	0.529922899	0.499999802	0.499999717	0.533203455	0.553863851	0.583454368	0.588291108	0.59333691	0.560300561	0.61109567	0.586853466	0.58346899	0.567810785	0.566593186	0.56541452	0.566061962	0.548731756	0.538323477	0.520809078	0.51997943	0.525816867	0.526736517	0.51784306	0.490910852	0.490567805	0.481499984	0.491229448	0.499999752	0.490568254	0.509612538	0.509612479	0.480022749	0.482156387
ScoHet5_205_58040267	0.556771085	0.499999837	0.510414111	0.499999711	0.4999996	0.49999978	0.527724117	0.526272383	0.526275016	0.530726408	0.533835479	0.523785471	0.524169806	0.490742834	0.499999832	0.480023906	0.499999824	0.468193903	0.450480593	0.499999757	0.521706967	0.556154898	0.559468963	0.563072797	0.523768326	0.57553953	0.555028515	0.553890205	0.538315076	0.537607837	0.528250837	0.533254953	0.510200981	0.509996965	0.489586364	0.490002432	0.508926337	0.509088686	0.499999783	0.481151082	0.471215852	0.462430972	0.472275612	0.481833671	0.471226618	0.480789719	0.490386989	0.468845037	0.462407485
ScoHet5_205_58247105	0.551038905	0.510866505	0.509613451	0.4999997	0.499999711	0.499999819	0.516937772	0.523780452	0.524164277	0.528539575	0.531204442	0.522041124	0.522708791	0.49138075	0.499999804	0.481151082	0.499999697	0.46021011	0.465278811	0.499999788	0.520383052	0.552293847	0.557236449	0.561764696	0.512188764	0.572027572	0.554971732	0.554999976	0.544431234	0.534393272	0.526275016	0.523780452	0.509612774	0.509431369	0.499999744	0.499999785	0.508769668	0.508769865	0.499999744	0.482158894	0.472278662	0.463787179	0.472782561	0.482771816	0.472287911	0.481835397	0.490568504	0.468854945	0.462423223
ScoHet5_205_58437310	0.552362421	0.522699445	0.520810691	0.509996202	0.524322476	0.523204499	0.542259505	0.558124253	0.550560583	0.542200692	0.54690712	0.542897871	0.542919219	0.509995855	0.520374698	0.51086436	0.510864482	0.466078312	0.45870582	0.499999579	0.539171303	0.596461361	0.57948161	0.570017433	0.527683451	0.579097486	0.561448028	0.557409639	0.548678791	0.53690349	0.519211011	0.517528586	0.499999646	0.499999685	0.489798801	0.490198573	0.499999634	0.499999712	0.490911058	0.472287911	0.462415247	0.454031682	0.463110721	0.474182737	0.462438925	0.471769043	0.481153984	0.45038671	0.455592804
ScoHet5_205_58472300	0.551038905	0.5221968	0.520387322	0.509088486	0.522179264	0.521243811	0.528769208	0.55312636	0.546009882	0.541505552	0.546052247	0.542180724	0.542908615	0.509995548	0.519969159	0.510412113	0.521240532	0.476801747	0.473073437	0.511620554	0.550673929	0.594689761	0.590242317	0.569957165	0.54370778	0.59385033	0.576717914	0.570078233	0.559340214	0.546876783	0.539809089	0.544382353	0.531800096	0.532477887	0.510634131	0.510200602	0.518495739	0.519205441	0.518846503	0.480792838	0.480025261	0.471241075	0.472284901	0.482471097	0.470678629	0.490387242	0.490387492	0.460969438	0.464407284
ScoHet5_205_59174038	0.565271181	0.53399822	0.520810691	0.509431093	0.522680245	0.533203455	0.539030094	0.54518808	0.54520106	0.550552513	0.545240615	0.542190588	0.542919219	0.509995855	0.519970306	0.510200224	0.520801616	0.488378795	0.486498263	0.523202042	0.548300877	0.591181846	0.586643364	0.594105367	0.554831148	0.606263411	0.590829871	0.584993417	0.569018969	0.557153438	0.550621731	0.536881622	0.522682513	0.53393488	0.499999773	0.499999732	0.509611664	0.509995896	0.499999682	0.470674618	0.469480031	0.4602395	0.471226618	0.481835397	0.468864838	0.489799426	0.480028926	0.44939807	0.45397559
ScoHet5_205_59278478	0.553755135	0.523225286	0.521710549	0.518846503	0.533928007	0.533196884	0.53902085	0.543628155	0.546009882	0.551390386	0.546052247	0.543628155	0.54520106	0.51063266	0.521235501	0.510633553	0.521699809	0.499999502	0.486498863	0.523199834	0.547182486	0.581488186	0.577868746	0.582978626	0.55629667	0.608681757	0.59291398	0.583078865	0.566464198	0.557125786	0.55060138	0.536874228	0.522181323	0.51086436	0.510864988	0.510634	0.519578078	0.519579372	0.509611956	0.490199156	0.480026415	0.470686419	0.480791871	0.490743034	0.480028926	0.499999775	0.499999714	0.470666812	0.47326577
ScoHet5_205_60347100	0.551012382	0.510635177	0.51041328	0.509430554	0.522673984	0.521697887	0.527705094	0.534950316	0.5368668	0.551336158	0.546009882	0.543593988	0.54361669	0.509995168	0.51996519	0.50980017	0.520376197	0.488895128	0.487190183	0.523192693	0.545074378	0.586096117	0.581570651	0.588022232	0.549518653	0.596688569	0.586402561	0.579312479	0.565174501	0.555042603	0.547728592	0.534354513	0.51997172	0.519970306	0.509612538	0.509431346	0.518840432	0.51920203	0.509088018	0.490743281	0.480792838	0.471251769	0.481837888	0.49123	0.481156853	0.490911476	0.499999535	0.470101833	0.472794167
ScoHet5_205_61156440	0.556771085	0.511359935	0.522191004	0.509611956	0.522179264	0.521703386	0.537576261	0.52721403	0.53902085	0.554112331	0.548696467	0.545995711	0.546861558	0.510862979	0.521692667	0.49999964	0.522177426	0.488894355	0.488101979	0.521697887	0.545122831	0.577097126	0.583378325	0.571711943	0.552072498	0.618368666	0.598254734	0.598888412	0.598992474	0.579925506	0.583109313	0.572840249	0.531149287	0.541419422	0.531159283	0.531154394	0.541361685	0.542234523	0.529905913	0.510199848	0.488893919	0.489366488	0.499999759	0.499999714	0.499999657	0.499999592	0.510411623	0.478760559	0.480028926
ScoHet5_205_63518050	0.579147095	0.512189568	0.520810691	0.509256599	0.539039155	0.538315076	0.557899075	0.544394642	0.552254971	0.564972325	0.563026699	0.550518493	0.553167788	0.528220366	0.5375528	0.519206397	0.529905913	0.510412035	0.499999717	0.53978931	0.557208768	0.591606573	0.589398353	0.586462991	0.536425567	0.594978825	0.600804954	0.595084339	0.604577126	0.599207391	0.597170663	0.560752055	0.551629139	0.557153438	0.549669679	0.559404501	0.571527348	0.566294136	0.558153525	0.557070931	0.553759682	0.539749938	0.529901548	0.53621891	0.536881622	0.535585985	0.545981829	0.51958281	0.509088242
ScoHet5_205_63553041	0.558316942	0.499999832	0.509613368	0.499999777	0.51850054	0.518849436	0.54082384	0.526725681	0.535579543	0.549692046	0.544419087	0.540806347	0.534968117	0.509255867	0.518495739	0.520376197	0.531789277	0.499999637	0.499999644	0.537568503	0.54690712	0.582180291	0.580700408	0.583373497	0.533969902	0.558871925	0.576093193	0.573162597	0.571727742	0.577724644	0.562957228	0.547351655	0.51850054	0.52581931	0.518167672	0.527222856	0.542140733	0.535566894	0.534962115	0.525812157	0.528769208	0.509255867	0.509256351	0.524956419	0.516935139	0.515863108	0.525374814	0.499999639	0.508618605
ScoHet5_205_63594469	0.584129932	0.512813291	0.510634702	0.509256376	0.520378973	0.529918525	0.551372352	0.5375528	0.544382353	0.557849243	0.553188671	0.549676071	0.544394642	0.529888995	0.539749938	0.519970306	0.531134463	0.499999506	0.499999469	0.541396317	0.560545636	0.596018682	0.595778841	0.594820338	0.535560435	0.581618155	0.59194397	0.590121226	0.593707518	0.587520055	0.573001582	0.557799476	0.529910027	0.556077752	0.539048423	0.546891835	0.561706189	0.555975988	0.555018998	0.545161953	0.53902085	0.529308901	0.529320785	0.52626228	0.52770836	0.525814381	0.536205335	0.490743034	0.49138075
ScoHet5_205_63627240	0.584129932	0.539270563	0.533229238	0.528765443	0.530519471	0.529922899	0.551390386	0.537560538	0.545995711	0.557874043	0.544431234	0.541486856	0.544406751	0.529893088	0.541373291	0.531134463	0.520799978	0.48913548	0.48837802	0.541407745	0.560580376	0.604488031	0.585065709	0.580079298	0.524339447	0.563185484	0.584775361	0.582978626	0.584805198	0.581830926	0.566464198	0.551336158	0.509996552	0.528237313	0.519587565	0.529340513	0.54595388	0.538993347	0.538272506	0.518845372	0.509996248	0.51019917	0.499999559	0.508769672	0.509256599	0.508618785	0.527208215	0.471230332	0.482158894
ScoHet5_205_63664464	0.586917895	0.540315111	0.522693105	0.519581736	0.532483656	0.542309741	0.562957228	0.549556149	0.55605207	0.567072941	0.554156945	0.550518493	0.554112331	0.540545551	0.552579386	0.541407745	0.531144418	0.499999587	0.499999653	0.552650547	0.574737245	0.626863386	0.59756615	0.593090104	0.535569038	0.587478296	0.609477	0.60970012	0.608284293	0.600939405	0.586370305	0.569216275	0.531800096	0.559340214	0.540631022	0.548714007	0.565056635	0.559213334	0.557070931	0.547712261	0.529910027	0.531119436	0.521237256	0.526728277	0.52932481	0.52721403	0.538264181	0.480416595	0.499999726
ScoHet5_205_66726405	0.554784842	0.499999579	0.499999559	0.499999696	0.521237256	0.520799978	0.54437028	0.518842452	0.536859654	0.557799476	0.545995711	0.544345773	0.5368668	0.531104722	0.541338774	0.520373425	0.522671696	0.488643233	0.499999662	0.541373291	0.546876783	0.587293525	0.569437536	0.566421405	0.511358339	0.544185448	0.566898051	0.565581664	0.574204161	0.571627135	0.55605207	0.550450649	0.490003264	0.509430822	0.509996552	0.519972873	0.538221974	0.530482823	0.528754705	0.519577011	0.50980017	0.510198728	0.499999607	0.509088028	0.50999551	0.509256129	0.529305154	0.480030288	0.490568744
ScoHet5_205_67143476	0.552942188	0.499999511	0.499999723	0.499999557	0.522673984	0.523199834	0.538993347	0.529888995	0.541361685	0.563938195	0.551562848	0.550459317	0.540545551	0.534644376	0.54597312	0.534674755	0.540137191	0.48650235	0.499999425	0.533165003	0.55060138	0.595904645	0.575746363	0.57447032	0.512491746	0.547259943	0.571428192	0.569957165	0.578347418	0.575498758	0.559276572	0.553064456	0.489366078	0.509995896	0.520380262	0.530514973	0.540503241	0.532436716	0.531114615	0.521689104	0.510632765	0.510862397	0.499999455	0.509611655	0.510632313	0.509799852	0.531109531	0.477329459	0.499999455
ScoHet5_205_67679159	0.541338774	0.516644176	0.499999627	0.47508286	0.499999495	0.49999943	0.510863978	0.477325302	0.511896395	0.531139314	0.511897346	0.511619908	0.511356713	0.513142906	0.526904681	0.499999571	0.4999995	0.457625792	0.485729563	0.525555266	0.533956055	0.595655053	0.573349875	0.570078233	0.513877744	0.526250899	0.551959038	0.548321961	0.573162597	0.558212573	0.540598973	0.536881622	0.467509741	0.499999654	0.499999787	0.51041328	0.520795585	0.510411694	0.510199929	0.489366078	0.489587046	0.499999597	0.489587389	0.490003264	0.49999964	0.490003264	0.519969159	0.469484496	0.489799426
ScoHet5_205_68101592	0.536830614	0.514692059	0.49999973	0.488103533	0.512489693	0.512186636	0.520798598	0.489135558	0.522673984	0.539779563	0.522680245	0.522171459	0.521696236	0.52430589	0.53720232	0.523197365	0.52691308	0.486855027	0.513145791	0.547124579	0.553837828	0.599336885	0.578705752	0.574603085	0.525578954	0.524342161	0.561404735	0.557376077	0.571654587	0.567626734	0.550580831	0.545161953	0.479197908	0.499999799	0.509801145	0.519976856	0.529888995	0.520373425	0.519970306	0.499999559	0.510199929	0.510411279	0.489366121	0.499999657	0.499999559	0.499999587	0.519967745	0.469489165	0.489587389
ScoHet5_205_68266308	0.536815874	0.514691364	0.499999558	0.488379459	0.512186096	0.511897346	0.509800491	0.479202233	0.511104694	0.52932481	0.511357158	0.511104295	0.510633106	0.52373535	0.536324213	0.522675967	0.526216996	0.486500776	0.513500294	0.548237377	0.552722529	0.597651344	0.577231416	0.574603085	0.525578954	0.523768326	0.560018662	0.557409639	0.570314973	0.567672366	0.552674557	0.545967716	0.478299664	0.499999788	0.510200699	0.520381753	0.529888995	0.519969159	0.520796956	0.489366449	0.510633218	0.510411279	0.489587389	0.499999658	0.499999559	0.499999637	0.520373425	0.468210131	0.499999666
ScoHet5_205_68314748	0.544898812	0.517211418	0.499999486	0.486855315	0.513499112	0.513145791	0.521697887	0.488379325	0.524916018	0.543145214	0.525555266	0.52491308	0.523742877	0.526198223	0.54012352	0.524919277	0.52924693	0.4848728	0.499999347	0.538166224	0.558724455	0.60272846	0.583378325	0.577790286	0.527688051	0.525582537	0.564457783	0.561448028	0.573100623	0.570262058	0.554915294	0.548591289	0.477321141	0.499999765	0.510634131	0.521703386	0.531767713	0.521235501	0.521696236	0.499999506	0.510863978	0.51110416	0.488894355	0.499999587	0.49999968	0.499999506	0.521233984	0.467527402	0.488894355
ScoHet5_205_68545796	0.546953884	0.517211418	0.499999486	0.48612832	0.513498666	0.513145418	0.510633106	0.477329459	0.512184806	0.530501108	0.512185851	0.499999543	0.511356387	0.511894467	0.524308551	0.511356566	0.513144345	0.473094094	0.487189415	0.523197365	0.543199702	0.589019281	0.569068493	0.562951501	0.499999559	0.512188764	0.549425511	0.547163058	0.56047672	0.558183126	0.552650547	0.538255615	0.477821867	0.499999601	0.510412864	0.521243811	0.530487231	0.520373425	0.510411694	0.499999597	0.510633218	0.510632313	0.489366121	0.499999714	0.499999597	0.499999506	0.520793941	0.468864838	0.479202233
ScoHet5_205_70580005	0.499999459	0.483893025	0.475064689	0.463692861	0.499999314	0.499999551	0.510199472	0.467556407	0.511894981	0.529893088	0.511356566	0.510632216	0.51063266	0.511354792	0.523730251	0.511355973	0.513143264	0.486856159	0.499999551	0.533900095	0.542284578	0.590467975	0.570368408	0.576021638	0.53729326	0.537303577	0.574744235	0.569896963	0.584413396	0.581162544	0.564090959	0.558007289	0.488379325	0.510632765	0.521699809	0.53318404	0.5439786	0.533879089	0.533152248	0.511355382	0.522171459	0.522661229	0.499999637	0.50999551	0.511103753	0.51019917	0.531756967	0.467544772	0.489135958
ScoHet5_205_71553489	0.539700906	0.515135861	0.499999788	0.488379459	0.524919277	0.524322476	0.530505797	0.489587734	0.533906911	0.545995711	0.531144418	0.52931698	0.52932481	0.531114615	0.544022584	0.532466132	0.534690007	0.511356387	0.522179264	0.551562848	0.561727515	0.604420145	0.591409361	0.596741498	0.558834741	0.560219172	0.590121226	0.577790286	0.591069194	0.587696554	0.573039203	0.566252204	0.49999966	0.520377477	0.520381753	0.531149287	0.538975181	0.531119436	0.533165003	0.488895128	0.521696236	0.520792576	0.499999597	0.509256376	0.510632765	0.519580442	0.529312962	0.467533116	0.478763764
ScoHet5_205_71703044	0.541315941	0.499999615	0.488377011	0.477329459	0.511896395	0.511620751	0.519581736	0.480030288	0.521694308	0.544394642	0.530514973	0.52931698	0.528765443	0.529888995	0.543104491	0.520798598	0.522675967	0.499999506	0.510864482	0.54957507	0.561764696	0.609604165	0.589776429	0.591295088	0.560219172	0.560259912	0.586539268	0.576237724	0.589457895	0.586186883	0.562911575	0.555975988	0.488893995	0.509996202	0.509996604	0.520380262	0.528217121	0.519578078	0.521233984	0.499999455	0.510199548	0.509799807	0.489587443	0.499999693	0.499999701	0.499999714	0.518843347	0.468869905	0.478304794
ScoHet5_205_72069433	0.539700906	0.499999615	0.488377011	0.477329459	0.512185851	0.511896834	0.52932481	0.480030288	0.521694308	0.544394642	0.530514973	0.52931698	0.528765443	0.529888995	0.543104491	0.520798598	0.522675967	0.499999506	0.510633674	0.539779563	0.552722529	0.60272846	0.58173732	0.591295088	0.549565609	0.549589065	0.576165374	0.565676084	0.579925506	0.576963962	0.552650547	0.546801361	0.477821867	0.499999728	0.509800816	0.519974286	0.528217121	0.519578078	0.51063266	0.499999634	0.510411694	0.509799807	0.499999559	0.50892612	0.509995855	0.509611946	0.528220366	0.479202233	0.489135558
ScoHet5_205_72150617	0.543037468	0.49999967	0.487811188	0.476261234	0.512185581	0.511896629	0.519970306	0.479625868	0.522171459	0.545174891	0.531794535	0.519967745	0.529901548	0.530487231	0.544022584	0.521237256	0.523197365	0.499999531	0.51086436	0.540566812	0.552698395	0.599207391	0.580156722	0.581570651	0.537303577	0.549565609	0.577712017	0.567050797	0.581405935	0.578347418	0.564176944	0.548574062	0.476799338	0.499999706	0.510200312	0.520801616	0.528750957	0.519966602	0.51063266	0.499999455	0.510411694	0.509995203	0.489366449	0.499999757	0.499999731	0.499999701	0.519203256	0.468215394	0.468220861
ScoHet5_205_73043484	0.546879129	0.517208397	0.499999601	0.48719277	0.539110016	0.538155241	0.530491956	0.489136361	0.535460161	0.551475446	0.535485262	0.543993339	0.544022584	0.548071184	0.559667302	0.548154001	0.542323156	0.513495879	0.525548422	0.557177765	0.568366463	0.623470893	0.5966007	0.600157783	0.567874764	0.552015589	0.601948643	0.584560472	0.601915428	0.597843617	0.569718625	0.563878788	0.487190947	0.511355973	0.522177426	0.534690007	0.548050447	0.537162588	0.536297007	0.511894272	0.523737757	0.524894529	0.499999476	0.510862484	0.512183479	0.511103626	0.533872324	0.465331811	0.48864362
ScoHet5_205_74973645	0.572464775	0.519184393	0.499999425	0.48531582	0.514267283	0.513499538	0.510863867	0.467539073	0.512185062	0.544066525	0.524322476	0.525541583	0.539122397	0.543501741	0.557457356	0.541247904	0.530117494	0.485732982	0.485730314	0.538166224	0.575056619	0.62389123	0.592337376	0.573230984	0.529293322	0.499999709	0.589268383	0.580713556	0.597925756	0.593685502	0.562848855	0.558471337	0.487189415	0.499999469	0.51189806	0.524931414	0.541173007	0.528408737	0.539122397	0.487813953	0.499999609	0.514263789	0.471579582	0.487813953	0.486855027	0.488103127	0.512184806	0.452874644	0.476803878
ScoHet5_205_75072034	0.499999269	0.480055208	0.468921499	0.469900324	0.499999202	0.485312838	0.499999502	0.450665567	0.499999414	0.522671696	0.526216996	0.526900308	0.513143968	0.530084929	0.542323156	0.527646164	0.516096951	0.483903405	0.499999347	0.5255517	0.551959038	0.602670499	0.581336072	0.571624661	0.528465901	0.514272585	0.560990366	0.554692914	0.574821476	0.569837303	0.537242637	0.548154001	0.486853612	0.487509253	0.499999721	0.512810004	0.528398329	0.51468112	0.526904681	0.486855315	0.499999573	0.499999185	0.470763299	0.487510431	0.48573343	0.487190947	0.513142906	0.448151866	0.474453989
ScoHet5_205_75278552	0.49999927	0.482174648	0.471538414	0.472357414	0.485313657	0.471559167	0.477821867	0.443971122	0.473785888	0.499999587	0.49999953	0.499999314	0.499999551	0.499999226	0.514265242	0.499999444	0.499999395	0.467994036	0.486124847	0.512489693	0.540232207	0.594951673	0.571824589	0.56710232	0.538267029	0.513877744	0.554692914	0.549495389	0.56699973	0.56422007	0.532483656	0.542234523	0.499999789	0.499999646	0.499999757	0.511357925	0.523190515	0.511895689	0.522175359	0.48913548	0.499999615	0.499999425	0.476253625	0.48913548	0.488378941	0.48913548	0.511104295	0.456827028	0.478760559
ScoHet5_205_75565267	0.499999443	0.482177908	0.471548652	0.486129389	0.514265825	0.499999374	0.499999425	0.421182067	0.499999296	0.521233984	0.51280838	0.512487386	0.499999543	0.513868105	0.526194299	0.52491308	0.514682777	0.486128694	0.487509253	0.511356387	0.545090415	0.592061081	0.571769354	0.553759682	0.499999717	0.512811961	0.549402536	0.545090415	0.566847424	0.551541064	0.531134463	0.539730345	0.479621912	0.499999759	0.520803005	0.521699809	0.532431029	0.522165761	0.510862979	0.489366821	0.499999729	0.499999518	0.478765238	0.499999635	0.489587785	0.490003588	0.510199099	0.47009775	0.490199393
ScoHet5_205_76330635	0.477347987	0.483359635	0.459780416	0.473804472	0.499999414	0.486854466	0.488643233	0.414266829	0.48719225	0.51019917	0.512185062	0.512486794	0.488104116	0.499999171	0.513141472	0.512488244	0.499999335	0.47237092	0.475079693	0.499999543	0.533928007	0.583133203	0.561727515	0.543158681	0.499999651	0.499999558	0.537232672	0.534705299	0.557243419	0.542234523	0.521237256	0.530482823	0.480027774	0.489799742	0.510412449	0.510863978	0.52265925	0.511618425	0.510862885	0.478768441	0.489366449	0.48889602	0.466846934	0.499999705	0.48958808	0.490003856	0.510198795	0.470101833	0.490199431
ScoHet5_205_76487576	0.478323796	0.4999993	0.472329703	0.485735376	0.514265825	0.499999374	0.499999581	0.419477397	0.499999416	0.521692667	0.526908726	0.528398329	0.49999937	0.515121273	0.528398329	0.526904681	0.4999992	0.47077497	0.47378206	0.499999598	0.53393488	0.575621969	0.561764696	0.543172407	0.499999606	0.499999664	0.5381772	0.535526992	0.559900278	0.544066525	0.523197365	0.531762174	0.478301308	0.489366121	0.510633674	0.511105228	0.523183371	0.511894467	0.511619262	0.477831499	0.489366121	0.478311764	0.456881194	0.490003588	0.479625868	0.480031439	0.499999676	0.460229788	0.480030288
ScoHet5_205_76492241	0.499999247	0.527636822	0.481509039	0.499999465	0.499999639	0.484390805	0.486849411	0.402991081	0.485725987	0.51314943	0.515136925	0.516104701	0.499999465	0.516637959	0.533110924	0.530182967	0.499999515	0.48439252	0.45057369	0.484863162	0.537395838	0.587724466	0.556526285	0.53561141	0.485302154	0.499999715	0.547935922	0.545144432	0.574206397	0.556452343	0.558051103	0.56638612	0.485306411	0.499999559	0.533168262	0.552821323	0.547746133	0.531092322	0.515605444	0.515605444	0.528481603	0.499999579	0.486121407	0.525578954	0.512812922	0.512812922	0.525578954	0.475654354	0.487506018
ScoHet5_331_2327933	0.541202923	0.547143926	0.538255615	0.552942188	0.499999454	0.478310137	0.47831711	0.393853701	0.499999492	0.517221347	0.521685545	0.546916418	0.524888361	0.551493084	0.575570953	0.52265502	0.52618675	0.499999282	0.476266217	0.52265925	0.572738303	0.622444991	0.578067529	0.539740255	0.475079693	0.499999559	0.524906889	0.547105552	0.584135613	0.536845116	0.51920203	0.547991107	0.438084282	0.467835691	0.483345415	0.465639535	0.466811957	0.465683296	0.467852675	0.454833231	0.467852675	0.443250992	0.441034891	0.464476603	0.450449555	0.450449555	0.467861142	0.436272397	0.453449684
ScoHet5_331_2183042	0.456799799	0.499999815	0.486492126	0.499999709	0.483356147	0.46452643	0.481519981	0.419512467	0.499999374	0.515606616	0.499999607	0.499999399	0.48439252	0.479243227	0.49999917	0.533148983	0.519946011	0.49999919	0.457119961	0.499999283	0.517827621	0.601876411	0.547935922	0.518482436	0.481510913	0.499999772	0.536744132	0.532121484	0.547881407	0.530182967	0.514692744	0.539245777	0.451505869	0.463546058	0.486493256	0.485304283	0.49999968	0.499999737	0.486849411	0.499999808	0.499999744	0.476231029	0.450363156	0.488376329	0.466751108	0.467468701	0.477304291	0.442283877	0.476223409
ScoHet5_331_2050917	0.477339703	0.517824144	0.486496711	0.499999335	0.499999407	0.483900317	0.49999916	0.446875031	0.5155948	0.524316826	0.514685081	0.514682121	0.49999938	0.48337401	0.499999269	0.527650698	0.499998973	0.464697616	0.452385369	0.483903405	0.485730314	0.547163058	0.52623193	0.499999383	0.469842344	0.485308544	0.515129062	0.512810988	0.526220658	0.513145024	0.486853612	0.499999425	0.4222092	0.437047823	0.455843894	0.442589852	0.464530504	0.465324372	0.454957132	0.437207181	0.449418579	0.43724656	0.413767747	0.459432451	0.438383142	0.439591029	0.458626072	0.418511335	0.439556984
ScoHet5_331_2025946	0.578206748	0.558138738	0.533991231	0.543158681	0.522682513	0.512186899	0.536360923	0.487813319	0.52492548	0.532483656	0.550699364	0.557309521	0.533196884	0.537232672	0.547143926	0.53726289	0.515599807	0.485313657	0.457541913	0.486498863	0.513147951	0.573287218	0.547279617	0.512811596	0.443547162	0.457422885	0.499999486	0.499999734	0.512187417	0.511357925	0.488641216	0.499999559	0.429523946	0.440563052	0.447204716	0.444942656	0.456854159	0.442689619	0.457714771	0.441786897	0.442790823	0.423035497	0.408704357	0.45223837	0.434745634	0.438100473	0.443921859	0.419441608	0.435876664
ScoHet5_331_1851257	0.554488965	0.554692914	0.514692059	0.546166895	0.515599807	0.49999918	0.499999314	0.442417461	0.516630321	0.550648543	0.531062847	0.52924693	0.513873547	0.499999209	0.515596866	0.53013064	0.49999929	0.443964259	0.435123037	0.450846379	0.452279325	0.52623193	0.499999513	0.466897113	0.42165586	0.434718982	0.466897113	0.469842344	0.485729563	0.473069455	0.446659295	0.459834895	0.400956623	0.409635276	0.431241463	0.428107553	0.437244633	0.435645312	0.440020229	0.434464472	0.437007506	0.43451126	0.420686886	0.468199381	0.447348868	0.448392414	0.455903183	0.425396293	0.44623962
ScoHet5_331_1406539	0.518499498	0.514276157	0.48750557	0.523202042	0.499999631	0.487507865	0.487508561	0.434417676	0.499999553	0.550642377	0.536397848	0.545090415	0.532495461	0.511357158	0.522680245	0.521705064	0.512491447	0.473774661	0.47505839	0.487811796	0.47566273	0.520384536	0.511359133	0.487811188	0.459698278	0.460728839	0.487811188	0.488100445	0.488641216	0.478752437	0.444971066	0.477820088	0.419686435	0.428172366	0.448259102	0.446083127	0.458591672	0.468199381	0.466802344	0.462415247	0.463081435	0.453122781	0.440595142	0.490910826	0.463096094	0.463753276	0.471223096	0.449357116	0.459389819
ScoHet5_331_1301142	0.557070931	0.543822632	0.537334168	0.547143926	0.523206724	0.512491127	0.512186096	0.466815084	0.523748003	0.551629139	0.525565437	0.53469777	0.522181323	0.511896395	0.522678246	0.532489668	0.513146483	0.472343575	0.462706066	0.475671094	0.47442699	0.531816241	0.511899026	0.486497309	0.445098146	0.473040193	0.499999559	0.511622717	0.511621839	0.499999757	0.466050484	0.511356713	0.43938456	0.447276988	0.467486281	0.466776783	0.480027774	0.489365758	0.477820088	0.471226618	0.481149086	0.471765605	0.463088668	0.508770064	0.481151082	0.490742616	0.499999829	0.47175561	0.490568034
ScoHet5_331_711239	0.566061962	0.579898062	0.546291911	0.550699364	0.541338774	0.544972839	0.514687397	0.473073437	0.532037653	0.524934685	0.515602455	0.514268444	0.513874851	0.499999383	0.513500742	0.512491746	0.499999571	0.449171714	0.447336049	0.452252782	0.44203517	0.511622266	0.499999682	0.468906647	0.419139386	0.448894915	0.467919701	0.499999661	0.513876687	0.486123122	0.45629139	0.473774661	0.43274159	0.461766098	0.473052714	0.47153339	0.488102135	0.49999971	0.473767245	0.477816279	0.488101012	0.488101979	0.489134267	0.532495461	0.510864988	0.531159283	0.52124536	0.49999985	0.520383052
ScoHet5_331_405353	0.597971288	0.572904411	0.565327708	0.561469903	0.54647649	0.549456329	0.51560753	0.457457067	0.51560753	0.526258551	0.515137728	0.515135861	0.528486764	0.532096169	0.545079535	0.526265997	0.499999631	0.464513954	0.464476603	0.483887962	0.468847679	0.539308165	0.51427678	0.482782079	0.424863457	0.421792719	0.480803625	0.499999569	0.533168262	0.499999671	0.467877834	0.4706942	0.433253489	0.456176803	0.467869367	0.452035831	0.47374854	0.472297363	0.470688316	0.450363156	0.462644885	0.474413572	0.465994267	0.499999771	0.488375991	0.499999721	0.487809534	0.46439667	0.487809534
ScoHet5_331_185732	0.518501385	0.526277449	0.511900996	0.499999636	0.499999574	0.499999559	0.473061198	0.447983521	0.473061198	0.466029433	0.473752144	0.473763412	0.499999559	0.499999487	0.513502384	0.512812922	0.499999511	0.484866462	0.515606616	0.499999579	0.486120977	0.536425567	0.499999745	0.483893025	0.440211026	0.471496949	0.499999489	0.499999559	0.528471032	0.499999737	0.486121407	0.47442699	0.443631797	0.46356456	0.499999832	0.499999832	0.499999803	0.499999825	0.487506713	0.489133862	0.488892305	0.488377383	0.478747724	0.510634702	0.499999731	0.511107019	0.499999825	0.488376504	0.523216097
ScoHet5_3613_26672	0.520799978	0.530222779	0.512494718	0.548343371	0.554865941	0.530169967	0.485310143	0.440548773	0.499999307	0.487187858	0.499999714	0.499999548	0.487187371	0.516635313	0.514689041	0.514690392	0.544993997	0.519173707	0.560733065	0.517815928	0.482174648	0.545036787	0.518482436	0.499999298	0.43451126	0.436398353	0.445442513	0.482784927	0.513877744	0.487186867	0.474416804	0.462706066	0.410253328	0.435169391	0.485724572	0.45968439	0.462716058	0.463592326	0.450433783	0.466770263	0.455754079	0.450504028	0.468820305	0.488892612	0.476233634	0.510865837	0.499999757	0.499999646	0.535569038
ScoHet5_3613_27154	0.541407745	0.558271982	0.536462884	0.561535476	0.569896963	0.559545813	0.514688349	0.484397242	0.531070125	0.499999696	0.513876687	0.513146877	0.499999636	0.53419647	0.530150263	0.530163184	0.547773197	0.519930605	0.563069278	0.51846927	0.480814174	0.561361303	0.519948531	0.499999269	0.432453595	0.434441103	0.445487537	0.482786069	0.514691364	0.486496341	0.460753669	0.449274096	0.395869439	0.420804463	0.470688316	0.445063126	0.449299802	0.450480593	0.436862743	0.454827833	0.443631797	0.437007426	0.457639233	0.477308445	0.463583003	0.499999672	0.488641216	0.487810575	0.524339447
ScoHet5_1503_167807	0.456745044	0.485300615	0.487503054	0.514691364	0.546427915	0.516644176	0.516108087	0.450634981	0.536729562	0.499999547	0.533158748	0.530176468	0.499999489	0.534228884	0.515605444	0.518480591	0.556538416	0.585221394	0.620509692	0.546622952	0.519948531	0.552781491	0.522646578	0.524858088	0.479214031	0.499999548	0.499999314	0.521667835	0.532104505	0.515136925	0.514693691	0.499999511	0.484861642	0.499999559	0.581114274	0.549487577	0.529293322	0.527688051	0.529299367	0.564884321	0.525592799	0.530163184	0.541415533	0.554936267	0.542542123	0.552187164	0.552129766	0.556491555	0.572062474
ScoHet5_84_1078813	0.517232818	0.556771085	0.535645443	0.534005396	0.547377973	0.53561141	0.531194331	0.520392757	0.52081675	0.519597136	0.531870917	0.489133191	0.466744591	0.476776572	0.475648856	0.477797051	0.473027656	0.474403379	0.45481141	0.425876586	0.453635364	0.458428429	0.46596608	0.476215964	0.499999911	0.528528877	0.499999848	0.499999848	0.511624501	0.475646179	0.499999815	0.478742835	0.511624902	0.465201967	0.499999809	0.499999903	0.487810355	0.488099871	0.47730013	0.443568816	0.432424103	0.441053186	0.45033937	0.435115146	0.460728839	0.488639457	0.465225144	0.488375633	0.499999744
ScoHet5_84_1393789	0.553314444	0.578067144	0.556558242	0.532536889	0.54427591	0.545270355	0.529957064	0.528809295	0.519987169	0.508771152	0.509433035	0.480405001	0.470627679	0.470047004	0.468810334	0.470619834	0.477293793	0.46813984	0.452562246	0.447008846	0.470025686	0.472241133	0.480399162	0.490001061	0.522214371	0.537426923	0.521724804	0.521724804	0.529379894	0.499999871	0.520397046	0.490910026	0.489363376	0.459293021	0.488638833	0.48913253	0.489585681	0.489797879	0.478742835	0.449212351	0.439138066	0.449233246	0.456689886	0.444827821	0.466751108	0.490001531	0.470047004	0.489363989	0.499999846
ScoHet5_84_1426699	0.582076921	0.586886831	0.560632523	0.548493765	0.560506786	0.561983742	0.542424035	0.542411296	0.533261562	0.538392168	0.531209564	0.499999781	0.499999897	0.499999736	0.499999721	0.49999994	0.499999848	0.48809856	0.461653326	0.464362818	0.48913174	0.49000087	0.489584343	0.4999999	0.535679836	0.553820648	0.547457464	0.547457464	0.552991052	0.522204664	0.544321487	0.509802381	0.499999912	0.468134338	0.49999987	0.499999912	0.499999812	0.499999781	0.488639457	0.443568816	0.433888538	0.456689886	0.454745829	0.443568816	0.465209741	0.48958512	0.46943414	0.489132793	0.499999736
ScoHet5_84_2029933	0.461675995	0.514278887	0.51219146	0.511623363	0.559021414	0.56042394	0.549784809	0.538366409	0.531843603	0.546998854	0.539112931	0.532519151	0.530551683	0.521251953	0.522192864	0.529957064	0.532542937	0.510635652	0.478278537	0.490001336	0.509802833	0.509090114	0.509258498	0.518176535	0.546238192	0.586199225	0.568284202	0.589228846	0.582761028	0.55746172	0.576452794	0.54451771	0.531859944	0.499999848	0.523776181	0.533248572	0.532513306	0.541500829	0.52219492	0.489797935	0.468150695	0.489133586	0.477302295	0.477804644	0.487186111	0.510866505	0.478746038	0.511359731	0.522192864
ScoHet5_84_2030408	0.461675995	0.52851841	0.52436197	0.51218927	0.561847279	0.563382514	0.551808038	0.539878898	0.533242171	0.537647652	0.529368067	0.521712259	0.520389936	0.510635048	0.511107192	0.519987169	0.521719458	0.499999818	0.467450915	0.480011387	0.499999947	0.499999971	0.499999946	0.509090205	0.537007147	0.57557315	0.558605456	0.579452052	0.573668142	0.547942409	0.566989615	0.535649783	0.52126014	0.48958545	0.511900455	0.5221968	0.521710549	0.531179339	0.511107559	0.479609586	0.457601263	0.478287349	0.466008487	0.466757442	0.474413572	0.499999846	0.468161527	0.499999832	0.511107192
ScoHet5_84_2158079	0.482155681	0.524968786	0.511108493	0.499999847	0.545204373	0.546237745	0.538349249	0.555234826	0.520387322	0.536940371	0.519217607	0.509997259	0.4999999	0.49999985	0.499999744	0.509432467	0.510635504	0.49999983	0.478742835	0.490197574	0.49074159	0.491526038	0.499999975	0.517850574	0.553463439	0.592722295	0.565659649	0.5749739	0.579721721	0.564425019	0.571027103	0.542260958	0.540695891	0.499999787	0.511359731	0.532524973	0.541454126	0.539838981	0.529935578	0.4999999	0.480407317	0.49999985	0.489586023	0.468172338	0.499999788	0.520388644	0.489798493	0.520388644	0.529935578
ScoHet5_84_2229169	0.499999744	0.53933344	0.545270355	0.522188928	0.558909038	0.560300561	0.548767199	0.567903925	0.532507293	0.538332138	0.529356275	0.521246874	0.510201088	0.510864988	0.511106476	0.509801815	0.511107192	0.499999847	0.477302295	0.489585681	0.499999907	0.508771039	0.499999917	0.518173918	0.554429478	0.584312768	0.568140044	0.577782634	0.589885759	0.565577336	0.572243609	0.534415509	0.530556426	0.490386249	0.499999704	0.520812121	0.520383052	0.51997943	0.509613368	0.461658958	0.441577545	0.470072425	0.460914425	0.440498417	0.466776783	0.490002105	0.461667561	0.490386249	0.499999757
ScoHet5_84_2277650	0.466763961	0.524353523	0.520389936	0.499999757	0.553837828	0.553863851	0.546052247	0.562992006	0.530519471	0.54367386	0.527228696	0.519208818	0.519211011	0.521238782	0.522177426	0.518850571	0.499999732	0.479196337	0.466783267	0.489798801	0.499999825	0.491803967	0.490910224	0.509089443	0.533298944	0.560861725	0.555234826	0.564348697	0.569527463	0.557208768	0.564235098	0.53497996	0.528787497	0.49038674	0.499999803	0.510412961	0.520796956	0.51958281	0.509088719	0.464394586	0.455543776	0.481153079	0.462407485	0.442846136	0.469484496	0.491072883	0.473263151	0.491380443	0.499999875
ScoHet5_84_2311800	0.464413512	0.524962489	0.510414251	0.49000268	0.541477437	0.541489208	0.544468227	0.560933981	0.529344351	0.525394764	0.526285171	0.518502428	0.509257359	0.510200312	0.510634	0.509089196	0.499999787	0.480021399	0.468172338	0.479613754	0.490386009	0.466153978	0.491072302	0.508927449	0.533866818	0.549823546	0.536947678	0.546137518	0.545280336	0.537615864	0.545280336	0.526275016	0.519215406	0.480786388	0.489133979	0.499999819	0.509996248	0.509800816	0.4999998	0.473254948	0.464990039	0.481151082	0.472272418	0.453092464	0.479617716	0.499999905	0.481832698	0.499999848	0.508770266
ScoHet5_84_2360723	0.464413512	0.524356273	0.520815168	0.499999824	0.550683574	0.55070414	0.552352579	0.568317745	0.538315076	0.533269639	0.534415509	0.527222856	0.518168632	0.519974286	0.520803005	0.517845631	0.509997259	0.49019835	0.478749238	0.480020236	0.490741954	0.475020682	0.491228774	0.508770891	0.532232227	0.557433339	0.544492925	0.553335486	0.562062575	0.546080564	0.553293256	0.534393272	0.528254122	0.490567805	0.51110663	0.521248655	0.529328624	0.528237313	0.517531622	0.482467267	0.474168604	0.490742813	0.481831948	0.463088668	0.490002715	0.508770266	0.490910826	0.491072708	0.508926949
ScoHet5_84_2398283	0.466792712	0.512813291	0.51041339	0.489135886	0.553185051	0.553215658	0.555997952	0.575738532	0.538133073	0.529320785	0.531794535	0.521690734	0.509995896	0.511618775	0.512184271	0.509800491	0.499999665	0.475684936	0.462746409	0.477823894	0.49019835	0.474175739	0.490198303	0.509801082	0.534426666	0.559566365	0.548678791	0.555162268	0.564122916	0.550560583	0.558212573	0.545967716	0.547761121	0.509800491	0.521703386	0.531149287	0.544007789	0.539749938	0.528227089	0.490743057	0.482157286	0.499999696	0.490743034	0.471237559	0.499999597	0.518845372	0.499999801	0.509088686	0.518498657
ScoHet5_84_2411799	0.465672317	0.51314943	0.521248655	0.511104295	0.562801444	0.550622975	0.568256903	0.578980343	0.551791869	0.54862612	0.554915294	0.545010117	0.531134463	0.511618775	0.512184271	0.509800491	0.499999665	0.475684936	0.462746409	0.477823894	0.489586436	0.4824681	0.490002392	0.509996904	0.545320138	0.560790662	0.54965075	0.555186443	0.574319566	0.54864373	0.556103458	0.554045921	0.53690349	0.499999675	0.510634	0.520803005	0.532442703	0.530496374	0.519206397	0.481153984	0.464401013	0.480421243	0.471769043	0.451390548	0.478304794	0.499999592	0.481155984	0.490568267	0.490387242
ScoHet5_84_2443772	0.499999574	0.514695105	0.523773507	0.499999651	0.552072498	0.539245777	0.563088187	0.603106331	0.543669801	0.547240577	0.553433937	0.541308242	0.52557231	0.499999347	0.499999482	0.487507398	0.46793621	0.438798122	0.40467958	0.428257971	0.460728839	0.457626667	0.476226023	0.488376329	0.522202619	0.552274471	0.538267029	0.546255845	0.538255615	0.539233192	0.549589065	0.544155534	0.533229238	0.499999825	0.499999751	0.512812922	0.527660075	0.526929664	0.52321141	0.487811626	0.466022521	0.487508077	0.47505839	0.461777353	0.48612378	0.499999548	0.487812252	0.499999729	0.499999558
ScoHet5_84_2652096	0.523753133	0.553023515	0.556610375	0.529299367	0.5931456	0.578568201	0.581243126	0.601228611	0.563170733	0.56323434	0.568330468	0.557920832	0.540301115	0.515132448	0.516636479	0.512812306	0.484864932	0.466859585	0.43028077	0.453571202	0.474406832	0.477800851	0.487809322	0.512494718	0.556590291	0.555150186	0.566624724	0.573969895	0.564938687	0.564829954	0.561802264	0.558871925	0.535594379	0.499999755	0.499999739	0.513150923	0.529281819	0.528460763	0.525578954	0.486122059	0.474410103	0.486122446	0.473048694	0.457474193	0.484393522	0.499999559	0.486850801	0.499999665	0.499999511
ScoHet5_84_2749694	0.465650554	0.499999739	0.511359314	0.499999609	0.541293186	0.542457242	0.539171303	0.564353989	0.544867353	0.53393488	0.52623193	0.513872228	0.499999648	0.4564601	0.470757743	0.477818069	0.459794144	0.452385369	0.435123037	0.443855502	0.464447306	0.440563052	0.454827833	0.476788077	0.521717564	0.526258551	0.512810988	0.511622266	0.499999673	0.488377903	0.511621839	0.511105228	0.477814269	0.43294851	0.475061552	0.47566559	0.473789444	0.476801747	0.478299664	0.466808817	0.457689675	0.448179453	0.438594491	0.437150417	0.443931024	0.460839971	0.450619753	0.451698389	0.464480721
ScoHet5_84_3172111	0.483880513	0.499999774	0.520815168	0.510200602	0.556211866	0.556242966	0.550621731	0.570314973	0.554943356	0.557180957	0.551673517	0.544096073	0.531149287	0.523197365	0.523745564	0.509612774	0.499999647	0.499999653	0.488101012	0.488641353	0.499999827	0.490386491	0.489364612	0.510634702	0.557404899	0.578432282	0.564439031	0.559533842	0.569168425	0.552722529	0.561802264	0.568969406	0.528787497	0.490198573	0.520807663	0.531164391	0.534690007	0.532471878	0.532483656	0.521242069	0.479616473	0.499999601	0.488102135	0.462746409	0.499999495	0.511896834	0.499999502	0.49999971	0.512186636
ScoHet5_84_3222598	0.484856642	0.522198655	0.546983402	0.51997172	0.553785752	0.553811616	0.557098424	0.584549209	0.551562848	0.535592221	0.538306436	0.54860882	0.54864373	0.530496374	0.532454404	0.518847401	0.511357158	0.489366078	0.478296168	0.479620431	0.499999852	0.482155681	0.480020236	0.509612839	0.535649783	0.540674195	0.538315076	0.546080564	0.545227324	0.527717845	0.53560493	0.533799096	0.508473158	0.474178028	0.490567805	0.50943165	0.499999574	0.509611946	0.490568489	0.472785559	0.456337308	0.470682415	0.458603089	0.457752378	0.477325302	0.499999735	0.480794024	0.471226618	0.479621912
ScoHet5_84_3421999	0.516655316	0.512495584	0.519987169	0.511358339	0.548386083	0.535569038	0.542322237	0.564350969	0.533948918	0.539066805	0.53054716	0.530528681	0.521706967	0.522181323	0.523753133	0.499999693	0.488377383	0.489134267	0.476783507	0.477310637	0.489133284	0.470059798	0.478285507	0.510866001	0.539898945	0.556430765	0.54518808	0.533235606	0.553890205	0.533948918	0.5432271	0.540620407	0.510201479	0.471204882	0.489585778	0.49999983	0.499999646	0.489586704	0.490002432	0.480786388	0.47174544	0.479617716	0.479615004	0.455858651	0.4999996	0.51997943	0.499999819	0.49999978	0.49999985
ScoHet5_84_3844016	0.499999736	0.524968786	0.541559581	0.53475141	0.572027572	0.558946258	0.561915286	0.586959495	0.556242966	0.558391901	0.550745652	0.550683574	0.564483229	0.545138948	0.547220976	0.542334995	0.546202146	0.521712259	0.511623602	0.511359314	0.522699445	0.490001818	0.510866661	0.542411296	0.572359898	0.597835083	0.578350234	0.589160296	0.58547887	0.567257852	0.57653166	0.561877551	0.542372953	0.489586023	0.511359314	0.522192864	0.521246874	0.531821805	0.509997615	0.490567563	0.471197626	0.489365044	0.488640884	0.477812466	0.49999963	0.520387322	0.49999985	0.49999979	0.499999882
ScoHet5_84_3892313	0.533254953	0.537395838	0.552966217	0.547279617	0.585552935	0.572095885	0.573476389	0.592605172	0.568701423	0.569269218	0.563277693	0.563154331	0.567310294	0.546166499	0.560138423	0.543240751	0.535569038	0.522192864	0.499999744	0.499999843	0.523225286	0.499999873	0.511108093	0.532542937	0.564798386	0.594843007	0.585667315	0.585667315	0.58547887	0.568758079	0.579913642	0.576457659	0.523220784	0.488640413	0.51249351	0.524345105	0.522686782	0.522688815	0.510413696	0.490002105	0.480016392	0.488641216	0.487811188	0.464447306	0.499999558	0.522191004	0.499999757	0.488376504	0.499999847
ScoHet5_84_4226790	0.53217229	0.511624501	0.519985803	0.534712805	0.556211866	0.546184194	0.54965075	0.565628915	0.544125743	0.557208768	0.5432271	0.533190607	0.530524168	0.511105228	0.511357158	0.509801082	0.499999559	0.488377903	0.463592326	0.465271092	0.478287349	0.462375902	0.478285507	0.49999979	0.543323759	0.559021414	0.542347548	0.539858909	0.547826586	0.531810939	0.543213289	0.521699809	0.499999773	0.466796056	0.488101012	0.499999647	0.511356713	0.51086436	0.499999757	0.478757352	0.468840194	0.48864229	0.48837802	0.464480721	0.49999953	0.523202042	0.499999726	0.511105762	0.511105762
ScoHet5_84_4254993	0.532180781	0.512191134	0.532542937	0.533956055	0.55751057	0.547279617	0.552770762	0.557443091	0.5432271	0.548749379	0.541489208	0.541454126	0.529348387	0.520381753	0.520383052	0.509089196	0.499999744	0.489586106	0.46601543	0.46882518	0.489364245	0.472259917	0.479184545	0.499999873	0.544291013	0.534797717	0.531832693	0.529944133	0.537631736	0.520385846	0.5311693	0.510200699	0.489364691	0.458533705	0.476783507	0.488376858	0.489365399	0.489798801	0.479613754	0.460170589	0.450291756	0.466802344	0.466043402	0.441274932	0.474433673	0.499999559	0.477316975	0.488641216	0.488641216
ScoHet5_84_4384148	0.516119109	0.499999774	0.520818214	0.520807663	0.542347548	0.532519151	0.539848838	0.553863851	0.539838981	0.55424703	0.538349249	0.539066805	0.52879107	0.519212025	0.519588852	0.508927168	0.489798228	0.490198034	0.467468701	0.460905303	0.48001389	0.46497224	0.470627679	0.490385807	0.520821257	0.545303549	0.531184441	0.530556426	0.537639597	0.51959123	0.529939951	0.519213207	0.499999858	0.470647371	0.488892612	0.499999812	0.499999789	0.499999694	0.490198088	0.471748883	0.461658958	0.478755636	0.478292464	0.453850769	0.487811796	0.511106068	0.489134672	0.499999757	0.499999803
ScoHet5_84_4858825	0.53438219	0.499999879	0.521721187	0.521250185	0.544200547	0.534766854	0.542360339	0.556242966	0.542347548	0.556258629	0.541512626	0.5311693	0.541489208	0.529927042	0.51997943	0.509089393	0.510635048	0.49999983	0.47780285	0.479609586	0.499999774	0.481826796	0.489797571	0.509998326	0.533281035	0.545303549	0.543295987	0.543309772	0.548802796	0.53054716	0.552843521	0.520385846	0.510866134	0.478747724	0.499999808	0.51218927	0.510412961	0.51041328	0.489798228	0.480018894	0.469452542	0.499999631	0.49999963	0.47566559	0.512810988	0.536406979	0.511621839	0.535560435	0.51135853
ScoHet5_84_5160622	0.557125786	0.527720882	0.547397719	0.533977095	0.561712584	0.55215843	0.547299098	0.561668138	0.546219939	0.550745652	0.531848986	0.531832693	0.531838048	0.510865494	0.51110663	0.510413696	0.499999646	0.488640072	0.462644885	0.466008487	0.487809322	0.479184545	0.476221002	0.499999875	0.535645443	0.526277449	0.536453423	0.538300926	0.544245637	0.523220784	0.533991231	0.522191004	0.499999793	0.46601543	0.487186111	0.499999693	0.499999647	0.499999788	0.488892305	0.467480491	0.468156177	0.487811626	0.486850801	0.45973958	0.499999634	0.524943919	0.499999559	0.499999737	0.512492634
ScoHet5_84_5745960	0.535585985	0.512815206	0.531859944	0.521250185	0.546202146	0.536434975	0.533977095	0.547259943	0.533229238	0.537639597	0.520392757	0.519982008	0.519983205	0.490002392	0.499999787	0.499999881	0.488892305	0.478287349	0.464405198	0.467474518	0.477800851	0.46012093	0.465209741	0.488891567	0.532572749	0.523237029	0.53399822	0.535602971	0.540685128	0.521253502	0.531843603	0.53054241	0.499999818	0.468815231	0.488375991	0.499999793	0.499999819	0.499999744	0.489798186	0.460140864	0.480406218	0.489134267	0.488376858	0.465255817	0.499999558	0.522691053	0.499999773	0.488100445	0.499999825
ScoHet5_84_6560359	0.56802736	0.549707876	0.569473451	0.550662833	0.578027329	0.570323867	0.565771311	0.56572373	0.552770762	0.55424703	0.537647652	0.537615864	0.527234546	0.518850571	0.519587565	0.509431901	0.499999731	0.49999978	0.476781139	0.478749238	0.499999846	0.480407317	0.488639616	0.511107559	0.54246252	0.531870917	0.54328203	0.533991231	0.551762965	0.531827132	0.540663485	0.528787497	0.509802056	0.480783272	0.499999894	0.510414111	0.509801082	0.499999744	0.49999978	0.471748883	0.48182851	0.499999789	0.49999978	0.466789577	0.51189806	0.520807663	0.49999978	0.49999978	0.499999629
ScoHet5_84_6621184	0.563790723	0.534005396	0.557376703	0.534985794	0.570368408	0.561802264	0.560511229	0.56047672	0.547761121	0.551427008	0.535624169	0.535598683	0.534991829	0.518498657	0.518847401	0.499999871	0.510200602	0.499999707	0.466789577	0.490002715	0.509801478	0.482154781	0.499999882	0.520807663	0.555356852	0.536977341	0.558331756	0.548749379	0.566550088	0.548678791	0.556154898	0.54520106	0.527228696	0.49999983	0.509613143	0.519214229	0.527711584	0.518499498	0.518501385	0.490910852	0.491380443	0.509431073	0.509612538	0.468860017	0.510863978	0.529332654	0.509996202	0.509612774	0.509800816
ScoHet5_84_6752672	0.581906212	0.536481427	0.554049165	0.529348387	0.567257852	0.558871925	0.542334995	0.521246874	0.529931417	0.537615864	0.51959123	0.520806039	0.51997943	0.521703386	0.522684528	0.499999744	0.511898768	0.49999963	0.461732415	0.488640524	0.511107559	0.480017724	0.499999863	0.522192864	0.542449707	0.533281035	0.553969241	0.544245637	0.564527807	0.544185448	0.555085646	0.540620407	0.521251953	0.489586106	0.499999714	0.499999768	0.510200602	0.499999746	0.49999978	0.460932809	0.481493577	0.49000268	0.49999978	0.456786237	0.499999543	0.521246874	0.499999673	0.499999691	0.510865494
ScoHet5_84_7570183	0.563790723	0.534790027	0.577573144	0.549593818	0.59207395	0.584883866	0.532471878	0.532466132	0.541407745	0.53902085	0.529918525	0.540566812	0.530514973	0.533906911	0.533914034	0.499999685	0.512186636	0.49999966	0.487508077	0.488893919	0.52170866	0.489798801	0.499999847	0.520807663	0.531843603	0.521715859	0.553837828	0.544170588	0.563032359	0.543185933	0.551651394	0.52932481	0.541454126	0.499999654	0.53053338	0.538315076	0.519969159	0.509995896	0.510412113	0.472284901	0.491072894	0.490568504	0.490003002	0.460219847	0.499999601	0.51850054	0.499999768	0.50892677	0.509088719
ScoHet5_84_8935218	0.568944022	0.541571475	0.564501882	0.537607837	0.57341309	0.565867357	0.510200699	0.510634	0.531154394	0.529340513	0.520806039	0.531800096	0.531154394	0.535510215	0.534712805	0.499999631	0.499999522	0.487811796	0.45973958	0.464455569	0.521712259	0.490198088	0.510866134	0.521251953	0.533254953	0.511108093	0.542347548	0.533229238	0.559533842	0.540641911	0.548749379	0.537592027	0.528794798	0.499999844	0.519215406	0.527231543	0.508926551	0.499999744	0.499999785	0.465600917	0.482766996	0.490910852	0.490386737	0.463088668	0.499999785	0.508926949	0.499999711	0.509257399	0.508926949
ScoHet5_84_8941729	0.57273138	0.542424035	0.573498209	0.539039155	0.56572373	0.557476623	0.510200312	0.510633553	0.519974286	0.518848535	0.509996604	0.520377477	0.520380262	0.523197365	0.523199834	0.48837802	0.499999561	0.487812682	0.473061198	0.488377903	0.521250185	0.490386686	0.510635048	0.5311693	0.556367875	0.534774511	0.564394802	0.55751057	0.571885207	0.552722529	0.560580376	0.54864373	0.538323477	0.509801082	0.520385846	0.528787497	0.509256599	0.499999735	0.499999757	0.464401013	0.482466604	0.490911058	0.490386986	0.463103315	0.499999758	0.508926544	0.4999997	0.50943165	0.509088919
ScoHet5_84_9073989	0.54041282	0.519987169	0.542271125	0.508769865	0.547761121	0.540609546	0.509088486	0.499999712	0.509256599	0.508926337	0.499999799	0.519579372	0.519581736	0.542209631	0.531772935	0.499999666	0.512489406	0.488894683	0.465286328	0.489366078	0.529922899	0.499999783	0.519978026	0.528780208	0.55070414	0.531832693	0.561727515	0.553811616	0.575683891	0.549593818	0.558212573	0.536205335	0.534985794	0.509088686	0.509088955	0.517229974	0.508618427	0.499999634	0.499999693	0.467299617	0.475833611	0.491380933	0.490743034	0.465037457	0.50892612	0.516936454	0.508618605	0.517228558	0.516936454
ScoHet5_84_9199279	0.57251479	0.545320138	0.562203603	0.523775297	0.559792342	0.554112331	0.524551212	0.516652873	0.524956419	0.524157055	0.509256599	0.526254595	0.517527074	0.536185142	0.527199393	0.499999757	0.510199548	0.490568744	0.470670828	0.490911266	0.51753076	0.491936522	0.517531622	0.525385924	0.547826586	0.528794798	0.562957228	0.555114263	0.576442195	0.55312636	0.545995711	0.534348903	0.525383598	0.508618778	0.508473146	0.516383983	0.507934801	0.499999667	0.499999749	0.466773622	0.467818881	0.483883136	0.483346111	0.459851472	0.499999659	0.507935069	0.499999815	0.508195207	0.516118037
ScoHet5_84_9796688	0.549779955	0.519219667	0.54089446	0.508063108	0.54520106	0.538298063	0.499999859	0.499999827	0.508472619	0.508195207	0.499999726	0.527702117	0.518497617	0.538238771	0.528754705	0.499999592	0.510863867	0.490003559	0.478299664	0.490387242	0.518502428	0.491526652	0.518503277	0.526739117	0.557292267	0.528798387	0.557153438	0.548696467	0.571727742	0.546846565	0.53902085	0.52720241	0.534387643	0.508769866	0.517843994	0.525824035	0.508331173	0.499999749	0.509256351	0.466210729	0.467290708	0.483065811	0.482471769	0.457838742	0.499999777	0.508331526	0.499999709	0.508618785	0.516935682
ScoHet5_84_10778714	0.548074422	0.499999789	0.529948501	0.499999758	0.543213289	0.53396299	0.490002715	0.489365758	0.499999757	0.509256879	0.499999694	0.528772708	0.519585185	0.52932481	0.531134463	0.499999685	0.51135775	0.499999685	0.488893148	0.499999654	0.520809078	0.490386686	0.520387322	0.528254122	0.570803502	0.542411296	0.574873055	0.57810745	0.603156765	0.576237724	0.56572373	0.560442547	0.556206621	0.538315076	0.539085241	0.546952755	0.528765443	0.521238782	0.531794535	0.480416595	0.490742401	0.499999778	0.499999757	0.470666812	0.519974286	0.527720882	0.518847401	0.519586476	0.539030094
ScoHet5_84_11661782	0.556730692	0.521258551	0.54450536	0.517228558	0.558271982	0.551673517	0.50925685	0.50980044	0.518499498	0.526733691	0.519585185	0.5468314	0.538281098	0.548591289	0.54860882	0.51958281	0.532477887	0.520377477	0.499999701	0.509996552	0.539066805	0.50892677	0.538332138	0.545253881	0.591992688	0.563277693	0.596883422	0.588580856	0.612417378	0.586436155	0.577712017	0.572856239	0.558271982	0.529332654	0.539828931	0.547793785	0.528758193	0.521235501	0.531783722	0.480792838	0.490742616	0.499999801	0.499999735	0.471769043	0.519207631	0.52721403	0.518497617	0.518848535	0.53688884
ScoHet5_84_11678851	0.555186443	0.52081675	0.543731322	0.517227765	0.548678791	0.541442605	0.499999726	0.518845372	0.509088486	0.517529245	0.499999758	0.527208215	0.517840734	0.528220366	0.528223839	0.509431093	0.521240532	0.509996202	0.489134672	0.490386989	0.518504319	0.491526494	0.518169433	0.526277449	0.570638567	0.550745652	0.580079298	0.571827249	0.595531977	0.570262058	0.561690212	0.558094831	0.556129051	0.528772708	0.539057516	0.54690712	0.517838191	0.509800122	0.499999559	0.462438925	0.472779756	0.482773821	0.482158894	0.456371464	0.499999804	0.508472815	0.499999777	0.499999843	0.517227765
ScoHet5_84_12444715	0.5277304	0.499999848	0.526285171	0.499999801	0.530510279	0.521699809	0.480794024	0.499999635	0.490568727	0.499999739	0.499999735	0.52720241	0.518162417	0.528750957	0.528754705	0.499999658	0.510633106	0.509611946	0.479197908	0.490743034	0.517843994	0.491804216	0.517844882	0.525824035	0.58674426	0.548767199	0.577030399	0.569018969	0.592061081	0.567581075	0.559276572	0.555950594	0.554112331	0.518498657	0.528240576	0.536239465	0.517224135	0.509430536	0.529312962	0.473276579	0.482771816	0.491668088	0.491380955	0.466210729	0.508618605	0.516381692	0.508331379	0.517227765	0.533793822
ScoHet5_84_12543433	0.552332898	0.519984588	0.542250946	0.51816142	0.54957507	0.542271893	0.509430803	0.528754705	0.518496777	0.525812157	0.519207631	0.546786245	0.5368668	0.556935018	0.547647742	0.519205441	0.532460129	0.520373425	0.499999726	0.50980017	0.537592027	0.508618962	0.536910922	0.544419087	0.58674426	0.558391901	0.589457895	0.581570651	0.602436239	0.578276755	0.571540885	0.556962155	0.546861558	0.519206397	0.529336479	0.537584247	0.518158933	0.509995203	0.520371924	0.472297363	0.473268557	0.490743509	0.490387499	0.463139668	0.509430554	0.517527074	0.508925914	0.518845372	0.527705094
ScoHet5_84_12687606	0.539346004	0.509997971	0.533835479	0.509256129	0.540566812	0.532471878	0.499999574	0.519577011	0.509430554	0.517527074	0.509611956	0.53685225	0.526725681	0.545926033	0.53685225	0.509256376	0.520796956	0.509611664	0.48913516	0.499999714	0.527720882	0.499999698	0.52674195	0.534387643	0.58674426	0.557292267	0.575621969	0.567718392	0.588925858	0.565135153	0.558153525	0.545122831	0.53688884	0.509256376	0.518848535	0.527217025	0.508618251	0.499999632	0.50999551	0.464438827	0.465628496	0.482474779	0.481837888	0.456405449	0.49999969	0.508331546	0.49999981	0.50892612	0.517527074
ScoHet5_84_12731804	0.553722379	0.520391446	0.542972967	0.518844476	0.54864373	0.541419422	0.509088242	0.527705094	0.51783981	0.524960534	0.51850054	0.545148815	0.534968117	0.554001611	0.545148815	0.518498657	0.531134463	0.518845372	0.499999685	0.509431073	0.536253129	0.508332005	0.535003726	0.542220719	0.58524192	0.557320397	0.584805198	0.578561315	0.597529761	0.574204161	0.567626734	0.553085125	0.544419087	0.518164164	0.528240576	0.53690349	0.516933827	0.509256129	0.518844476	0.473273759	0.47461585	0.491381131	0.491073274	0.4656341	0.508926124	0.516654094	0.508618395	0.518163161	0.52626228
ScoHet5_84_12741252	0.580105595	0.541535968	0.561057094	0.5468314	0.577030399	0.561727515	0.52721403	0.536874228	0.535585985	0.548144452	0.53560493	0.55877859	0.548921637	0.566956595	0.559735916	0.535592221	0.547744722	0.534973941	0.519586476	0.526269953	0.551463593	0.524167898	0.549804215	0.555300806	0.582366071	0.566723853	0.596248868	0.592382994	0.60758722	0.586150335	0.580487186	0.565915803	0.551427008	0.53497996	0.545240615	0.552313437	0.530701599	0.524958378	0.526264899	0.491667979	0.491804216	0.508062966	0.508769865	0.483880513	0.524960534	0.531185538	0.524158936	0.534973941	0.541486856
ScoHet5_84_12796356	0.54041282	0.509998326	0.533845903	0.509088242	0.537584247	0.529918525	0.499999744	0.51783981	0.508618785	0.524162554	0.508770064	0.532699989	0.523782075	0.540806347	0.533235606	0.508618962	0.51850054	0.499999744	0.480413194	0.491229626	0.517231394	0.49193624	0.516659202	0.523788875	0.564348697	0.538349249	0.563061709	0.557208768	0.576616213	0.553188671	0.546038041	0.533235606	0.525824035	0.499999866	0.508770265	0.525824035	0.507691029	0.499999744	0.508769865	0.467299617	0.459810446	0.484383825	0.474618143	0.461062028	0.499999804	0.507574795	0.499999871	0.516937188	0.515863721
ScoHet5_84_12953608	0.592917809	0.551808038	0.561026256	0.538993347	0.550560583	0.553759682	0.519580442	0.539749938	0.529897445	0.534962115	0.528769208	0.546801361	0.53621891	0.555950594	0.547663934	0.520376197	0.53317779	0.519580442	0.499999644	0.50980044	0.536910922	0.508618968	0.535617672	0.542220719	0.59187439	0.561915286	0.586370305	0.580079298	0.596018682	0.575560099	0.568920297	0.554971732	0.545214301	0.52721403	0.528240576	0.528237313	0.508472483	0.499999701	0.509800122	0.46504327	0.466195338	0.482774624	0.490568727	0.457122902	0.499999702	0.50793519	0.492064604	0.509088486	0.508618605
ScoHet5_84_13564277	0.593077789	0.562068088	0.570879841	0.549556149	0.570262058	0.571711943	0.537568503	0.545981829	0.546846565	0.551372352	0.536239465	0.55312636	0.553167788	0.572787109	0.566294136	0.54864373	0.540588143	0.52721403	0.499999802	0.518847401	0.555162268	0.534393272	0.545267025	0.541533759	0.586934702	0.559566365	0.601217269	0.599274379	0.612757974	0.592167747	0.586370305	0.571577023	0.552313437	0.546024035	0.546052247	0.545227324	0.524956419	0.518162417	0.528765443	0.474620257	0.474178028	0.499999827	0.499999775	0.465031451	0.508472815	0.515864299	0.499999881	0.509088686	0.517528586
ScoHet5_84_14032069	0.588635498	0.550808376	0.568529727	0.547712261	0.570314973	0.564307086	0.529905913	0.5390026	0.539011819	0.543639465	0.53690349	0.55312636	0.544406751	0.563938195	0.556001195	0.529328624	0.542271893	0.52823057	0.499999615	0.509800491	0.547793785	0.518166877	0.546080564	0.542940634	0.588494558	0.558391901	0.593936533	0.589776429	0.606252781	0.583292888	0.577097126	0.562853731	0.544443614	0.527717845	0.537600034	0.536246372	0.516653578	0.509088256	0.519206397	0.475039172	0.47544066	0.491526976	0.499999639	0.466759193	0.508331675	0.51561723	0.507811275	0.526269953	0.524960534
ScoHet5_84_14207390	0.57427813	0.539112931	0.558050129	0.536205335	0.557098424	0.550580831	0.518844476	0.527702117	0.527705094	0.533235606	0.527714615	0.545135917	0.534962115	0.553979797	0.545135917	0.518497617	0.521694308	0.509611664	0.478301308	0.490387492	0.527720882	0.499999866	0.527225693	0.525821585	0.566636636	0.547842928	0.584719521	0.577097126	0.595904645	0.572893884	0.566378727	0.553064456	0.533809441	0.517840734	0.527720882	0.535598683	0.516933073	0.509255867	0.518843347	0.474189706	0.475037033	0.491381117	0.491073472	0.465639535	0.508769668	0.516381692	0.508331379	0.535579543	0.526259852
ScoHet5_84_15214102	0.556771085	0.532536889	0.557348416	0.532477887	0.561491806	0.551987407	0.512186096	0.523199834	0.522678246	0.529336479	0.533209761	0.560442547	0.558212573	0.571484273	0.561616256	0.542297018	0.535526992	0.511357319	0.475061552	0.489134672	0.532501475	0.509996904	0.531164391	0.529927042	0.578350234	0.545220912	0.586747913	0.586853466	0.590870712	0.567764388	0.551673517	0.53688884	0.528247341	0.499999789	0.509801478	0.518852611	0.499999834	0.499999675	0.50980076	0.453122781	0.454759087	0.473268557	0.47228167	0.45398973	0.481151986	0.490568254	0.482157996	0.499999824	0.499999829
ScoHet5_84_15726751	0.565327708	0.541535968	0.572138671	0.540577609	0.570017433	0.561491806	0.533920877	0.532466132	0.531789277	0.536896253	0.530524168	0.557070931	0.555066508	0.567490502	0.558124253	0.539799308	0.53393488	0.511105228	0.475668222	0.48936571	0.531816241	0.509612774	0.53053338	0.529922899	0.568872458	0.545204373	0.590242317	0.590364104	0.592382994	0.569018969	0.551651394	0.53621891	0.518850571	0.499999711	0.509431901	0.518168632	0.499999777	0.499999814	0.499999735	0.45481141	0.456337308	0.473737253	0.472785559	0.454003686	0.481153079	0.481499984	0.474182737	0.490568034	0.490910835
ScoHet5_84_15739346	0.552391899	0.531854531	0.564386851	0.53978931	0.582978626	0.564562891	0.535510215	0.499999587	0.53318404	0.546876783	0.541442605	0.567581075	0.56404869	0.575437478	0.566336487	0.548678791	0.554943356	0.531144418	0.499999773	0.509996604	0.55169588	0.518850571	0.549688851	0.546922234	0.589160296	0.565964237	0.605028877	0.60520475	0.608239549	0.586462991	0.580156722	0.561834319	0.546066306	0.528780208	0.536932908	0.544468227	0.525379203	0.52721403	0.528233825	0.482157996	0.482769788	0.499999859	0.4999997	0.481835397	0.509256625	0.509088686	0.499999698	0.518502428	0.517842362
ScoHet5_84_15749762	0.593077789	0.563360829	0.591388782	0.550580831	0.584883866	0.576890152	0.547143926	0.545058137	0.544096073	0.549612823	0.533203455	0.559276572	0.556077752	0.567535548	0.558153525	0.539809089	0.533196884	0.511105385	0.47566559	0.489365399	0.532501475	0.509996904	0.531164391	0.529927042	0.555142938	0.544230624	0.586747913	0.586853466	0.590870712	0.567764388	0.551673517	0.527714615	0.499999876	0.49000268	0.4999999	0.509257399	0.49138075	0.490742834	0.480790684	0.435913929	0.438035394	0.466200589	0.465019608	0.446831822	0.472782561	0.472779756	0.466749514	0.481831948	0.482468765
ScoHet5_84_15954223	0.549779955	0.538366409	0.568444493	0.5368668	0.562871495	0.556088948	0.531124528	0.529312962	0.52931698	0.545161953	0.529905913	0.554971732	0.542876589	0.554924454	0.545135917	0.526264899	0.520376197	0.489135886	0.452855378	0.468869905	0.510200312	0.490742834	0.509996604	0.509996248	0.555056944	0.531827132	0.565534898	0.561727515	0.571727742	0.54862612	0.530510279	0.518160674	0.499999829	0.480792838	0.490568034	0.499999783	0.482775233	0.481838853	0.480794993	0.438261352	0.441194507	0.466221054	0.466205678	0.449515006	0.474187444	0.475041156	0.467308688	0.482771816	0.483063748
ScoHet5_84_16987068	0.537406117	0.519218652	0.5589925	0.526722872	0.55054013	0.543158681	0.519967745	0.518842452	0.518843347	0.534956077	0.519206397	0.544345773	0.534365533	0.54763154	0.53685225	0.51783981	0.510411694	0.46755072	0.452874644	0.468874718	0.499999742	0.481153079	0.499999646	0.499999601	0.522187088	0.510865494	0.545058137	0.554915294	0.565174501	0.540556316	0.521237256	0.509430289	0.490742834	0.480794024	0.480415519	0.490568267	0.473284571	0.471785714	0.47011025	0.427318308	0.429597703	0.447860169	0.447802622	0.430870801	0.455641522	0.457133633	0.449548775	0.464419958	0.46504327
ScoHet5_84_17081487	0.536500262	0.518856703	0.558024844	0.52720241	0.551541064	0.544081428	0.520371924	0.51920203	0.519203256	0.535566894	0.519970306	0.546771437	0.534956077	0.548522078	0.53752922	0.518162417	0.510632765	0.477831499	0.449426532	0.466840486	0.499999726	0.480028926	0.499999685	0.49999964	0.532501475	0.52170866	0.557276545	0.566948658	0.575498758	0.551519035	0.532460129	0.519201074	0.499999768	0.490387492	0.490198844	0.499999675	0.481841355	0.480798334	0.480422281	0.436134206	0.43819725	0.455677784	0.455641522	0.438293335	0.463800747	0.465049258	0.457154831	0.472791358	0.473276579
ScoHet5_84_17245663	0.536500262	0.518856703	0.5589925	0.518495739	0.542246861	0.533920877	0.510411279	0.509799807	0.509799852	0.527205188	0.510199848	0.538238771	0.526725681	0.539720691	0.528750957	0.509256376	0.499999506	0.466106013	0.435696839	0.454989125	0.488893995	0.480028926	0.499999685	0.49999964	0.532501475	0.52170866	0.557276545	0.566948658	0.572893884	0.54860882	0.530505797	0.518159683	0.499999768	0.499999714	0.490198844	0.499999832	0.48150638	0.481157985	0.480796179	0.437214064	0.439217501	0.456428105	0.456394212	0.437214064	0.463139668	0.455641522	0.457858615	0.473271177	0.473739669
ScoHet5_84_17335350	0.536509743	0.518857648	0.5490272	0.508618778	0.529332654	0.520803005	0.499999592	0.499999762	0.499999712	0.517227144	0.499999829	0.525812157	0.518163161	0.528217121	0.518495739	0.499999592	0.489799426	0.458614692	0.431577634	0.448436411	0.489134765	0.480026415	0.499999646	0.499999757	0.531827132	0.522191004	0.558651526	0.573230984	0.575621969	0.54864373	0.530514973	0.51816142	0.499999744	0.499999682	0.49000268	0.509612774	0.49074327	0.490199431	0.490199393	0.447783225	0.447744691	0.464438827	0.464426183	0.445004263	0.472791358	0.465628496	0.467304247	0.482157996	0.482772409
ScoHet5_84_17346510	0.523788875	0.509257941	0.548243508	0.517227144	0.537584247	0.529918525	0.508926337	0.508769672	0.508618778	0.532180781	0.517229177	0.540164445	0.542180724	0.543593988	0.534956077	0.518498657	0.51958281	0.480792838	0.457714771	0.471230332	0.499999654	0.47326577	0.499999697	0.499999815	0.52935224	0.520810691	0.551606887	0.579396626	0.570543166	0.54520106	0.528237313	0.516935139	0.499999787	0.490742834	0.49038674	0.490568034	0.483065811	0.490911259	0.48150184	0.433004221	0.440179014	0.457848777	0.457112374	0.449515006	0.465037457	0.466759193	0.468330102	0.482157996	0.474618143
ScoHet5_84_18230433	0.524364738	0.518856703	0.558024844	0.526725681	0.550560583	0.543172407	0.519969159	0.519204211	0.519205441	0.535579543	0.529910027	0.55402376	0.542180724	0.555950594	0.545148815	0.525816867	0.51997172	0.489587734	0.464488916	0.479202233	0.510633674	0.490387237	0.510200602	0.510200224	0.543254393	0.521712259	0.554915294	0.564307086	0.573001582	0.54957507	0.531139314	0.518495739	0.499999783	0.480791871	0.480023906	0.490386986	0.472799961	0.471244551	0.479625868	0.424622887	0.425795254	0.445051213	0.444980507	0.427212408	0.453183077	0.454837541	0.445997736	0.460987683	0.462446661
ScoHet5_84_18239049	0.537406117	0.528805717	0.567309193	0.543605204	0.568871151	0.562911575	0.538993347	0.537544858	0.5375528	0.552216269	0.538281098	0.561738188	0.549692046	0.563865223	0.553085125	0.533799096	0.52932481	0.499999731	0.476799338	0.489799742	0.521242069	0.499999735	0.520381753	0.520378973	0.542347548	0.531174407	0.56422007	0.573162597	0.580417001	0.558153525	0.540577609	0.52720241	0.499999815	0.490743034	0.490386986	0.499999829	0.482162836	0.481156853	0.480031439	0.436097863	0.435987901	0.446019595	0.445953651	0.428472227	0.454031682	0.455629285	0.44693498	0.46172686	0.463132514
ScoHet5_84_18312850	0.524364738	0.518856703	0.558024844	0.535566894	0.560408267	0.553733974	0.529893088	0.528754705	0.528758193	0.54437028	0.529905913	0.555950594	0.54361669	0.558007289	0.546786245	0.526728277	0.531129364	0.499999521	0.476253625	0.489587734	0.521699809	0.480417627	0.510412536	0.509996248	0.532507293	0.521710549	0.554887082	0.56426361	0.57294771	0.549556149	0.541396317	0.527698862	0.499999856	0.480792838	0.489799112	0.499999799	0.48115886	0.48079715	0.480421243	0.436097863	0.438165154	0.455665576	0.455629285	0.436097863	0.462454591	0.472794167	0.455653574	0.462438925	0.472294147
ScoHet5_84_18326019	0.536500262	0.528264412	0.56621006	0.52720241	0.551541064	0.544081428	0.520371924	0.519577011	0.519578078	0.536205335	0.520376197	0.547647742	0.535573317	0.54946258	0.538238771	0.518162417	0.510632765	0.477831499	0.449426532	0.466840486	0.499999726	0.480028926	0.499999685	0.49999964	0.522187088	0.51110663	0.547124579	0.557342864	0.567581075	0.542234523	0.522173534	0.509799536	0.481499984	0.470678629	0.470085187	0.480790684	0.461777353	0.45948527	0.458648984	0.414261469	0.41694561	0.435059585	0.434942911	0.417180543	0.443010223	0.445027783	0.437248005	0.452303265	0.453197961
ScoHet5_84_18372209	0.549779955	0.538366409	0.575584066	0.536859654	0.561579604	0.554859197	0.520793941	0.529888995	0.529893088	0.545967716	0.531134463	0.558036488	0.545161953	0.560238968	0.548556609	0.52770836	0.521694308	0.488643233	0.460864391	0.477329459	0.511105228	0.490003294	0.510633674	0.499999559	0.533216333	0.522188928	0.559939492	0.569957165	0.578347418	0.553682492	0.533914034	0.51996519	0.490568267	0.480028926	0.479619193	0.480415519	0.462477928	0.46026898	0.469507393	0.417180543	0.419722192	0.436170612	0.433747273	0.409924085	0.434942911	0.437179839	0.429737397	0.443972695	0.445004263
ScoHet5_84_18748324	0.54041282	0.542411296	0.568044968	0.531789277	0.579396626	0.573302822	0.535510215	0.545058137	0.545074378	0.559340214	0.545122831	0.572977834	0.558242356	0.584413396	0.572917013	0.553785752	0.548279559	0.512185851	0.471553922	0.487812874	0.534720631	0.499999615	0.534736001	0.511621839	0.522192864	0.523220784	0.56009845	0.573375397	0.57042203	0.553811616	0.533948918	0.51997172	0.490386686	0.479617716	0.477812466	0.489365044	0.470678629	0.469493622	0.479199285	0.432372858	0.434665706	0.452287188	0.440690923	0.425737779	0.452254746	0.45397559	0.453152985	0.45681352	0.459421904
ScoHet5_84_20429121	0.541508697	0.531848986	0.566723853	0.531129364	0.565581664	0.558687782	0.532466132	0.543131534	0.543145214	0.566378727	0.553785752	0.579697881	0.565214231	0.590626814	0.581162544	0.550560583	0.546077931	0.511895909	0.486125509	0.499999662	0.523206724	0.478757352	0.533956055	0.51135775	0.533969902	0.536425567	0.576717914	0.588816149	0.58479193	0.566948658	0.547163058	0.531124528	0.499999819	0.489135076	0.488377903	0.489134765	0.469507393	0.468226113	0.479202233	0.431177079	0.433535454	0.450480593	0.439591029	0.425852682	0.452287188	0.454003686	0.453183077	0.468210131	0.459442945
ScoHet5_84_20434406	0.538346363	0.539103729	0.56099535	0.527702117	0.565441664	0.558579127	0.532448408	0.543091138	0.543104491	0.559181999	0.545042179	0.572675869	0.558094831	0.583953403	0.571261022	0.549537488	0.535485262	0.499999374	0.470757743	0.487510627	0.522678246	0.489799444	0.53393488	0.511896395	0.53396299	0.533969902	0.578340952	0.584667399	0.584507232	0.572877151	0.551819407	0.533879089	0.49999964	0.48864276	0.487812874	0.499999665	0.477837053	0.477335558	0.48889523	0.438529268	0.440754356	0.458671823	0.451425298	0.432598778	0.460259099	0.461752042	0.46026898	0.479203813	0.469507393
ScoHet5_84_20471532	0.552332898	0.549765584	0.567309193	0.538247311	0.575879461	0.569837303	0.543104491	0.554720288	0.554748011	0.570000107	0.557243419	0.584044367	0.568725404	0.597273423	0.584044367	0.561542823	0.549333389	0.513142525	0.483903405	0.499999296	0.535510215	0.499999729	0.547163058	0.524919277	0.546166499	0.546184194	0.592465234	0.586518531	0.586130469	0.574514625	0.553123816	0.534644376	0.499999601	0.487814114	0.487190183	0.499999372	0.476273526	0.475698488	0.488104271	0.434741787	0.437207181	0.456020394	0.449519794	0.43005091	0.458648984	0.460259099	0.461032964	0.468874718	0.469507393
ScoHet5_84_22800851	0.541508697	0.541524301	0.563167023	0.541373291	0.579228529	0.573159514	0.545025998	0.534667288	0.557210674	0.572856239	0.559939492	0.587589567	0.571484273	0.60141704	0.587589567	0.565441664	0.553154523	0.513870413	0.483368239	0.499999231	0.53726289	0.499999726	0.549471954	0.526220658	0.537303577	0.549565609	0.584507192	0.580507131	0.577557101	0.551819407	0.54123266	0.536305941	0.49999966	0.487190698	0.499999571	0.51280871	0.488104697	0.487815029	0.499999425	0.445223528	0.447372578	0.466853148	0.447419998	0.449499722	0.468874718	0.470101833	0.47011025	0.477825665	0.478765238
ScoHet5_84_23622629	0.553787835	0.551853343	0.583866312	0.539011819	0.590001297	0.584775361	0.582583931	0.569718625	0.591559657	0.604173074	0.595914582	0.619748703	0.602353524	0.633715331	0.619748703	0.598283505	0.592613335	0.555992972	0.534175186	0.542373103	0.576803585	0.534705299	0.588945495	0.569542647	0.589340784	0.589474602	0.636572993	0.631252403	0.623224156	0.613503048	0.594907219	0.584139527	0.533196884	0.524922236	0.526925582	0.53725259	0.511618775	0.511895188	0.524314175	0.466834255	0.468204658	0.489135958	0.478303157	0.458614692	0.489366121	0.489366121	0.489366488	0.499999587	0.499999597
ScoHet5_84_24572651	0.565271181	0.56082606	0.580916931	0.54860882	0.569896963	0.56289618	0.523195172	0.566747079	0.545025998	0.561579604	0.547143926	0.57427386	0.559276572	0.587589567	0.57427386	0.553733974	0.539146647	0.499999475	0.468950535	0.486500776	0.525561847	0.488642179	0.538210884	0.499999345	0.538244467	0.537323786	0.578526203	0.576803585	0.574536676	0.558579127	0.537242637	0.533158748	0.499999685	0.488102694	0.486853047	0.499999634	0.477333613	0.476808414	0.499999598	0.434603857	0.437087779	0.45778956	0.437167461	0.420301509	0.448458213	0.450443324	0.450480593	0.455917816	0.457764713
ScoHet5_84_24581078	0.579898062	0.572120255	0.591075928	0.560306287	0.587912772	0.582681441	0.554775551	0.566647608	0.566697061	0.581082179	0.569777691	0.593927939	0.578206748	0.607209674	0.593927939	0.574338918	0.564250868	0.526201858	0.499999374	0.513497046	0.548258601	0.510863867	0.560018662	0.538166224	0.560138423	0.558834741	0.602136727	0.600175718	0.594431916	0.579062468	0.559900278	0.552508548	0.520377477	0.511356387	0.512809333	0.524922236	0.499999429	0.499999482	0.511355805	0.45778956	0.459432451	0.478770173	0.470682415	0.451425298	0.480031439	0.480794993	0.480422281	0.489135558	0.478765238
ScoHet5_84_25218085	0.572476325	0.587282676	0.601642494	0.57427386	0.600317508	0.595914582	0.577403956	0.589414284	0.582390564	0.582758412	0.597763718	0.615245462	0.611610741	0.619249641	0.60568663	0.600157783	0.582246749	0.525544839	0.499999445	0.513143968	0.551931055	0.523199834	0.564510374	0.539159114	0.589207806	0.56638612	0.600175718	0.609477	0.596461361	0.580877835	0.549402536	0.544993997	0.521699809	0.499999372	0.499999345	0.513873025	0.487815216	0.499999461	0.513497046	0.454989125	0.443940668	0.464538611	0.456867788	0.446342492	0.466834255	0.469498286	0.470686419	0.46682155	0.457764713
ScoHet5_84_26388638	0.584126041	0.58547887	0.610309374	0.584135613	0.614446671	0.611009911	0.601581768	0.613532734	0.607776492	0.605512821	0.61301097	0.630555515	0.613101918	0.625286793	0.611291816	0.591308533	0.584026155	0.543483068	0.517804675	0.531004133	0.567621935	0.524314175	0.580405188	0.557539773	0.5828082	0.569753914	0.61434405	0.612105763	0.604064815	0.590012004	0.569198503	0.557080257	0.522673984	0.512807422	0.513872228	0.513144345	0.487512523	0.487193021	0.499999476	0.465346899	0.445195917	0.465361951	0.45778956	0.437325082	0.467556407	0.468884582	0.469516487	0.466098966	0.445251302
ScoHet5_84_26393594	0.588771593	0.576606279	0.603175938	0.57873626	0.606099266	0.601948643	0.582199758	0.59474484	0.587696398	0.587483142	0.59217262	0.613310644	0.595780472	0.617486252	0.603177276	0.58229469	0.572823156	0.530078603	0.499999121	0.516091619	0.559169185	0.513143264	0.573154952	0.547534747	0.571505677	0.557792267	0.604222797	0.597123825	0.59143374	0.576214186	0.554488965	0.549219849	0.511619908	0.49999937	0.499999282	0.49999937	0.473122833	0.47238471	0.486503304	0.441633999	0.433252103	0.450801536	0.444091336	0.422896366	0.45402579	0.45599126	0.458671823	0.453991094	0.444091336
ScoHet5_84_26403574	0.594268605	0.59528052	0.616629615	0.574404594	0.59194397	0.584775361	0.568311408	0.599999724	0.569777691	0.572977834	0.574899487	0.597988914	0.582932792	0.603704779	0.589529762	0.568366463	0.556068066	0.514683744	0.483366971	0.484872202	0.528445146	0.499999634	0.557749582	0.532029435	0.557877586	0.5450152	0.589268383	0.580713556	0.577712017	0.561361303	0.539159114	0.535476799	0.499999648	0.499999609	0.499999347	0.499999431	0.473800655	0.474457168	0.486855027	0.433202159	0.425462749	0.442821246	0.43451126	0.410352929	0.441456167	0.433151791	0.448480191	0.441384102	0.433151791
ScoHet5_84_26603211	0.589081666	0.604439805	0.623804707	0.598432863	0.628702239	0.623379118	0.600478426	0.610530111	0.588132174	0.583109313	0.605188883	0.619133055	0.604577126	0.625137259	0.611809448	0.593090104	0.586752848	0.551902843	0.529270065	0.526921206	0.563088187	0.522183174	0.575215677	0.539196044	0.598792252	0.541399941	0.5828082	0.578904401	0.573224628	0.554943356	0.534720631	0.531783722	0.511621409	0.487508561	0.499999482	0.486498863	0.477329459	0.477325302	0.499999571	0.433101411	0.435692402	0.457752378	0.44939807	0.428401863	0.455903183	0.456827028	0.470093625	0.454892751	0.448392414
ScoHet5_84_26653932	0.546598823	0.583908148	0.607528062	0.586333479	0.636236798	0.631439774	0.608530703	0.61817858	0.596461361	0.594689761	0.6073028	0.625414584	0.610124913	0.631838003	0.617936314	0.598583467	0.59291398	0.556068066	0.532037653	0.529252627	0.567938714	0.512186899	0.569753914	0.546260755	0.582984632	0.563292052	0.61127352	0.6006036	0.590242317	0.571558913	0.550673929	0.546042834	0.512491127	0.486853047	0.514687397	0.499999486	0.487191476	0.487509941	0.499999425	0.442722812	0.4450561	0.466092178	0.456827028	0.433101411	0.463647286	0.476799338	0.478762037	0.46362902	0.455903183
ScoHet5_84_27081419	0.58443099	0.592447024	0.620763749	0.600353962	0.637463529	0.631878781	0.607499979	0.619075705	0.609900344	0.61426397	0.625195613	0.644183675	0.625488013	0.652362221	0.635712215	0.612910594	0.608939846	0.560334206	0.523667341	0.520746041	0.576499574	0.516635313	0.576499574	0.541047515	0.571914064	0.554647002	0.606496155	0.597741226	0.585103548	0.569612539	0.544930405	0.541247904	0.499999561	0.468936046	0.499999377	0.49999941	0.470757743	0.47156939	0.485731048	0.448096179	0.429921312	0.449401443	0.437055373	0.413364065	0.446752447	0.461810588	0.452855378	0.44804014	0.450550464
ScoHet5_84_27160739	0.581637196	0.587854329	0.615727405	0.584560472	0.619374336	0.612910594	0.590552578	0.602136727	0.592613335	0.597925756	0.605383747	0.62693342	0.609037933	0.634472676	0.618202947	0.595070855	0.587083948	0.537942366	0.499998795	0.499999011	0.554333584	0.514268444	0.566933173	0.537990968	0.57171744	0.554556458	0.608939846	0.597322355	0.588816149	0.573239538	0.547639741	0.543538847	0.499999347	0.483366971	0.499999269	0.499998961	0.468018606	0.468002328	0.484401683	0.445442513	0.425099864	0.444043068	0.434019192	0.407533762	0.442458883	0.443968436	0.446844654	0.457592404	0.446783107
ScoHet5_84_27766046	0.613733015	0.609939651	0.623008965	0.607046735	0.612638914	0.605383747	0.571274155	0.621258463	0.586624856	0.59276315	0.599773641	0.62379531	0.604748991	0.631750764	0.61434405	0.58911868	0.578594446	0.521625526	0.473913797	0.477405388	0.539471098	0.499999383	0.554333584	0.520746041	0.558542616	0.539566041	0.576134463	0.566933173	0.564510374	0.543613343	0.515599807	0.514265825	0.484869775	0.468950535	0.466916073	0.449239443	0.429026208	0.428876318	0.443931024	0.413596548	0.397221995	0.41181486	0.411438966	0.382912799	0.411690633	0.423451269	0.430162136	0.426768293	0.430042324
ScoHet5_84_28512272	0.622888139	0.619925689	0.620763749	0.604958182	0.646564656	0.641304699	0.605145963	0.630218652	0.620874118	0.619374336	0.625195613	0.633076761	0.625488013	0.658636783	0.644422751	0.62442074	0.615630652	0.565119528	0.499998495	0.499998474	0.581926211	0.533082806	0.593440323	0.562837463	0.556538416	0.563305788	0.612729788	0.582576978	0.575135776	0.556181681	0.542457242	0.526216996	0.472329703	0.455089536	0.484396238	0.484397242	0.457642551	0.457608974	0.460827839	0.441347776	0.423688891	0.437197507	0.423281311	0.40617498	0.437150417	0.45171961	0.453903569	0.451677335	0.44384914
ScoHet5_84_28522569	0.572420337	0.563283661	0.581906212	0.56261444	0.580203219	0.573154952	0.54012352	0.570824406	0.560682491	0.549310694	0.543557326	0.562568371	0.559822027	0.585716926	0.572660283	0.559077096	0.518456226	0.481545375	0.421800302	0.431619529	0.483900317	0.473785888	0.499999345	0.46798572	0.499999423	0.499999438	0.532012735	0.546213838	0.547124579	0.526209424	0.513144345	0.499999476	0.488378795	0.476803878	0.473778481	0.47378206	0.444227313	0.442664163	0.449501903	0.433302033	0.41549234	0.424029519	0.415859385	0.402300019	0.431850925	0.447443487	0.448523755	0.434557671	0.435951097
ScoHet5_84_29556631	0.55993673	0.578268886	0.592601172	0.563963113	0.614446671	0.606492092	0.584227723	0.595647374	0.575668932	0.558065731	0.562831868	0.575255551	0.569172402	0.587124091	0.57799833	0.56877371	0.545025998	0.511355805	0.486854466	0.488103699	0.522678246	0.50980044	0.532483656	0.499999601	0.499999757	0.488377011	0.523745564	0.524322476	0.52823057	0.50980017	0.499999775	0.491229976	0.463110721	0.460996881	0.467521439	0.456840704	0.448588601	0.447514097	0.452335521	0.426023037	0.411166537	0.420672506	0.414172833	0.39986859	0.421931959	0.427265547	0.437248005	0.415534461	0.419860379
ScoHet5_84_29561745	0.583834897	0.560300561	0.569168425	0.548133069	0.588184068	0.578340952	0.548154001	0.576050431	0.567313546	0.555937675	0.551819407	0.56804081	0.561506426	0.582011448	0.571044161	0.559822027	0.528413767	0.485734922	0.449373609	0.455235065	0.499999444	0.488642659	0.51280968	0.487190183	0.499999651	0.499999606	0.540164019	0.539159114	0.541396317	0.522671696	0.511356566	0.499999486	0.469489165	0.467539073	0.475676588	0.475679444	0.449601215	0.448316858	0.454008337	0.436036064	0.409153025	0.416268356	0.408814747	0.396483559	0.424330367	0.439692953	0.440880044	0.427143025	0.428626957
ScoHet5_84_30150002	0.586584474	0.563283661	0.561877551	0.536324213	0.588434073	0.578526203	0.548195727	0.576214186	0.567435651	0.555997952	0.551875056	0.566697061	0.562792086	0.582199758	0.571170844	0.559900278	0.527646164	0.472361827	0.453808381	0.458781001	0.499999396	0.477821867	0.512186899	0.487812874	0.487811188	0.486850801	0.526220658	0.525561847	0.520378973	0.510633218	0.499999765	0.490387499	0.460200139	0.458591672	0.466057339	0.466064414	0.441633999	0.438851192	0.445195917	0.438456348	0.412205593	0.419564902	0.410469329	0.396321508	0.422671246	0.437207181	0.440817395	0.427021429	0.42851503
ScoHet5_84_30349239	0.583834897	0.557578518	0.567857153	0.54497819	0.586173548	0.576463806	0.547048178	0.574289343	0.565642904	0.554748011	0.55054726	0.566598023	0.571372139	0.588960036	0.578656058	0.566747079	0.526205473	0.486856159	0.453854913	0.458810795	0.499999454	0.499999729	0.511896834	0.488102694	0.499999717	0.499999558	0.537232672	0.536360923	0.540566812	0.522171459	0.511104694	0.499999615	0.460219847	0.469498286	0.477321141	0.477323111	0.453026098	0.45190708	0.456908131	0.439726568	0.413993768	0.421423043	0.412516086	0.400283193	0.427323118	0.441962768	0.441991927	0.429947308	0.431322252
ScoHet5_84_30973944	0.565628915	0.545204373	0.546937577	0.532442703	0.559860932	0.549379323	0.522667726	0.547029354	0.537192447	0.531119436	0.523742877	0.542197071	0.548591289	0.575530512	0.565257501	0.55365671	0.512488538	0.475092041	0.442458883	0.448234613	0.488102554	0.489799444	0.499999559	0.476253625	0.488101012	0.487507162	0.524319804	0.523750415	0.529905913	0.510863477	0.499999666	0.490387759	0.451355653	0.460229788	0.478299664	0.478301308	0.454060335	0.454042957	0.458648984	0.450499391	0.41694561	0.424537358	0.412409668	0.400142106	0.428682772	0.432554014	0.452351475	0.429895254	0.431274124
ScoHet5_84_33331657	0.563854862	0.547377973	0.563277693	0.530514973	0.562951501	0.554943356	0.531794535	0.556058615	0.545058137	0.53902085	0.534712805	0.561616256	0.559340214	0.566336487	0.557098424	0.55060138	0.522181323	0.48864229	0.46081546	0.476797196	0.510865346	0.499999785	0.520809078	0.499999629	0.522697394	0.511900455	0.546166499	0.546184194	0.547793785	0.531149287	0.510864853	0.509431093	0.459379205	0.468850113	0.488101402	0.488101402	0.478304794	0.478303157	0.489799361	0.468204658	0.433492667	0.448458213	0.438309215	0.423035497	0.450424436	0.450405683	0.458603089	0.454925008	0.454925008
ScoHet5_84_33430293	0.563854862	0.546291911	0.57069324	0.529905913	0.573039203	0.56699973	0.543158681	0.586130469	0.557276545	0.54957507	0.557342864	0.568822447	0.583212913	0.572840249	0.564011661	0.568969406	0.542284578	0.499999587	0.47443716	0.488893995	0.521246874	0.509431622	0.530537911	0.510200699	0.511107192	0.511359731	0.542309741	0.542322237	0.554156945	0.539030094	0.530519471	0.517528586	0.480414272	0.480026415	0.499999757	0.499999757	0.489799759	0.489799742	0.499999728	0.479623149	0.444909249	0.46100588	0.450405683	0.434824994	0.46172686	0.462430972	0.462438925	0.458591672	0.468860017
ScoHet5_84_33460126	0.546623682	0.53561141	0.572120255	0.51997172	0.557376077	0.548300877	0.532471878	0.556028083	0.533920877	0.529910027	0.522680245	0.54862612	0.564085628	0.572893884	0.56404869	0.561727515	0.533196884	0.499999489	0.487188894	0.499999469	0.53396299	0.519978026	0.543254393	0.521706967	0.511899746	0.523773507	0.555028515	0.55627393	0.565374106	0.550621731	0.542309741	0.526267327	0.489798801	0.499999707	0.522184996	0.521705064	0.510199548	0.510199848	0.509996248	0.490003264	0.463096094	0.480418918	0.480790684	0.463110721	0.490568489	0.481835397	0.490568489	0.480416595	0.490198884
ScoHet5_84_33714696	0.551210588	0.523220784	0.549688851	0.51019917	0.542246861	0.532471878	0.519967745	0.552508548	0.531767713	0.527205188	0.520376197	0.535560435	0.551336158	0.553979797	0.545135917	0.540556316	0.511104694	0.476808414	0.460864391	0.463674719	0.499999575	0.490003264	0.511105762	0.488893995	0.488640884	0.49999973	0.53469777	0.53393488	0.546009882	0.529901548	0.51997172	0.509255867	0.471765605	0.480028926	0.499999644	0.488893995	0.488380911	0.488643707	0.48980006	0.47011025	0.442928604	0.456934973	0.456894536	0.440848858	0.469507393	0.471779018	0.490387759	0.479624633	0.480794993
ScoHet5_84_36640885	0.528534302	0.5318819	0.547959166	0.509801731	0.540674195	0.530556426	0.529939951	0.528254122	0.552794879	0.536280565	0.530556426	0.537623694	0.55153724	0.554201784	0.54609468	0.536955153	0.499999787	0.480018894	0.455784137	0.478290843	0.531838048	0.510201479	0.531843603	0.49999979	0.499999888	0.499999815	0.521712259	0.510635504	0.537639597	0.509801731	0.51041382	0.509613143	0.46944787	0.479187495	0.499999848	0.48958545	0.499999757	0.499999629	0.499999787	0.488893049	0.460140864	0.480021399	0.478288986	0.470647371	0.489586106	0.489798228	0.499999694	0.488892612	0.489364691
ScoHet5_84_36803032	0.517845631	0.534836693	0.5433936	0.524353523	0.555078467	0.553657615	0.561847279	0.558983888	0.583632821	0.557715837	0.540370739	0.546273757	0.554075868	0.576681137	0.566013087	0.564707539	0.512190359	0.499999837	0.473027656	0.486494224	0.5509331	0.523776181	0.549707876	0.52626228	0.473011023	0.49999988	0.523230021	0.511360752	0.520818214	0.510635957	0.510867182	0.489363874	0.419548893	0.449040187	0.462614091	0.450267769	0.46356456	0.462665258	0.439657995	0.435060822	0.417996157	0.442386981	0.454762363	0.455754079	0.454778689	0.457588453	0.467468701	0.466744591	0.468810334
ScoHet5_219_43028	0.55124625	0.557646939	0.540652572	0.539759879	0.56422007	0.56426361	0.559245042	0.540545551	0.593275731	0.576832357	0.572977834	0.575376706	0.59036903	0.584297901	0.575376706	0.578347418	0.543158681	0.533171511	0.512186636	0.536342541	0.571624661	0.549612823	0.581243126	0.54611319	0.533969902	0.575376706	0.568477057	0.557409639	0.587892174	0.541407745	0.551606887	0.538255615	0.490002971	0.520798598	0.533196884	0.499999644	0.524302934	0.52373535	0.522171459	0.499999693	0.469489165	0.477333613	0.477329459	0.479205182	0.489366488	0.490199393	0.48980006	0.468215394	0.470101833
ScoHet5_219_465907	0.53438219	0.547417688	0.555229964	0.553863851	0.564572378	0.563236492	0.569168425	0.563072797	0.607511085	0.58346899	0.57810745	0.58173732	0.601334548	0.581653876	0.571827249	0.574873055	0.533969902	0.523213628	0.499999757	0.524943919	0.572095885	0.559566365	0.576681137	0.543268317	0.525596157	0.57041129	0.566504919	0.553497323	0.601648607	0.537313685	0.552100952	0.533948918	0.476783507	0.499999559	0.525578954	0.51314901	0.529258316	0.530137067	0.528450259	0.513146483	0.449274096	0.457575524	0.458690836	0.451698389	0.464464037	0.466796056	0.462726271	0.461788382	0.449299802
ScoHet5_219_495631	0.483346649	0.511624258	0.510866505	0.510200602	0.539848838	0.539848838	0.537600034	0.529918525	0.568477057	0.539819114	0.553863851	0.558242356	0.567764388	0.566421405	0.557153438	0.559404501	0.531159283	0.52124536	0.499999783	0.511358339	0.555085646	0.536932908	0.574941297	0.552770762	0.537354706	0.592292965	0.5718918	0.558871925	0.589992365	0.545138948	0.558797919	0.543172407	0.499999629	0.511621409	0.535552133	0.52557231	0.54123266	0.540177788	0.550648543	0.534705299	0.488377903	0.487190183	0.499999396	0.488378422	0.499999644	0.499999742	0.499999644	0.499999559	0.499999559
ScoHet5_219_2234389	0.499999634	0.53690349	0.499999815	0.49999955	0.517227144	0.516654094	0.516115897	0.533206721	0.556854596	0.561802264	0.534348903	0.51561235	0.532146696	0.531151847	0.530222779	0.548046403	0.481503699	0.499999574	0.477323111	0.499999419	0.519204211	0.485720782	0.549644387	0.554971732	0.499999646	0.541430895	0.543118125	0.521692667	0.555018998	0.519204211	0.519969159	0.499999538	0.415568707	0.440848858	0.458637638	0.456908131	0.499999399	0.499999459	0.499999497	0.480801466	0.447016541	0.441096217	0.441096217	0.443198151	0.443198151	0.445214338	0.44705716	0.447016541	0.450449555
ScoHet5_867_1880084	0.56699973	0.568599321	0.545270355	0.53396299	0.547299098	0.546219939	0.555028515	0.557476623	0.593375667	0.555056944	0.550802523	0.553837828	0.581821541	0.561839718	0.563154331	0.570323867	0.526247187	0.513148347	0.485306411	0.514272585	0.553529047	0.531838048	0.564938687	0.539258167	0.499999843	0.552274471	0.549612823	0.538278238	0.568872458	0.523765874	0.536425567	0.548343371	0.467474518	0.512188764	0.538278238	0.51350404	0.528445146	0.528450259	0.514270508	0.512810988	0.47566273	0.486852749	0.486497645	0.499999696	0.499999548	0.499999543	0.49999971	0.473763412	0.486851635
ScoHet5_867_1934887	0.468884582	0.519211011	0.499999848	0.514695799	0.542680555	0.545231758	0.526980201	0.542628364	0.535510215	0.526980201	0.515614398	0.513151987	0.553689945	0.549707876	0.539320888	0.57457687	0.54801871	0.516112518	0.483350141	0.515138523	0.556730692	0.568735883	0.579385534	0.57457687	0.532180781	0.58443099	0.574390406	0.579147095	0.582134173	0.541492941	0.566930477	0.549707876	0.511361729	0.523788875	0.549804215	0.541508697	0.552216269	0.552216269	0.550959363	0.538323477	0.499999848	0.513879612	0.513151987	0.525599709	0.512815206	0.512495584	0.511900996	0.486491718	0.512495941
ScoHet5_1083_464720	0.444740716	0.499999924	0.482766996	0.480032801	0.478303157	0.477323111	0.519966602	0.554924454	0.546991529	0.516652873	0.518497617	0.516115897	0.546598823	0.531159283	0.533216333	0.56802736	0.518497617	0.499999578	0.499999637	0.521685545	0.538272506	0.551318017	0.570448731	0.572733941	0.535598683	0.570448731	0.534348903	0.534370925	0.558452422	0.531166725	0.532163814	0.530229373	0.470635518	0.471470722	0.454701829	0.437969913	0.470653281	0.470647371	0.467827384	0.408301282	0.413112873	0.410917915	0.417750071	0.417865521	0.413112873	0.425233246	0.433007053	0.410601294	0.441592623
ScoHet5_1083_1313107	0.525613429	0.529372089	0.534421002	0.525814381	0.517229177	0.51784306	0.548906595	0.54081517	0.566294136	0.558805145	0.544419087	0.549676071	0.574046372	0.565879456	0.559735916	0.571677206	0.53902085	0.519970306	0.511357319	0.543145214	0.564307086	0.569393048	0.567810785	0.557180957	0.529356275	0.57818781	0.567718392	0.558271982	0.590152622	0.544406751	0.553188671	0.53217229	0.484134495	0.508195353	0.517230594	0.499999855	0.509611375	0.509430554	0.499999693	0.491229813	0.448609132	0.463800747	0.462438925	0.463787179	0.474620257	0.467299617	0.474622541	0.465025634	0.466200589
ScoHet5_1083_1742806	0.538357717	0.52699296	0.523234745	0.520388644	0.520815168	0.521717564	0.559566365	0.570638567	0.581618155	0.57069324	0.566013087	0.559533842	0.601961554	0.590101568	0.581991226	0.583744868	0.557612556	0.548428795	0.526963352	0.572027572	0.58200344	0.549784809	0.580269459	0.559021414	0.475637803	0.537385563	0.546273757	0.532536889	0.552916878	0.521253502	0.544230624	0.531827132	0.489585192	0.499999872	0.511900455	0.487809534	0.512187696	0.5118983	0.513148347	0.49999973	0.462675546	0.476238644	0.466029433	0.488892612	0.479611035	0.480017724	0.478750936	0.499999729	0.468177821
ScoHet5_2374_130847	0.487183152	0.499999863	0.508332354	0.516118651	0.516383983	0.508619148	0.538937554	0.523049716	0.554045921	0.538344049	0.54084138	0.545253881	0.554350097	0.546623682	0.540156362	0.551372352	0.536225834	0.509256376	0.509996552	0.519206397	0.537592027	0.539565203	0.554179451	0.544431234	0.509257618	0.55174039	0.527720882	0.528244069	0.566025323	0.517840734	0.527217025	0.508195062	0.461040259	0.476217602	0.491526494	0.474611441	0.491381117	0.49123	0.483345415	0.483617884	0.451078034	0.449548775	0.454837541	0.467304247	0.476591178	0.477296629	0.483882043	0.465623058	0.467823047
ScoHet5_2374_265619	0.512496804	0.519219667	0.516660446	0.524555061	0.533259917	0.526277449	0.555217468	0.538937554	0.572893884	0.56202977	0.557949164	0.56106876	0.577225259	0.569529178	0.563886883	0.57649989	0.546024035	0.52823057	0.519975446	0.53902085	0.557208768	0.557949164	0.564197654	0.553209411	0.527739764	0.572061162	0.555138314	0.556180633	0.58489427	0.546024035	0.546038041	0.524958378	0.476212568	0.49193639	0.508619337	0.482769015	0.499999749	0.499999634	0.491229813	0.491073274	0.457091053	0.464432607	0.472788366	0.474620257	0.483616728	0.484135337	0.491526976	0.472284901	0.473734621
ScoHet5_2374_376418	0.499999924	0.509802155	0.508473519	0.516935682	0.525821585	0.518166877	0.548906595	0.53217641	0.566294136	0.556047599	0.5514087	0.555155364	0.570681027	0.562870424	0.55689985	0.56930433	0.546009882	0.528227089	0.520801616	0.540566812	0.558242356	0.559849085	0.565334001	0.555114263	0.527234546	0.570583982	0.555114263	0.556154898	0.583442538	0.54518808	0.555090229	0.533230873	0.484133921	0.4999998	0.517230594	0.491380606	0.509087797	0.509088028	0.499999795	0.508926124	0.465025634	0.473279168	0.481837124	0.483064498	0.491804519	0.492064472	0.499999709	0.481153079	0.491229813
ScoHet5_2374_563256	0.499999905	0.509998074	0.508619546	0.516935682	0.525821585	0.518166877	0.548906595	0.53217641	0.566294136	0.556047599	0.5514087	0.555155364	0.570681027	0.562870424	0.55689985	0.56930433	0.546009882	0.528227089	0.520801616	0.540566812	0.558242356	0.5514087	0.564160104	0.554134721	0.527234546	0.570583982	0.555114263	0.556154898	0.583442538	0.54518808	0.555090229	0.533230873	0.484133921	0.4999998	0.51753228	0.491229448	0.509087797	0.509088028	0.499999827	0.499999795	0.465623058	0.473279168	0.481837124	0.483064498	0.491804519	0.492064472	0.49999966	0.490743034	0.482159608
ScoHet5_2374_594549	0.499999759	0.510201567	0.508619347	0.517526227	0.527711584	0.51958281	0.552196867	0.534354513	0.5713166	0.557799476	0.555042603	0.558699502	0.572780149	0.564767545	0.558699502	0.571577023	0.550519981	0.531767713	0.523197365	0.544037097	0.56047672	0.549707876	0.567718392	0.558183126	0.52879107	0.574873055	0.558183126	0.559340214	0.584660679	0.547696197	0.557070931	0.534348903	0.483616232	0.499999839	0.51753076	0.491229626	0.509430027	0.509255886	0.499999737	0.499999788	0.465628496	0.473284571	0.481503699	0.482774624	0.491526964	0.491804472	0.499999667	0.481837124	0.482773821
ScoHet5_2374_875259	0.486492126	0.499999893	0.499999917	0.49999981	0.50892633	0.499999797	0.542887103	0.525377116	0.56034027	0.54889154	0.554112331	0.556003778	0.569609204	0.561915286	0.556003778	0.568150966	0.547728592	0.529897445	0.522177426	0.543131534	0.559372332	0.548936537	0.566550088	0.557153438	0.539085241	0.57653166	0.557153438	0.558271982	0.584738205	0.547712261	0.557098424	0.534950316	0.49138061	0.499999744	0.518166877	0.490910852	0.509255886	0.509088028	0.508926124	0.499999634	0.465025634	0.473744712	0.481837124	0.483064498	0.491667967	0.491936471	0.499999709	0.482158894	0.483063748
ScoHet5_2374_910571	0.473019363	0.479608314	0.482766996	0.483063748	0.491073084	0.48114999	0.517529245	0.499999859	0.531129364	0.525816867	0.528776481	0.533793822	0.548921637	0.540806347	0.533793822	0.54520106	0.530514973	0.510199848	0.499999559	0.522175359	0.542309741	0.525388207	0.549669679	0.538306436	0.520388644	0.557578518	0.538306436	0.539057516	0.569393048	0.529328624	0.548661103	0.526725681	0.491072883	0.499999829	0.518850571	0.490568034	0.509611375	0.509256351	0.509088242	0.499999712	0.464401013	0.473276579	0.48150079	0.482471769	0.49138075	0.491667979	0.49999981	0.481834425	0.482771816
ScoHet5_2374_1002185	0.486492126	0.499999873	0.499999903	0.483617381	0.491073084	0.490742616	0.517227765	0.517227144	0.5390026	0.524962489	0.518501385	0.525379203	0.540832694	0.532695378	0.525379203	0.536232519	0.520378973	0.499999759	0.499999469	0.51110484	0.531810939	0.525824035	0.550662833	0.539048423	0.509997701	0.5563364	0.539048423	0.539828931	0.569393048	0.529328624	0.548661103	0.526725681	0.4824681	0.508926551	0.528783768	0.499999854	0.509799807	0.509256351	0.499999834	0.499999693	0.465611997	0.473276579	0.48150079	0.482159608	0.491229807	0.483344884	0.49999981	0.481834425	0.482771816
ScoHet5_2374_1707499	0.49999988	0.499999928	0.491072488	0.491804376	0.499999917	0.499999888	0.516938509	0.516937772	0.53978931	0.534985794	0.529340513	0.53688884	0.552293847	0.542897871	0.53438219	0.546891835	0.521243811	0.499999711	0.487811796	0.511896834	0.5432271	0.545240615	0.552770762	0.531816241	0.510414111	0.544245637	0.540631022	0.541477437	0.573164999	0.531149287	0.543199702	0.538272506	0.472773948	0.490742616	0.50943165	0.490386737	0.510411623	0.510199848	0.510412113	0.510199848	0.460960394	0.470678629	0.469484496	0.471765605	0.481499137	0.482157996	0.490568504	0.478299664	0.489799426
ScoHet5_2374_1799860	0.49999978	0.499999914	0.499999795	0.499999875	0.509089155	0.509431901	0.519212025	0.518849436	0.544125743	0.528783768	0.533216333	0.55060138	0.566550088	0.564085628	0.555114263	0.561802264	0.535543814	0.511897346	0.499999423	0.526228259	0.5718918	0.556206621	0.567310294	0.544185448	0.523225286	0.548493765	0.555056944	0.555085646	0.585153431	0.543213289	0.556211866	0.550580831	0.480410869	0.499999746	0.521248655	0.499999757	0.511356566	0.51086436	0.510634	0.489587046	0.460942078	0.468860017	0.467509741	0.469480031	0.480023906	0.480414272	0.490198884	0.478296168	0.489586769
ScoHet5_2374_1835482	0.484855956	0.499999825	0.490001607	0.491229272	0.49999987	0.499999825	0.518505175	0.509257359	0.531816241	0.518505175	0.510635048	0.529344351	0.538332138	0.536246372	0.527225693	0.539838981	0.511106476	0.488641216	0.461743733	0.499999647	0.534759029	0.529356275	0.543268317	0.521251953	0.511360322	0.536472159	0.532519151	0.532524973	0.567950676	0.521248655	0.522691053	0.530524168	0.461658958	0.480409634	0.489798186	0.46816701	0.499999711	0.499999802	0.510634131	0.47679264	0.447228813	0.458568578	0.456772471	0.459379205	0.470072425	0.469470882	0.480414272	0.466043402	0.489134371
ScoHet5_2374_2112250	0.517839109	0.524962489	0.531189398	0.529344351	0.530537911	0.531827132	0.5432271	0.531810939	0.549471954	0.539838981	0.533977095	0.540620407	0.559468963	0.558242356	0.548696467	0.565771311	0.548343371	0.512186899	0.499999606	0.524931414	0.550802523	0.57341309	0.571959602	0.55751057	0.523776181	0.549684059	0.54517159	0.558909038	0.597316018	0.535552133	0.535560435	0.530524168	0.47064335	0.480784245	0.49999982	0.479611035	0.499999711	0.499999757	0.499999693	0.456799799	0.430831113	0.438271962	0.435604739	0.439419208	0.450329901	0.451285636	0.460960394	0.446135587	0.458545411
ScoHet5_2374_2491381	0.34175682	0.426404415	0.432793775	0.424622887	0.480788534	0.480788534	0.534370925	0.518495739	0.544993997	0.535585985	0.543172407	0.556962155	0.606951287	0.567945741	0.572733941	0.593259353	0.596405833	0.559213334	0.547182486	0.581243126	0.604057149	0.604057149	0.620297905	0.604057149	0.573275081	0.594403971	0.597610725	0.62380214	0.644433457	0.607265407	0.627959628	0.619469259	0.51561723	0.548158443	0.570543166	0.551390386	0.584279572	0.584279572	0.577009469	0.534359903	0.531181897	0.533216333	0.531174407	0.530242784	0.53217229	0.531174407	0.545231758	0.516654094	0.548102331
ScoHet5_90_832239	0.44033495	0.47370698	0.475626594	0.475634967	0.499999924	0.486491171	0.512816	0.536490934	0.55822746	0.557820046	0.548602748	0.546327966	0.560548638	0.560465288	0.561938136	0.577786178	0.545166329	0.532146696	0.536845116	0.535535272	0.579029413	0.553657615	0.584001041	0.561746198	0.527735081	0.565843432	0.576692319	0.576692319	0.595014292	0.572309301	0.572392537	0.558183126	0.474393176	0.499999759	0.528513179	0.529340513	0.532112847	0.532121484	0.530209378	0.515611426	0.485722676	0.483888835	0.467877834	0.467877834	0.470670828	0.471496949	0.470676721	0.469789908	0.485723374
ScoHet5_90_1463403	0.499999884	0.510414111	0.517533808	0.526722872	0.52721403	0.519208818	0.560752055	0.542865862	0.581082179	0.565915803	0.562922757	0.564835322	0.578294026	0.570511756	0.564835322	0.577663211	0.558153525	0.540545551	0.53318404	0.552579386	0.570314973	0.566025323	0.574436029	0.565253856	0.539848838	0.586959495	0.567672366	0.569018969	0.600991073	0.555042603	0.56404869	0.541458826	0.491804216	0.508195188	0.525824035	0.499999787	0.518158933	0.518494661	0.509088018	0.499999749	0.465031451	0.473281977	0.481502652	0.482773821	0.491526976	0.491804513	0.499999776	0.481836155	0.482773219
ScoHet5_90_3104661	0.499999671	0.510414111	0.526282528	0.534359903	0.54518808	0.538289446	0.57760202	0.542865862	0.599999546	0.581906212	0.581755998	0.583080707	0.596219993	0.588241147	0.583080707	0.597289453	0.579773412	0.562752752	0.558579127	0.578980343	0.5966007	0.587520055	0.599132732	0.589457895	0.561877551	0.614194851	0.592846991	0.594820338	0.62427346	0.578276755	0.587696554	0.561706189	0.508472985	0.525816867	0.544431234	0.517842362	0.537521271	0.538238771	0.527205188	0.518495739	0.482158894	0.490743509	0.499999574	0.491073475	0.499999634	0.499999827	0.509255867	0.490199156	0.490743039
ScoHet5_90_3286686	0.499999768	0.511107559	0.527733456	0.534956077	0.547728592	0.540588143	0.590270509	0.545148815	0.601888061	0.583224522	0.583212913	0.58443099	0.597722648	0.589620644	0.58443099	0.598950872	0.579773412	0.561542823	0.547143926	0.574338918	0.592968214	0.586150335	0.595655053	0.584805198	0.559501267	0.609739041	0.587892174	0.589669671	0.620510262	0.575498758	0.586186883	0.559679586	0.50819533	0.524557084	0.53561141	0.508926544	0.536845116	0.537537139	0.526725681	0.518843347	0.481835397	0.490911476	0.499999762	0.491229779	0.499999795	0.499999827	0.509088028	0.490387242	0.490911266
ScoHet5_90_4239766	0.499999764	0.519984588	0.526282528	0.540156362	0.552254971	0.546024035	0.581906212	0.540797498	0.591641858	0.585820084	0.577724644	0.571605593	0.584612247	0.576956198	0.571605593	0.592702766	0.575498758	0.557016389	0.543158681	0.56877371	0.578489569	0.572923633	0.590769026	0.579114616	0.556232501	0.61325763	0.581830926	0.583373497	0.611787725	0.56926012	0.577724644	0.555114263	0.516120183	0.532704431	0.544431234	0.517842362	0.554901183	0.555925515	0.544358036	0.536198674	0.499999834	0.509087803	0.518843347	0.50876948	0.517838191	0.516653578	0.526254595	0.509611946	0.509088018
ScoHet5_90_4585552	0.514278244	0.531189398	0.544492925	0.551354125	0.567672366	0.561727515	0.598950872	0.554045921	0.611414262	0.591321401	0.592167747	0.592603455	0.605625634	0.596009583	0.591134169	0.604199592	0.587793925	0.570104146	0.558615108	0.572917013	0.586462991	0.580950078	0.590972907	0.583373497	0.555259042	0.601802624	0.583373497	0.586556007	0.615472737	0.571727742	0.580487186	0.548876764	0.50833202	0.525385924	0.546066306	0.518502428	0.545939824	0.546801361	0.535579543	0.527208215	0.491229626	0.499999749	0.509611946	0.499999795	0.509088256	0.508472619	0.51816142	0.499999775	0.499999712
ScoHet5_90_4621299	0.541508697	0.530560977	0.542271125	0.540172776	0.554134721	0.547777318	0.584660679	0.542170659	0.595048954	0.588573361	0.577848191	0.57944592	0.597835083	0.593247922	0.588406253	0.595904645	0.566421405	0.566336487	0.556088948	0.590957289	0.603025491	0.586195833	0.587965176	0.590769026	0.563238048	0.609580056	0.599467546	0.586556007	0.623286037	0.577786178	0.586233368	0.55431125	0.515865739	0.531685579	0.542230827	0.508473158	0.533225961	0.526259852	0.524960534	0.508195207	0.474613741	0.491526964	0.499999712	0.475041156	0.491804519	0.492424951	0.499999727	0.483062429	0.483880513
ScoHet5_90_4631718	0.514278887	0.521258551	0.535027605	0.542190588	0.557180957	0.550642377	0.589019281	0.544394642	0.600433499	0.584738205	0.581981733	0.583296764	0.594436641	0.589795874	0.584583791	0.592167747	0.570314973	0.559276572	0.546095685	0.57447032	0.58819048	0.582319354	0.591075928	0.583454368	0.555283463	0.601961554	0.584978279	0.581821541	0.621159991	0.573055881	0.581981733	0.557849243	0.516939834	0.533259917	0.544468227	0.51753228	0.543605204	0.536874228	0.534973941	0.534376576	0.499999752	0.499999795	0.509611956	0.49138075	0.508618785	0.508063245	0.516654807	0.499999815	0.499999698
ScoHet5_90_5351067	0.526980201	0.540674195	0.552372129	0.557799476	0.574204161	0.568920297	0.603775154	0.560692123	0.616139124	0.596114476	0.597409308	0.597389276	0.609806389	0.600452578	0.595905611	0.608686718	0.593481899	0.578136825	0.556058615	0.578206748	0.590667951	0.58356712	0.593208357	0.587607933	0.561026256	0.605382224	0.587607933	0.589207652	0.616035418	0.575199544	0.583369577	0.553473744	0.507811517	0.523780452	0.534393272	0.508618968	0.53554784	0.536191793	0.525809684	0.517526227	0.483063186	0.491230189	0.499999701	0.491381131	0.499999737	0.499999659	0.508769254	0.490568727	0.491073475
ScoHet5_90_5522740	0.54038467	0.550745652	0.559963544	0.565879456	0.580346937	0.575621969	0.608532393	0.566918231	0.620902995	0.600799751	0.602506516	0.594561777	0.606756628	0.596391375	0.59187439	0.605486317	0.59036903	0.575376706	0.553733974	0.575437478	0.587696511	0.581216969	0.590334008	0.584816108	0.559019487	0.601786435	0.584816108	0.58631669	0.612859317	0.572875694	0.580819975	0.551924451	0.507574897	0.52305271	0.533814696	0.508472985	0.534343515	0.5349443	0.524956419	0.516934377	0.483616728	0.491527136	0.499999634	0.491526964	0.508618395	0.508062966	0.517224135	0.499999714	0.49999969
ScoHet5_90_6171020	0.54038467	0.550745652	0.551481868	0.557799476	0.571677206	0.575621969	0.608532393	0.566918231	0.617123494	0.597992334	0.599389623	0.59187439	0.603848033	0.593805673	0.589318514	0.602442152	0.587432509	0.572787109	0.551584989	0.572840249	0.587696511	0.581216969	0.590334008	0.584816108	0.557135544	0.598398979	0.582180291	0.58631669	0.612859317	0.570681027	0.578409058	0.55045902	0.507574897	0.530712262	0.533814696	0.50819533	0.533216333	0.533778468	0.524157055	0.516381203	0.484135337	0.491804635	0.499999827	0.491804472	0.508618395	0.508062966	0.508618226	0.490387492	0.491073475
ScoHet5_90_6799882	0.538346363	0.548802796	0.549804215	0.560692123	0.575498758	0.579849136	0.613526664	0.570262058	0.622743937	0.602194666	0.604057149	0.595905611	0.608191977	0.597679518	0.593154457	0.606993166	0.591850099	0.576702048	0.554859197	0.576767163	0.592167747	0.579567271	0.594652626	0.589019281	0.562062575	0.60717498	0.589019281	0.593821646	0.61434582	0.57174026	0.579567271	0.55117401	0.50769139	0.531185538	0.533814696	0.50819533	0.533767962	0.534348903	0.52454916	0.524954272	0.491936515	0.499999757	0.508925913	0.49999975	0.517526227	0.516381203	0.517224135	0.499999762	0.49999969
ScoHet5_90_7354848	0.568804977	0.562068088	0.560050326	0.572893884	0.567718392	0.571769354	0.60264162	0.568150966	0.614924852	0.597948516	0.601077684	0.58598582	0.600991073	0.585894351	0.580755466	0.594544353	0.577097126	0.560442547	0.534720631	0.56047672	0.577298983	0.568317745	0.582211111	0.575809091	0.545320138	0.59654233	0.580700408	0.588291108	0.601515809	0.564048989	0.574252124	0.54595231	0.499999906	0.524166177	0.526280088	0.508619337	0.526259852	0.526728277	0.518163161	0.527210994	0.482771186	0.491229779	0.499999768	0.499999781	0.509088242	0.508472815	0.499999693	0.490003264	0.490003264
ScoHet5_90_7680889	0.574958452	0.555288349	0.555332356	0.566464198	0.559436592	0.563113576	0.597896868	0.561931605	0.61031587	0.587785412	0.59756615	0.583292888	0.590769026	0.590062621	0.584816108	0.587785412	0.567764388	0.557180957	0.533216333	0.559404501	0.581991226	0.573275081	0.585330894	0.575998793	0.548838399	0.60434451	0.582288284	0.578925243	0.606485133	0.565110905	0.57679277	0.556993369	0.508473335	0.534398736	0.536932908	0.518505175	0.537568503	0.528772708	0.529332654	0.528772708	0.490910826	0.499999726	0.509612774	0.499999711	0.519209825	0.51753076	0.509088686	0.499999707	0.510412536
ScoHet5_90_8169649	0.528523643	0.530565707	0.526290263	0.535585985	0.527720882	0.529340513	0.569348495	0.534376576	0.578347418	0.566025323	0.567718392	0.545174891	0.561866734	0.55602556	0.549692046	0.579114616	0.568969406	0.546009882	0.521243811	0.547744722	0.560615022	0.542940634	0.574612877	0.563096627	0.549765584	0.611913557	0.580700408	0.586649862	0.606050407	0.565041396	0.583590024	0.562931151	0.516657274	0.542200692	0.545240615	0.527225693	0.55402376	0.555018998	0.536881622	0.53621891	0.499999866	0.508769668	0.518164164	0.517227765	0.527210994	0.525381517	0.517527734	0.50961224	0.519207631
ScoHet5_90_10667259	0.499999806	0.510202259	0.517234246	0.52581931	0.52674195	0.528247341	0.571727742	0.536225834	0.579849136	0.555238299	0.565334001	0.551372352	0.575308404	0.569569196	0.563919185	0.583442538	0.574319566	0.556077752	0.531154394	0.564085628	0.586649862	0.566135764	0.591075928	0.580700408	0.561991407	0.623711448	0.603025491	0.603175938	0.623507045	0.582180291	0.609317341	0.57950654	0.532722591	0.557949164	0.552352579	0.534404378	0.549676071	0.550501438	0.525383598	0.534973941	0.499999868	0.508063108	0.516656039	0.515864729	0.524557084	0.524557084	0.515863721	0.509088719	0.50892633
ScoHet5_90_11105249	0.499999671	0.510201567	0.517232017	0.52720241	0.527711584	0.529328624	0.571527348	0.535560435	0.581002228	0.556003778	0.566336487	0.55215843	0.575091808	0.570469711	0.564801246	0.583224522	0.574146948	0.555975988	0.53317779	0.567490502	0.589457895	0.568150966	0.592274877	0.583212913	0.559468963	0.62058151	0.600801998	0.60272846	0.620984761	0.581974143	0.608842497	0.581704024	0.532709058	0.557849243	0.562992006	0.54520106	0.560602789	0.561674502	0.536198674	0.551300116	0.508331702	0.517223548	0.525809684	0.52415514	0.534950316	0.525374814	0.52415345	0.518162417	0.517838191
ScoHet5_90_12611896	0.514696743	0.520813721	0.526282528	0.536859654	0.536881622	0.53902085	0.578853345	0.543593988	0.588941446	0.563854862	0.575498758	0.561706189	0.584507092	0.579265797	0.573843694	0.592702766	0.584549209	0.566252204	0.545058137	0.578206748	0.600728715	0.577724644	0.602876244	0.593707518	0.570529811	0.63239208	0.611338313	0.613502442	0.630513247	0.591321401	0.618595677	0.59094912	0.541505552	0.567034148	0.564122916	0.546024035	0.563792737	0.562751498	0.536859654	0.543593988	0.508472815	0.517524722	0.527205188	0.525374814	0.535566894	0.534359903	0.525372723	0.519205441	0.518843347
ScoHet5_90_12666960	0.54038467	0.539878898	0.542250946	0.553085125	0.536225834	0.53978931	0.578853345	0.543593988	0.588941446	0.564869465	0.576898126	0.553064456	0.576327204	0.571560954	0.565843432	0.584583791	0.575498758	0.557016389	0.533920877	0.56877371	0.591181846	0.56930433	0.593936533	0.584719521	0.559468963	0.62058151	0.599207391	0.601077684	0.619363541	0.580755466	0.607287746	0.580499844	0.532189286	0.556946495	0.553209411	0.535598683	0.553023515	0.55215843	0.526722872	0.532690732	0.507935324	0.516379863	0.525377116	0.523775297	0.533230873	0.53217229	0.523773507	0.51783981	0.517527074
ScoHet5_90_13963600	0.529340513	0.541512626	0.544480458	0.546801361	0.537568503	0.551584989	0.59174549	0.566210175	0.607578184	0.569172402	0.582845194	0.567400637	0.59174549	0.585661927	0.580070633	0.597289453	0.589249208	0.570052145	0.548237377	0.582758412	0.606581298	0.581755998	0.608464234	0.598853106	0.574873055	0.639881194	0.613306084	0.615547738	0.632530828	0.592802513	0.620510262	0.592406823	0.542200692	0.568150966	0.565293879	0.546876783	0.564939794	0.563865223	0.537544858	0.542865862	0.516655316	0.525804994	0.535573317	0.532690732	0.542160815	0.540806347	0.532167941	0.527210994	0.526725681
ScoHet5_90_14609554	0.548074422	0.544260654	0.538357717	0.546861558	0.528244069	0.541454126	0.586278428	0.559276572	0.602255321	0.575621969	0.581151037	0.552602958	0.583020631	0.572840249	0.566336487	0.597170663	0.588243215	0.561653297	0.537272894	0.574536676	0.590487078	0.566550088	0.603488239	0.583378325	0.581809482	0.663212562	0.612833101	0.617323803	0.637533042	0.592274877	0.622548657	0.59036903	0.548696467	0.586370305	0.573287218	0.550642377	0.576767163	0.579697881	0.55054013	0.557098424	0.527219856	0.5368668	0.54864373	0.543639465	0.554090212	0.552274471	0.542180724	0.528237313	0.528772708
ScoHet5_90_14856577	0.515614398	0.521717564	0.527739764	0.52721403	0.509088919	0.519976856	0.565214231	0.538272506	0.577480447	0.546009882	0.554915294	0.540556316	0.570209096	0.561770059	0.555018998	0.574261839	0.562911575	0.539779563	0.511897346	0.551584989	0.576310703	0.555138314	0.578778448	0.560580376	0.555114263	0.625624129	0.589776429	0.59333691	0.61638255	0.571778445	0.601077684	0.570401899	0.527720882	0.564085628	0.54965075	0.539048423	0.555975988	0.558094831	0.529320785	0.536881622	0.508770063	0.517838191	0.518846503	0.525816867	0.53621891	0.534973941	0.525379203	0.509431093	0.50961224
ScoHet5_90_15618810	0.516115897	0.51110775	0.519216438	0.526269953	0.509257136	0.520384536	0.562992006	0.53688884	0.57447032	0.561899206	0.561764696	0.555042603	0.579114616	0.565952045	0.559792342	0.575418	0.565334001	0.546876783	0.522184996	0.558242356	0.581821541	0.560933981	0.58524192	0.566593186	0.56202977	0.631352644	0.599416932	0.601489146	0.621380881	0.581981733	0.6118951	0.587432509	0.546066306	0.579247161	0.578778448	0.556180633	0.569216275	0.570448731	0.54520106	0.579048929	0.534991829	0.534370925	0.544406751	0.539549725	0.542908615	0.53438219	0.533799096	0.518848535	0.509256625
ScoHet5_90_15794346	0.499999601	0.525603097	0.542411296	0.5311693	0.521715859	0.522697394	0.571943648	0.545138948	0.586990838	0.549707876	0.55627393	0.561802264	0.581821541	0.550662833	0.552770762	0.586839101	0.57818781	0.54518808	0.526258551	0.567362799	0.583696322	0.558422227	0.587282676	0.580001865	0.577693896	0.613404028	0.585667315	0.59528052	0.608106841	0.563236492	0.58547887	0.574804999	0.523218337	0.544200547	0.536434975	0.512188764	0.537272894	0.550725184	0.513875892	0.511106476	0.499999768	0.488101574	0.499999548	0.534736001	0.5118983	0.51041328	0.499999673	0.487811188	0.51189806
ScoHet5_107_131907	0.523778684	0.545297986	0.545275901	0.531159283	0.499999815	0.499999788	0.51722274	0.53552273	0.539681467	0.549581143	0.536845116	0.549549842	0.561802264	0.572392537	0.55822746	0.56521514	0.531166725	0.516116967	0.499999559	0.518495739	0.549612823	0.539346004	0.556730692	0.549644387	0.561653297	0.584696495	0.578067529	0.590075493	0.623940349	0.584129932	0.619066433	0.591352128	0.520787928	0.581504688	0.584129932	0.584129932	0.596531019	0.593885856	0.596954602	0.572392537	0.553689945	0.55993673	0.55993673	0.556610375	0.55822746	0.563601188	0.561690212	0.563664004	0.55822746
ScoHet5_107_764202	0.479190442	0.526281391	0.526277449	0.513150494	0.499999814	0.499999631	0.546427915	0.547826968	0.58842092	0.538289446	0.546452306	0.543764979	0.552187164	0.560300561	0.550854558	0.566013087	0.526963352	0.528492168	0.517219954	0.530202835	0.543822632	0.523773507	0.553593115	0.545122831	0.567864453	0.600242405	0.574390406	0.57041129	0.604772833	0.566624724	0.583754677	0.573818794	0.514694401	0.548493765	0.552245223	0.5509331	0.564829954	0.564884321	0.570188229	0.550854558	0.535602971	0.536444203	0.540315111	0.536444203	0.547338442	0.547338442	0.549612823	0.556452343	0.557963974
ScoHet5_107_845010	0.575376706	0.570638567	0.582162982	0.570209096	0.550621731	0.564350969	0.598853106	0.594431916	0.62740208	0.575621969	0.59207395	0.579773412	0.604420145	0.588832956	0.583133203	0.587696511	0.569018969	0.551606887	0.537283204	0.574603085	0.599042793	0.581981733	0.593461863	0.576310703	0.558909038	0.604057149	0.591640177	0.588392582	0.610130608	0.571829184	0.601217269	0.580346937	0.531159283	0.574436029	0.561839718	0.541454126	0.549537488	0.54862612	0.531139314	0.53688884	0.517843994	0.518845372	0.519207631	0.52721403	0.528769208	0.527714615	0.518845372	0.510412113	0.510199548
ScoHet5_107_954768	0.587087641	0.578514646	0.567997826	0.574204161	0.537592027	0.54965075	0.590467975	0.576832357	0.606039372	0.56930433	0.581488186	0.566294136	0.590467975	0.58590413	0.580277447	0.584816108	0.566464198	0.54864373	0.534720631	0.570262058	0.586747913	0.571829184	0.589884123	0.581653876	0.564527807	0.618318084	0.586556007	0.585153431	0.612938455	0.569393048	0.597773756	0.576384591	0.536910922	0.567151091	0.556180633	0.537600034	0.555975988	0.555018998	0.537568503	0.542897871	0.516657274	0.526725681	0.538281098	0.535585985	0.546846565	0.54518808	0.545161953	0.531139314	0.531129364
ScoHet5_107_965366	0.570262058	0.56752194	0.569320058	0.566378727	0.548696467	0.561802264	0.599207391	0.586096117	0.615915609	0.580417001	0.591295088	0.575498758	0.599207391	0.583224522	0.577663211	0.583516113	0.565293879	0.547744722	0.533948918	0.568969406	0.585082485	0.571880314	0.589992365	0.58173732	0.572061162	0.625868689	0.594052052	0.592601172	0.619415287	0.577848191	0.606252781	0.58598582	0.548696467	0.587696511	0.578705752	0.559404501	0.578136825	0.576832357	0.559276572	0.562922757	0.534991829	0.546816219	0.559276572	0.555042603	0.567581075	0.565174501	0.557043724	0.53318404	0.531783722
ScoHet5_107_1088278	0.531166725	0.541535968	0.546123164	0.545174891	0.528240576	0.539819114	0.587520055	0.574146948	0.602197216	0.560812338	0.578489569	0.563974968	0.587520055	0.572780149	0.566995324	0.572971978	0.554134721	0.53688884	0.521703386	0.557125786	0.571827249	0.560903513	0.577298983	0.569068493	0.570638567	0.625868689	0.594052052	0.592601172	0.607738577	0.568234055	0.596133461	0.583224522	0.546891835	0.584816108	0.575809091	0.557180957	0.575316006	0.574089794	0.557070931	0.560782039	0.533814696	0.545148815	0.556026732	0.552216269	0.563974968	0.561802264	0.55402376	0.531134463	0.529897445
ScoHet5_107_1153918	0.546598823	0.551830569	0.553335486	0.555042603	0.546891835	0.559404501	0.595904645	0.583053894	0.609748692	0.574097374	0.584891592	0.56926012	0.59151087	0.577116822	0.57174026	0.579689709	0.561931605	0.546009882	0.532489668	0.567672366	0.580234826	0.570638567	0.588291108	0.581653876	0.58547887	0.638325282	0.597433376	0.595903766	0.621159991	0.579114616	0.607909257	0.58734543	0.54690712	0.576616213	0.566593186	0.547793785	0.565056635	0.563974968	0.547712261	0.553147142	0.525388207	0.535573317	0.537568503	0.534968117	0.545995711	0.544394642	0.536212238	0.520798598	0.521235501
ScoHet5_107_1225441	0.549612823	0.5540224	0.555259042	0.556026732	0.539039155	0.551651394	0.595288716	0.581243126	0.610323262	0.569348495	0.581570651	0.564011661	0.587607933	0.572827736	0.567034148	0.575363	0.556129051	0.53902085	0.523206724	0.561690212	0.574804999	0.565334001	0.58346899	0.576237724	0.583591679	0.63614467	0.591524238	0.589992365	0.618589513	0.573055881	0.602876244	0.580277447	0.539819114	0.570590795	0.559436592	0.539819114	0.557016389	0.556026732	0.540566812	0.545995711	0.51753076	0.527208215	0.537568503	0.534968117	0.545995711	0.544394642	0.536212238	0.520798598	0.521235501
ScoHet5_107_1390593	0.535535272	0.545220912	0.547842928	0.547696197	0.529332654	0.541430895	0.586096117	0.571428229	0.599999724	0.560812338	0.583109313	0.563974968	0.587520055	0.572780149	0.566995324	0.575308404	0.546024035	0.52932481	0.511621198	0.551584989	0.573224628	0.577097126	0.571827249	0.565628915	0.57818781	0.620490871	0.578633235	0.577298983	0.604488031	0.560842489	0.590667951	0.569216275	0.538306436	0.560872979	0.550642377	0.530524168	0.547663934	0.545161953	0.5390026	0.53621891	0.517229177	0.526259852	0.536881622	0.534370925	0.545174891	0.543628155	0.535573317	0.520376197	0.520795585
ScoHet5_107_2277747	0.565628915	0.563236492	0.56099535	0.563901506	0.54518808	0.557125786	0.587259094	0.573976447	0.598173002	0.562900764	0.574204161	0.559679586	0.584507092	0.569449686	0.563822762	0.576384591	0.547712261	0.529893088	0.499999662	0.531124528	0.561690212	0.562922757	0.559372332	0.553733974	0.544170588	0.597316018	0.561653297	0.562951501	0.59036903	0.545174891	0.574204161	0.543582547	0.499999726	0.533799096	0.519209825	0.499999832	0.519199853	0.518841327	0.499999747	0.508472461	0.491667979	0.49999955	0.509256129	0.50876948	0.518160674	0.517225531	0.508472483	0.499999714	0.499999635
ScoHet5_107_2429020	0.551174829	0.555114263	0.555186443	0.555950594	0.547712261	0.560442547	0.591641858	0.57799833	0.60739307	0.56802736	0.581243126	0.564978419	0.588649105	0.574931744	0.56908533	0.57760202	0.54860882	0.531767713	0.49999952	0.544037097	0.576021638	0.575498758	0.573100623	0.568311408	0.556211866	0.619692005	0.582932792	0.581488186	0.610975716	0.566294136	0.596783956	0.554924454	0.52932481	0.561802264	0.550580831	0.530510279	0.550399046	0.54763154	0.529308901	0.535560435	0.517227144	0.527692641	0.538247311	0.535560435	0.546786245	0.545135917	0.535554274	0.520373425	0.520792576
ScoHet5_107_2815236	0.583834897	0.578268886	0.575935303	0.576702048	0.571540885	0.586333479	0.616349983	0.597556328	0.621579157	0.587259094	0.604173074	0.585737814	0.608923986	0.592309298	0.587087641	0.597289453	0.570156642	0.544037097	0.513498666	0.54602551	0.579312479	0.587696554	0.586539268	0.582681441	0.558797919	0.624693861	0.586333479	0.594820338	0.619752433	0.575498758	0.605988821	0.572681239	0.529328624	0.561834319	0.55060138	0.530514973	0.550419201	0.547647742	0.529312962	0.526722872	0.508618785	0.519201074	0.530491956	0.528217121	0.539740255	0.538247311	0.528750957	0.521692667	0.522167564
ScoHet5_107_2929363	0.551174829	0.557578518	0.558331756	0.559150494	0.540566812	0.553733974	0.593259353	0.572675869	0.599533345	0.562819635	0.582845194	0.566168545	0.590172565	0.574931744	0.56908533	0.576384591	0.547712261	0.520793941	0.487509729	0.532454404	0.56422007	0.574204161	0.571711943	0.566898051	0.546166499	0.605579022	0.566898051	0.576093193	0.600665607	0.558124253	0.589249208	0.573920025	0.529905913	0.560782039	0.549612823	0.529910027	0.54944417	0.546771437	0.528754705	0.536198674	0.517528586	0.518840432	0.529888995	0.527698862	0.538975181	0.538975181	0.528213655	0.51063266	0.510862885
ScoHet5_107_3008014	0.534326968	0.534766854	0.539075932	0.529893088	0.520377477	0.532477887	0.575437478	0.572735814	0.578898394	0.546816219	0.562871495	0.547663934	0.575437478	0.560662193	0.554001611	0.561834319	0.528769208	0.499999671	0.461832718	0.511356387	0.545090415	0.558183126	0.552698395	0.546077931	0.536397848	0.596688569	0.573088202	0.582878783	0.604264726	0.570156642	0.596322864	0.579473926	0.532471878	0.565174501	0.541430895	0.531144418	0.553554905	0.550459317	0.531119436	0.537544858	0.518498657	0.520369155	0.531767713	0.518842452	0.540535091	0.540535091	0.529308901	0.511104295	0.511355805
ScoHet5_107_3040692	0.549549842	0.5563364	0.55726442	0.548574062	0.541396317	0.554887082	0.576767163	0.574144448	0.580521798	0.547679935	0.564133743	0.548556609	0.567490502	0.553044079	0.545939824	0.554067937	0.52932481	0.499999693	0.459834895	0.499999429	0.534705299	0.54957507	0.554943356	0.548237377	0.53729326	0.594536493	0.558579127	0.568421488	0.593594444	0.558124253	0.582845194	0.559119351	0.520377477	0.553147142	0.529336479	0.519584104	0.540503241	0.538238771	0.519578078	0.535566894	0.517840734	0.509611366	0.530491956	0.518160674	0.538247311	0.539740255	0.528750957	0.510411623	0.510632313
ScoHet5_107_3465254	0.549549842	0.5563364	0.546937577	0.547663934	0.530505797	0.543158681	0.579622718	0.577177605	0.584036395	0.557016389	0.566847424	0.550459317	0.579622718	0.573920025	0.567400637	0.574146948	0.540566812	0.51110416	0.472352713	0.524311498	0.559979133	0.571540885	0.56699973	0.56131838	0.550725184	0.605579022	0.582681441	0.59194397	0.614924852	0.578276755	0.604173074	0.57799833	0.530510279	0.561834319	0.539039155	0.529332654	0.550419201	0.547647742	0.529312962	0.535566894	0.517528586	0.519201074	0.530491956	0.518160674	0.538984403	0.539740255	0.53752922	0.510632765	0.510862979
ScoHet5_107_3601503	0.567783995	0.557612556	0.556232501	0.547679935	0.541407745	0.554915294	0.598441787	0.597699238	0.605905683	0.572840249	0.586231762	0.56744534	0.586005686	0.576213422	0.570308553	0.571677206	0.540577609	0.521235501	0.487189646	0.533171511	0.56699973	0.576963962	0.574670135	0.568421488	0.563088187	0.614194851	0.588132174	0.590121226	0.621828107	0.583133203	0.6079297	0.584297901	0.530514973	0.560812338	0.538306436	0.528776481	0.548539452	0.538247311	0.530496374	0.536205335	0.518164164	0.51920203	0.529893088	0.508925913	0.538984403	0.538984403	0.528217121	0.510199548	0.510411279
ScoHet5_107_4124643	0.589318593	0.568815234	0.564235098	0.556989091	0.54862612	0.561653297	0.602006517	0.601584395	0.609516057	0.588649105	0.59618577	0.575255551	0.593259353	0.584279572	0.578724569	0.581607587	0.551541064	0.522667726	0.486127244	0.535476799	0.569896963	0.584549209	0.576093193	0.571363198	0.558760991	0.609532212	0.586231762	0.588132174	0.621593232	0.583053894	0.607754951	0.573920025	0.519581736	0.554067937	0.530514973	0.520377477	0.540492847	0.529305154	0.519966602	0.517526227	0.499999834	0.518840432	0.529312962	0.508925914	0.538975181	0.538247311	0.528213655	0.520795585	0.510632313
ScoHet5_107_4332337	0.581504688	0.564617306	0.563167023	0.559735916	0.552274471	0.564122916	0.600737821	0.600263186	0.607409655	0.599151236	0.600433499	0.574032856	0.591850099	0.583080707	0.577541367	0.588925858	0.560442547	0.531778483	0.499999609	0.543131534	0.557376077	0.575621969	0.576237724	0.568421488	0.567205836	0.627764391	0.589563447	0.591409361	0.628491921	0.590467975	0.61513045	0.590075493	0.519584104	0.553167788	0.530524168	0.520380262	0.550439361	0.539740255	0.530496374	0.526725681	0.50892633	0.528750957	0.539759879	0.508926124	0.5375528	0.536212238	0.527702117	0.520376197	0.510411623
ScoHet5_107_4597669	0.570262058	0.556430765	0.538357717	0.539030094	0.528787497	0.539838981	0.581906212	0.579925506	0.584696495	0.580557978	0.577868746	0.550580831	0.570368408	0.562957228	0.556103458	0.569068493	0.533203455	0.499999644	0.474430464	0.511105762	0.524937666	0.550642377	0.546184194	0.535543814	0.537323786	0.613711727	0.565771311	0.567257852	0.60864583	0.569068493	0.597026331	0.560442547	0.521705064	0.547793785	0.532507293	0.533216333	0.553682492	0.543158681	0.533190607	0.539799308	0.499999693	0.521696236	0.532483656	0.50980076	0.545074378	0.533928007	0.531139314	0.523206724	0.511896834
ScoHet5_107_4713816	0.610619417	0.582101311	0.566811749	0.560511229	0.549688851	0.561877551	0.604577126	0.606581298	0.608726811	0.589302591	0.599042793	0.58000207	0.599274379	0.589113074	0.583373497	0.589776429	0.556181117	0.523204499	0.499999606	0.534720631	0.561623658	0.580234826	0.568758079	0.547240577	0.549612823	0.611338313	0.578027329	0.583384424	0.622363304	0.580156722	0.609327846	0.570262058	0.531164391	0.555186443	0.53054241	0.5311693	0.541396317	0.531139314	0.520803005	0.519211011	0.490198303	0.510199929	0.521243811	0.499999711	0.531800096	0.532483656	0.519974286	0.511106068	0.499999717
ScoHet5_107_4773657	0.587259094	0.567575612	0.555307816	0.548678791	0.538332138	0.549707876	0.592274877	0.592968214	0.594820338	0.571880314	0.585082485	0.567718392	0.580156722	0.571778445	0.565293879	0.57042203	0.543213289	0.511105762	0.486497309	0.511621409	0.537303577	0.560615022	0.557544352	0.549518653	0.552129766	0.616440732	0.570200286	0.5718918	0.61708228	0.573224628	0.603134036	0.562911575	0.521706967	0.547810053	0.521250185	0.52170866	0.532466132	0.521697887	0.510864482	0.519211011	0.489798525	0.49999964	0.522181323	0.499999707	0.531800096	0.532483656	0.519974286	0.511106068	0.499999717
ScoHet5_107_4776418	0.597389276	0.575288417	0.561088184	0.553167788	0.543685238	0.564235098	0.604343352	0.619752433	0.606153856	0.582180291	0.586462991	0.570495975	0.590667951	0.582042587	0.57649989	0.583373497	0.54963166	0.519972873	0.499999647	0.531144418	0.556211866	0.566550088	0.552770762	0.545122831	0.535569038	0.608587011	0.577947932	0.57973913	0.608464234	0.58000207	0.60892518	0.568822447	0.530528681	0.544443614	0.530537911	0.53053338	0.541373291	0.530505797	0.519972873	0.517530102	0.490742595	0.50980017	0.520799978	0.50961224	0.529910027	0.53902085	0.518846503	0.510412536	0.499999765
ScoHet5_107_4937948	0.58443099	0.578597686	0.572191116	0.553188671	0.554201784	0.575935303	0.61638255	0.632669708	0.61936785	0.593105903	0.599274379	0.581830926	0.602876244	0.584738205	0.579114616	0.583454368	0.538315076	0.509612538	0.488893148	0.519975446	0.543240751	0.547810053	0.540652572	0.532501475	0.52269513	0.593154457	0.564439031	0.565867357	0.595778841	0.567764388	0.595084339	0.557098424	0.519588852	0.534404378	0.520387322	0.520385846	0.529901548	0.51958281	0.509612538	0.508473146	0.482154781	0.499999778	0.510412449	0.499999832	0.519974286	0.529332654	0.499999675	0.49999978	0.48936571
ScoHet5_107_4950546	0.558361901	0.560861725	0.558101013	0.542180724	0.552313437	0.573164999	0.612402052	0.625850416	0.612919206	0.588657433	0.595531977	0.56926012	0.589019281	0.572827736	0.567034148	0.571778445	0.527720882	0.499999856	0.479194954	0.50925685	0.529927042	0.53561141	0.528250837	0.519976856	0.531832693	0.605925868	0.577231416	0.578778448	0.604488031	0.579114616	0.604577126	0.569216275	0.53561141	0.548186648	0.537615864	0.537607837	0.545148815	0.535579543	0.526267327	0.523411733	0.499999868	0.517226357	0.527711584	0.517227144	0.535585985	0.543628155	0.516935682	0.51850054	0.509431073
ScoHet5_107_5011010	0.516118037	0.532548828	0.535656252	0.518501385	0.509431901	0.530537911	0.577097126	0.583020631	0.574536676	0.553209411	0.552722529	0.539030094	0.550621731	0.546024035	0.538298063	0.539819114	0.499999629	0.469475357	0.452758756	0.489586704	0.499999825	0.499999852	0.499999827	0.488640884	0.488892172	0.548493765	0.521710549	0.522192864	0.559468963	0.529927042	0.564394802	0.528772708	0.490198088	0.508770474	0.489585778	0.489586023	0.499999728	0.490198844	0.480788534	0.483060568	0.455531539	0.471765605	0.489586769	0.481151082	0.499999854	0.509431369	0.481833671	0.49019835	0.480023906
ScoHet5_107_5257344	0.551282059	0.533254953	0.536287511	0.518164164	0.518502428	0.540620407	0.586186883	0.590846465	0.584507232	0.561866734	0.562951501	0.549556149	0.559308484	0.545981829	0.538272506	0.538298063	0.510864482	0.479199285	0.451698389	0.489365758	0.511358339	0.518850571	0.51063459	0.499999647	0.499999783	0.548428795	0.521705064	0.522187088	0.559372332	0.529914397	0.56426361	0.52876195	0.490198573	0.508770265	0.490002392	0.490002432	0.499999559	0.490199156	0.480791871	0.483062429	0.455568329	0.471775547	0.479200861	0.471772315	0.490387237	0.499999778	0.472788366	0.480415519	0.470093625
ScoHet5_107_5530363	0.572733941	0.548515411	0.539888842	0.531149287	0.542322237	0.568644804	0.618671264	0.604431941	0.619854949	0.584805198	0.594105367	0.568366463	0.58479193	0.579849136	0.574536676	0.574737245	0.538210884	0.499999553	0.471543673	0.499999562	0.524339447	0.540641911	0.523218337	0.513147951	0.499999804	0.564938687	0.522188928	0.523216097	0.564350969	0.521703386	0.557443091	0.520378973	0.478750936	0.499999844	0.499999812	0.489133862	0.49999964	0.489587046	0.479617716	0.480788534	0.452189477	0.480026415	0.488641698	0.48936571	0.499999802	0.510412536	0.479620431	0.488893484	0.476794796
ScoHet5_107_5530634	0.554971732	0.536472159	0.529952706	0.510634	0.521706967	0.547240577	0.600641073	0.606691698	0.600175718	0.567718392	0.573302822	0.547143926	0.565628915	0.561653297	0.554915294	0.554999976	0.513146877	0.47443716	0.442164241	0.47506761	0.499999734	0.519980612	0.499999646	0.486496711	0.487809954	0.540328926	0.511358926	0.511899026	0.553837828	0.522183174	0.546148611	0.520801616	0.478290843	0.499999844	0.489133586	0.489586023	0.499999601	0.489587046	0.479617716	0.49038674	0.460932809	0.479620431	0.488377903	0.478297821	0.499999757	0.510864853	0.479197908	0.488641353	0.476246248
ScoHet5_107_5581731	0.578206748	0.550959363	0.541535968	0.522682513	0.534736001	0.561623658	0.615648428	0.622459792	0.61663872	0.580079298	0.588945495	0.561404735	0.57948161	0.573039203	0.56699973	0.567153856	0.526934016	0.486852749	0.455026242	0.48718864	0.512492634	0.53054241	0.51218927	0.499999531	0.499999693	0.55356114	0.523216097	0.524342161	0.56572373	0.533948918	0.558760991	0.520801616	0.477812466	0.499999823	0.488376504	0.488892612	0.499999726	0.488893919	0.478296168	0.479617716	0.448303761	0.478299664	0.487508077	0.476794796	0.499999647	0.51135775	0.477820088	0.488101574	0.475671094
ScoHet5_107_5945225	0.559213334	0.539308165	0.533248572	0.511105931	0.522688815	0.548386083	0.60295475	0.607097011	0.600533657	0.569118477	0.570200286	0.545106714	0.563072797	0.548678791	0.553811616	0.553863851	0.512810988	0.47506761	0.443702444	0.475064689	0.51314901	0.543254393	0.499999808	0.487186867	0.48684909	0.541446275	0.512188764	0.512812922	0.556242966	0.522184996	0.558797919	0.542297018	0.488100595	0.520385846	0.511107192	0.510635048	0.523202042	0.511897346	0.499999543	0.499999673	0.489586106	0.510864482	0.52623193	0.511621409	0.536388443	0.545122831	0.511105762	0.499999651	0.499999628
ScoHet5_107_6039447	0.516118037	0.511360547	0.499999863	0.49038674	0.509801405	0.5311693	0.580079298	0.583109313	0.576165374	0.563061709	0.552746505	0.519974286	0.539048423	0.527717845	0.529336479	0.539828931	0.4999996	0.468193903	0.439860844	0.466796056	0.488376858	0.51958995	0.489133586	0.477810467	0.475651711	0.548471993	0.51110663	0.511622717	0.550662833	0.519976856	0.553837828	0.539799308	0.488893049	0.519213207	0.510413696	0.520387322	0.541407745	0.531800096	0.520804638	0.518850571	0.50961307	0.529910027	0.534712805	0.530519471	0.551651394	0.559372332	0.529332654	0.522184996	0.522183174
ScoHet5_107_6304608	0.531181897	0.522705811	0.519595993	0.499999868	0.518854655	0.539868808	0.586649862	0.593213165	0.584984917	0.555186443	0.563113576	0.539819114	0.550662833	0.536910922	0.539057516	0.539838981	0.510865494	0.478752437	0.450433783	0.466783267	0.499999646	0.529939951	0.499999863	0.488640072	0.473741069	0.541446275	0.499999661	0.499999751	0.544185448	0.510865346	0.547240577	0.532489668	0.476236025	0.510201088	0.499999744	0.499999827	0.511357319	0.499999647	0.488641216	0.49999985	0.489364691	0.499999615	0.52623193	0.511357925	0.533956055	0.543213289	0.510634	0.499999558	0.499999651
ScoHet5_107_6818192	0.559986844	0.545237295	0.557320397	0.526733691	0.546052247	0.567810785	0.617948828	0.61677784	0.621093012	0.586150335	0.604681837	0.586096117	0.593707518	0.56926012	0.581755998	0.577097126	0.533196884	0.499999601	0.47679264	0.489799361	0.533209761	0.565334001	0.510865494	0.499999746	0.499999661	0.536434975	0.52124536	0.52321141	0.559404501	0.528780208	0.551651394	0.536225834	0.499999693	0.518167672	0.509801478	0.509431901	0.499999714	0.490199117	0.480790684	0.481834425	0.472275612	0.490568504	0.499999765	0.480416595	0.499999619	0.509996248	0.480417627	0.45681352	0.457727406
ScoHet5_107_7020265	0.538205223	0.552129766	0.540641911	0.52931698	0.550560583	0.574536676	0.612539619	0.603677899	0.617460112	0.581607587	0.586231762	0.559181999	0.568822447	0.545148815	0.558094831	0.559245042	0.522673984	0.476258606	0.448096179	0.466827798	0.499999717	0.537584247	0.499999732	0.478297821	0.488100595	0.524342161	0.499999559	0.512186899	0.561690212	0.51958281	0.552650547	0.547679935	0.510412449	0.518847401	0.510412864	0.509996604	0.510632216	0.499999557	0.489366449	0.499999714	0.490386989	0.499999676	0.511104295	0.479203813	0.510632765	0.520374698	0.489587785	0.476801747	0.476258606
ScoHet5_107_7396872	0.519958957	0.553465692	0.540641911	0.531772935	0.554859197	0.580968403	0.616562947	0.603677899	0.621844889	0.582975274	0.589763907	0.562713265	0.560374322	0.548556609	0.560306287	0.562831868	0.512185581	0.471589747	0.440783406	0.451803515	0.48837802	0.528772708	0.488893484	0.465294036	0.464438827	0.512492634	0.475676588	0.486853047	0.543145214	0.510633106	0.533914034	0.532442703	0.488378795	0.499999706	0.48837802	0.488893919	0.488380499	0.477333613	0.466106013	0.489587785	0.479200861	0.489136361	0.499999425	0.46755072	0.499999543	0.51110416	0.477333613	0.461854773	0.460901003
ScoHet5_107_7892981	0.518490128	0.550828357	0.539075932	0.530496374	0.552626843	0.577634472	0.609563136	0.60568663	0.609915395	0.572840249	0.577557101	0.551497363	0.549556149	0.538247311	0.549518653	0.553708048	0.512185581	0.473098336	0.443931024	0.453956245	0.48889357	0.527717845	0.478294333	0.45490899	0.439780217	0.499999574	0.462746409	0.473073437	0.522175359	0.499999666	0.523197365	0.521232226	0.477321141	0.489799426	0.477316975	0.478297821	0.477335558	0.465339482	0.455962014	0.479625868	0.469489165	0.478768441	0.487814114	0.466840486	0.488643139	0.499999621	0.466846934	0.450642578	0.449476756
ScoHet5_107_8438115	0.499999822	0.536462884	0.539094404	0.537576261	0.558271982	0.573224628	0.589457895	0.584507232	0.579228529	0.56047672	0.560058598	0.521696236	0.499999726	0.509995896	0.520798598	0.511620751	0.475676588	0.449426532	0.41323999	0.411565203	0.442522693	0.480022749	0.434180171	0.418756176	0.386806789	0.459698278	0.404595929	0.421190452	0.464472264	0.45057369	0.472338857	0.486855027	0.44804014	0.453886084	0.448011888	0.44669053	0.446905543	0.432501514	0.425255047	0.446265337	0.446213613	0.452912841	0.461832718	0.440099006	0.465301526	0.477821867	0.455932655	0.453903569	0.451761669
ScoHet5_107_8460561	0.482773821	0.525599709	0.521255252	0.529336479	0.539057516	0.553863851	0.561764696	0.586436155	0.557376077	0.552698395	0.550725184	0.499999711	0.477818069	0.480416595	0.489799361	0.488377903	0.452816915	0.431577634	0.397090957	0.409878135	0.425126632	0.461675995	0.427997477	0.40653774	0.398346875	0.460728839	0.403468564	0.418476032	0.456786237	0.44384914	0.461788382	0.487813319	0.458690836	0.453868339	0.447983521	0.432060527	0.45289366	0.440059573	0.452836266	0.456827028	0.45770235	0.457739783	0.464480721	0.435779172	0.457714771	0.468199381	0.448414322	0.435692402	0.434370498
ScoHet5_107_8582873	0.499999795	0.550959363	0.542385773	0.541442605	0.563113576	0.57810745	0.583378325	0.611164465	0.581336072	0.574804999	0.563136581	0.510864988	0.488641216	0.499999654	0.510412864	0.511358339	0.464455569	0.441274932	0.410791352	0.407661912	0.423393407	0.451232512	0.424920525	0.40048484	0.374626978	0.472287911	0.408307859	0.424459928	0.466029433	0.452758756	0.473056966	0.487188894	0.44045344	0.449248528	0.426153032	0.412409668	0.45057369	0.433904699	0.43543634	0.423761636	0.444971066	0.453886084	0.450504028	0.432897234	0.452778267	0.477312594	0.456799799	0.443756534	0.443787564
ScoHet5_107_8610447	0.483346649	0.53561141	0.530551683	0.531149287	0.552746505	0.567205836	0.564350969	0.59207395	0.56009845	0.544155534	0.53922087	0.488893484	0.453850769	0.469480031	0.478755636	0.47679025	0.450504028	0.428374514	0.394181239	0.384102261	0.400324732	0.422564342	0.410839282	0.387730944	0.361626793	0.456157661	0.389143333	0.404870461	0.444942656	0.426551259	0.4607784	0.475070757	0.445167978	0.452758756	0.428178348	0.416960132	0.453903569	0.438551192	0.439900811	0.438234767	0.457664496	0.45681352	0.464455569	0.443818303	0.466789577	0.489586436	0.470080877	0.457664496	0.457677209
ScoHet5_107_8814046	0.499999788	0.549684059	0.542372953	0.531800096	0.552746505	0.567205836	0.563032359	0.615402367	0.561491806	0.556181117	0.527678606	0.48889357	0.465278811	0.479197908	0.489134765	0.488101574	0.424942806	0.403932853	0.382513069	0.381869523	0.389840478	0.432048958	0.39189296	0.372235308	0.341071525	0.427690338	0.386806789	0.418190022	0.455814075	0.451656014	0.449248528	0.46362902	0.416960132	0.450480593	0.401400575	0.401591925	0.443910324	0.428440479	0.422130706	0.419842825	0.439349629	0.447324909	0.447276988	0.419920287	0.43819725	0.460942078	0.443870575	0.430831113	0.430881077
ScoHet5_107_8944636	0.481505558	0.538300926	0.532519151	0.53318404	0.552722529	0.567153856	0.561727515	0.588132174	0.561404735	0.553785752	0.541308242	0.499999579	0.476248638	0.48913548	0.499999489	0.499999648	0.432251611	0.409446584	0.392268628	0.39538103	0.400643614	0.44166777	0.40048484	0.382675783	0.353999764	0.444992287	0.382223041	0.414672915	0.455843894	0.439940845	0.44669053	0.461832718	0.43031608	0.44804014	0.41486823	0.399395661	0.435748341	0.417752135	0.426839942	0.409998261	0.432897234	0.440099006	0.442623142	0.423906138	0.430042324	0.45681352	0.438346152	0.420517791	0.420602684
ScoHet5_107_8964114	0.460259099	0.52696749	0.52269513	0.523204499	0.552770762	0.567257852	0.548714007	0.591295088	0.557409639	0.552722529	0.52557231	0.489586769	0.468845037	0.480789719	0.490002715	0.489586436	0.429860252	0.407794249	0.410658679	0.392860485	0.384037661	0.425327383	0.38608796	0.381180263	0.337016903	0.433314154	0.369921059	0.404236386	0.44160767	0.426712337	0.431354659	0.430042324	0.391559918	0.426551259	0.420902072	0.4064669	0.431632899	0.415331875	0.40975726	0.395145055	0.414819108	0.435779172	0.43432331	0.419920287	0.423761636	0.447276988	0.43470564	0.398665192	0.415021328
ScoHet5_107_8985399	0.426839942	0.532138282	0.513879612	0.51427139	0.525582537	0.540301115	0.523765874	0.587111112	0.527683451	0.524943919	0.499999661	0.47505839	0.475660076	0.46603652	0.477308445	0.488640413	0.420804463	0.386806789	0.392813275	0.387502482	0.378395507	0.423743559	0.38307091	0.370963767	0.343490617	0.425328307	0.352900758	0.399999782	0.436680498	0.41999771	0.41239692	0.429737397	0.403557955	0.408307859	0.390572869	0.390572869	0.399100246	0.391559918	0.403151791	0.390260552	0.40048484	0.414895835	0.412644522	0.407258703	0.401067365	0.431241463	0.398693189	0.396317381	0.418381269
ScoHet5_1661_8685	0.438419825	0.545155386	0.523758266	0.547067362	0.547143926	0.55462444	0.545025998	0.591308533	0.551764105	0.569659593	0.564421519	0.529223605	0.49999937	0.499999347	0.52491308	0.522671696	0.411320303	0.373463195	0.38692111	0.372384385	0.35267715	0.345644525	0.328451266	0.329309998	0.346143323	0.455377911	0.338978246	0.407661912	0.440659168	0.4084396	0.399999783	0.423784827	0.394829793	0.411977203	0.365699502	0.347423117	0.353803296	0.353803296	0.352872916	0.347415722	0.362946187	0.373353801	0.381328335	0.355175773	0.368488418	0.415679011	0.381780278	0.358724826	0.377420952
ScoHet5_1661_99074	0.47505548	0.516655316	0.499999809	0.518488263	0.499999676	0.499999692	0.499999768	0.545166329	0.499999676	0.538188518	0.499999144	0.433692896	0.405809849	0.436532325	0.457041111	0.455099941	0.370268885	0.351728439	0.365366013	0.366778053	0.328062743	0.369899617	0.338857793	0.352464675	0.363307742	0.427121978	0.349883268	0.372560377	0.415719961	0.382656803	0.378418356	0.394195858	0.396803643	0.400562195	0.345280181	0.329587754	0.355576438	0.338556521	0.337577553	0.367153612	0.362576187	0.363475835	0.377988989	0.35680474	0.378415268	0.400475257	0.391782831	0.351355895	0.370014024
ScoHet5_1661_94934	0.433863928	0.499999941	0.499999894	0.499999832	0.522703756	0.536472159	0.533248572	0.533991231	0.523220784	0.520391446	0.512493832	0.51218927	0.488099871	0.488100048	0.499999757	0.475651711	0.418538728	0.420607321	0.413812532	0.412145232	0.395007561	0.393199056	0.367403322	0.382680187	0.391503303	0.460278643	0.394805101	0.429513021	0.476221002	0.446438372	0.443468557	0.47374854	0.457388349	0.447783225	0.413812532	0.397901976	0.418863761	0.41448099	0.420706326	0.395942596	0.427765643	0.426330272	0.42618084	0.391412425	0.4144466	0.44235267	0.434035377	0.427903587	0.41999771
ScoHet5_2204_246334	0.481490742	0.485297771	0.461607611	0.499999667	0.513151987	0.513506915	0.486118638	0.514276157	0.484388826	0.531136997	0.481510913	0.454898098	0.441860596	0.459670659	0.473737253	0.453474183	0.403468564	0.400613916	0.397829497	0.406671807	0.373071293	0.36697352	0.344336757	0.35700305	0.377420952	0.450323577	0.413675296	0.429437414	0.44898735	0.444885414	0.425516143	0.447783225	0.485302918	0.460678705	0.443309242	0.44001277	0.446438372	0.433314154	0.444921133	0.421402089	0.429233102	0.450315496	0.439451096	0.430895062	0.439492872	0.465980195	0.443537224	0.427555738	0.409553788
ScoHet5_2204_169238	0.470635518	0.519221906	0.444643007	0.499999903	0.499999967	0.499999941	0.484379629	0.499999928	0.46878775	0.514282983	0.467784757	0.454657456	0.470611976	0.469730375	0.469730375	0.483876331	0.41462697	0.385247268	0.382461932	0.405114696	0.373734532	0.385609034	0.355941422	0.355173388	0.360945834	0.417865521	0.401473078	0.446643079	0.435819378	0.450195573	0.450195573	0.450195573	0.47505548	0.452739433	0.393509505	0.422758063	0.460180379	0.456772471	0.456772471	0.408923847	0.442707362	0.480022749	0.460160565	0.480020236	0.461675995	0.499999928	0.464375574	0.481496277	0.444837427
ScoHet5_2204_166733	0.403468564	0.499999848	0.475024805	0.523773507	0.499999958	0.499999958	0.499999904	0.521717564	0.480012693	0.464337235	0.480779976	0.481490742	0.463022491	0.481488904	0.480012693	0.479181592	0.414113577	0.437893045	0.447666773	0.425799301	0.372285942	0.363057739	0.356876377	0.376192087	0.400752392	0.429168481	0.382700615	0.409864564	0.42062434	0.406563448	0.389192959	0.410839282	0.450291756	0.429361164	0.36010956	0.36697352	0.38962707	0.379617053	0.379617053	0.340676203	0.352918861	0.348948208	0.348948208	0.373532574	0.347931847	0.405114696	0.35932587	0.378395507	0.340676203
ScoHet5_1927_125054	0.434156204	0.499999879	0.499999932	0.510200312	0.552746505	0.553863851	0.558271982	0.56426361	0.56289618	0.520803005	0.539196044	0.558615108	0.581151037	0.573088202	0.558651526	0.586871234	0.590970196	0.627118441	0.62040131	0.630623467	0.591399284	0.557476623	0.571959602	0.587111112	0.606591382	0.615688246	0.598931945	0.608926835	0.564439031	0.561839718	0.553890205	0.560511229	0.567950676	0.555210527	0.542372953	0.510635048	0.529910027	0.539039155	0.538315076	0.54690712	0.566636636	0.558212573	0.547793785	0.561964284	0.557208768	0.557208768	0.558242356	0.542322237	0.57042203
ScoHet5_1927_458370	0.434299629	0.475646179	0.481491726	0.490198884	0.531154394	0.531816241	0.539039155	0.543158681	0.549402536	0.510412449	0.524931414	0.544081428	0.556088948	0.535485262	0.522673984	0.545090415	0.558651526	0.59474484	0.582180762	0.586624856	0.550725184	0.521703386	0.547240577	0.561491806	0.589609863	0.593154457	0.566152159	0.573582532	0.533203455	0.530524168	0.52124536	0.529905913	0.538323477	0.527727162	0.51041339	0.479191999	0.499999701	0.50961224	0.509431346	0.527717845	0.547793785	0.528765443	0.528776481	0.54520106	0.538289446	0.539030094	0.538281098	0.520381753	0.547761121
ScoHet5_1927_494651	0.451953036	0.488099289	0.490567365	0.499999658	0.520380262	0.520804638	0.528233825	0.530505797	0.534690007	0.499999671	0.511896834	0.532460129	0.543158681	0.522669727	0.510863477	0.532471878	0.53469777	0.562707535	0.562757078	0.56926641	0.525561847	0.499999644	0.523758266	0.535526992	0.561668138	0.573743697	0.540205075	0.544930405	0.511105762	0.510200312	0.499999802	0.510199548	0.518850571	0.509256879	0.489365044	0.457689675	0.479205182	0.489799742	0.490003264	0.50980044	0.530519471	0.510199472	0.51997172	0.536881622	0.52932481	0.52932481	0.529897445	0.510633553	0.539779563
ScoHet5_944_18234108	0.407394328	0.454745829	0.448960746	0.443547162	0.499999788	0.499999721	0.486494224	0.499999745	0.482173013	0.440259834	0.463226184	0.499999583	0.49999938	0.461909761	0.463269168	0.481516526	0.499999332	0.542904735	0.587030746	0.568863967	0.519951053	0.466840486	0.518484282	0.539623499	0.520790931	0.561433757	0.563547524	0.572065787	0.51721691	0.535485262	0.499999425	0.539566041	0.552821323	0.554647002	0.539662086	0.538171857	0.542826455	0.563226382	0.5658352	0.610857443	0.623651086	0.57171744	0.591381929	0.595713798	0.591381929	0.585625753	0.574104344	0.604812064	0.623218436
ScoHet5_944_18214390	0.411304554	0.471476009	0.465178713	0.462665258	0.538300926	0.540342756	0.512189845	0.537334168	0.531114615	0.473040193	0.499999462	0.528471032	0.529305154	0.484394514	0.484393522	0.515135861	0.516642687	0.550999233	0.589652205	0.574326715	0.534283126	0.499999559	0.533168262	0.533158748	0.570169795	0.586917895	0.583403691	0.594972595	0.542576555	0.558051103	0.530189751	0.563170733	0.576180321	0.574024973	0.567545609	0.56541841	0.567083421	0.58284739	0.600932278	0.623411502	0.634124457	0.587589567	0.580610098	0.583392336	0.578232378	0.573846384	0.565076324	0.538105386	0.60141704
ScoHet5_944_18099373	0.427353834	0.467456884	0.473241496	0.481151986	0.539048423	0.551673517	0.527219856	0.546009882	0.542271893	0.50925685	0.520803005	0.538281098	0.537584247	0.520374698	0.509996202	0.529914397	0.532483656	0.559939492	0.584753664	0.573088202	0.536388443	0.521701473	0.533956055	0.534720631	0.547318845	0.572095885	0.557443091	0.564615965	0.529344351	0.528244069	0.519587565	0.518846503	0.531810939	0.529336479	0.522184996	0.499999732	0.509995855	0.519581736	0.532471878	0.54957507	0.549612823	0.528227089	0.50980076	0.526269953	0.50925685	0.50925685	0.499999778	0.489586769	0.528237313
ScoHet5_944_18081508	0.413112873	0.457575769	0.448444106	0.464407284	0.509431622	0.519978026	0.499999752	0.517841432	0.509996552	0.491072883	0.489798801	0.509088686	0.518166877	0.499999775	0.490568267	0.519585185	0.521243811	0.546077931	0.567810907	0.559979133	0.512187696	0.499999757	0.523213628	0.534728174	0.558983888	0.583801947	0.557476623	0.563088187	0.528787497	0.528244069	0.519587565	0.519207631	0.533209761	0.530524168	0.52321141	0.4999996	0.520374698	0.529905913	0.544096073	0.560442547	0.561727515	0.547712261	0.539030094	0.552274471	0.536896253	0.536896253	0.52823057	0.520380262	0.555090229
ScoHet5_944_18068645	0.415747803	0.458475457	0.450972627	0.457828887	0.508926551	0.518166877	0.507935324	0.516382353	0.508926337	0.484382476	0.491072883	0.516382353	0.524557084	0.508769668	0.499999702	0.517529245	0.518847401	0.542234523	0.550622975	0.556028083	0.521243811	0.509612479	0.520383052	0.533190607	0.551762965	0.564572378	0.554943356	0.558724455	0.527720882	0.527217025	0.518848535	0.518496777	0.519585185	0.527717845	0.510412864	0.490002715	0.509088028	0.51816142	0.52876195	0.547696197	0.538281098	0.52720241	0.518498657	0.533240535	0.51783981	0.518163161	0.508926124	0.499999735	0.534968117
ScoHet5_944_17860146	0.439912269	0.478280347	0.466148726	0.474180278	0.527225693	0.536925628	0.524166177	0.533250216	0.527219856	0.499999825	0.509089155	0.532709058	0.542210769	0.525816867	0.516937188	0.534985794	0.528780208	0.549593818	0.560058598	0.565581664	0.532501475	0.539048423	0.5311693	0.531159283	0.56202977	0.573668686	0.563072797	0.570200286	0.537607837	0.536910922	0.519212025	0.518846503	0.519978026	0.528244069	0.51063459	0.489798525	0.509256376	0.518498657	0.529328624	0.54864373	0.539039155	0.52770836	0.519208818	0.53438219	0.518847401	0.519208818	0.509431073	0.499999707	0.536896253
ScoHet5_944_17829787	0.383184955	0.435382415	0.432650855	0.441221059	0.491073084	0.499999871	0.492064474	0.499999861	0.491229807	0.469287504	0.473727167	0.499999727	0.499999774	0.491668133	0.483345415	0.499999744	0.490742834	0.519580442	0.524322476	0.510633106	0.479619193	0.481834425	0.480413194	0.489587046	0.509613451	0.529944133	0.509996604	0.510634131	0.491073084	0.491073077	0.481151082	0.472794167	0.471223096	0.481834425	0.458556905	0.440627278	0.463147066	0.472794167	0.480794024	0.499999762	0.490387237	0.481838853	0.471237559	0.491380955	0.472291135	0.472291135	0.462454591	0.458603089	0.499999658
ScoHet5_944_17776668	0.380274855	0.434035377	0.431555303	0.43822944	0.490568267	0.499999758	0.491667979	0.499999777	0.490568504	0.46729518	0.47176233	0.49999981	0.508472815	0.491073475	0.482773219	0.499999804	0.499999726	0.520795585	0.524922236	0.533171511	0.499999646	0.509088686	0.499999789	0.51086436	0.529360146	0.529364176	0.519975446	0.522183174	0.499999797	0.499999675	0.490198844	0.481837888	0.470085187	0.490910835	0.479194954	0.460190377	0.482161904	0.490911259	0.499999714	0.528223839	0.50961224	0.499999749	0.490743057	0.508331526	0.490743057	0.48150184	0.481837888	0.470674618	0.50892612
ScoHet5_944_17599711	0.383512692	0.412825465	0.414868091	0.421210818	0.471769043	0.480790684	0.475041156	0.483065067	0.471779018	0.452634898	0.45481141	0.483346649	0.491667967	0.474194414	0.466773622	0.482772409	0.491380781	0.509611664	0.511356713	0.519969159	0.490386986	0.508769866	0.490742595	0.499999619	0.526285171	0.526287621	0.517842362	0.519585185	0.499999698	0.499999812	0.491229628	0.483619039	0.47326577	0.491804364	0.471223096	0.45397559	0.475049393	0.483619039	0.491380933	0.508472461	0.499999834	0.483619521	0.473739669	0.492064604	0.466768695	0.466768695	0.457858615	0.444980507	0.483064498
ScoHet5_944_17279533	0.411228037	0.423393407	0.431597741	0.439307476	0.490743034	0.490568267	0.476222616	0.47659437	0.472297363	0.453363688	0.455604918	0.483619039	0.499999779	0.483619521	0.475452244	0.491804519	0.499999774	0.518843347	0.51110484	0.509800122	0.490910852	0.508331675	0.491229448	0.490568267	0.516659759	0.508619546	0.516937772	0.51784306	0.499999848	0.499999804	0.491667808	0.483882679	0.483616232	0.49218827	0.481151082	0.462423223	0.475455893	0.483882679	0.491526964	0.508331379	0.499999859	0.483883136	0.474189706	0.492188556	0.468334168	0.468334168	0.467835691	0.456382927	0.491936656
ScoHet5_944_17163680	0.411228037	0.443663214	0.43793711	0.447802622	0.490742834	0.490568254	0.476221002	0.476592699	0.472294147	0.443974038	0.444932991	0.474624661	0.491526792	0.483347156	0.475045277	0.491526813	0.499999698	0.519579372	0.511620554	0.510199548	0.490568034	0.508618962	0.49091065	0.490198844	0.517233448	0.50892739	0.51753076	0.518502428	0.4999998	0.499999739	0.491380773	0.483346649	0.474613741	0.483880043	0.470663018	0.451338272	0.466226303	0.475045277	0.482472405	0.49999966	0.491073276	0.475047236	0.46504327	0.484136966	0.45984334	0.45984334	0.466773622	0.446873252	0.483617884
ScoHet5_944_16938086	0.411228037	0.443663214	0.44762756	0.452335521	0.499999759	0.490003002	0.475041156	0.467827384	0.472294147	0.443974038	0.446831822	0.466216	0.483617381	0.491229976	0.482473274	0.499999859	0.508926337	0.531119436	0.524919277	0.521692667	0.499999757	0.518164164	0.499999854	0.499999559	0.499999833	0.499999825	0.509088719	0.509996604	0.491380773	0.491380781	0.491380773	0.475045277	0.464407284	0.466200589	0.458580033	0.440690923	0.456428105	0.465644933	0.46504327	0.491380933	0.482158894	0.465650554	0.455629285	0.475842596	0.449515006	0.451122929	0.465644933	0.445931615	0.475041156
ScoHet5_944_16920895	0.39722209	0.444885414	0.440036213	0.444048818	0.490003294	0.490198884	0.475448385	0.468334168	0.471779018	0.443099728	0.445909353	0.465644933	0.483345415	0.491073677	0.482161904	0.499999739	0.518163161	0.540535091	0.536342541	0.531772935	0.50980076	0.517840734	0.509431369	0.510199929	0.508770678	0.509432182	0.517842362	0.518849436	0.499999698	0.499999834	0.508769866	0.491527141	0.47326577	0.483063186	0.468854945	0.448414322	0.464451445	0.473744712	0.473276579	0.499999737	0.490911046	0.473747324	0.463794081	0.483618354	0.458531403	0.45984334	0.466221054	0.446873252	0.475448385
ScoHet5_944_16125623	0.373731781	0.4144466	0.416299532	0.407628036	0.443940668	0.445084161	0.437111235	0.447783225	0.42851503	0.404208046	0.412107392	0.43924752	0.450291756	0.456394212	0.447783225	0.465025634	0.481834425	0.499999637	0.487812874	0.488642659	0.470076737	0.481833671	0.471212133	0.468850113	0.499999924	0.480781126	0.4999998	0.499999724	0.475032908	0.490742834	0.490386989	0.472297363	0.481499137	0.482771186	0.459389819	0.459400586	0.473279168	0.482472405	0.490743057	0.509256376	0.499999832	0.482161221	0.472287911	0.483880513	0.466200589	0.46729518	0.474187444	0.455592804	0.483616728
ScoHet5_944_15918791	0.34229103	0.410115982	0.411402359	0.403538132	0.453868339	0.443787564	0.435876664	0.455580473	0.426898845	0.409331646	0.418262158	0.444909249	0.45477217	0.462423223	0.452254746	0.471758888	0.49000268	0.499999685	0.486852202	0.487508561	0.466776783	0.49019835	0.479189042	0.466783267	0.510414523	0.478741288	0.509801478	0.520387322	0.491072695	0.510200602	0.509996904	0.490003264	0.499999746	0.499999785	0.465263335	0.47679025	0.490568504	0.499999726	0.509431093	0.519584104	0.509996904	0.490911058	0.481497282	0.483061286	0.473727167	0.47372472	0.482770414	0.464381865	0.491804072
ScoHet5_944_15686889	0.361984804	0.424459928	0.422564342	0.4036764	0.453886084	0.455858651	0.435913929	0.444932991	0.425529036	0.399060303	0.406786432	0.435950896	0.444885414	0.451373233	0.440722792	0.461701556	0.479617716	0.489135076	0.473069455	0.474440622	0.454843994	0.489798801	0.478288986	0.465263335	0.499999818	0.478282025	0.499999823	0.51041339	0.4824681	0.489799112	0.499999654	0.480028926	0.49999978	0.509612774	0.463601389	0.464464037	0.480794024	0.490568489	0.499999735	0.499999682	0.499999819	0.48150079	0.472278662	0.482770414	0.46376018	0.465611997	0.47461585	0.455556129	0.483615085
ScoHet5_944_15568192	0.340165305	0.398177489	0.401727784	0.3978509	0.439522792	0.440627278	0.4295036	0.439217501	0.420226172	0.402590324	0.410436062	0.43819725	0.438132931	0.452319502	0.444980507	0.452254746	0.469484496	0.488894683	0.471564137	0.449426532	0.43432331	0.451338272	0.447253023	0.431522356	0.467480491	0.468815231	0.469475357	0.479616473	0.455580473	0.459421904	0.468860017	0.439692953	0.458591672	0.460978661	0.434370498	0.434417676	0.450517913	0.461743733	0.470101833	0.479624633	0.455903183	0.439692953	0.429842809	0.444980507	0.423167118	0.425852682	0.433747273	0.431079231	0.45481141
ScoHet5_944_15453875	0.353213106	0.407122073	0.410505133	0.405187035	0.448436411	0.449418579	0.43819725	0.447802622	0.429947308	0.411258691	0.420150233	0.446914322	0.446873252	0.461760564	0.454045539	0.46172686	0.479623149	0.499999634	0.48650014	0.45182423	0.439488324	0.45398973	0.450348818	0.433050598	0.469457045	0.470639534	0.471223096	0.480788534	0.456360152	0.451390548	0.469493622	0.441991927	0.458603089	0.460229788	0.442656557	0.442689619	0.456020394	0.467562346	0.476810837	0.466846934	0.440138049	0.432011732	0.421100659	0.439692953	0.415771671	0.424622887	0.427323118	0.422595233	0.449499722
ScoHet5_944_15351505	0.352590842	0.406984144	0.407177361	0.403342455	0.445112099	0.446213613	0.428322289	0.43819725	0.418756176	0.401048683	0.4088178	0.437145692	0.437076882	0.451425298	0.442982957	0.451355653	0.468860017	0.48864276	0.472343575	0.438723726	0.429631058	0.444909249	0.440563052	0.422287206	0.460140864	0.460130847	0.461692991	0.471215852	0.447725198	0.451355653	0.46021011	0.432554014	0.460969438	0.46171849	0.442623142	0.441347776	0.45599126	0.46755072	0.477329459	0.467544772	0.441420097	0.433351551	0.422595233	0.440786021	0.417241048	0.423167118	0.425790303	0.424049073	0.450443324
ScoHet5_944_15346055	0.353213106	0.407122073	0.398500091	0.394656291	0.437167461	0.438346152	0.427159207	0.437179839	0.417327359	0.399603179	0.407272705	0.436097863	0.436024627	0.450517913	0.443010223	0.450443324	0.468215394	0.488379853	0.47157462	0.437338037	0.437047823	0.452270881	0.448348198	0.43010228	0.468172338	0.469452542	0.470085187	0.480023906	0.455592804	0.46172686	0.470093625	0.440880044	0.457739783	0.459432451	0.441347776	0.452855378	0.466126568	0.477833258	0.488643233	0.478766969	0.453956245	0.445306363	0.434650105	0.451425298	0.428626957	0.434942911	0.438565649	0.435908478	0.46100588
ScoHet5_944_14284388	0.319441399	0.356899653	0.357767237	0.360759417	0.408044294	0.409431902	0.400565215	0.411676122	0.384792261	0.379617053	0.380467724	0.410378858	0.41549239	0.432053836	0.423786018	0.422397486	0.455604918	0.471241075	0.466078312	0.448480191	0.434745634	0.440207263	0.436972916	0.433578048	0.453905006	0.463719178	0.457080453	0.472776752	0.451078034	0.456371464	0.471769043	0.444073935	0.456854159	0.451390548	0.433050598	0.443940668	0.46028826	0.4706942	0.468884582	0.470690203	0.447419998	0.442020784	0.429999111	0.447821781	0.427265547	0.431972174	0.437248005	0.428571136	0.434942911
ScoHet5_944_13560385	0.332453113	0.366687803	0.365774477	0.350330027	0.395751629	0.397571685	0.385479757	0.403468564	0.368488418	0.368217327	0.367494153	0.392759931	0.401557479	0.417498648	0.407744709	0.405694964	0.455932655	0.476808414	0.457625792	0.449476756	0.447324909	0.442901139	0.450367876	0.446265337	0.478290843	0.489364612	0.470085187	0.479617716	0.457799024	0.463773792	0.480416595	0.440848858	0.452874644	0.4462912	0.442656557	0.453921242	0.479209458	0.489800078	0.489135958	0.489587785	0.468215394	0.4706942	0.4602395	0.473739669	0.453197961	0.454837541	0.464432607	0.439591029	0.442955834
ScoHet5_944_13292760	0.359001555	0.377799534	0.360836711	0.365944025	0.410117317	0.411756228	0.395889124	0.41694561	0.384309762	0.382260227	0.383625078	0.40662928	0.404831238	0.429999111	0.420376613	0.4186751	0.468210131	0.499999506	0.487509023	0.477325302	0.469475357	0.453122781	0.460180379	0.458580033	0.489364612	0.489133284	0.480413194	0.480021399	0.457799024	0.472284901	0.490003002	0.451408049	0.463638275	0.446265337	0.439940845	0.45171961	0.479206765	0.479625868	0.489366449	0.479624633	0.478301308	0.471244551	0.460229788	0.48150184	0.4602395	0.480792838	0.471775547	0.446265337	0.447396412
ScoHet5_944_13146096	0.410917915	0.418093514	0.396365122	0.38819011	0.423834186	0.423761636	0.40629201	0.425737779	0.390063588	0.383817675	0.389491015	0.406405161	0.395579303	0.429895254	0.420226172	0.401146341	0.434417676	0.466815084	0.44804014	0.440020229	0.436926634	0.43470564	0.43938456	0.434370498	0.476231029	0.488099871	0.467503994	0.457664496	0.454759087	0.463096094	0.480023906	0.439591029	0.452816915	0.443879679	0.428308423	0.439940845	0.469502736	0.459432451	0.478301308	0.470670828	0.468193903	0.480418918	0.470089319	0.472785559	0.470093625	0.480790684	0.481153079	0.45681352	0.458591672
ScoHet5_944_13095265	0.396754027	0.400182388	0.369444198	0.369712171	0.405893793	0.407661912	0.38466162	0.413721189	0.38584441	0.388477533	0.385185263	0.402958794	0.404467545	0.427082479	0.41706666	0.408704357	0.455873596	0.47625125	0.457558857	0.448096179	0.443756534	0.439419208	0.446109292	0.439940845	0.47374854	0.488099495	0.466789577	0.468172338	0.455543776	0.460951146	0.478754145	0.437127796	0.44669053	0.439940845	0.423022129	0.43543634	0.468220861	0.469489165	0.478299664	0.468860017	0.468188612	0.479623149	0.469480031	0.481499137	0.468204658	0.489587046	0.489799426	0.464472264	0.466808817
ScoHet5_944_12935780	0.399790298	0.421730749	0.389690361	0.398134005	0.439591029	0.431079231	0.407396134	0.427266974	0.40835767	0.419372603	0.416866338	0.423786018	0.423672357	0.445074821	0.436134206	0.418391804	0.452287188	0.480794993	0.454941185	0.438456348	0.433535454	0.447744691	0.442818608	0.439556984	0.470068274	0.490002154	0.464401013	0.465007927	0.46044233	0.456371464	0.471769043	0.447841082	0.425594815	0.441875231	0.425462749	0.435822522	0.464451445	0.466221054	0.473276579	0.465049258	0.445931615	0.466226303	0.456394212	0.459201972	0.455641522	0.465639535	0.474626748	0.452303265	0.453197961
ScoHet5_944_12773124	0.402261006	0.419909175	0.387531833	0.388388622	0.432999774	0.435692402	0.409531496	0.438165154	0.410750097	0.413931827	0.410436062	0.425852682	0.427051955	0.450480593	0.440786021	0.421581228	0.458580033	0.478760559	0.462736215	0.453921242	0.447253023	0.453107732	0.449336672	0.4450561	0.467480491	0.489133284	0.46168458	0.46238388	0.457779004	0.453122781	0.469480031	0.433705292	0.430042324	0.435779172	0.420517791	0.431522356	0.461752042	0.463125317	0.470674618	0.46172686	0.440659168	0.463132514	0.452270881	0.456371464	0.452287188	0.471769043	0.472291135	0.447348868	0.448436411
ScoHet5_944_12731523	0.404812165	0.41999771	0.387724569	0.386897532	0.431687665	0.434464472	0.408253938	0.425966558	0.39999972	0.414095468	0.410646188	0.427265547	0.429597703	0.452351475	0.443010223	0.42450082	0.460219847	0.470101833	0.451761669	0.444001274	0.438271962	0.453137988	0.450348818	0.44623962	0.468172338	0.489364612	0.453961588	0.46374654	0.459158252	0.45481141	0.470670828	0.437214064	0.435822522	0.441845932	0.426898845	0.437087779	0.464445231	0.465049258	0.472294147	0.454850669	0.434824994	0.45487666	0.443998207	0.449515006	0.445004263	0.464426183	0.463800747	0.438419825	0.439659021
ScoHet5_944_11942854	0.413536614	0.426330272	0.391170565	0.383005127	0.428700435	0.430162136	0.403468564	0.417180543	0.384972714	0.411350275	0.40739196	0.424743818	0.427212408	0.450536622	0.440880044	0.431225593	0.468869905	0.47010617	0.452874644	0.446342492	0.440659168	0.472785559	0.471219379	0.468860017	0.478750936	0.499999691	0.47228167	0.490910826	0.484134935	0.482471097	0.499999778	0.465055067	0.467533116	0.480418918	0.456827028	0.467527402	0.490743503	0.491229976	0.490743281	0.463800747	0.443972695	0.466226303	0.456394212	0.459201972	0.455641522	0.465639535	0.474626748	0.452303265	0.453197961
ScoHet5_944_10440088	0.413536614	0.426330272	0.400582622	0.394656291	0.445167978	0.446265337	0.418465553	0.430870801	0.40182634	0.424907803	0.42310139	0.438293335	0.43822944	0.452367651	0.443037205	0.436024627	0.480028926	0.490387499	0.467527402	0.4602395	0.453961588	0.483062429	0.481497282	0.480026415	0.49999978	0.51020136	0.481499137	0.499999855	0.49230846	0.491526813	0.509088486	0.475452244	0.480027774	0.490911046	0.470085187	0.480026415	0.499999776	0.499999785	0.49999966	0.474624661	0.466200589	0.484624599	0.475448385	0.476951479	0.475043105	0.483881596	0.484137392	0.473271177	0.473739669
ScoHet5_944_9497866	0.434784591	0.443663214	0.407398547	0.403593577	0.437167461	0.438346152	0.412740528	0.424961292	0.396344197	0.419372603	0.416866338	0.432013159	0.434083793	0.457154831	0.448699467	0.440235608	0.48150079	0.482160503	0.468860017	0.461735184	0.455568329	0.491526623	0.482769015	0.481499137	0.489798493	0.499999881	0.473263151	0.491526494	0.485511683	0.484135337	0.499999698	0.469301476	0.472284901	0.483063186	0.463096094	0.47228167	0.491936777	0.492308694	0.491936656	0.468334168	0.460449988	0.478283287	0.470202636	0.471870831	0.469756864	0.477962414	0.485513389	0.467818881	0.468330102
ScoHet5_944_9012545	0.407240395	0.420085848	0.38791557	0.38406887	0.425660229	0.427021429	0.402947037	0.415644452	0.385876781	0.410291543	0.406517511	0.422578991	0.424907803	0.44604161	0.437248005	0.4284225	0.470678629	0.471779018	0.455917816	0.449499722	0.443896174	0.482158894	0.472776752	0.470670828	0.478292464	0.489586106	0.462423223	0.482156387	0.477293793	0.475039172	0.491073276	0.459859567	0.460987683	0.473271177	0.460969438	0.470670828	0.491230174	0.491936797	0.491526964	0.475045277	0.458512739	0.477302295	0.467827384	0.469760287	0.468334168	0.469298037	0.484384789	0.465037457	0.465639535
ScoHet5_944_7752372	0.407081891	0.409011394	0.376706092	0.389379907	0.429790307	0.431030088	0.396083988	0.40886546	0.378868961	0.403779717	0.399197551	0.415568707	0.415415868	0.438293335	0.429691074	0.418317877	0.460219847	0.463125317	0.44623962	0.440754356	0.433492667	0.472782561	0.463081435	0.460200139	0.467492255	0.479189042	0.45223837	0.47175561	0.461047466	0.467290708	0.482469598	0.452647968	0.460978661	0.473268557	0.460960394	0.470666812	0.491381117	0.491804472	0.491526976	0.475448385	0.458503492	0.477300789	0.467823047	0.469294568	0.468330102	0.469753633	0.484623693	0.465623058	0.466205678
ScoHet5_944_6172475	0.391339072	0.402089081	0.3863083	0.388843383	0.439488324	0.441727511	0.412391748	0.416630077	0.388661315	0.408488795	0.406063198	0.419652649	0.412391748	0.427159207	0.416866338	0.409331646	0.450367876	0.454785381	0.435648576	0.42968444	0.421293894	0.462407485	0.453062036	0.450348818	0.444885414	0.468156177	0.443819015	0.46238388	0.452555622	0.459140659	0.47372212	0.443930092	0.458568578	0.471223096	0.469470882	0.480022749	0.499999702	0.499999739	0.499999866	0.491667828	0.46673982	0.476948467	0.4672861	0.469746969	0.467814526	0.453313983	0.468810334	0.456325762	0.457080453
ScoHet5_944_5987113	0.388435316	0.399999916	0.376564521	0.380247159	0.438271962	0.449357116	0.419512373	0.423499805	0.397417848	0.415183654	0.413536614	0.437076882	0.429456367	0.444980507	0.434824994	0.426943776	0.470080877	0.472779756	0.456786237	0.44939807	0.43938456	0.480788534	0.471208601	0.469470882	0.466763961	0.489364245	0.462391711	0.480785419	0.467797639	0.475436795	0.491229268	0.460449988	0.479196337	0.499999744	0.480411952	0.49056802	0.508195207	0.507935324	0.508195353	0.491667828	0.475438807	0.485300011	0.476215964	0.477958701	0.476587985	0.468806486	0.469746969	0.457779004	0.458484766
ScoHet5_944_5968686	0.391339072	0.402089081	0.396173797	0.388843383	0.439488324	0.441727511	0.412391748	0.416630077	0.388661315	0.400489847	0.404344645	0.428322289	0.420884994	0.436024627	0.425795254	0.407724671	0.449377722	0.454785381	0.435648576	0.42968444	0.430881077	0.471758888	0.452173147	0.450348818	0.443663214	0.457613886	0.443819015	0.46238388	0.452555622	0.459140659	0.47372212	0.451855258	0.468193903	0.48114999	0.470655199	0.480787568	0.491804519	0.492064474	0.491804376	0.483343657	0.467281626	0.470635518	0.460434496	0.463316103	0.461648803	0.453313983	0.462218566	0.449413076	0.450259815
ScoHet5_944_5285958	0.385382334	0.387037848	0.371608308	0.377933967	0.428230214	0.430881077	0.402225984	0.40398094	0.388477533	0.413766367	0.405947635	0.420884994	0.410792017	0.428322289	0.418168638	0.409230605	0.442790823	0.446769225	0.436886081	0.430931018	0.413349737	0.462399674	0.444789195	0.44166777	0.429613282	0.466751108	0.438159792	0.458522169	0.449395876	0.45776889	0.463073992	0.441141337	0.455858651	0.470658998	0.459368409	0.470072425	0.491380781	0.491667828	0.49138061	0.482468765	0.465600917	0.469287504	0.458475457	0.461635099	0.459810446	0.451048167	0.460434496	0.44674839	0.447686232
ScoHet5_944_5086896	0.407240395	0.406157522	0.389690361	0.393048147	0.434824994	0.435913929	0.418093514	0.408958345	0.399736463	0.427219551	0.419652649	0.436176753	0.420553684	0.450371021	0.440319845	0.429597703	0.46311793	0.463132514	0.454941185	0.458626072	0.444885414	0.491229628	0.473257742	0.471226618	0.465263335	0.489364691	0.458591672	0.480414272	0.467290708	0.474618143	0.481835397	0.449548775	0.468864838	0.481153984	0.458580033	0.468860017	0.49107365	0.491804664	0.491380933	0.474624661	0.459175803	0.470211965	0.460465444	0.464373045	0.463333256	0.457284205	0.471064716	0.45186938	0.452634898
ScoHet5_944_4801052	0.415747803	0.421649402	0.396672259	0.397993094	0.43362069	0.434745634	0.418025536	0.40886546	0.399603179	0.426054927	0.418243534	0.434120136	0.418025536	0.450355105	0.440291707	0.429550826	0.463110721	0.463125317	0.456827028	0.450443324	0.439096204	0.483343657	0.465001924	0.462415247	0.466783267	0.489798228	0.459411167	0.480788534	0.47544066	0.47461585	0.481834425	0.449531984	0.458591672	0.471769043	0.458568578	0.468854945	0.490743509	0.491526964	0.491073472	0.473739669	0.457808943	0.469301476	0.459184476	0.462790449	0.461069361	0.454734896	0.469298037	0.448627185	0.449498158
ScoHet5_944_4494150	0.402261006	0.410839282	0.392824709	0.394336244	0.420074075	0.430980568	0.415338918	0.40588174	0.399469061	0.424800024	0.416706621	0.426054927	0.410026424	0.442200049	0.431931222	0.420950727	0.463103315	0.464413512	0.459400586	0.453152985	0.430517312	0.466744591	0.456302974	0.45477217	0.457651981	0.480407317	0.453107732	0.472272418	0.4672861	0.465617437	0.481499137	0.447802622	0.469484496	0.481499984	0.460190377	0.460960394	0.482161904	0.483617884	0.482772409	0.466205678	0.451063129	0.462796441	0.452608514	0.45666215	0.453338875	0.447251022	0.454058953	0.431807299	0.43296556
ScoHet5_944_4489093	0.399578138	0.408883651	0.390798908	0.396042164	0.432327198	0.442818608	0.424745851	0.415415868	0.409630655	0.435061717	0.428221254	0.443076516	0.424745851	0.457838742	0.447783225	0.437042387	0.47176233	0.481153079	0.468850113	0.46171849	0.440064876	0.483615085	0.464375574	0.461692991	0.478288986	0.499999787	0.470080877	0.49019835	0.48334295	0.482469598	0.490568254	0.455629285	0.479197908	0.490568267	0.469475357	0.470080877	0.490911476	0.491667967	0.491229807	0.474184993	0.458484766	0.469756864	0.459818597	0.463321789	0.460449988	0.454035705	0.461069361	0.43915703	0.440207263
ScoHet5_944_3537762	0.402261006	0.410839282	0.388901222	0.392417929	0.429737397	0.440627278	0.42227505	0.412654118	0.406517511	0.43296556	0.425680014	0.441221059	0.423557534	0.457133633	0.446893825	0.435950896	0.471226618	0.470674618	0.468193903	0.460978661	0.438002787	0.483061286	0.46373962	0.460960394	0.466029433	0.489585778	0.458568578	0.479616473	0.474178028	0.472782561	0.480415519	0.445004263	0.468854945	0.480416595	0.458556905	0.459389819	0.481156853	0.482773219	0.481836155	0.464419958	0.448591008	0.461076557	0.450291756	0.454723922	0.451093083	0.444802964	0.451883337	0.428271777	0.429550826
ScoHet5_944_3520962	0.399146137	0.41973021	0.396173797	0.401146341	0.440595142	0.451267912	0.431723903	0.420884994	0.418093514	0.44298272	0.436902995	0.451063129	0.434958342	0.459826913	0.449464199	0.449430104	0.4824681	0.482156387	0.480785419	0.473257742	0.449361513	0.49193626	0.474166314	0.471752166	0.476778746	0.478744509	0.469470882	0.490198303	0.474607195	0.483342433	0.491072894	0.457091053	0.470655199	0.481497282	0.459357758	0.459357758	0.481836155	0.483062429	0.482468765	0.474178028	0.458465993	0.461054826	0.450259815	0.461040259	0.451048167	0.444740716	0.452595362	0.429361164	0.422151481
ScoHet5_944_3133116	0.399146137	0.429361164	0.416254852	0.420074075	0.460180379	0.470651177	0.448572703	0.438100473	0.435876664	0.451048167	0.445797783	0.459158252	0.433900816	0.459175803	0.450291756	0.457788943	0.4824681	0.482156387	0.480785419	0.473257742	0.449361513	0.499999876	0.474166314	0.471212133	0.465232735	0.478744509	0.468840194	0.490198303	0.474607195	0.483342433	0.491072894	0.457091053	0.470655199	0.481497282	0.459357758	0.459357758	0.481836155	0.483062429	0.482468765	0.474178028	0.45776889	0.453326504	0.443006332	0.453301582	0.44298272	0.436946545	0.444782299	0.412214247	0.415183654
ScoHet5_944_2705324	0.391339072	0.412497736	0.400147457	0.408044294	0.443870575	0.453933347	0.4339744	0.423557534	0.420950727	0.437941218	0.431682036	0.446452559	0.431355251	0.454745829	0.445668935	0.452595362	0.47544066	0.475035054	0.473254948	0.466744591	0.443819423	0.492188196	0.467267903	0.46374654	0.466763961	0.470055489	0.460951146	0.481496277	0.459140659	0.47544066	0.482468765	0.442150451	0.481497282	0.491229445	0.471212133	0.471752166	0.491526976	0.492064472	0.491804376	0.483880043	0.468802814	0.470635518	0.461648803	0.470629749	0.461641883	0.455371231	0.462784427	0.433937741	0.436048229
ScoHet5_944_2679348	0.399757204	0.435060822	0.409263944	0.413767747	0.455873596	0.467503994	0.46021011	0.440722792	0.458591672	0.47228167	0.468845037	0.481835397	0.463766905	0.491073472	0.482471097	0.490910835	0.499999797	0.499999832	0.470072425	0.463096094	0.473252329	0.525390339	0.499999822	0.479194954	0.475052333	0.499999894	0.489134672	0.510412961	0.499999847	0.50925685	0.519974286	0.480792838	0.480022749	0.499999711	0.479191999	0.479615004	0.499999762	0.499999834	0.499999856	0.491073077	0.474175739	0.475838976	0.466749514	0.475835353	0.466190247	0.457799024	0.466200589	0.438068059	0.43915703
ScoHet5_944_2001501	0.399440614	0.419448539	0.400268029	0.401426177	0.437076882	0.446810948	0.434083793	0.416918812	0.422458206	0.446489267	0.441168042	0.454756901	0.438957876	0.461682892	0.452661193	0.449498158	0.482471097	0.482160503	0.480790684	0.473271177	0.450243861	0.492064342	0.474609338	0.471765605	0.488377383	0.489798228	0.468860017	0.490198615	0.484134935	0.483063186	0.490911058	0.45641689	0.472284901	0.482471097	0.463096094	0.463103315	0.482775807	0.483619039	0.483346111	0.4762244	0.462778292	0.463871224	0.454058953	0.457880118	0.454745829	0.448795057	0.456689886	0.43608046	0.431468987
ScoHet5_944_1542675	0.394361755	0.415965439	0.404906407	0.389569212	0.428170491	0.436937924	0.416630077	0.381604062	0.404208046	0.420432439	0.422151481	0.45262178	0.428214304	0.461069361	0.45186938	0.435913929	0.471223096	0.473732212	0.470658998	0.464401013	0.450195573	0.492064227	0.466720392	0.464381865	0.488376504	0.469443349	0.460180379	0.479615004	0.475831729	0.474611441	0.472776752	0.458522169	0.471758888	0.482770414	0.46373962	0.465001924	0.475043105	0.475446345	0.483616728	0.467818881	0.461635099	0.457284205	0.447233762	0.450876132	0.44801009	0.442335989	0.449497037	0.428168842	0.437007774
ScoHet5_944_1509333	0.401473078	0.4223571	0.410408339	0.394356419	0.435876664	0.443844749	0.4295036	0.402710147	0.416866338	0.43292674	0.435876664	0.466759193	0.441168042	0.468330102	0.459184476	0.453137988	0.490198844	0.481835397	0.479617716	0.472782561	0.457037581	0.499999771	0.474166314	0.472272418	0.499999714	0.479608314	0.470076737	0.490002432	0.484133921	0.48334295	0.482156387	0.459193311	0.472779756	0.483061876	0.464381865	0.465001924	0.475043105	0.475446345	0.483616728	0.467818881	0.454701829	0.457284205	0.447233762	0.450876132	0.44801009	0.443147278	0.450209453	0.428168842	0.437007774
ScoHet5_944_970430	0.399440614	0.439209064	0.426724715	0.421146175	0.456348647	0.465606359	0.45186938	0.435130177	0.441221059	0.454047351	0.457799024	0.47729811	0.468814014	0.484856314	0.476592699	0.474182737	0.50892633	0.499999839	0.499999797	0.491073276	0.474173316	0.516383983	0.49138044	0.490742616	0.49999963	0.489798186	0.490002971	0.519586476	0.499999901	0.499999864	0.508770063	0.474624661	0.490742813	0.499999744	0.481832698	0.481833671	0.491668088	0.499999659	0.491667967	0.484623317	0.470193284	0.471064716	0.461655582	0.471868405	0.462231466	0.4572755	0.464866392	0.445630112	0.440691385
ScoHet5_944_941756	0.407240395	0.435427295	0.413349737	0.414172833	0.452270881	0.462415247	0.447783225	0.429691074	0.436061201	0.459835055	0.455592804	0.468334168	0.45262178	0.476226023	0.467308688	0.465031451	0.499999768	0.499999757	0.499999788	0.490568504	0.465007927	0.508331859	0.491229268	0.490198844	0.499999647	0.499999857	0.489365758	0.509996604	0.4999998	0.499999781	0.509256625	0.473279168	0.490568267	0.499999804	0.48114999	0.481151082	0.499999736	0.49999975	0.49999981	0.491936656	0.477293793	0.47796493	0.468817846	0.471470722	0.469294568	0.462790449	0.47064145	0.451093083	0.445668935
ScoHet5_559_630166	0.396515531	0.408624904	0.376564521	0.375836262	0.428055999	0.440465873	0.425504825	0.39712336	0.42136637	0.445797783	0.440498417	0.447686232	0.426834655	0.445864842	0.444885414	0.448326085	0.499999757	0.499999694	0.510865837	0.499999819	0.457626667	0.509997331	0.499999754	0.499999691	0.49999961	0.487185341	0.488377011	0.499999768	0.490198088	0.499999823	0.510201088	0.480789719	0.489364978	0.499999852	0.489586023	0.489586106	0.50925685	0.499999744	0.509431622	0.4999998	0.49999992	0.484134495	0.474171028	0.475434947	0.474607195	0.467797639	0.477289629	0.448499524	0.449378786
ScoHet5_559_951553	0.363259733	0.404098875	0.383316841	0.372542437	0.426395453	0.439173696	0.425327383	0.403970229	0.419607489	0.435651091	0.440400621	0.455519147	0.443741071	0.453919102	0.453062036	0.450291756	0.499999857	0.49019783	0.499999812	0.48936434	0.459303797	0.509802056	0.489797646	0.489797646	0.486493256	0.48837494	0.489133284	0.510866505	0.490741954	0.499999849	0.509801815	0.490198303	0.511107192	0.509801815	0.499999848	0.499999872	0.50943165	0.509257359	0.509431937	0.49999989	0.491072347	0.484132911	0.475022693	0.491936014	0.483612277	0.476205777	0.485077715	0.457708555	0.459096569
ScoHet5_559_1076830	0.333333268	0.344977273	0.358047956	0.326119042	0.374131026	0.388086241	0.405595749	0.383809756	0.390985649	0.399999947	0.409677634	0.437969913	0.425386889	0.435802085	0.434625593	0.418093514	0.489133862	0.490386435	0.510635177	0.51020136	0.469443349	0.481144024	0.479184545	0.490001818	0.487504441	0.488891014	0.499999748	0.521255252	0.490741985	0.509257618	0.529356275	0.509801145	0.54518808	0.549727129	0.52171394	0.522192864	0.529340513	0.529344351	0.529348387	0.519214229	0.509257667	0.499999771	0.491229095	0.508195812	0.491526334	0.4836128	0.49230813	0.46497224	0.466159128
ScoHet5_559_1422751	0.437923949	0.43438145	0.429217013	0.424907803	0.458494201	0.467281626	0.454047351	0.43247771	0.443974038	0.456040852	0.459810446	0.478280913	0.463849747	0.485513389	0.477635701	0.468322102	0.508063245	0.515616285	0.508770063	0.491804519	0.475831729	0.499999913	0.483877893	0.475032908	0.480409634	0.473244122	0.482468765	0.491380443	0.486304364	0.485919464	0.492537908	0.463338911	0.483615574	0.491936522	0.474609338	0.466184982	0.477638384	0.477963587	0.477634461	0.464367865	0.459537657	0.460621977	0.452848677	0.456340814	0.452220518	0.453471761	0.455246731	0.436980534	0.432850388
ScoHet5_559_1816893	0.384069202	0.391744994	0.378152488	0.377743086	0.400532165	0.410601294	0.400489847	0.391157204	0.395799947	0.404937388	0.403750854	0.429318671	0.413879902	0.437068533	0.42712397	0.413766367	0.45477217	0.473729764	0.480413194	0.47228167	0.446727471	0.466179889	0.446706388	0.454759087	0.47730647	0.468815231	0.458556905	0.468840194	0.468306242	0.46673982	0.473257742	0.43819725	0.482155681	0.490568254	0.450348818	0.449377722	0.463794081	0.465037457	0.464413512	0.465623058	0.452568858	0.452634898	0.4421006	0.447233762	0.442125633	0.435027429	0.445649557	0.422151481	0.417888476
ScoHet5_559_2795553	0.409409964	0.416068067	0.402164517	0.399603179	0.435913929	0.445842608	0.43296556	0.41549239	0.421081395	0.43608046	0.438100473	0.460465444	0.444802964	0.468334168	0.459193311	0.447744691	0.491073077	0.499999702	0.499999797	0.491229807	0.474609338	0.499999736	0.482768391	0.490910852	0.499999701	0.489798186	0.490002971	0.499999785	0.492308347	0.491804376	0.499999843	0.465639535	0.490568254	0.491073077	0.47175561	0.471758888	0.482473919	0.483346111	0.483063748	0.475840689	0.462212175	0.463338911	0.453338875	0.4572755	0.454047351	0.448026372	0.456050738	0.435027429	0.430390526
ScoHet5_559_3477504	0.411230039	0.439138066	0.423937006	0.419722192	0.454785381	0.464388306	0.449464199	0.431890102	0.438165154	0.451855258	0.456337308	0.468326186	0.452595362	0.476592699	0.467823047	0.457808943	0.491229626	0.491667808	0.490742595	0.482771186	0.466730113	0.507935439	0.483340659	0.482467267	0.499999812	0.489797935	0.490198573	0.50943165	0.499999825	0.499999842	0.508926551	0.475041156	0.490742616	0.499999843	0.481496277	0.481831948	0.491526964	0.491936471	0.491804364	0.483880513	0.469280431	0.471470722	0.461648803	0.464357613	0.462778292	0.456652907	0.463855086	0.443908113	0.437038209
ScoHet5_559_3857239	0.391339072	0.426266402	0.411505158	0.408149373	0.444885414	0.454759087	0.441168042	0.42600427	0.429550826	0.442125633	0.446810948	0.460457793	0.444782299	0.468330102	0.459184476	0.456348647	0.490910852	0.491229628	0.49038674	0.482157996	0.46373962	0.499999875	0.481830227	0.481497282	0.499999672	0.479611035	0.490002715	0.50943165	0.49193624	0.499999787	0.509256879	0.474187444	0.490910826	0.499999815	0.481147997	0.481149086	0.49123	0.491667967	0.491526813	0.483880513	0.47658479	0.471470722	0.461054826	0.471465567	0.462778292	0.456652907	0.464362818	0.444761463	0.437969913
ScoHet5_559_5878876	0.415747803	0.447131693	0.430831113	0.428472227	0.464407284	0.473727167	0.459184476	0.43614482	0.448663402	0.451883337	0.465617437	0.477635701	0.462784427	0.48508201	0.476951479	0.46729518	0.499999698	0.508472619	0.499999797	0.491229807	0.4824681	0.516120183	0.499999764	0.490910852	0.511106476	0.499999881	0.509996248	0.528240576	0.516120183	0.517227765	0.527714615	0.482161904	0.490568267	0.509256599	0.490198615	0.490198844	0.499999742	0.499999776	0.499999827	0.491668133	0.476587985	0.470644483	0.461069361	0.464367865	0.461662324	0.455402408	0.463338911	0.443053219	0.438027255
ScoHet5_559_5905435	0.431263718	0.458475457	0.441637828	0.437145692	0.472782561	0.482156387	0.466200589	0.442175177	0.455617202	0.458512739	0.473263151	0.484623317	0.469287504	0.49242507	0.484383825	0.475037033	0.508618962	0.517227144	0.509612538	0.499999804	0.491380443	0.523783851	0.508619337	0.499999871	0.51110663	0.49999982	0.509996552	0.528780208	0.524164277	0.525816867	0.53688884	0.49999969	0.509612479	0.52823057	0.509996604	0.509800816	0.518159683	0.517225531	0.517527734	0.508618605	0.492064342	0.485300615	0.476589496	0.478588117	0.476948467	0.470199557	0.477635701	0.458503492	0.45186938
ScoHet5_559_6202048	0.433069195	0.459314668	0.441637828	0.436061201	0.472284901	0.481833671	0.465628496	0.441247394	0.454837541	0.457828887	0.472782561	0.484383825	0.468814014	0.492308694	0.484136966	0.474618143	0.508769866	0.517527734	0.50980076	0.499999639	0.491526494	0.523413397	0.508473322	0.499999783	0.510865494	0.499999848	0.50980076	0.528240576	0.523782075	0.524962489	0.535592221	0.499999709	0.509256625	0.527210994	0.509612538	0.509612538	0.517836575	0.516934377	0.517226357	0.508472648	0.492188308	0.485513389	0.476948467	0.478889015	0.477296629	0.470635518	0.477963587	0.459175803	0.45262178
ScoHet5_559_6461603	0.427438858	0.456703777	0.438122009	0.431225593	0.480415519	0.49038674	0.473268557	0.430783374	0.462438925	0.465031451	0.481151082	0.491936471	0.475837229	0.499999809	0.491667967	0.482470266	0.518165124	0.526731094	0.519975446	0.509256625	0.49999983	0.532713502	0.517844882	0.509431369	0.522691053	0.51041382	0.520380262	0.538315076	0.533254953	0.53438219	0.546024035	0.508769668	0.518848535	0.53688884	0.519211011	0.519585185	0.526720276	0.525809684	0.52626228	0.516935682	0.4999998	0.492647664	0.484382859	0.485512398	0.484622786	0.477295284	0.485512811	0.467810365	0.461062028
ScoHet5_559_6685055	0.444849416	0.468815231	0.450310759	0.445975603	0.481499984	0.490910852	0.474620257	0.45033937	0.464426183	0.466763961	0.473732212	0.484623693	0.469290968	0.492425025	0.484384384	0.475444524	0.508472974	0.516935682	0.509431346	0.499999834	0.491526494	0.523413397	0.508473322	0.499999783	0.499999731	0.499999871	0.50980076	0.527724117	0.523413397	0.524962489	0.535592221	0.499999776	0.499999856	0.526264899	0.509256879	0.50925685	0.517524722	0.516652873	0.508472648	0.507935069	0.492537879	0.485720096	0.476950045	0.478890002	0.47729811	0.47063857	0.477963587	0.459826913	0.454058953
ScoHet5_559_6714571	0.431332276	0.458487086	0.439349629	0.437145692	0.47228167	0.481832698	0.466200589	0.442175177	0.455617202	0.458512739	0.473263151	0.484623317	0.468322102	0.492188556	0.483881596	0.466754283	0.508618962	0.508472815	0.509088919	0.499999698	0.491526487	0.515618178	0.50877047	0.499999871	0.489133862	0.480016392	0.490568034	0.508926949	0.507935454	0.508618962	0.526736517	0.491380933	0.499999783	0.517841432	0.499999824	0.499999758	0.508769254	0.508331546	0.516654094	0.50793502	0.492537908	0.485719832	0.476948467	0.478589157	0.477961212	0.471468159	0.478589157	0.461054826	0.455391928
ScoHet5_559_6782758	0.470653281	0.48958545	0.470647371	0.465037457	0.491229626	0.499999875	0.491804364	0.475840689	0.474184993	0.475039172	0.482157286	0.499999727	0.483880513	0.516117389	0.508331546	0.491526813	0.525816867	0.534968117	0.528240576	0.517529245	0.499999824	0.531685579	0.517230594	0.518501385	0.51041339	0.499999848	0.519585185	0.536918179	0.532713502	0.542190588	0.544419087	0.508618395	0.509088719	0.535592221	0.499999824	0.499999711	0.508769254	0.508618395	0.499999744	0.499999762	0.492647625	0.485300615	0.484382859	0.477961212	0.48413595	0.484622786	0.492647708	0.467290708	0.461062028
ScoHet5_559_6966872	0.459614947	0.479609586	0.461675995	0.454863584	0.491380781	0.499999817	0.492064438	0.459851472	0.474189706	0.475842596	0.482771816	0.492308694	0.476950045	0.499999807	0.492064582	0.474620257	0.508769865	0.51816142	0.510199929	0.499999762	0.491229445	0.524162554	0.508770265	0.509431093	0.478292464	0.480784245	0.489366078	0.509996552	0.508331675	0.50892612	0.519206397	0.481505558	0.481153079	0.509256376	0.490198844	0.490198884	0.499999623	0.499999688	0.491526964	0.499999704	0.484855111	0.476597399	0.475842596	0.477963587	0.4762244	0.469298037	0.477300789	0.457828887	0.45189724
ScoHet5_559_7913180	0.470658998	0.499999832	0.478750936	0.470682415	0.50925685	0.518166877	0.499999774	0.466763961	0.482159608	0.475039172	0.482157286	0.492064438	0.476219205	0.499999835	0.491668133	0.482470266	0.499999843	0.509088242	0.499999707	0.490568489	0.482769015	0.524166177	0.499999888	0.499999697	0.467486281	0.470639534	0.48936571	0.510200602	0.508770063	0.509431073	0.520377477	0.480032801	0.479620431	0.509996202	0.48889357	0.488893919	0.499999579	0.499999696	0.490911266	0.499999777	0.483879431	0.475045277	0.474620257	0.476591178	0.474620257	0.467299617	0.475842596	0.445909353	0.449498158
ScoHet5_559_8597607	0.451980785	0.488099871	0.466783267	0.459453673	0.499999675	0.509256879	0.499999812	0.4656341	0.48150184	0.472791358	0.480416595	0.491229779	0.473734621	0.499999737	0.491229779	0.481153079	0.499999682	0.510199548	0.488893919	0.479623149	0.481149086	0.525821585	0.499999724	0.499999685	0.462695836	0.479187495	0.487812874	0.51135775	0.509800491	0.510633106	0.523197365	0.477333613	0.476799338	0.511356566	0.487812682	0.487812874	0.499999286	0.499999578	0.489799759	0.499999574	0.482157996	0.472300376	0.472291135	0.474187444	0.471775547	0.463787179	0.473276579	0.441845932	0.444980507
ScoHet5_559_8995750	0.467852675	0.499999804	0.477812466	0.469502736	0.509431093	0.518501385	0.508472815	0.474187444	0.490743057	0.481837124	0.490198884	0.499999827	0.482471097	0.50876948	0.499999827	0.490568489	0.509800491	0.520374698	0.499999644	0.489799444	0.49056802	0.534387643	0.50943165	0.510633674	0.47505839	0.489585778	0.499999469	0.522682513	0.51958281	0.521237256	0.534690007	0.48864362	0.488378795	0.522673984	0.487812682	0.487812874	0.499999425	0.499999578	0.489799759	0.490387499	0.482157996	0.472300376	0.473271177	0.475041156	0.471775547	0.472791358	0.474189706	0.443947326	0.446873252
ScoHet5_559_9055705	0.420970233	0.464413512	0.444971066	0.440786021	0.490568254	0.499999847	0.491667808	0.457828887	0.472788366	0.463780507	0.470666812	0.491380955	0.473734621	0.499999737	0.491229779	0.481153079	0.509800491	0.519970306	0.499999646	0.490387237	0.490742401	0.525388207	0.50943165	0.510200312	0.47505839	0.489585778	0.499999575	0.521703386	0.519972873	0.521696236	0.547124579	0.511618775	0.488102554	0.523197365	0.499999648	0.499999469	0.511355223	0.510862885	0.499999731	0.509800122	0.491073077	0.481504516	0.481836155	0.483063748	0.481155077	0.472291135	0.482472405	0.452270881	0.454824591
ScoHet5_559_9107998	0.420970233	0.453761701	0.435604739	0.431274124	0.481151986	0.490742616	0.483344884	0.449515006	0.463787179	0.454837541	0.460978661	0.482773821	0.465037457	0.491229976	0.482473274	0.471772315	0.490387242	0.499999701	0.479197908	0.47123385	0.472776752	0.516937772	0.490742595	0.489799361	0.452758756	0.470059798	0.477321141	0.499999802	0.499999735	0.499999559	0.511620092	0.476813227	0.452874644	0.488379325	0.463638275	0.463647286	0.477337764	0.478311764	0.469507393	0.480421243	0.464413512	0.454073396	0.454837541	0.457838742	0.453197961	0.445004263	0.456405449	0.42450082	0.4284225
ScoHet5_559_9962837	0.469783259	0.488892305	0.448326085	0.459474831	0.490387242	0.499999675	0.482472405	0.438293335	0.47011025	0.472297363	0.480028926	0.482473919	0.463794081	0.499999735	0.490568987	0.481155077	0.499999657	0.499999557	0.49999964	0.479625868	0.480415519	0.526731094	0.499999707	0.51110484	0.464455569	0.480018894	0.487813495	0.511357158	0.519206397	0.509995855	0.521694308	0.478313624	0.465316687	0.499999543	0.488893995	0.488894355	0.488381021	0.489136701	0.479628588	0.490387759	0.473271177	0.463161585	0.463139668	0.465644933	0.471782252	0.463800747	0.482162836	0.443998207	0.446914322
ScoHet5_559_10036568	0.484859229	0.499999744	0.46818313	0.468884582	0.499999778	0.50925685	0.491380955	0.447821781	0.480421243	0.481837888	0.490199117	0.491381131	0.473273759	0.499999742	0.490911476	0.480794024	0.499999587	0.499999521	0.499999601	0.480030288	0.480789719	0.526267327	0.499999654	0.510863978	0.463601389	0.479612294	0.488102694	0.511620751	0.518846503	0.50980017	0.521237256	0.478770173	0.466085121	0.499999531	0.488642179	0.48864229	0.488644184	0.489367195	0.480032801	0.490568968	0.473734621	0.463814287	0.464432607	0.466773622	0.472796937	0.465049258	0.473744712	0.443998207	0.446914322
ScoHet5_559_12680041	0.457353863	0.457626667	0.430881077	0.43005091	0.47123385	0.481151986	0.456394212	0.418611698	0.450499391	0.445027783	0.450443324	0.45641689	0.437179839	0.47178895	0.462470219	0.451408049	0.469498286	0.48889523	0.488894355	0.468226113	0.470666812	0.499999804	0.469480031	0.488894355	0.452778267	0.470063962	0.475682073	0.47625125	0.490003294	0.479203813	0.48864276	0.446443993	0.428700435	0.464522089	0.453921242	0.455917816	0.454077427	0.456934973	0.449539786	0.46026898	0.454017582	0.443091152	0.445027783	0.448699467	0.453213056	0.445997736	0.454073396	0.423232371	0.436097863
ScoHet5_559_12704148	0.485721969	0.478746038	0.459368409	0.458648984	0.490568489	0.490910835	0.466210729	0.429737397	0.461014832	0.454850669	0.460987683	0.465644933	0.446893825	0.481505558	0.472300376	0.4602395	0.468869905	0.489587785	0.489587104	0.470101833	0.47176233	0.508618785	0.470663018	0.489799426	0.451656014	0.469457045	0.477323111	0.477321141	0.490387242	0.479624633	0.477825665	0.437364009	0.42093659	0.442788624	0.442689619	0.443940668	0.444180836	0.447514097	0.440848858	0.45144272	0.445931615	0.435059585	0.437179839	0.441273634	0.445997736	0.439307476	0.45487666	0.421792719	0.434942911
ScoHet5_559_12722507	0.484386139	0.477302295	0.456758853	0.455962014	0.499999619	0.499999758	0.473271177	0.434942911	0.468874718	0.461735184	0.468860017	0.472794167	0.453168131	0.490199428	0.480421243	0.468869905	0.489366121	0.511104295	0.499999711	0.478762037	0.470663018	0.499999843	0.479617716	0.499999711	0.462706066	0.479189042	0.487812874	0.488102135	0.499999728	0.489366121	0.488102694	0.444091336	0.41554518	0.438723726	0.442656557	0.443910324	0.442918942	0.444091336	0.43724656	0.44850189	0.43362069	0.422000949	0.424561895	0.42964455	0.433747273	0.427212408	0.443010223	0.409153025	0.423232371
ScoHet5_559_12895081	0.470658998	0.467474518	0.449336672	0.448523755	0.490199117	0.490386989	0.464426183	0.426023037	0.45778956	0.451425298	0.457752378	0.463147066	0.442982957	0.480035065	0.470114579	0.458626072	0.478304794	0.499999533	0.488378941	0.466098966	0.470085187	0.499999768	0.468850113	0.48864229	0.449274096	0.468172338	0.473785888	0.475676588	0.489799444	0.477827697	0.487813953	0.442918942	0.415650582	0.440177185	0.441384102	0.441420097	0.439018925	0.442918942	0.436036064	0.447490542	0.441875231	0.430153629	0.432554014	0.437214064	0.443010223	0.436097863	0.453227894	0.421792719	0.434942911
ScoHet5_559_14086131	0.472273929	0.470047004	0.46372594	0.464426183	0.499999817	0.50833202	0.484382859	0.450323577	0.482159608	0.475039172	0.482157286	0.484136365	0.449481102	0.491526964	0.483617884	0.474182737	0.491073077	0.51783981	0.509088719	0.499999804	0.490742595	0.516937772	0.490386737	0.509996552	0.479189042	0.490741954	0.510633674	0.499999757	0.50925685	0.50892633	0.519208818	0.482161221	0.457727406	0.499999706	0.479617716	0.470663018	0.4706942	0.461752042	0.463787179	0.474187444	0.472284901	0.436134206	0.436024627	0.440263711	0.445953651	0.441221059	0.44868154	0.411073668	0.423614986
ScoHet5_559_14288085	0.485721969	0.489797935	0.471212133	0.470690203	0.509256599	0.509088686	0.483064498	0.445051213	0.479206765	0.471244551	0.479202233	0.481839621	0.462454591	0.499999456	0.490199709	0.480419953	0.499999637	0.522167564	0.499999587	0.478765238	0.481151082	0.508618785	0.480414272	0.49999964	0.476241012	0.490002154	0.499999372	0.49999966	0.509611956	0.499999671	0.511356387	0.467568021	0.431742416	0.454989125	0.455903183	0.455917816	0.454077427	0.456934973	0.449539786	0.46026898	0.454017582	0.443091152	0.445027783	0.448699467	0.454863584	0.447821781	0.464445231	0.434903794	0.446914322
ScoHet5_559_14768332	0.485302918	0.489364245	0.470068274	0.468879777	0.509800491	0.509431346	0.482471769	0.44193375	0.478308279	0.469502736	0.46682155	0.472297363	0.452303265	0.490003886	0.480032801	0.47009775	0.489587389	0.511355973	0.499999726	0.478304794	0.480788534	0.508770063	0.480022749	0.499999711	0.462706066	0.489586023	0.499999579	0.499999772	0.509431093	0.499999759	0.51110484	0.468236812	0.430162136	0.465316687	0.477318957	0.477321141	0.478313624	0.478768441	0.458637638	0.48980006	0.471769043	0.462470219	0.465037457	0.467304247	0.473273759	0.457122902	0.483065067	0.455604918	0.466205678
ScoHet5_559_15008336	0.45481141	0.467468701	0.439349629	0.43724656	0.480026415	0.480789719	0.455617202	0.412591782	0.445223528	0.438456348	0.443940668	0.451425298	0.429895254	0.468236812	0.45778956	0.447396412	0.46682155	0.487814114	0.47625125	0.453956245	0.459389819	0.490742813	0.457689675	0.476797196	0.449248528	0.46816701	0.474443842	0.476246248	0.490003002	0.478303157	0.488102694	0.444091336	0.41731766	0.441456167	0.453886084	0.453903569	0.454042957	0.455020987	0.447443487	0.468879777	0.452270881	0.440880044	0.444980507	0.457122902	0.463787179	0.447783225	0.474189706	0.445909353	0.457112374
ScoHet5_559_15420465	0.451953036	0.466744591	0.447180382	0.448436411	0.489799042	0.490002432	0.463103315	0.42310139	0.454957132	0.447372578	0.45490899	0.46172686	0.440690923	0.479203813	0.468869905	0.458580033	0.478297821	0.499999502	0.48837802	0.465301526	0.468840194	0.499999854	0.466783267	0.488101574	0.458645208	0.477806661	0.486853047	0.487507865	0.499999646	0.488642179	0.499999634	0.45182423	0.419492021	0.448123948	0.462726271	0.462736215	0.464530504	0.465324372	0.454957132	0.478763764	0.460969438	0.451408049	0.454798424	0.458503492	0.464407284	0.448609132	0.474618143	0.446790202	0.457799024
ScoHet5_559_15421551	0.466783267	0.477800851	0.457639233	0.456867788	0.499999707	0.499999789	0.472284901	0.429895254	0.465316687	0.457752378	0.466071245	0.471237559	0.450424436	0.489587785	0.479203813	0.469489165	0.489365758	0.511356566	0.499999724	0.48864229	0.489798801	0.518501385	0.489365044	0.51135775	0.486850801	0.499999744	0.512490573	0.511621839	0.520380262	0.510863978	0.523748003	0.477829462	0.45057369	0.476253625	0.466057339	0.466064414	0.467556407	0.468879777	0.459442945	0.470101833	0.462423223	0.454045539	0.455604918	0.458512739	0.466200589	0.458503492	0.475446345	0.448591008	0.458503492
ScoHet5_559_15835681	0.468832694	0.465209741	0.43676323	0.437087779	0.479193389	0.480020236	0.455568329	0.424377595	0.457727406	0.45223837	0.459379205	0.465019608	0.435876664	0.48150079	0.471230332	0.450367876	0.470076737	0.499999707	0.490002392	0.470658998	0.47174544	0.49999987	0.47064335	0.479191999	0.462665258	0.489364245	0.489134267	0.477812466	0.499999888	0.49056802	0.499999746	0.460219847	0.434275735	0.45770235	0.456772471	0.456786237	0.459442945	0.449459245	0.458591672	0.460978661	0.453107732	0.443972695	0.434745634	0.440150659	0.455580473	0.449430104	0.466749514	0.435839454	0.448591008
ScoHet5_559_16285402	0.467835691	0.47729811	0.447156149	0.439556984	0.460180379	0.470651177	0.447705817	0.444932991	0.448414322	0.435913929	0.440595142	0.447744691	0.42699805	0.463125317	0.452287188	0.441786897	0.460960394	0.481151082	0.472269363	0.45477217	0.455531539	0.483341879	0.453905006	0.461675995	0.442386981	0.468156177	0.468840194	0.467498022	0.482155681	0.472278662	0.480023906	0.442928604	0.419842825	0.440627278	0.438159792	0.43819725	0.441904618	0.441875231	0.444956876	0.445909353	0.438100473	0.431931222	0.42227505	0.4339744	0.443029732	0.436977145	0.453326504	0.422089345	0.4339744
ScoHet5_559_16688968	0.451925188	0.477800851	0.457626667	0.457727406	0.499999746	0.499999852	0.482156387	0.442873761	0.478758836	0.471223096	0.479193389	0.481834425	0.461701556	0.499999592	0.490003264	0.479196337	0.49999978	0.519585185	0.509613143	0.49056802	0.49074219	0.517231394	0.490386435	0.509997259	0.488099871	0.521715859	0.510865346	0.511106476	0.527727162	0.509801082	0.52124536	0.480027774	0.457677209	0.479194954	0.478750936	0.478752437	0.479624633	0.479623149	0.460978661	0.471765605	0.453961588	0.455617202	0.45397559	0.449447232	0.466190247	0.459149524	0.475835353	0.446769225	0.457080453
ScoHet5_559_16741209	0.456099548	0.468150695	0.449295428	0.450461996	0.490386989	0.490568034	0.474182737	0.437145692	0.469498286	0.462438925	0.469484496	0.473273759	0.454824591	0.490568968	0.480794993	0.472284901	0.490386989	0.510411694	0.499999707	0.480027774	0.481497282	0.508472985	0.480787568	0.499999685	0.476785698	0.499999858	0.499999644	0.49999978	0.509088719	0.499999682	0.510633553	0.459464139	0.456827028	0.478760559	0.478296168	0.478297821	0.478311764	0.479627353	0.470101833	0.480794993	0.472785559	0.462462313	0.462438925	0.465037457	0.472291135	0.464419958	0.481837888	0.452270881	0.463780507
ScoHet5_559_16741782	0.463139668	0.476771993	0.455769043	0.457727406	0.499999694	0.49999978	0.4824681	0.452254746	0.478758836	0.470089319	0.478755636	0.481151986	0.460200139	0.499999587	0.489799426	0.480025261	0.499999646	0.510633674	0.499999819	0.479617716	0.490910422	0.516658513	0.490567563	0.499999819	0.473044454	0.499999812	0.499999645	0.499999559	0.510200699	0.499999757	0.511897568	0.454957132	0.449299802	0.475673704	0.475064689	0.463619971	0.465324372	0.465316687	0.456854159	0.468864838	0.460969438	0.450461996	0.462415247	0.455580473	0.462423223	0.454785381	0.47326577	0.442818608	0.454785381
ScoHet5_559_16899898	0.429737397	0.453689792	0.443631797	0.44623962	0.489798525	0.490002154	0.473257742	0.441786897	0.467521439	0.460969438	0.468845037	0.47228167	0.442818608	0.480027774	0.469489165	0.462407485	0.481149086	0.490002715	0.480020236	0.460180379	0.471748883	0.499999764	0.470647371	0.479191999	0.451549006	0.488891881	0.47566559	0.476785698	0.490002432	0.479194954	0.488641353	0.437127796	0.428308423	0.453886084	0.45486036	0.453850769	0.456867788	0.458603089	0.450405683	0.460978661	0.451320816	0.433662976	0.434745634	0.439126728	0.445864842	0.438068059	0.456348647	0.424190638	0.437007627
ScoHet5_559_17384463	0.425422656	0.447131693	0.430831113	0.432554014	0.472284901	0.472779756	0.459184476	0.421210818	0.450480593	0.445004263	0.450424436	0.456405449	0.437145692	0.471785714	0.46102403	0.462438925	0.480417627	0.499999731	0.490003002	0.470678629	0.472776752	0.499999842	0.47175561	0.490198844	0.467492255	0.480017724	0.488893995	0.489586769	0.490387237	0.489587443	0.499999601	0.448545352	0.445140205	0.467539073	0.477820088	0.477821867	0.478771643	0.479208131	0.470686419	0.490387749	0.48150079	0.463154213	0.464426183	0.475043105	0.473739669	0.457838742	0.483346649	0.456371464	0.4656341
ScoHet5_559_17424869	0.43819725	0.458475457	0.453046881	0.454837541	0.482770414	0.483060568	0.476947042	0.434083793	0.464419958	0.458512739	0.473263151	0.476950045	0.460449988	0.491804472	0.483064498	0.475037033	0.499999866	0.516936454	0.499999711	0.499999698	0.49193626	0.507461984	0.491667534	0.508473158	0.499999857	0.509613667	0.509431369	0.509257136	0.517530102	0.499999804	0.528769208	0.491073475	0.479620431	0.490003264	0.46751571	0.456827028	0.472799961	0.473742291	0.473273759	0.464426183	0.457808943	0.451152513	0.45262178	0.454734896	0.461069361	0.454047351	0.469756864	0.443029732	0.45262178
ScoHet5_559_17768882	0.448717328	0.465994267	0.448236756	0.451373233	0.490742595	0.490910623	0.483615574	0.438165154	0.46171849	0.457091053	0.472776752	0.476219205	0.459158252	0.491526792	0.481836155	0.465019608	0.49138061	0.508770063	0.490742401	0.491229445	0.491526341	0.507935586	0.491229095	0.50877047	0.49999979	0.510201567	0.509996904	0.509996965	0.51753076	0.509612479	0.520801616	0.48150184	0.459389819	0.480415519	0.458556905	0.458568578	0.472794167	0.473737253	0.465031451	0.473734621	0.466744591	0.459193311	0.459166935	0.462218566	0.468810334	0.461641883	0.477295284	0.458484766	0.459818597
ScoHet5_559_17869632	0.471486555	0.489797879	0.480785419	0.480421243	0.50892633	0.508770064	0.492064472	0.457133633	0.480031439	0.464426183	0.480417627	0.483065067	0.465037457	0.499999631	0.490568968	0.481153984	0.499999775	0.520373425	0.509996248	0.490199156	0.4824681	0.508063228	0.481831948	0.499999799	0.488640884	0.499999882	0.499999765	0.499999646	0.508618962	0.499999814	0.509996202	0.471248292	0.442722812	0.45594723	0.452855378	0.441420097	0.445333658	0.448545352	0.439692953	0.45144272	0.445931615	0.436170612	0.43822944	0.442200049	0.447802622	0.441247394	0.457144142	0.434864381	0.448663402
ScoHet5_559_18568780	0.457353863	0.479609586	0.461675995	0.462462313	0.499999804	0.499999843	0.484136365	0.448699467	0.47011025	0.455641522	0.47009775	0.473744712	0.454850669	0.490568969	0.480423569	0.471775547	0.490199156	0.511103753	0.499999587	0.466840486	0.470666812	0.499999804	0.469480031	0.488894355	0.476241012	0.489133979	0.487813495	0.488642179	0.499999592	0.489135886	0.499999598	0.455052719	0.453956245	0.466098966	0.465301526	0.465309223	0.454077427	0.456934973	0.449539786	0.46026898	0.454017582	0.443091152	0.445027783	0.448699467	0.454863584	0.447821781	0.464445231	0.434903794	0.446914322
ScoHet5_559_18938112	0.446309734	0.48001521	0.46238388	0.461752042	0.490568489	0.490742813	0.475041156	0.437214064	0.459464139	0.445975603	0.459432451	0.464438827	0.445004263	0.480798334	0.470114579	0.4602395	0.479202233	0.499999637	0.499999489	0.467544772	0.471223096	0.499999744	0.470080877	0.48913516	0.488377383	0.499999691	0.488102694	0.488893919	0.499999778	0.489366449	0.499999605	0.456005723	0.454957132	0.476806294	0.464488916	0.46449736	0.464563473	0.466859585	0.458648984	0.469511836	0.462438925	0.451477019	0.453197961	0.456405449	0.463139668	0.455641522	0.472799961	0.452303265	0.463794081
ScoHet5_559_19193074	0.417865521	0.460100813	0.444740716	0.445931615	0.472278662	0.472773948	0.451078034	0.421081395	0.442928604	0.431848703	0.442846136	0.449498158	0.428322289	0.463794081	0.453183077	0.441816365	0.459411167	0.478762037	0.488641822	0.447372578	0.462391711	0.491667679	0.451267912	0.468193903	0.477808649	0.489797935	0.477318957	0.477816279	0.481151082	0.468860017	0.488642179	0.446367927	0.445084161	0.466078312	0.466057339	0.466064414	0.457802069	0.456894536	0.450461996	0.461735184	0.463766905	0.453213056	0.454824591	0.457112374	0.464419958	0.45781899	0.474187444	0.454798424	0.465623058
ScoHet5_559_19361616	0.44898735	0.481490742	0.466164376	0.465639535	0.491526623	0.491667651	0.477296629	0.443123072	0.463794081	0.451122929	0.463773792	0.467831555	0.440263711	0.482775233	0.473279168	0.454017582	0.47123385	0.499999559	0.499999601	0.4602395	0.464394586	0.491804376	0.463088668	0.480026415	0.489364978	0.499999881	0.48913516	0.478757352	0.490911058	0.480418918	0.489366121	0.449559993	0.448436411	0.468220861	0.467521439	0.467527402	0.468899473	0.45948527	0.461752042	0.472796937	0.465031451	0.454889539	0.456394212	0.451137747	0.465639535	0.45984334	0.475452244	0.457112374	0.467304247
ScoHet5_559_19894236	0.431332276	0.471731974	0.457026879	0.457122902	0.482469598	0.482769788	0.476589496	0.433042942	0.454837541	0.443076516	0.455592804	0.453363688	0.42600427	0.466773622	0.456405449	0.444956876	0.463110721	0.490743057	0.480025261	0.454003686	0.457779004	0.484134495	0.456314396	0.472278662	0.489798228	0.499999881	0.490002971	0.480023906	0.491380773	0.481153079	0.490198884	0.462462313	0.46021011	0.480792838	0.468199381	0.468860017	0.481505558	0.472796937	0.464426183	0.482773821	0.475037033	0.460480864	0.461069361	0.455402408	0.469753633	0.46332744	0.478280913	0.461054826	0.470635518
ScoHet5_559_20174408	0.427438858	0.470627679	0.455506871	0.464419958	0.491073084	0.491229448	0.475837229	0.423672357	0.462438925	0.449481102	0.463103315	0.459835055	0.431848703	0.474189706	0.463794081	0.443947326	0.462423223	0.490387242	0.489586769	0.452270881	0.456314396	0.483615085	0.454745829	0.471219379	0.46816701	0.489798186	0.468850113	0.458556905	0.472779756	0.451355653	0.469484496	0.44193375	0.438309215	0.460219847	0.466802344	0.45588829	0.461760564	0.453197961	0.454837541	0.473739669	0.466195338	0.451137747	0.45186938	0.454047351	0.461062028	0.454723922	0.470202636	0.451841263	0.462225079
ScoHet5_559_20296928	0.419998302	0.463029929	0.448481059	0.447763994	0.473727167	0.474173316	0.46044233	0.424853949	0.444956876	0.43296556	0.453122781	0.459184476	0.430695295	0.473739669	0.463787179	0.443921859	0.460969438	0.489799444	0.48889357	0.449438834	0.454745829	0.483342433	0.453062036	0.469475357	0.489133586	0.489585681	0.478755636	0.468840194	0.481833671	0.470089319	0.479197908	0.450480593	0.456827028	0.467527402	0.463619971	0.464480721	0.469511836	0.460249412	0.470678629	0.480794024	0.47228167	0.455641522	0.457101798	0.451107945	0.46729518	0.460449988	0.476591178	0.459810446	0.469746969
ScoHet5_559_20809453	0.472269363	0.499999814	0.482465111	0.481837124	0.491229626	0.491380606	0.476589496	0.451122929	0.472791358	0.451107945	0.472782561	0.475842596	0.448645411	0.49123	0.481837888	0.460987683	0.479621912	0.510199548	0.510633674	0.469493622	0.47175561	0.499999817	0.471215852	0.479197908	0.477308445	0.489364612	0.479197908	0.468193903	0.490910835	0.480417627	0.489799426	0.46102403	0.46021011	0.480027774	0.477818069	0.478299664	0.480423569	0.471244551	0.481155077	0.481502652	0.47326577	0.465644933	0.457112374	0.450323577	0.466205678	0.459835055	0.475842596	0.465623058	0.475446345
ScoHet5_559_21022178	0.441637828	0.480012693	0.463719178	0.462438925	0.482157286	0.4824681	0.475037033	0.43924752	0.460996881	0.441194507	0.460969438	0.4656341	0.435987901	0.481155984	0.470682415	0.448436411	0.467527402	0.49999968	0.488641822	0.445140205	0.450348818	0.482157286	0.449357116	0.466064414	0.465255817	0.478747724	0.46751571	0.456799799	0.470666812	0.458591672	0.467521439	0.44850189	0.437047823	0.458591672	0.454892751	0.45588829	0.459474831	0.450480593	0.451390548	0.471775547	0.463766905	0.446914322	0.446852481	0.440235608	0.456371464	0.449481102	0.466763961	0.456360152	0.466759193
ScoHet5_559_21103036	0.459614947	0.490567337	0.474168604	0.482473274	0.499999781	0.499999817	0.492064438	0.440319845	0.480796179	0.458531403	0.480792838	0.483065811	0.454850669	0.499999735	0.490199709	0.469502736	0.489366449	0.522167564	0.511620092	0.465331811	0.469484496	0.499999804	0.469480031	0.488894355	0.477312594	0.499999744	0.477823894	0.467521439	0.480028926	0.458626072	0.478304794	0.448567106	0.439591029	0.458626072	0.466815084	0.455917816	0.459506339	0.450536622	0.453213056	0.464438827	0.457112374	0.446975947	0.44868154	0.450355105	0.457848777	0.452647968	0.467835691	0.457828887	0.467827384
ScoHet5_559_22329129	0.459614947	0.481143107	0.465589819	0.473742291	0.491380781	0.491526652	0.484136365	0.432013159	0.471244551	0.45984334	0.48150079	0.483619039	0.456394212	0.499999742	0.490199709	0.459453673	0.489799742	0.521232226	0.51110484	0.466840486	0.469484496	0.491073276	0.469480031	0.489366078	0.478292464	0.499999744	0.478760559	0.467521439	0.480792838	0.4602395	0.479202233	0.450536622	0.441845932	0.4602395	0.468204658	0.457739783	0.461051049	0.452367651	0.454863584	0.465644933	0.458512739	0.448735381	0.44868154	0.451911318	0.459201972	0.454070708	0.468829034	0.466205678	0.467827384
ScoHet5_559_22381572	0.444849416	0.480779976	0.464984157	0.473273759	0.491229626	0.491380606	0.483880513	0.43082707	0.470682415	0.450323577	0.480791871	0.483346111	0.455617202	0.499999562	0.490199428	0.469498286	0.489799444	0.520795585	0.51086436	0.467539073	0.470085187	0.4999997	0.470080877	0.489587046	0.488892727	0.499999847	0.479197908	0.468850113	0.480416595	0.460229788	0.479200861	0.45144272	0.450405683	0.459432451	0.46751571	0.456827028	0.461768858	0.453213056	0.463132514	0.46504327	0.456360152	0.449548775	0.449515006	0.451122929	0.459835055	0.454734896	0.469298037	0.458503492	0.468330102
ScoHet5_559_22573374	0.446309734	0.481142044	0.465584324	0.473739669	0.491380773	0.491526642	0.48413595	0.431972174	0.471241075	0.451122929	0.471769043	0.474624661	0.445953651	0.490568987	0.480033953	0.468220861	0.489366121	0.521233984	0.511105228	0.466834255	0.468854945	0.499999726	0.468850113	0.489365758	0.478290843	0.489364691	0.478758836	0.468199381	0.470093625	0.458614692	0.478303157	0.450517913	0.441816365	0.460229788	0.468199381	0.457727406	0.461042132	0.452351475	0.454850669	0.465639535	0.465623058	0.448717328	0.447802622	0.458531403	0.459193311	0.454058953	0.46882518	0.45781899	0.467304247
ScoHet5_559_22741320	0.443309242	0.480405001	0.463059446	0.471775547	0.490742813	0.490910826	0.483063186	0.427212408	0.468874718	0.446873252	0.468860017	0.472794167	0.442955834	0.490003886	0.479627353	0.468215394	0.488894355	0.522171459	0.511620751	0.465316687	0.46751571	0.499999675	0.467509741	0.488642179	0.476785698	0.489133862	0.477821867	0.46751571	0.468860017	0.456854159	0.477323111	0.448523755	0.439522792	0.458603089	0.46751571	0.456827028	0.461032964	0.45144272	0.454031682	0.464426183	0.464413512	0.446019595	0.446873252	0.457838742	0.458522169	0.45262178	0.46882153	0.459166935	0.467818881
ScoHet5_559_22763238	0.472273929	0.499999884	0.473717072	0.482161221	0.499999744	0.499999787	0.491936471	0.439307476	0.480421243	0.457838742	0.480417627	0.482774624	0.454031682	0.499999681	0.490003886	0.469502736	0.489366449	0.521690734	0.511356713	0.466098966	0.469484496	0.499999804	0.469480031	0.48913516	0.477812466	0.499999691	0.478301308	0.468199381	0.479623149	0.458626072	0.478304794	0.449559993	0.440722792	0.459442945	0.456827028	0.446265337	0.452383552	0.441991927	0.445027783	0.447821781	0.447763994	0.439367085	0.442200049	0.451137747	0.45984334	0.462237819	0.470208906	0.461062028	0.469756864
ScoHet5_559_22785124	0.459614947	0.490567337	0.465589819	0.473742291	0.491380781	0.491526652	0.484136365	0.432013159	0.471244551	0.45033937	0.47123385	0.474626748	0.454850669	0.499999735	0.490568987	0.470682415	0.489799742	0.521232226	0.51110484	0.466840486	0.469484496	0.499999804	0.469480031	0.488894355	0.488641216	0.499999744	0.477823894	0.467521439	0.480792838	0.4602395	0.479202233	0.450536622	0.441845932	0.4602395	0.468204658	0.457739783	0.461051049	0.452367651	0.454863584	0.465644933	0.457112374	0.455677784	0.457133633	0.458540796	0.466216	0.460473056	0.475846214	0.466205678	0.475842596
ScoHet5_559_22880785	0.457336458	0.490197574	0.473249535	0.481502652	0.499999856	0.499999752	0.491804519	0.437179839	0.480031439	0.456382927	0.479621912	0.482161221	0.452303265	0.499999535	0.48958808	0.467539073	0.488894683	0.522669727	0.511896629	0.464513954	0.468199381	0.499999675	0.468193903	0.488642179	0.476238644	0.499999847	0.477321141	0.466802344	0.479200861	0.458614692	0.477823894	0.457802069	0.447372578	0.466827798	0.476248638	0.464488916	0.467568021	0.457802069	0.460249412	0.471779018	0.463773792	0.453227894	0.454837541	0.456394212	0.464426183	0.458522169	0.474624661	0.465031451	0.475446345
ScoHet5_559_22910425	0.459600907	0.490567153	0.474166314	0.482160503	0.499999843	0.499999893	0.492064472	0.439277621	0.480794993	0.457828887	0.480416595	0.482773821	0.454017582	0.499999559	0.490003856	0.468869905	0.489366121	0.521692667	0.511357158	0.466092178	0.469480031	0.499999856	0.469475357	0.489135076	0.477310637	0.499999857	0.478299664	0.468193903	0.480027774	0.458614692	0.477823894	0.447490542	0.435822522	0.466827798	0.476797196	0.465301526	0.468894432	0.458660276	0.461014832	0.471779018	0.464413512	0.454073396	0.456382927	0.457838742	0.46504327	0.458522169	0.475450217	0.457101798	0.468326186
ScoHet5_559_23009852	0.457336458	0.490197574	0.472765285	0.472294147	0.490910835	0.499999752	0.491804519	0.446914322	0.480419953	0.449498158	0.470670828	0.474189706	0.444980507	0.490387759	0.480032801	0.459442945	0.479202233	0.510411623	0.499999711	0.456867788	0.459411167	0.490911058	0.459400586	0.478758836	0.467492255	0.489586023	0.468854945	0.458568578	0.469493622	0.449479408	0.467533116	0.439726568	0.429790307	0.447396412	0.45588829	0.44623962	0.450536622	0.441962768	0.445004263	0.456394212	0.447744691	0.439337219	0.440263711	0.441247394	0.449515006	0.444844281	0.459201972	0.448627185	0.458522169
ScoHet5_559_23058943	0.446309734	0.481143107	0.465589819	0.473742291	0.491380781	0.491526652	0.475840689	0.422518807	0.461014832	0.441247394	0.460987683	0.465644933	0.436061201	0.480798334	0.470114579	0.448480191	0.478304794	0.510862979	0.499999489	0.454989125	0.458580033	0.481835397	0.458568578	0.478301308	0.465263335	0.489364691	0.467527402	0.457714771	0.469493622	0.447419998	0.477825665	0.447514097	0.438383142	0.457764713	0.466071245	0.454941185	0.458683084	0.449559993	0.452335521	0.463800747	0.456371464	0.44604161	0.447802622	0.449531984	0.457133633	0.45189724	0.467313299	0.457112374	0.467304247
ScoHet5_559_23670238	0.447666773	0.482150122	0.467263427	0.474622541	0.491667828	0.491804236	0.476589496	0.424907803	0.462446661	0.441221059	0.460978661	0.457133633	0.427159207	0.471248292	0.460259099	0.438419825	0.466085121	0.499999543	0.488102554	0.441491904	0.446213613	0.471765605	0.44618775	0.466071245	0.451634841	0.478288986	0.455903183	0.447301073	0.460219847	0.438419825	0.467533116	0.438565649	0.429790307	0.448458213	0.45588829	0.445112099	0.4495799	0.440880044	0.44402345	0.463794081	0.456360152	0.446019595	0.447783225	0.449515006	0.457122902	0.451883337	0.467308688	0.457101798	0.467299617
ScoHet5_559_24127093	0.456080038	0.490001531	0.490910259	0.490743057	0.499999797	0.499999847	0.482771816	0.425909655	0.468220861	0.445931615	0.468204658	0.472294147	0.440754356	0.480032801	0.468879777	0.448458213	0.477325302	0.510863477	0.499999559	0.454957132	0.459389819	0.490742813	0.455858651	0.477318957	0.452739433	0.477808649	0.457714771	0.448348198	0.470666812	0.438383142	0.467527402	0.440848858	0.432327198	0.451355653	0.45770235	0.447324909	0.452351475	0.445975603	0.448645411	0.457828887	0.449447232	0.443123072	0.442150451	0.443076516	0.45186938	0.446471014	0.454058953	0.459166935	0.468326186
ScoHet5_559_24172254	0.431263718	0.471190366	0.464362818	0.472791358	0.490910835	0.491072883	0.475039172	0.419860379	0.459453673	0.43924752	0.459421904	0.464432607	0.433705292	0.48079715	0.47011025	0.448458213	0.488642659	0.521235501	0.511105385	0.466827798	0.470080877	0.4999997	0.468193903	0.489135076	0.476236025	0.488640413	0.468199381	0.458556905	0.480790684	0.449459245	0.478760559	0.460259099	0.451338272	0.471230332	0.479196337	0.468854945	0.472799961	0.465049258	0.466763961	0.483345415	0.475442666	0.460480864	0.461069361	0.461662324	0.469294568	0.462231466	0.477962414	0.469287504	0.477634461
ScoHet5_559_24195170	0.460653611	0.481142044	0.473714624	0.482160503	0.481834425	0.482156387	0.466759193	0.411350275	0.449499722	0.430783374	0.449438834	0.455641522	0.424561895	0.4706942	0.459474831	0.437207181	0.476803878	0.510863375	0.49999966	0.454973246	0.459400586	0.491073077	0.45770235	0.478299664	0.465255817	0.477808649	0.458580033	0.449377722	0.471765605	0.440754356	0.468864838	0.45144272	0.442873761	0.462430972	0.468850113	0.458580033	0.463154213	0.456405449	0.458522169	0.475448385	0.467290708	0.452661193	0.452634898	0.453363688	0.461662324	0.455402408	0.470205685	0.460449988	0.469294568
ScoHet5_559_24338088	0.447666773	0.472253661	0.466164376	0.473276579	0.481835397	0.482157286	0.466763961	0.411441518	0.449519794	0.43082707	0.449459245	0.455653574	0.424622887	0.470118656	0.458660276	0.43724656	0.476806294	0.511355805	0.499999662	0.452931763	0.457727406	0.490743034	0.45588829	0.477323111	0.465263335	0.477810467	0.456840704	0.44939807	0.470674618	0.438456348	0.467539073	0.449559993	0.440722792	0.460996881	0.468854945	0.458591672	0.461777353	0.45487666	0.457133633	0.474624661	0.466200589	0.451167441	0.45189724	0.452647968	0.461076557	0.454745829	0.470208906	0.461062028	0.469756864
ScoHet5_559_24340136	0.460653611	0.481490742	0.47460279	0.482161221	0.490911058	0.491073084	0.475041156	0.419928879	0.459464139	0.439277621	0.459432451	0.464438827	0.433747273	0.480035065	0.468889633	0.447443487	0.488379459	0.522667726	0.511896395	0.464522089	0.468204658	0.499999814	0.466808817	0.48864229	0.476788077	0.488892727	0.467527402	0.459400586	0.480417627	0.448480191	0.478304794	0.449559993	0.440722792	0.459442945	0.467521439	0.456840704	0.46028826	0.453227894	0.455641522	0.466216	0.45781899	0.449565507	0.45033937	0.451137747	0.45984334	0.454745829	0.469301476	0.459826913	0.46882153
ScoHet5_559_24347546	0.475027804	0.490910026	0.483339995	0.491229779	0.4999997	0.499999752	0.483617381	0.429691074	0.47010617	0.450323577	0.471230332	0.474624661	0.445953651	0.490568987	0.480033953	0.447419998	0.488894683	0.521233984	0.511620554	0.465324372	0.468854945	0.499999726	0.46751571	0.489365758	0.478290843	0.499999691	0.469484496	0.460960394	0.490742834	0.450443324	0.479200861	0.452351475	0.443921859	0.46172686	0.469480031	0.459411167	0.462477928	0.455653574	0.457838742	0.467827384	0.451855258	0.451925188	0.451122929	0.445688436	0.461662324	0.456671357	0.47064145	0.460449988	0.469294568
ScoHet5_559_24743382	0.474393176	0.490567153	0.482152477	0.490911046	0.499999711	0.49999983	0.483344182	0.4284225	0.469498286	0.449481102	0.470666812	0.474187444	0.445931615	0.490387749	0.480031439	0.447372578	0.488893995	0.521237256	0.511105762	0.46682155	0.466808817	0.499999619	0.466057339	0.488893919	0.477810467	0.499999847	0.469480031	0.460951146	0.490742616	0.452254746	0.480025261	0.454031682	0.445842608	0.463103315	0.470655199	0.460951146	0.463800747	0.456394212	0.458512739	0.467818881	0.450275705	0.44868154	0.447763994	0.442150451	0.459175803	0.454035705	0.468817846	0.457799024	0.46729518
ScoHet5_559_24756681	0.474389711	0.490741743	0.482464286	0.491073276	0.499999871	0.4999998	0.491526623	0.429597703	0.47009775	0.448627185	0.470085187	0.473737253	0.444956876	0.490199431	0.480030288	0.449438834	0.488893995	0.520798598	0.510864853	0.467527402	0.466802344	0.499999799	0.466050484	0.499999559	0.476236025	0.499999768	0.468850113	0.460942078	0.490568034	0.451338272	0.479619193	0.454031682	0.445842608	0.46376018	0.471212133	0.46168458	0.464432607	0.457122902	0.450307599	0.466759193	0.448609132	0.451122929	0.457808943	0.451093083	0.467814526	0.461648803	0.476948467	0.467806167	0.476217602
ScoHet5_559_24794614	0.473718436	0.481141115	0.472759462	0.482157996	0.490742595	0.490742401	0.473729764	0.418317877	0.458603089	0.448609132	0.470080877	0.473734621	0.444932991	0.490387499	0.479624633	0.439522792	0.48936571	0.519972873	0.510412961	0.468854945	0.467509741	0.490386986	0.466789577	0.489134672	0.477808649	0.499999744	0.470076737	0.460932809	0.49091065	0.453107732	0.480413194	0.455617202	0.447666773	0.465007927	0.472266169	0.463073992	0.4656341	0.458512739	0.459818597	0.468322102	0.451063129	0.45262178	0.448609132	0.443930092	0.46044233	0.454712826	0.469287504	0.467281626	0.467810365
ScoHet5_559_24827982	0.460640934	0.46086833	0.463044704	0.47228167	0.480787568	0.480786388	0.46376018	0.406405161	0.446265337	0.438100473	0.459389819	0.465025634	0.435913929	0.480794024	0.469493622	0.42968444	0.478755636	0.509996552	0.499999819	0.458568578	0.457689675	0.48114999	0.457677209	0.479194954	0.45481141	0.477806661	0.451285636	0.442735198	0.46373962	0.434665706	0.460942078	0.445909353	0.444813269	0.464388306	0.47174544	0.46238388	0.465628496	0.458503492	0.458494201	0.475837229	0.458484766	0.452608514	0.448591008	0.443908113	0.460434496	0.45401225	0.469283889	0.467277007	0.467806167
ScoHet5_559_25292643	0.473718436	0.470623828	0.463712236	0.47326577	0.481497282	0.481496277	0.465019608	0.409630655	0.448436411	0.440179014	0.460190377	0.465031451	0.443921859	0.490199393	0.479624633	0.439522792	0.48936571	0.519972873	0.510412961	0.468854945	0.466796056	0.490198615	0.466789577	0.489134672	0.478288986	0.488892305	0.460180379	0.451267912	0.472773948	0.443870575	0.470658998	0.446873252	0.447666773	0.465007927	0.472266169	0.463073992	0.4656341	0.458512739	0.459818597	0.468322102	0.449430104	0.45262178	0.448609132	0.443930092	0.46044233	0.454712826	0.469287504	0.467281626	0.467810365
ScoHet5_559_25485965	0.461641883	0.461616249	0.464356357	0.47326577	0.490742595	0.490742401	0.473729764	0.418317877	0.458603089	0.448609132	0.470080877	0.473734621	0.444932991	0.490387499	0.479624633	0.437087779	0.488893919	0.519972873	0.510412961	0.468854945	0.468845037	0.490910852	0.468188612	0.489586769	0.466770263	0.488892305	0.46168458	0.451267912	0.47372212	0.443870575	0.470658998	0.445931615	0.44674839	0.463753276	0.470068274	0.460170589	0.464426183	0.45781899	0.459166935	0.469287504	0.452582042	0.45262178	0.448609132	0.443930092	0.46044233	0.455371231	0.469287504	0.466184982	0.466749514
ScoHet5_559_26808314	0.486491171	0.480402685	0.472256847	0.481151986	0.499999819	0.499999724	0.482157286	0.425795254	0.468210131	0.456348647	0.479617716	0.482158894	0.453137988	0.499999753	0.489587443	0.447348868	0.499999644	0.530514973	0.521246874	0.478757352	0.478294333	0.490198615	0.478752437	0.49999978	0.488892612	0.511107192	0.480411952	0.470651177	0.482768391	0.463088668	0.490386737	0.464413512	0.466169516	0.482769015	0.481494428	0.472269363	0.475446345	0.466754283	0.467810365	0.477293793	0.468802814	0.468814014	0.4672861	0.461641883	0.476586442	0.477957375	0.485299262	0.484133921	0.484382059
ScoHet5_559_26883254	0.475634967	0.472253661	0.482766996	0.482472405	0.490742834	0.490568254	0.465037457	0.418538728	0.458637638	0.448663402	0.470093625	0.473742291	0.445004263	0.490388008	0.479628588	0.447419998	0.49999968	0.52931698	0.520378973	0.479624633	0.480025261	0.509088486	0.480023906	0.490386989	0.489364978	0.520809078	0.491073084	0.481832698	0.499999913	0.474182737	0.4999997	0.475045277	0.476215964	0.491936522	0.499999855	0.491229445	0.492064737	0.484856314	0.485081206	0.485719407	0.471053666	0.472262337	0.462231466	0.457284205	0.471868405	0.466717504	0.473004717	0.477631789	0.477961212
ScoHet5_559_26985669	0.450219758	0.464343574	0.465578706	0.473271177	0.481151082	0.48114999	0.456371464	0.409826926	0.448480191	0.440235608	0.470089319	0.474622541	0.446873252	0.49074327	0.480421243	0.451373233	0.499999671	0.529901548	0.520803005	0.479200861	0.479619193	0.509431093	0.479194954	0.489799112	0.477810467	0.477808649	0.463096094	0.454759087	0.467281626	0.448609132	0.473263151	0.449515006	0.458475457	0.466190247	0.473254948	0.464388306	0.467831555	0.461076557	0.476221002	0.469290968	0.461047466	0.455412721	0.444823554	0.447268412	0.455391928	0.450889156	0.463855086	0.461641883	0.462784427
ScoHet5_559_27135486	0.437923949	0.455469664	0.449344361	0.456382927	0.47228167	0.472278662	0.448645411	0.402947037	0.439659021	0.433004221	0.460978661	0.467308688	0.440263711	0.482473919	0.472297363	0.453152985	0.499999682	0.528227089	0.519585185	0.480417627	0.480023906	0.499999856	0.480022749	0.490386986	0.478749238	0.46816701	0.464394586	0.456314396	0.453301582	0.450275705	0.474178028	0.45189724	0.460426832	0.467810365	0.474607195	0.466179889	0.469301476	0.462237819	0.476948467	0.477961212	0.477630527	0.464373045	0.453351196	0.463333256	0.46332744	0.458444064	0.471470722	0.469746969	0.470199557
ScoHet5_559_28330230	0.448960746	0.463029929	0.474163892	0.481837124	0.490003002	0.490198615	0.463780507	0.415618189	0.456881194	0.446873252	0.479199285	0.482773821	0.444980507	0.49074327	0.480796179	0.452287188	0.499999728	0.529320785	0.520380262	0.479623149	0.480023906	0.509088686	0.479617716	0.490002971	0.478288986	0.489133586	0.472776752	0.464381865	0.47658479	0.457808943	0.482469598	0.458531403	0.467281626	0.475035054	0.482467267	0.47372472	0.476226023	0.469756864	0.484622786	0.477961212	0.46974371	0.457293022	0.446489267	0.448795057	0.456040852	0.451563889	0.464367865	0.462218566	0.46332744
ScoHet5_559_28350502	0.463499468	0.472756502	0.47460279	0.481503699	0.490199117	0.490386989	0.464426183	0.417180543	0.45778956	0.447802622	0.469493622	0.473279168	0.44402345	0.49019971	0.479208131	0.446342492	0.499999419	0.533892982	0.523745564	0.476261234	0.477821867	0.509995896	0.477820088	0.488894355	0.476788077	0.489133979	0.470670828	0.461701556	0.475442666	0.454824591	0.481153079	0.45487666	0.457091053	0.473734621	0.481498129	0.47228167	0.474196648	0.467313299	0.475842596	0.476951479	0.469750368	0.461682892	0.452634898	0.455412721	0.462237819	0.457284205	0.471064716	0.468814014	0.470202636
ScoHet5_559_29177554	0.465170891	0.473704517	0.468784038	0.474622541	0.482157996	0.482468765	0.459184476	0.415568707	0.452319502	0.443974038	0.463110721	0.466216	0.445953651	0.490568987	0.480422281	0.449479408	0.499999729	0.531772935	0.535501687	0.488643139	0.489799112	0.518499498	0.489799042	0.499999788	0.489586106	0.489586023	0.47176233	0.463088668	0.476586442	0.457101798	0.482157996	0.457144142	0.457799024	0.475037033	0.482156387	0.473263151	0.475454085	0.46882518	0.476950045	0.477962414	0.470629749	0.470644483	0.462231466	0.464367865	0.471059117	0.465814301	0.479182528	0.477631789	0.478588117
ScoHet5_559_29223854	0.46595894	0.47415688	0.46725891	0.475037033	0.4824681	0.482768391	0.459810446	0.416702877	0.453152985	0.444782299	0.463753276	0.466759193	0.446831822	0.490743039	0.480794024	0.450405683	0.499999742	0.531134463	0.533942015	0.48913516	0.489799042	0.518848535	0.490002432	0.499999824	0.489364691	0.489364612	0.471223096	0.462399674	0.47544066	0.457091053	0.482157286	0.456382927	0.457779004	0.474178028	0.481831153	0.472272418	0.474189706	0.466763961	0.475444524	0.476219205	0.468310187	0.468330102	0.459166935	0.461648803	0.468810334	0.463316103	0.47763319	0.475833611	0.476945453
ScoHet5_559_29353975	0.464354258	0.472753633	0.465578706	0.47461585	0.482155681	0.482466604	0.459158252	0.415338918	0.452270881	0.443908113	0.463088668	0.466200589	0.446831822	0.490911266	0.481153984	0.451338272	0.499999707	0.531134463	0.521703386	0.478758836	0.489586704	0.519209825	0.489798525	0.499999789	0.488892612	0.488892305	0.470080877	0.460942078	0.474611441	0.455580473	0.481498129	0.455617202	0.457059047	0.474178028	0.481831153	0.472272418	0.473739669	0.466205678	0.475037033	0.475837229	0.467801838	0.467823047	0.458494201	0.461054826	0.468318192	0.462772266	0.477295284	0.475438807	0.476586442
ScoHet5_559_29486116	0.464345799	0.47275068	0.458428429	0.465623058	0.472776752	0.473254948	0.450275705	0.405776241	0.441845932	0.435027429	0.453107732	0.457112374	0.437076882	0.481502652	0.471237559	0.441816365	0.489799361	0.520376197	0.510634	0.468860017	0.489798801	0.518501385	0.489798525	0.499999789	0.489133586	0.488640072	0.470658998	0.461675995	0.474611441	0.455592804	0.481499137	0.456382927	0.457059047	0.474178028	0.481831153	0.481831948	0.482773821	0.475446345	0.483880043	0.48462242	0.476214202	0.476950045	0.467814526	0.469287504	0.477293793	0.471462876	0.485512398	0.484381523	0.484854606
ScoHet5_559_29739500	0.45845978	0.46942948	0.462352182	0.47176233	0.480021399	0.480409634	0.45706967	0.418168638	0.448392414	0.438068059	0.460942078	0.465019608	0.444885414	0.490568489	0.480416595	0.45038671	0.499999646	0.531144418	0.521706967	0.478755636	0.489798493	0.518503277	0.489798228	0.499999823	0.477804644	0.488640072	0.471752166	0.46238388	0.466730113	0.455568329	0.481497282	0.446831822	0.464375574	0.4824681	0.49056779	0.480786388	0.482471097	0.475442666	0.483061286	0.484134495	0.475434947	0.476587985	0.467806167	0.47658479	0.476942588	0.471045216	0.485298812	0.483877893	0.484381523
ScoHet5_559_30691585	0.463490051	0.471728658	0.457728765	0.466200589	0.472278662	0.47175561	0.459166935	0.431890102	0.450443324	0.431848703	0.461701556	0.465037457	0.444956876	0.491073475	0.481502652	0.462423223	0.50980076	0.531783722	0.523204499	0.468210131	0.480411952	0.508926544	0.480410869	0.490198573	0.471197626	0.48001521	0.46374654	0.447647097	0.455350346	0.441141337	0.465013789	0.439277621	0.465606359	0.482770414	0.490567805	0.481149086	0.474624661	0.468817846	0.476219205	0.477295284	0.469740297	0.469756864	0.461648803	0.471056407	0.469750368	0.464357613	0.477961212	0.475835353	0.48462242
ScoHet5_559_31665168	0.476208343	0.481488904	0.459096569	0.476217602	0.475028781	0.474171028	0.461047466	0.428214304	0.455592804	0.437941218	0.457059047	0.461648803	0.443908113	0.491936515	0.483344182	0.465019608	0.509088719	0.527217025	0.519587565	0.472779756	0.48276762	0.507935586	0.482766996	0.491526341	0.471197626	0.479608314	0.464996052	0.44851786	0.463822668	0.44298272	0.466179889	0.442150451	0.45776889	0.483060568	0.49056779	0.481147997	0.475840689	0.469287504	0.469283889	0.477958701	0.470620791	0.471865824	0.462766111	0.46484713	0.47146029	0.466257525	0.486304697	0.476942588	0.485298812
ScoHet5_559_31698284	0.463471331	0.463015118	0.442816502	0.459818597	0.457059047	0.455543776	0.444782299	0.417957103	0.435950896	0.420371267	0.447686232	0.452608514	0.441141337	0.491667979	0.482771816	0.464407284	0.50925685	0.528233825	0.520383052	0.47176233	0.481830227	0.508332168	0.48182943	0.491229272	0.46944787	0.479185917	0.46373962	0.446727471	0.454668609	0.441114743	0.465007927	0.448645411	0.47372212	0.491380606	0.499999876	0.490386737	0.483345415	0.476589496	0.484134935	0.485080402	0.477627864	0.478278537	0.470193284	0.478585871	0.478276159	0.472627301	0.493055931	0.484381523	0.492537908
ScoHet5_559_31809347	0.452522227	0.454653024	0.443752418	0.450323577	0.465611997	0.463753276	0.452608514	0.428304551	0.444980507	0.42825944	0.455580473	0.459193311	0.447763994	0.499999709	0.491229779	0.47123385	0.51997172	0.540556316	0.533190607	0.479623149	0.49056802	0.517229177	0.490567805	0.499999697	0.460140864	0.479187495	0.463753276	0.445820287	0.455360736	0.441168042	0.465019608	0.439307476	0.465611997	0.482771186	0.490198573	0.480414272	0.474626748	0.46882153	0.476591178	0.477634461	0.470193284	0.47064145	0.463849747	0.472633944	0.471468159	0.466269839	0.479466185	0.476587985	0.485080874
ScoHet5_559_32174017	0.475015451	0.460849765	0.447508898	0.454759087	0.460923715	0.460923715	0.445820287	0.402225984	0.441727511	0.424526642	0.453046881	0.457779004	0.454745829	0.490910826	0.481497282	0.448326085	0.511106476	0.531159283	0.522191004	0.478292464	0.489133586	0.51958995	0.489133284	0.499999827	0.47779903	0.464379773	0.460130847	0.439244462	0.45774892	0.434625593	0.461675995	0.45477217	0.46372594	0.481494428	0.489585778	0.489585778	0.473727167	0.466734885	0.475434947	0.484132911	0.467784757	0.468799104	0.4597774	0.461025662	0.46927335	0.463293103	0.46927335	0.474168604	0.474171028
ScoHet5_559_32291014	0.459530614	0.45926039	0.445616316	0.452189477	0.469457045	0.469457045	0.453933347	0.398782412	0.459379205	0.43903502	0.480408544	0.48305998	0.481830227	0.518167672	0.509257136	0.479615004	0.531821805	0.549669679	0.542360339	0.51063459	0.532524973	0.558391901	0.532531033	0.53054716	0.499999897	0.488639154	0.49038603	0.470635518	0.483057963	0.472269363	0.499999844	0.49091065	0.481145099	0.499999792	0.521253502	0.521253502	0.508770265	0.499999876	0.516940421	0.51638646	0.499999941	0.499999848	0.499999902	0.507935722	0.507811767	0.499999955	0.507811767	0.517534673	0.517533808
ScoHet5_559_33134457	0.454767816	0.453725831	0.45121483	0.451355653	0.468845037	0.469470882	0.463096094	0.419582611	0.460200139	0.450243861	0.481495429	0.48334295	0.47372472	0.509088686	0.499999829	0.471219379	0.520383052	0.529340513	0.520809078	0.49999978	0.521250185	0.547810053	0.521251953	0.519980612	0.489363989	0.47729811	0.480784245	0.460140864	0.474168604	0.453092464	0.49019835	0.491073084	0.443793048	0.471752166	0.489364691	0.489364691	0.491526623	0.484381523	0.499999848	0.492064213	0.475828107	0.484382059	0.476583252	0.484621134	0.484381523	0.470190072	0.476586442	0.48305998	0.483342433
ScoHet5_559_33246167	0.444740716	0.457588453	0.45469289	0.454798424	0.470076737	0.470655199	0.464394586	0.422213477	0.461701556	0.45181305	0.482154077	0.483878967	0.474173316	0.509088686	0.499999829	0.480413194	0.531159283	0.539048423	0.5311693	0.510412864	0.531827132	0.557236449	0.531832693	0.530537911	0.510635504	0.499999771	0.4999999	0.480017724	0.49138028	0.47175561	0.509801145	0.508926551	0.463732872	0.490742401	0.510634702	0.510634702	0.508472974	0.499999846	0.508473158	0.4999998	0.483613419	0.492188311	0.484381112	0.492308351	0.492188187	0.477629116	0.484382059	0.491526487	0.491667679
ScoHet5_559_35795857	0.471465567	0.465980195	0.470631686	0.469475357	0.488640884	0.476785698	0.456786237	0.405047799	0.451698389	0.451285636	0.477810467	0.480413194	0.478752437	0.522181323	0.510864853	0.487811626	0.53922087	0.546148611	0.536416387	0.524937666	0.552129766	0.57982625	0.538278238	0.536425567	0.512494372	0.487184863	0.511359314	0.487809954	0.499999848	0.489586364	0.52170866	0.510412864	0.49999979	0.51063459	0.548428795	0.534759029	0.519585185	0.508926949	0.518852611	0.508926992	0.491072525	0.508619155	0.499999837	0.499999858	0.49999987	0.483341212	0.499999797	0.499999815	0.499999876
ScoHet5_559_36014957	0.468817846	0.463527493	0.468156177	0.458556905	0.476238644	0.476238644	0.455858651	0.403257986	0.449325206	0.449357116	0.476785698	0.479617716	0.477814269	0.511621198	0.499999717	0.47566559	0.526239559	0.534728174	0.524339447	0.512491746	0.538267029	0.55627393	0.524345105	0.523216097	0.512814259	0.486848035	0.499999687	0.476228613	0.490567563	0.479613754	0.510634702	0.499999824	0.499999858	0.519980612	0.532524973	0.521253502	0.509088919	0.499999858	0.508619347	0.49138028	0.483057963	0.499999892	0.491667523	0.491804085	0.491526341	0.475434947	0.474607195	0.481494428	0.471748883
ScoHet5_559_37490572	0.471481287	0.455738938	0.461650501	0.451355653	0.467509741	0.466796056	0.447348868	0.397645842	0.438680753	0.438346152	0.465286328	0.470093625	0.468854945	0.499999601	0.48913516	0.452816915	0.49999971	0.511896629	0.499999721	0.487812682	0.512492314	0.531816241	0.499999783	0.499999803	0.487506243	0.473744712	0.477812466	0.454827833	0.481831153	0.459389819	0.489365343	0.490198884	0.490386491	0.509257136	0.520387322	0.509997259	0.499999804	0.491804216	0.499999848	0.492064213	0.475828107	0.49230846	0.483878351	0.47658479	0.484381112	0.469276939	0.46974371	0.475434947	0.466179889
ScoHet5_559_37555188	0.470647371	0.455738938	0.452140251	0.441816365	0.456799799	0.466796056	0.458591672	0.409042113	0.453938644	0.441816365	0.46751571	0.471769043	0.470666812	0.499999729	0.489799426	0.46751571	0.51135775	0.53318404	0.522684528	0.511357319	0.535552133	0.550642377	0.522188928	0.521706967	0.499999646	0.487809954	0.499999819	0.477810467	0.491072695	0.48114999	0.509801082	0.509256625	0.49056779	0.52674195	0.52935224	0.518504319	0.508472815	0.499999913	0.499999825	0.499999944	0.492424766	0.492647625	0.484853898	0.485079598	0.484621134	0.469276939	0.462212175	0.467797639	0.459149524
ScoHet5_559_37801059	0.485301387	0.455738938	0.449253989	0.450405683	0.457689675	0.457689675	0.450405683	0.403087748	0.443940668	0.433578048	0.45770235	0.463110721	0.461701556	0.499999759	0.490198884	0.468193903	0.511105931	0.533190607	0.522686782	0.499999772	0.522686782	0.539057516	0.510634702	0.51041328	0.488100048	0.475651711	0.489586364	0.467492255	0.481831153	0.47175561	0.499999785	0.491073077	0.508926992	0.526277449	0.536940371	0.518170391	0.499999882	0.49230846	0.492188187	0.492537905	0.484620245	0.485080079	0.484853898	0.477629116	0.47729109	0.462205641	0.469280431	0.467797639	0.459149524
ScoHet5_559_37936478	0.47372212	0.450234138	0.44762756	0.446914322	0.453152985	0.452254746	0.455629285	0.422518807	0.449519794	0.439277621	0.460987683	0.465644933	0.464426183	0.499999692	0.491073669	0.480030288	0.520796956	0.532448408	0.522175359	0.499999621	0.531144418	0.54518808	0.519585185	0.51958281	0.488641216	0.478290843	0.490003002	0.469480031	0.483616232	0.472788366	0.499999778	0.491229976	0.508331859	0.524555061	0.53560493	0.526736517	0.508331232	0.499999876	0.499999888	0.499999866	0.492857656	0.492754344	0.486115476	0.486115706	0.485719407	0.471470722	0.478891136	0.477295284	0.477634461
ScoHet5_559_38291720	0.486846328	0.460110892	0.45627996	0.456382927	0.462423223	0.461701556	0.456371464	0.423672357	0.450461996	0.447783225	0.460978661	0.46504327	0.463780507	0.499999747	0.490911259	0.479623149	0.521238782	0.533165003	0.522678246	0.49999968	0.531805375	0.546024035	0.519976856	0.519974286	0.488377011	0.478288986	0.490002971	0.469475357	0.48334295	0.472785559	0.499999675	0.482161221	0.499999752	0.52581931	0.537600034	0.528240576	0.508769254	0.499999809	0.49999983	0.499999804	0.492537908	0.49242507	0.485512398	0.485512811	0.485080874	0.470199557	0.477962414	0.468318192	0.469750368
ScoHet5_559_38784834	0.499999868	0.470038507	0.465573199	0.467814526	0.465007927	0.464381865	0.4672861	0.451078034	0.463103315	0.443006332	0.472773948	0.475837229	0.465611997	0.499999812	0.491667808	0.47228167	0.519585185	0.528233825	0.519976856	0.490002971	0.521246874	0.536910922	0.520385846	0.519587565	0.499999863	0.499999846	0.490386686	0.470647371	0.491667534	0.472776752	0.499999819	0.491380781	0.50877047	0.534398736	0.546952755	0.536925628	0.516935682	0.50781139	0.507691384	0.514700841	0.499999848	0.492424974	0.492188311	0.484854606	0.492424866	0.477292456	0.485080402	0.476214202	0.476586442
ScoHet5_559_40965193	0.513153947	0.480012693	0.456268368	0.476589496	0.463096094	0.461692991	0.482158894	0.434864381	0.47009775	0.456360152	0.480414272	0.482772409	0.482157996	0.509256351	0.518497617	0.510199929	0.542259505	0.541384675	0.522179264	0.530505797	0.563032359	0.564122916	0.55169588	0.550621731	0.533977095	0.521712259	0.539039155	0.520383052	0.534991829	0.51850054	0.53690349	0.550501438	0.540214087	0.547430875	0.56202977	0.553251233	0.541468212	0.53217641	0.537781079	0.529803307	0.536171798	0.522365216	0.514919235	0.514700108	0.514919235	0.507245675	0.515144159	0.484134495	0.50781139
ScoHet5_559_40981925	0.513884669	0.47918005	0.454679673	0.475835353	0.462399674	0.460942078	0.481834425	0.43362069	0.470670828	0.455580473	0.481149086	0.483616232	0.482468765	0.508926337	0.517841432	0.509800816	0.539809089	0.539030094	0.52124536	0.529914397	0.560649993	0.565334001	0.550683574	0.550642377	0.534766854	0.52171394	0.539057516	0.520385846	0.535003726	0.518502428	0.536918179	0.550535381	0.54155259	0.548200877	0.563167023	0.554224404	0.541486856	0.532185114	0.539565203	0.530256077	0.536701027	0.52236786	0.514700841	0.514488008	0.514488439	0.507041682	0.514700557	0.484621134	0.507691384
ScoHet5_559_41488051	0.526980201	0.489797935	0.472768136	0.484136365	0.47326577	0.47228167	0.491526792	0.447802622	0.481502652	0.467299617	0.490568267	0.499999838	0.49138075	0.508194912	0.516381203	0.508926337	0.546846565	0.546816219	0.530514973	0.537560538	0.565293879	0.568192339	0.557208768	0.557153438	0.544185448	0.510635048	0.528776481	0.509801082	0.524558917	0.508769866	0.518165124	0.542150787	0.532193634	0.539557387	0.553230397	0.544431234	0.532163814	0.523048135	0.537768208	0.522365216	0.528948898	0.514486185	0.507142099	0.506943781	0.50724559	0.499999921	0.499999902	0.484135337	0.515616285
ScoHet5_559_41975478	0.514698903	0.45570871	0.440367901	0.458465993	0.464375574	0.462375902	0.482467267	0.436972916	0.470658998	0.45776889	0.480785419	0.491380606	0.491229268	0.508619148	0.517230594	0.509257399	0.548749379	0.548714007	0.521251953	0.51997943	0.560755228	0.563167023	0.551785361	0.55174039	0.536472159	0.511624902	0.531838048	0.510866505	0.527237404	0.509997259	0.5311693	0.547761121	0.545293533	0.553293256	0.57069324	0.560720087	0.546024035	0.534991829	0.54295145	0.533264841	0.549820298	0.534393272	0.525828767	0.524562944	0.525828767	0.516939834	0.517843994	0.499999888	0.527225693
ScoHet5_559_42303920	0.499999848	0.439138066	0.446664193	0.463316103	0.475831729	0.465001924	0.483343657	0.43296556	0.471769043	0.468318192	0.491072883	0.508063096	0.508195353	0.516119109	0.524162554	0.516657274	0.560903513	0.560842489	0.536918179	0.533814696	0.569572514	0.56308405	0.562062575	0.561996883	0.550766573	0.530560977	0.547810053	0.52935224	0.540214087	0.526272383	0.545227324	0.560752055	0.568317745	0.569393048	0.58819048	0.578633235	0.562819635	0.551354125	0.558831589	0.548144452	0.564048989	0.556923028	0.550552513	0.540832694	0.533250216	0.524557084	0.516936454	0.508926551	0.535592221
ScoHet5_559_42378776	0.499999905	0.441486378	0.438942653	0.449482351	0.459149524	0.455556129	0.475037033	0.433004221	0.46311793	0.453326504	0.474175739	0.484622786	0.484134935	0.491667967	0.499999839	0.491229626	0.537584247	0.537568503	0.520381753	0.51850054	0.557236449	0.550586673	0.547826586	0.547793785	0.540674195	0.521255252	0.539819114	0.520384536	0.533259917	0.518165124	0.536239465	0.553105585	0.567190468	0.568234055	0.586556007	0.577164009	0.562785388	0.551336158	0.556946495	0.547391053	0.563053239	0.55689985	0.548921637	0.546660742	0.548144452	0.538944926	0.532699989	0.525385924	0.549707876
ScoHet5_559_42450378	0.499999806	0.441486378	0.439978508	0.450195573	0.459802255	0.456325762	0.475444524	0.434083793	0.463780507	0.454035705	0.474611441	0.48485546	0.484382476	0.491804513	0.499999861	0.491380773	0.536232519	0.535579543	0.519209825	0.517529245	0.554179451	0.54975592	0.546080564	0.545227324	0.528798387	0.509802056	0.527724117	0.50961307	0.524166177	0.50892633	0.526736517	0.533788772	0.54975592	0.548936537	0.564197654	0.555138314	0.542855371	0.532695378	0.538937554	0.530249426	0.545309108	0.538923059	0.531189398	0.530249426	0.531677582	0.52305271	0.516118651	0.508331859	0.532704431
ScoHet5_559_43011582	0.48611737	0.433937741	0.422495573	0.445610512	0.445820287	0.440563052	0.463103315	0.418243534	0.448414322	0.438100473	0.460180379	0.473732212	0.472779756	0.490387492	0.499999592	0.489587046	0.533190607	0.532466132	0.523204499	0.520377477	0.554971732	0.539809089	0.545138948	0.543199702	0.536425567	0.51249351	0.534720631	0.512187696	0.528240576	0.510200224	0.530519471	0.558124253	0.557208768	0.556129051	0.573287218	0.563032359	0.549518653	0.537560538	0.544406751	0.53438219	0.551445204	0.544382353	0.53497996	0.533804148	0.535592221	0.52581931	0.527711584	0.509612538	0.537576261
ScoHet5_559_43227125	0.513883382	0.445897068	0.451161268	0.468302174	0.473246914	0.471201341	0.499999905	0.455556129	0.49019835	0.482154781	0.509613368	0.517230594	0.509089155	0.529332654	0.539809089	0.533209761	0.577947932	0.576165374	0.570139123	0.574670135	0.613956131	0.591524238	0.601306395	0.595084339	0.587728007	0.575704687	0.594536493	0.577152618	0.581821541	0.56572373	0.586853466	0.610124913	0.613044111	0.617323803	0.624693861	0.601306395	0.582932792	0.567718392	0.573164999	0.558938623	0.574356273	0.562992006	0.561996883	0.550586673	0.553230397	0.542940634	0.545227324	0.52879107	0.556180633
ScoHet5_408_1941867	0.458475457	0.417398093	0.446179115	0.448078179	0.46595894	0.448934047	0.460653611	0.439451096	0.454833231	0.461653326	0.499999663	0.512815608	0.499999848	0.499999744	0.512815206	0.513882233	0.559986844	0.572309301	0.54801871	0.527716235	0.57679733	0.559986844	0.561858626	0.56866741	0.558407061	0.527739764	0.56680735	0.561802264	0.566868753	0.553689945	0.570562201	0.597170663	0.605959241	0.561746198	0.610269713	0.622888139	0.576382624	0.572309301	0.574390406	0.568531406	0.577879293	0.565048486	0.556650242	0.561983742	0.568599321	0.56680735	0.570336326	0.565628915	0.5997603
ScoHet5_408_1542920	0.473718436	0.420776025	0.404681542	0.443917081	0.453289012	0.449395876	0.458494201	0.434011075	0.455592804	0.453313983	0.482769015	0.492424831	0.492188187	0.508063096	0.51611973	0.509088719	0.558242356	0.556077752	0.540620407	0.535598683	0.566593186	0.558911733	0.55726442	0.553251233	0.551762965	0.533242171	0.551651394	0.531816241	0.536246372	0.529914397	0.548678791	0.588832956	0.568317745	0.560872979	0.578705752	0.578633235	0.561770059	0.552235473	0.567072941	0.556969982	0.573069014	0.564903516	0.549723921	0.561095871	0.554369683	0.553565415	0.556047599	0.542210769	0.566025323
ScoHet5_408_938638	0.443309242	0.398002135	0.411852891	0.423975445	0.420309965	0.422089345	0.451093083	0.450323577	0.440235608	0.441524484	0.459802255	0.463855086	0.462778292	0.4762244	0.484136365	0.472785559	0.51958281	0.520374698	0.510633674	0.518164164	0.529340513	0.534387643	0.527228696	0.534991829	0.531174407	0.510866001	0.533190607	0.511105762	0.518165124	0.499999778	0.51958281	0.560692123	0.54520106	0.533804148	0.536910922	0.546038041	0.543582547	0.535566894	0.560752055	0.533235606	0.549723921	0.542855371	0.535579543	0.540164445	0.542170659	0.532699989	0.534359903	0.518164164	0.542887103
ScoHet5_408_888129	0.429437414	0.38962707	0.404906407	0.416566712	0.412546373	0.413683005	0.443053219	0.442175177	0.431890102	0.434315091	0.451827081	0.456671357	0.455381601	0.468334168	0.476222616	0.464413512	0.50961224	0.50980017	0.499999707	0.508769866	0.518850571	0.524966607	0.517533145	0.525390339	0.520387322	0.499999827	0.521699809	0.511105762	0.518165124	0.499999778	0.51958281	0.561738188	0.547744722	0.534973941	0.538306436	0.547761121	0.545122831	0.536859654	0.561770059	0.533788772	0.550535381	0.542855371	0.535579543	0.540164445	0.542170659	0.532699989	0.534359903	0.518164164	0.542887103
ScoHet5_408_869635	0.420614067	0.406563448	0.414399	0.41342995	0.408715922	0.412969009	0.443767178	0.42412775	0.440530712	0.433752348	0.453862223	0.459123023	0.441949696	0.45477217	0.46374654	0.450310759	0.488892727	0.510634228	0.499999812	0.51041339	0.522192864	0.539075932	0.520813721	0.528798387	0.511624258	0.487504883	0.512492314	0.487506713	0.489586106	0.477812466	0.49999963	0.541442605	0.499999701	0.499999629	0.499999672	0.511622266	0.522678246	0.51135775	0.545122831	0.531810939	0.541465867	0.499999646	0.488641216	0.509996904	0.499999746	0.49999985	0.499999654	0.489364978	0.499999693
ScoHet5_408_861266	0.415111366	0.402452495	0.397283305	0.38608796	0.381166264	0.397646328	0.444856598	0.453779657	0.432636726	0.42650164	0.449191378	0.45469289	0.435574808	0.448259102	0.448236756	0.424920525	0.463555403	0.475049393	0.459656734	0.463546058	0.487185341	0.499999687	0.488099289	0.499999721	0.499999811	0.441727511	0.471517824	0.440259834	0.473040193	0.449170958	0.462665258	0.512188764	0.472301869	0.487186595	0.470688316	0.499999559	0.513501932	0.499999559	0.526247187	0.512188764	0.511623363	0.488100595	0.475657227	0.465248054	0.488376504	0.488640072	0.477810467	0.476778746	0.466022521
ScoHet5_408_436283	0.363058479	0.394794722	0.415105458	0.408301282	0.412969009	0.422774508	0.467835691	0.468840194	0.463168724	0.457319182	0.483346649	0.48485837	0.454789735	0.482166772	0.48216515	0.443091152	0.478313624	0.479214031	0.521685545	0.51919768	0.519966602	0.499999676	0.519204211	0.535560435	0.551875056	0.499999634	0.52617921	0.499999092	0.551709148	0.473819193	0.530967726	0.602406586	0.560531529	0.54919745	0.549242617	0.527618167	0.529166485	0.49999915	0.557253309	0.521678445	0.520787928	0.499999399	0.521681992	0.481509039	0.499999685	0.499999685	0.499999693	0.499999692	0.48216515
ScoHet5_238_1305874	0.484856642	0.473729764	0.470042806	0.464381865	0.449295428	0.457639233	0.462391711	0.473257742	0.459389819	0.442935626	0.454719402	0.459140659	0.45775893	0.461701556	0.470663018	0.457677209	0.488893148	0.499999772	0.499999647	0.520804638	0.532513306	0.519980612	0.520812121	0.51958995	0.533248572	0.475648856	0.5118983	0.487187371	0.499999701	0.47679025	0.499999651	0.531800096	0.499999825	0.511106476	0.499999714	0.499999531	0.513144345	0.499999444	0.539171303	0.499999724	0.512187696	0.51280871	0.512490573	0.511621198	0.512490573	0.499999757	0.499999469	0.460803034	0.499999653
ScoHet5_238_1233954	0.499999806	0.475640483	0.460877522	0.46617461	0.444764913	0.453031653	0.45776889	0.467801838	0.454759087	0.45397698	0.457738803	0.454679673	0.453264102	0.456337308	0.463753276	0.453077363	0.49019835	0.50892677	0.519215406	0.534404378	0.51959123	0.508927168	0.518855584	0.525833508	0.543309772	0.487185341	0.499999731	0.476783507	0.489134267	0.468188612	0.488893148	0.519209825	0.499999731	0.499999803	0.487187371	0.487507162	0.512185581	0.499999454	0.535518456	0.499999685	0.511621839	0.511356713	0.511621198	0.510864482	0.511357319	0.499999654	0.49999966	0.475668222	0.499999724
ScoHet5_238_1227103	0.485720782	0.453707743	0.453000995	0.450243861	0.429217013	0.436832618	0.442959218	0.461040259	0.442050641	0.436008894	0.445532044	0.448717775	0.455339814	0.451063129	0.457788943	0.441088045	0.472272418	0.499999764	0.499999871	0.516940421	0.518506214	0.499999937	0.499999833	0.516941755	0.531848986	0.474406832	0.499999731	0.466029433	0.479615004	0.460180379	0.478294333	0.509431093	0.489798801	0.489365399	0.475064689	0.475668222	0.488379325	0.476253625	0.511896629	0.479199285	0.488641698	0.48913548	0.488893919	0.489587046	0.489135076	0.480415519	0.478301308	0.452816915	0.476797196
ScoHet5_238_1209716	0.530229373	0.47504626	0.481145099	0.473734621	0.456337308	0.453947395	0.457808943	0.476589496	0.458503492	0.452826378	0.461033013	0.471056407	0.471050814	0.476222616	0.483617381	0.458494201	0.499999829	0.526267327	0.528244069	0.542200692	0.544455802	0.531689502	0.524975061	0.542230827	0.539094404	0.48936434	0.509612774	0.479616473	0.499999758	0.481834425	0.490198844	0.525812157	0.509431346	0.499999735	0.499999724	0.499999559	0.509799807	0.499999559	0.550519981	0.509611946	0.520377477	0.518495739	0.518845372	0.51783981	0.519205441	0.50892612	0.519204211	0.499999706	0.529320785
ScoHet5_238_860109	0.537447648	0.5104151	0.499999917	0.499999925	0.491380124	0.491526185	0.491936109	0.49218807	0.483877275	0.492958001	0.499999887	0.499999909	0.514921759	0.516657274	0.525826311	0.50861953	0.546108988	0.5589925	0.566767632	0.586655265	0.594763433	0.586741031	0.570977768	0.588238569	0.572299614	0.511900996	0.559566365	0.541512626	0.547842928	0.537623694	0.560684883	0.576616213	0.535630623	0.537615864	0.542347548	0.541477437	0.543662313	0.536246372	0.574436029	0.527724117	0.549669679	0.545214301	0.539057516	0.543685238	0.536246372	0.525824035	0.527724117	0.509801145	0.529344351
ScoHet5_238_554781	0.601508332	0.553755135	0.499999912	0.519216438	0.510866134	0.510866661	0.510201479	0.480018894	0.499999857	0.516661012	0.50943253	0.499999907	0.50892739	0.520384536	0.531821805	0.499999754	0.548428795	0.567310294	0.550880576	0.567362799	0.56752194	0.561991407	0.564662258	0.573540238	0.570702406	0.555078467	0.56323434	0.540301115	0.557612556	0.533984045	0.547318845	0.569168425	0.521253502	0.532519151	0.525585879	0.540301115	0.554971732	0.544155534	0.573349875	0.556242966	0.558871925	0.577868746	0.575295828	0.567205836	0.583180099	0.567205836	0.57965285	0.558834741	0.581523569
ScoHet5_252_1033922	0.527735081	0.499999888	0.472759462	0.475837229	0.464394586	0.472773948	0.482771186	0.476219205	0.474182737	0.470629749	0.483342433	0.476589496	0.491936376	0.499999795	0.509088256	0.47228167	0.519584104	0.535585985	0.539039155	0.553167788	0.553251233	0.540858968	0.544468227	0.561964284	0.561915286	0.544215482	0.540609546	0.521246874	0.529914397	0.510412113	0.545074378	0.556001195	0.529918525	0.529332654	0.523206724	0.523204499	0.531114615	0.520373425	0.551541064	0.526728277	0.529328624	0.537544858	0.539769593	0.52770836	0.536881622	0.525816867	0.536212238	0.509996248	0.519581736
ScoHet5_252_1026527	0.551500337	0.526984559	0.488374624	0.499999863	0.489132793	0.489132793	0.479608314	0.46944787	0.479185917	0.481825985	0.489797571	0.481491726	0.490197574	0.511107019	0.511622937	0.476776572	0.524956419	0.557646939	0.5509331	0.557681238	0.567575612	0.549804215	0.554102624	0.564707539	0.538346363	0.553689945	0.561847279	0.539295689	0.549636433	0.539270563	0.568264345	0.575376706	0.527697493	0.541384675	0.533148983	0.533148983	0.543688604	0.528465901	0.541369425	0.535569038	0.524946904	0.524940914	0.513877223	0.499999729	0.512492634	0.511359133	0.524940914	0.526950716	0.512812306
ScoHet5_252_793690	0.482766996	0.457319182	0.429103663	0.45666215	0.439451096	0.436466728	0.421402089	0.430953566	0.419639783	0.431715732	0.432316305	0.427639932	0.424569776	0.453707743	0.451484288	0.425953252	0.472278662	0.499999783	0.515613271	0.528507749	0.51350808	0.488638681	0.487503054	0.512496287	0.486845834	0.486115706	0.48718363	0.475634967	0.499999928	0.477293793	0.499999774	0.499999862	0.458537534	0.458553081	0.438309215	0.438309215	0.457439887	0.44909269	0.461687389	0.453689792	0.439492872	0.438152279	0.420407305	0.404566086	0.426029627	0.443537224	0.440978169	0.434951175	0.43810694
ScoHet5_238_317590	0.538374917	0.482768391	0.47146029	0.476208343	0.487502243	0.487181959	0.511361985	0.512192573	0.499999929	0.510637427	0.512817789	0.48837379	0.51190276	0.476762702	0.488097646	0.473714624	0.527739764	0.539371419	0.49999991	0.528528877	0.5602403	0.549852683	0.540455159	0.537437278	0.570734528	0.559468963	0.560189122	0.528534302	0.556811643	0.558407061	0.589398353	0.605666141	0.574862044	0.574862044	0.553147142	0.578347418	0.588771593	0.57457687	0.603245562	0.59446363	0.61267339	0.612025614	0.594268605	0.549581143	0.594268605	0.579147095	0.579029413	0.563727181	0.561802264
[truncated: 555 more columns]
